# Supplementary material for: Transcriptome and Metabolite Changes during Hydrogen Cyanamide-Induced Floral Bud Break in Sweet Cherry
Source: Front Plant Sci. 2017 Jul 17;8:1233. doi: 10.3389/fpls.2017.01233 (PMC5511853; doi:10.3389/fpls.2017.01233)
Supplement: DATA SHEET 1 — List of differentially expressed genes in hydrogen cyanamide treated flower buds at 1, 3, and 6 dat including the corresponding enriched GO terms. [file Data_Sheet_1.XLSX]

## Sheet: day1
Transcripts	FPKM D1	FPKM W1	FDR	LogRealFC	Description P. mume	Description Ath	KEGG	KEGG2
TR26840|c9_g2_i3	60.4022	6.29276	0	23.5876	2-alkenal reductase (NADP(+)-dependent)-like [Prunus mume]	2-alkenal reductase (nadp(+)-dependent)-like
TR13670|c2_g2_i10	12.31	3.53123	0	21.898	uncharacterized protein LOC103331896 [Prunus mume]	(+)-neomenthol dehydrogenase-like
TR25333|c0_g1_i1	30.6612	9.9725	0	21.7605	12-oxophytodienoate reductase 2-like [Prunus mume]	12-oxophytodienoate reductase 2-like
TR33680|c0_g2_i1	18.8917	6.44425	0	21.3826	probable glutathione S-transferase [Prunus mume]	probable glutathione s-transferase
TR37982|c1_g1_i8	23.7621	5.63688	0	20.8859
TR22444|c0_g1_i1	4.76678	0.208645	0	20.6761	WAT1-related protein At1g68170-like [Prunus mume]
TR25936|c0_g1_i5	4.19938	1.12581	0	20.4582	salicylic acid-binding protein 2-like [Prunus mume]	salicylic acid-binding protein 2-like
TR32288|c7_g2_i4	38.6869	14.0066	0	20.456	cytochrome P450 CYP749A22-like [Prunus mume]	cytochrome p450 cyp749a22-like
TR12984|c3_g2_i1	15.7077	7.21208	0	20.448	NAC domain-containing protein 2-like [Prunus mume]	nac domain-containing protein 2
TR33081|c1_g1_i2	13.8109	3.22424	0	20.4072	probable glutathione S-transferase [Prunus mume]	probable glutathione s-transferase
TR12963|c2_g6_i9	7.38342	2.58656	0	20.3821	uncharacterized protein LOC103331896 [Prunus mume]	(+)-neomenthol dehydrogenase-like
TR13288|c3_g1_i7	8.85682	6.69226	0	20.3341	cytochrome P450 CYP749A22-like [Prunus mume]	cytochrome p450 cyp749a22-like
TR25607|c0_g2_i1	5.1965	2.79436	0	20.2825	lysosomal beta glucosidase-like [Prunus mume]
TR13434|c1_g2_i3	14.1536	4.32794	0	20.088	UDP-glycosyltransferase 85A5-like isoform X1 [Prunus mume]	7-deoxyloganetin glucosyltransferase-like
TR33268|c0_g3_i1	2.93007	0.729365	0	20.0411	myb-related protein Myb4-like [Prunus mume]	myb-related protein myb4-like
TR13598|c3_g1_i1	19.9308	8.66785	0	20.0095	probable linoleate 9S-lipoxygenase 5, partial [Prunus mume]
TR33966|c0_g1_i1	5.84214	1.93465	0	19.9685		hypothetical protein PRUPE_ppa014784mg
TR38112|c0_g2_i1	13.3138	1.91973	0	19.8603	12-oxophytodienoate reductase 2-like [Prunus mume]
TR13282|c1_g1_i8	5.16278	1.98918	0	19.7531	UDP-glycosyltransferase 85A2-like, partial [Prunus mume]
TR39035|c0_g2_i2	4.0144	1.97378	0	19.7483	probable serine/threonine-protein kinase At1g54610 [Prunus mume]
TR33662|c3_g1_i6	2.58848	0.243825	0	19.7375	aminotransferase ALD1-like isoform X2 [Prunus mume]
TR13347|c4_g1_i1	4.84191	2.07879	0	19.7293	UDP-glycosyltransferase 73C1-like [Prunus mume]
TR13670|c2_g2_i12	7.6329	3.49238	0	19.6463	(+)-neomenthol dehydrogenase-like [Prunus mume]
TR25471|c1_g1_i1	9.59462	4.14931	0	19.6448	(+)-neomenthol dehydrogenase-like [Prunus mume]
TR13639|c2_g1_i1	3.64935	0.790084	0	19.489	cellulose synthase-like protein G3 [Prunus mume]	cellulose synthase-like protein g2
TR38570|c1_g1_i5	2.39135	1.77158	0	19.482	2-hydroxyisoflavanone dehydratase-like [Prunus mume]
TR20517|c0_g1_i2	4.28465	1.11532	0	19.2745
TR25936|c0_g1_i3	2.72943	1.34907	0	19.2098	salicylic acid-binding protein 2-like [Prunus mume]	salicylic acid-binding protein 2-like
TR12463|c2_g1_i2	4.02554	2.83656	0	19.184
TR7804|c0_g2_i1	2.96924	1.1977	0	19.1047	BON1-associated protein 2-like [Prunus mume]	bon1-associated protein 2-like
TR33095|c0_g1_i12	2.39599	0.955758	0	19.0779	nitronate monooxygenase [Prunus mume]
TR12191|c0_g1_i5	3.54137	0.0135674	1.11022e-16	19.0541	chaperone protein ClpD, chloroplastic [Prunus mume]	chaperone protein chloroplastic
TR32306|c0_g1_i1	0.800598	0.24572	2.22045e-16	19.051	S-linalool synthase-like [Prunus mume]
TR13122|c7_g3_i1	3.34383	0.962756	2.22045e-16	19.0433
TR27031|c2_g1_i4	0.602688	0.280933	1.11022e-16	19.0431	uncharacterized protein LOC103337510 [Prunus mume]
TR41157|c0_g1_i4	2.62166	0.330371	1.11022e-16	19.0408	serine/threonine-protein kinase tricorner [Prunus mume]
TR7039|c0_g2_i1	3.47996	7.64445e-20	5.55112e-16	19.0228
TR8619|c0_g2_i1	2.91722	1.94143	7.10543e-15	19.0216	protein LURP-one-related 4 [Prunus mume]
TR40173|c0_g1_i19	4.46479	0.51315	7.77156e-16	19.0119	malonate--CoA ligase [Prunus mume]	malonate-- ligase
TR24725|c0_g1_i1	2.1552	1.33064	4.27436e-14	18.9292	uncharacterized protein LOC103326170 [Prunus mume]	type i cytoskeletal 10
TR19231|c0_g1_i1	6.97368	1.225	1.22125e-13	18.9165
TR26992|c2_g3_i7	1.99391	0.700572	8.9373e-14	18.9121	zeaxanthin epoxidase, chloroplastic-like [Prunus mume]	zeaxanthin chloroplastic-like
TR13558|c2_g2_i3	5.32544	1.775	3.83249e-13	18.8989	12-oxophytodienoate reductase 2-like [Prunus mume]	12-oxophytodienoate reductase 2-like
TR5489|c0_g1_i3	3.49507	1.53433	6.19171e-13	18.8703		hypothetical protein PRUPE_ppa014424mg
TR1874|c0_g1_i1	5.40943	2.5513	1.25222e-12	18.8556	probable mannitol dehydrogenase [Prunus mume]	probable mannitol dehydrogenase
TR28143|c0_g1_i1	2.78811	0.923441	1.46894e-12	18.8516	major allergen Pru ar 1-like [Prunus mume]	pathogenesis-related protein sth-2-like
TR33044|c0_g1_i2	2.67346	0.399634	0.00154285	18.8223	probable LRR receptor-like serine/threonine-protein kinase At1g07650 [Prunus mume]
TR12589|c1_g3_i1	3.23907	1.05612	6.1956e-12	18.8202	protein YLS2-like [Prunus mume]
TR33095|c0_g1_i5	3.18214	0.724881	1.68896e-11	18.7988	nitronate monooxygenase [Prunus mume]	nitronate monooxygenase	http://www.genome.jp/dbget-bin/www_bget?ec:1.13.12.16
TR13347|c4_g2_i6	1.11397	0.492389	3.90014e-11	18.772	UDP-glycosyltransferase 73C1-like [Prunus mume]	udp-glycosyltransferase 73c1-like
TR12693|c0_g2_i2	2.10309	1.5876e-06	0.000366627	18.7691	uncharacterized protein LOC103336013 [Prunus mume]	dnaj heat shock n-terminal domain-containing protein isoform 1
TR12808|c3_g1_i1	7.13755	1.13396	1.17671e-10	18.7634	probable mannitol dehydrogenase [Prunus mume]	probable mannitol dehydrogenase
TR37884|c2_g1_i1	6.33253	0.37853	2.13957e-09	18.7505	short-chain dehydrogenase/reductase 2b-like [Prunus mume]	(+)-neomenthol dehydrogenase-like
TR35110|c0_g1_i1	4.16211	1.96225	4.58339e-10	18.7155		hypothetical protein PRUPE_ppa014515mg
TR12463|c2_g2_i2	6.66042	1.7294	1.46048e-09	18.6955
TR11901|c1_g1_i10	2.57492	1.26674	2.82047e-08	18.6798	putative quinone-oxidoreductase homolog, chloroplastic, partial [Prunus mume]	quinone-oxidoreductase chloroplastic
TR12060|c0_g1_i1	3.6591	1.31364	8.78262e-09	18.6434	uncharacterized protein LOC103334406 [Prunus mume]
TR13670|c2_g2_i13	2.14771	1.76839	5.27261e-08	18.6089	uncharacterized protein LOC103331916 [Prunus mume]	(+)-neomenthol dehydrogenase-like
TR26267|c0_g1_i1	7.24425	3.22579e-14	5.55665e-07	18.5952	telomere repeat-binding protein 5-like [Prunus mume]	telomere repeat-binding protein 5-like
TR31757|c0_g2_i1	2.53793	0.621608	1.29504e-07	18.5568	probable protein phosphatase 2C 25 [Prunus mume]
TR25250|c1_g1_i3	2.00902	0.189656	7.43716e-06	18.5394	methyl-CpG-binding domain-containing protein 7-like [Prunus mume]
TR13666|c6_g1_i1	5.41913	1.31055	1.11153e-05	18.5253	cytochrome P450 CYP749A22-like [Prunus mume]	cytochrome p450 cyp749a22-like
TR33268|c0_g3_i2	1.4365	0.329055	6.25078e-05	18.485	myb-related protein Myb4-like [Prunus mume]	myb-related protein myb4-like
TR4413|c0_g1_i1	2.13522	0.809349	5.3893e-05	18.4768	LOW QUALITY PROTEIN: patatin-like protein 2 [Prunus mume]
TR23178|c0_g1_i3	1.41369	0.448756	1.34492e-05	18.4416	uncharacterized protein LOC103321936 [Prunus mume]
TR10102|c0_g1_i1	1.50337	0.690946	0.000238768	18.43	shaggy-related protein kinase theta-like [Prunus mume]	shaggy-related protein kinase theta
TR26538|c1_g1_i2	2.21615	0.193534	2.67538e-05	18.4263
TR36622|c0_g1_i3	1.81554	0.0655907	3.78178e-05	18.4052	uncharacterized protein LOC103341526 isoform X1 [Prunus mume]
TR9944|c0_g1_i4	1.23656	0.190722	0.00243394	18.3972	probable leucine-rich repeat receptor-like serine/threonine-protein kinase At5g15730 [Prunus mume]	probable leucine-rich repeat receptor-like serine threonine-protein kinase at5g15730
TR12587|c2_g4_i1	3.94523	3.52149e-13	6.75321e-05	18.3904
TR32331|c7_g1_i3	5.03258	1.88763	0.000166545	18.3617	probable glutathione S-transferase [Prunus mume]	probable glutathione s-transferase
TR37982|c1_g1_i2	3.31243	1.7028	0.000353898	18.3478
TR33095|c0_g1_i1	1.60088	0.163423	0.000313598	18.3448	nitronate monooxygenase [Prunus mume]	nitronate monooxygenase	http://www.genome.jp/dbget-bin/www_bget?ec:1.13.12.16
TR38004|c2_g2_i1	1.6603	2.77301	0.000351921	18.3165	7-ethoxycoumarin O-deethylase-like [Prunus mume]
TR26857|c1_g1_i2	1.84429	0.73607	0.00111087	18.304	UDP-glucose flavonoid 3-O-glucosyltransferase 7-like [Prunus mume]	udp-glucose flavonoid 3-o-glucosyltransferase 7-like
TR20573|c0_g1_i1	1.81309	0.546351	0.00213246	18.2864	CASP-like protein RCOM_0864260 [Prunus mume]	casp-like protein 2b1
TR11666|c0_g4_i1	4.00051	0.826834	0.00790139	18.2399	uncharacterized protein LOC103344390, partial [Prunus mume]
TR40105|c1_g1_i4	0.607218	0.0806186	0	18.2304	NADH-plastoquinone oxidoreductase subunit 2 (plastid) [Prunus mume]	nadh dehydrogenase subunit 2
TR35632|c0_g1_i3	1.20486	0.348044	5.66176e-10	17.9572	probable cinnamyl alcohol dehydrogenase 1 [Prunus mume]	probable cinnamyl alcohol dehydrogenase 1
TR26240|c0_g2_i2	0.520999	0.152049	0.00321686	17.9498	phosphatidylglycerol phospholipase C [Prunus mume]	phosphatidylglycerol phospholipase c
TR34703|c0_g2_i1	5.34391	0.267184	0	17.938	rhomboid-like protease 1 isoform X2 [Prunus mume]	rhomboid-like protease 3
TR26909|c1_g1_i2	1.46944	1.05367	0.00225837	17.9051	thiamine biosynthetic bifunctional enzyme TH1, chloroplastic isoform X2 [Prunus mume]	thiamine biosynthetic bifunctional enzyme chloroplastic isoform x1	http://www.genome.jp/dbget-bin/www_bget?ec:2.5.1.3
TR25940|c2_g3_i4	1.69269	0.448597	0.00582565	17.8943	callose synthase 3 [Prunus mume]	callose synthase 3	http://www.genome.jp/dbget-bin/www_bget?ec:2.4.1.34
TR40110|c2_g5_i3	1.1854	0.516619	0.00113152	17.8793	cyclic nucleotide-gated ion channel 1-like isoform X1 [Prunus mume]	cyclic nucleotide-gated ion channel 1-like
TR9742|c0_g1_i1	4.48272	2.04796	0.00610206	17.8793
TR9820|c0_g1_i1	2.49951	2.36162e-06	1.59901e-05	17.8696	vacuolar cation/proton exchanger 5-like [Prunus mume]	vacuolar cation proton exchanger 3-like
TR26848|c1_g3_i10	1.76738	0.994625	2.52611e-09	17.8329	zinc finger CCCH domain-containing protein 1-like, partial [Prunus mume]	zinc finger ccch domain-containing protein 1
TR25379|c0_g1_i4	2.03692	0.0672897	0.00227709	17.8229	protein MLP1 [Prunus mume]	nucleic acid- ob-fold-like isoform 1
TR32983|c0_g1_i9	0.98703	0.174227	0.000445379	17.8045	OTU domain-containing protein DDB_G0284757 [Prunus mume]
TR10562|c0_g1_i4	1.5392	1.10601e-06	0.00518939	17.7712	eukaryotic initiation factor 4A isoform X1 [Prunus mume]
TR26924|c2_g2_i3	44.6231	9.25521	3.56062e-11	17.764	protein DJ-1 homolog D-like [Prunus mume]	protein dj-1 homolog d-like
TR26848|c1_g3_i11	0.870473	0.492174	0.0042419	17.7489	zinc finger CCCH domain-containing protein 1-like, partial [Prunus mume]	zinc finger ccch domain-containing protein 1
TR12814|c1_g1_i6	0.749402	0.0661686	1.27971e-08	17.6852	cinnamoyl-CoA reductase 1-like [Prunus mume]
TR38591|c2_g1_i5	0.631293	3.19537e-07	0.00852136	17.61	RNA-binding protein 38 [Prunus mume]	rna recognition motif-containing family protein
TR26288|c4_g2_i4	3.30445	0.0136221	0	17.5872	tetratricopeptide repeat protein 27 homolog [Prunus mume]	tetratricopeptide repeat protein 27 homolog
TR38439|c0_g2_i4	1.20451	0.0279624	0.0115922	17.5395	uncharacterized protein LOC103319529 isoform X2 [Prunus mume]
TR34968|c0_g1_i1	1.15164	0.0205268	0.00251455	17.5347	rhodanese-like domain-containing protein 11, chloroplastic [Prunus mume]	rhodanese-like domain-containing protein chloroplastic
TR36899|c1_g1_i4	0.779509	0.0538919	1.69975e-13	17.5171	uncharacterized protein LOC103327711 [Prunus mume]	stress response protein nst1-like
TR11597|c0_g1_i13	1.23177	1.74068e-06	3.85173e-05	17.4845	V-type proton ATPase subunit F [Prunus mume]
TR32980|c0_g1_i9	1.87481	4.05155e-06	3.02005e-05	17.447	ornithine aminotransferase, mitochondrial [Prunus mume]	ornithine mitochondrial	http://www.genome.jp/dbget-bin/www_bget?ec:2.6.1.13
TR26774|c2_g1_i1	4.68038	1.00341e-05	5.3139e-09	17.4379	RING finger and CHY zinc finger domain-containing protein 1 [Prunus mume]	ring finger and chy zinc finger domain-containing protein 1-like
TR26116|c0_g1_i6	1.47962	2.75406e-07	0.0134143	17.4112	uncharacterized protein LOC103339931 isoform X2 [Prunus mume]	c-terminal motif isoform 1
TR12510|c1_g1_i6	0.491698	0.346023	0.00870385	17.3748	myosin-10 [Prunus mume]	phox domain-containing protein isoform 1
TR27040|c3_g1_i1	1.5913	0.000717282	0.0147207	17.3625
TR11748|c0_g2_i12	3.71473	1.94212e-05	0.000216411	17.3394	CDP-diacylglycerol--inositol 3-phosphatidyltransferase 1-like [Prunus mume]	probable cdp-diacylglycerol--inositol 3-phosphatidyltransferase 2
TR13196|c1_g2_i3	11.9278	5.23473	0	17.3293	beta-amyrin synthase [Prunus mume]
TR26004|c0_g1_i1	0.80831	1.12516e-07	0.0171183	17.2637	protein notum homolog isoform X2 [Prunus mume]	protein notum homolog isoform x2
TR12229|c4_g3_i3	7.61222	1.04224	0	17.2536	uncharacterized protein LOC103333938 [Prunus mume]	piezo-type mechanosensitive ion channel homolog isoform x1
TR25136|c0_g2_i2	0.901682	0.498394	0.0189185	17.2448	chromatin assembly factor 1 subunit FAS1 [Prunus mume]	chromatin assembly factor 1 subunit fas1
TR13618|c1_g1_i3	2.79052	8.91502e-05	0.0139412	17.2316	wall-associated receptor kinase-like 9 [Prunus mume]	wall-associated receptor kinase-like 1
TR10100|c0_g1_i1	0.699332	4.12087e-08	0.0208213	17.2053	uncharacterized protein LOC103327003 [Prunus mume]	duf506 family protein
TR32758|c0_g1_i5	1.04234	0.503847	0.00958031	17.1549	calcineurin B-like protein 4 [Prunus mume]	calcineurin b-like protein 4
TR13602|c1_g1_i11	0.394864	0.162912	0.000470724	17.1357	uncharacterized protein LOC103331119 [Prunus mume]	PREDICTED: uncharacterized protein LOC103331119
TR33169|c3_g2_i4	2.06889	0.00351395	0.0228165	17.1164	TMV resistance protein N-like [Prunus mume]	tmv resistance protein n-like
TR36942|c0_g1_i2	0.881459	0.514391	0.00161416	17.0825	protein SPA1-RELATED 3 [Prunus mume]	protein spa1-related 3
TR11732|c1_g3_i1	0.0915273	0.0371912	0.0216913	17.0478
TR11897|c1_g1_i13	0.247118	8.05602e-08	0.0253978	17.0428	LOW QUALITY PROTEIN: beta-galactosidase [Prunus mume]	beta-galactosidase precursor	http://www.genome.jp/dbget-bin/www_bget?ec:3.2.1.23
TR12450|c2_g1_i1	0.632361	2.33333e-06	0.00584183	17.0358	somatic embryogenesis receptor kinase 1-like [Prunus mume]
TR11730|c0_g1_i4	0.775041	1.48833e-05	0.00325644	17.0336	anaphase-promoting complex subunit 4 [Prunus mume]
TR41267|c0_g1_i3	0.412513	7.73651e-05	9.87251e-07	16.9521	LOW QUALITY PROTEIN: protease Do-like 8, chloroplastic [Prunus mume]
TR27030|c2_g2_i3	1.45979	1.05939	0.0010231	16.9106	phosphatidylinositol/phosphatidylcholine transfer protein SFH13 isoform X1 [Prunus mume]	phosphatidylinositol phosphatidylcholine transfer protein sfh13
TR12355|c0_g1_i7	1.36533	3.79407e-06	0.000859638	16.8777	branched-chain-amino-acid aminotransferase-like protein 1 [Prunus mume]	branched-chain-amino-acid aminotransferase-like protein 1
TR12060|c1_g1_i2	1.43989	7.25751e-06	0.00247518	16.8636	uncharacterized protein LOC103334406 [Prunus mume]	probable aminopyrimidine mitochondrial isoform x1
TR35644|c0_g1_i2	0.418207	0.136914	0.0165741	16.824	autophagy-related protein 18d [Prunus mume]	autophagy-related protein 18c-like
TR13553|c1_g1_i15	0.261436	0.036928	0.0340894	16.7443	aminopeptidase M1-like [Prunus mume]
TR9779|c0_g1_i5	0.231194	0.0378196	0.0359593	16.7288	ubiquitin fusion degradation protein 1 homolog [Prunus mume]	ubiquitin fusion degradation protein 1 homolog isoform x2
TR26577|c1_g2_i8	2.65001	0.0126387	3.14495e-06	16.7278	carbon catabolite repressor protein 4 homolog 5 [Prunus mume]	carbon catabolite repressor protein 4 homolog 5
TR34703|c0_g2_i4	0.221412	0.112767	0.0423368	16.6902	rhomboid-like protease 1 isoform X2 [Prunus mume]	rhomboid-like protease 3
TR39333|c0_g1_i2	0.427939	3.0243e-07	0.0470103	16.6755	pre-rRNA-processing protein ESF2 [Prunus mume]	pre-rrna-processing protein esf2
TR12042|c2_g3_i6	0.871117	1.00234e-06	0.0369008	16.6693	cytochrome P450 CYP749A22-like [Prunus mume]	cytochrome p450 cyp749a22-like
TR40463|c0_g1_i19	0.3924	8.40802e-05	0.011359	16.6453	tobamovirus multiplication protein 1 [Prunus mume]	tobamovirus multiplication protein 1
TR10887|c1_g1_i1	2.00468	9.47526e-06	0.00421038	16.6266	ultraviolet-B receptor UVR8 [Prunus mume]	ultraviolet-b receptor uvr8-like isoform x2
TR39036|c0_g1_i3	0.293265	0.000139942	0.00163325	16.6203	SNF1-related protein kinase catalytic subunit alpha KIN10 [Prunus mume]	snf1-related protein kinase catalytic subunit alpha kin10
TR7421|c0_g1_i1	0.617904	0.0803557	0.0378113	16.6104	E3 ubiquitin-protein ligase At3g02290 [Prunus mume]	e3 ubiquitin-protein ligase at3g02290
TR37971|c6_g1_i18	0.388978	0.0419502	0.0307338	16.606	beta-glucosidase 47-like [Prunus mume]
TR9398|c0_g1_i3	0.185593	0.0711593	0.0416575	16.5375	nuclear pore complex protein Nup54 [Prunus mume]	nuclear pore complex protein nup54
TR11066|c0_g3_i3	0.548626	3.30628e-05	0.0160939	16.5324	glyceraldehyde-3-phosphate dehydrogenase, cytosolic-like [Prunus mume]	glyceraldehyde 3-phosphate partial
TR11078|c0_g3_i3	0.633777	6.41433e-05	0.0396786	16.4034	protein pelota isoform X2 [Prunus mume]
TR35698|c0_g1_i4	1.69143	0.156888	0.00186599	16.3923	cleavage and polyadenylation specificity factor subunit 5 [Prunus mume]
TR26325|c1_g1_i6	0.523454	0.060068	0.0359859	16.3444	uncharacterized protein ycf45 [Prunus mume]	p-loop containing nucleoside triphosphate hydrolases superfamily protein
TR13224|c0_g2_i5	0.413451	0.0353124	0.0337145	16.302	argininosuccinate synthase, chloroplastic-like [Prunus mume]	argininosuccinate chloroplastic-like	http://www.genome.jp/dbget-bin/www_bget?ec:6.3.4.5
TR37868|c5_g2_i6	1.06693	0.00676791	0.00185187	16.2565	two-pore potassium channel 4-like [Prunus mume]	two-pore potassium channel 3-like
TR13641|c2_g2_i4	1.27709	2.60358e-06	0.0068083	16.1805
TR41102|c0_g1_i1	0.762947	1.55382e-06	0.0203335	16.0424	uncharacterized protein LOC103321185 [Prunus mume]
TR26908|c1_g4_i26	0.567101	0.0107662	0.0262011	15.9929
TR26028|c0_g1_i1	0.326089	0.0381175	1.0672e-05	15.9757	stress response protein NST1-like [Prunus mume]	stress response protein nst1-like
TR12654|c0_g1_i14	0.123697	0.000458892	0.0200298	15.9402	uncharacterized protein LOC103339241 [Prunus mume]	cox1 oxi3 intron 2 protein
TR13630|c0_g1_i2	0.858391	5.29576e-06	0.0132698	15.9385	cleavage and polyadenylation specificity factor subunit 3-I-like [Prunus mume]	cleavage and polyadenylation specificity factor subunit 3-i-like
TR13620|c2_g2_i12	0.626658	8.15992e-05	0.000666494	15.9071	chitin elicitor receptor kinase 1 isoform X1 [Prunus mume]	chitin elicitor receptor kinase 1-like isoform x2
TR8614|c0_g1_i1	1.33595	1.87498e-05	0.00845908	15.8556	pre-mRNA-splicing factor syf2 isoform X1 [Prunus mume]	pre-mrna-splicing factor syf2
TR13347|c4_g2_i1	3.36179	1.07621	5.38747e-12	15.7656	UDP-glycosyltransferase 73C1-like [Prunus mume]	udp-glycosyltransferase 73c1-like
TR4259|c0_g1_i2	0.338493	0.203405	0.00810779	15.7171	uncharacterized protein LOC103343213 [Prunus mume]	hypothetical protein PRUPE_ppa013653mg
TR34707|c0_g1_i1	0.66396	0.0581641	0.0402065	15.6339	probable ADP-ribosylation factor GTPase-activating protein AGD11 [Prunus mume]	probable adp-ribosylation factor gtpase-activating protein agd11
TR36902|c0_g1_i13	0.695311	2.76893e-05	1.14745e-07	15.3636	S-adenosylmethionine carrier 1, chloroplastic/mitochondrial [Prunus mume]	s-adenosylmethionine carrier chloroplastic mitochondrial
TR11367|c0_g4_i4	0.328487	0.277666	0.0327556	15.3388	aldehyde dehydrogenase family 3 member H1 isoform X1 [Prunus mume]	aldehyde dehydrogenase family 3 member h1-like
TR20953|c1_g1_i1	1.10346	0.00119997	7.56842e-07	15.2069	mechanosensitive ion channel protein 6-like [Prunus mume]	mechanosensitive ion channel protein 6-like
TR26942|c1_g3_i8	0.845265	1.07678e-05	0.0003176	14.9552	box C/D snoRNA protein 1 [Prunus mume]	box c d snorna protein 1
TR13098|c4_g1_i18	2.25083	1.77975	0.0085647	14.8948	probable methyltransferase PMT24 [Prunus mume]	probable methyltransferase pmt24
TR12594|c0_g2_i4	7.57765	2.44629	1.4766e-14	14.7376	zinc finger A20 and AN1 domain-containing stress-associated protein 9-like [Prunus mume]	zinc finger a20 and an1 domain-containing stress-associated protein 1-like
TR38021|c5_g1_i16	2.89819	0.520715	0.0230363	14.6878	TMV resistance protein N-like [Prunus mume]
TR5836|c0_g1_i1	0.987815	0.185266	0.0194205	14.654	protein TRANSPARENT TESTA 12-like [Prunus mume]
TR26665|c0_g1_i3	0.317015	0.0227152	0.0238292	14.6523	DEAD-box ATP-dependent RNA helicase 57 [Prunus mume]	dead-box atp-dependent rna helicase 57
TR37809|c0_g2_i8	0.247023	6.46305e-06	0.00562941	14.6207	uncharacterized protein LOC103332197 isoform X5 [Prunus mume]
TR11502|c0_g1_i2	0.401175	0.0901639	6.62084e-06	14.5943	F-box/WD-40 repeat-containing protein At3g52030 isoform X2 [Prunus mume]	f-box wd-40 repeat-containing protein at3g52030-like
TR12420|c2_g1_i6	1.87034	0.939528	0.00036832	14.5677	peroxisome biogenesis protein 1 [Prunus mume]	peroxisome biogenesis protein 1
TR12361|c0_g1_i1	0.431333	0.0649358	0.0381474	14.5359	uncharacterized protein LOC103341621 [Prunus mume]	pol partial
TR11246|c1_g1_i1	0.489584	0.000209957	0.0215334	14.5234
TR40843|c0_g1_i6	0.563848	0.273566	0.0317742	14.4906	putative ribonuclease H protein At1g65750 [Prunus mume]	ribonuclease h protein at1g65750
TR38530|c6_g2_i7	0.242903	0.00216316	0.00532323	14.4652	cytochrome P450 89A2-like [Prunus mume]	cytochrome p450 89a2-like
TR41203|c0_g1_i2	1.26653	6.26184e-05	0.000218353	14.3841	NADH dehydrogenase [ubiquinone] complex I, assembly factor 7 [Prunus mume]	nadh dehydrogenase
TR10305|c0_g1_i2	0.429487	1.87377e-05	0.00206976	14.3822	uncharacterized protein LOC103335143 [Prunus mume]	sodium:hydrogen antiporter 1 isoform 2
TR8029|c0_g2_i1	2.70291	0.000136984	0.00113118	14.3344	GABA transporter 1 [Prunus mume]	gaba transporter 1-like
TR36902|c0_g1_i15	0.655207	3.32573e-05	0.0080046	14.275	S-adenosylmethionine carrier 1, chloroplastic/mitochondrial [Prunus mume]	s-adenosylmethionine carrier chloroplastic mitochondrial
TR12978|c0_g1_i20	0.24621	1.23708e-05	0.000537775	14.1596	LOW QUALITY PROTEIN: lon protease homolog 1, mitochondrial-like [Prunus mume]	lon protease homolog mitochondrial-like
TR13461|c4_g3_i4	0.645425	0.818864	0.00363961	14.1142	caffeic acid 3-O-methyltransferase [Prunus mume]	caffeic acid 3-o-methyltransferase
TR26828|c1_g4_i8	1.24426	0.178582	0.0286391	14.0972	adrenodoxin homolog [Prunus mume]	adrenodoxin-like protein mitochondrial
TR4031|c0_g1_i4	0.389878	0.0645198	6.97296e-07	13.9857	putative alpha-xylosidase 2 [Prunus mume]	alpha-xylosidase 2
TR26479|c1_g2_i2	1.19168	0.26176	0.0173861	13.9302
TR35441|c0_g1_i7	1.11972	6.62997e-05	0.0193853	13.8503	TMV resistance protein N-like [Prunus mume]	tmv resistance protein n-like
TR35405|c1_g1_i8	6.9352	3.0531	0.00311005	13.8355	uncharacterized protein LOC103338684 [Prunus mume]
TR33715|c0_g1_i6	1.00701	0.122032	0.0492781	13.3635	putative F-box/FBD/LRR-repeat protein At5g22610 [Prunus mume]	f-box lrr-repeat protein at4g14103-like
TR25377|c0_g1_i9	0.633047	0.357091	0.0255132	13.3058	methyltransferase-like protein 22 isoform X1 [Prunus mume]	methyltransferase-like protein 22 isoform x1
TR39913|c0_g1_i2	0.842002	0.0458701	1.0807e-08	13.2762	DNA-binding protein SMUBP-2 [Prunus mume]	dna-binding protein smubp-2
TR38979|c0_g1_i5	0.181368	1.14542e-05	0.0351123	13.2562	probable DEAD-box ATP-dependent RNA helicase 48, partial [Prunus mume]	probable dead-box atp-dependent rna helicase 48
TR33662|c3_g1_i5	1.52253	0.662172	0.00258794	13.1986	aminotransferase ALD1-like isoform X2 [Prunus mume]	aminotransferase ald1-like	http://www.genome.jp/dbget-bin/www_bget?ec:2.6.1.83
TR33214|c2_g4_i2	6.34503	0.000753093	0	13.1211	tyrosine-sulfated glycopeptide receptor 1-like [Prunus mume]
TR38591|c3_g1_i22	0.174616	0.224752	0.0446174	13.0161	D-lactate dehydrogenase [cytochrome], mitochondrial-like [Prunus mume]	d-lactate dehydrogenase
TR13618|c1_g2_i3	0.614198	0.0120209	0.0108618	12.9438	wall-associated receptor kinase-like 1 isoform X2 [Prunus mume]
TR13111|c1_g1_i7	0.776676	0.0183247	0.0205509	12.937	potassium transporter 10-like [Prunus mume]	potassium transporter 10-like
TR26722|c0_g1_i10	5.15928	0.428483	0.000456025	12.766	uncharacterized protein LOC103326732 [Prunus mume]
TR24908|c0_g1_i5	2.29711	0.0201063	0	12.7349	uncharacterized protein LOC103320666 [Prunus mume]
TR33162|c1_g2_i13	1.00224	0.987163	0.0398098	12.73	uncharacterized protein LOC103340846 isoform X1 [Prunus mume]	alpha beta-hydrolases superfamily protein
TR12814|c1_g1_i2	2.00545	0.315556	0	12.7147	cinnamoyl-CoA reductase 1-like [Prunus mume]	cinnamoyl- reductase 1-like
TR8359|c1_g1_i5	0.789078	0.000132923	3.65664e-10	12.6203	glutathione gamma-glutamylcysteinyltransferase 1 isoform X3 [Prunus mume]	glutathione gamma-glutamylcysteinyltransferase 1-like
TR26419|c0_g1_i4	0.273712	0.0305039	0.0177087	12.6161	type I inositol 1,4,5-trisphosphate 5-phosphatase 2 [Prunus mume]	type i inositol -trisphosphate 5-phosphatase 2-like isoform x1
TR26879|c0_g1_i13	0.178569	0.000448441	0.0203983	12.4958	alpha-aminoadipic semialdehyde synthase [Prunus mume]	alpha-aminoadipic semialdehyde synthase
TR26287|c1_g1_i3	0.11956	2.27675e-05	0.043402	12.4659	formate dehydrogenase, mitochondrial-like isoform X1 [Prunus mume]	d-3-phosphoglycerate dehydrogenase chloroplastic
TR33199|c3_g1_i3	0.968507	0.159762	0.00018358	12.4586	uncharacterized protein LOC103331192 [Prunus mume]
TR13592|c0_g3_i8	0.602435	0.00192415	0.0163624	12.4165	uncharacterized protein LOC103334016 [Prunus mume]	hypothetical protein VITISV_030060
TR25658|c0_g1_i7	1.41303	0.427014	3.3376e-06	12.3819	uncharacterized protein LOC103340850 [Prunus mume]	s-adenosyl-l-methionine-dependent methyltransferases superfamily protein
TR33640|c1_g1_i18	0.28531	0.00195966	8.47922e-12	12.3614	pentatricopeptide repeat-containing protein At4g28010-like [Prunus mume]	pentatricopeptide repeat-containing protein at4g28010
TR12235|c10_g1_i6	4.10618	0.889033	0.00035314	12.2841	mitochondrial import inner membrane translocase subunit TIM50 [Prunus mume]	mitochondrial import inner membrane translocase subunit tim50-like
TR26232|c0_g3_i6	2.13436	0.000234686	0.000729389	12.2772	uncharacterized protein LOC103341019 [Prunus mume]	rna binding isoform 1
TR38549|c2_g1_i9	0.553524	0.000100842	0.00985646	12.0579
TR8249|c0_g1_i3	2.01298	0.00338692	0.00212072	12.0015	probable fructose-bisphosphate aldolase 3, chloroplastic [Prunus mume]	probable fructose-bisphosphate aldolase chloroplastic	http://www.genome.jp/dbget-bin/www_bget?ec:4.1.2.13
TR12860|c0_g2_i27	0.218241	0.069173	0.0117847	11.9272	pentatricopeptide repeat-containing protein At1g06710, mitochondrial [Prunus mume]	pentatricopeptide repeat-containing protein mitochondrial
TR12512|c1_g4_i32	1.57712	0.00108124	0.0284804	11.9154	outer envelope protein 64, mitochondrial [Prunus mume]
TR12580|c2_g6_i4	0.681777	0.000206455	0.0157035	11.7922	programmed cell death protein 2 isoform X1 [Prunus mume]	programmed cell death protein 2
TR26612|c0_g3_i3	0.704681	0.000239859	0.00850451	11.6679	peptide deformylase 1A, chloroplastic/mitochondrial [Prunus mume]	peptide deformylase chloroplastic mitochondrial
TR40016|c0_g1_i1	0.341801	0.0041399	0.0269512	11.5884	tRNA (guanine(9)-N1)-methyltransferase-like [Prunus mume]	trna (guanine -n1)-methyltransferase
TR26916|c0_g1_i1	24.6946	9.28715	0	11.5649	GDSL esterase/lipase 2-like [Prunus mume]	gdsl esterase lipase 2-like
TR37884|c1_g1_i4	1.17366	0.187981	2.09058e-07	11.4908	short-chain dehydrogenase/reductase 2b-like [Prunus mume]	(+)-neomenthol dehydrogenase-like
TR26527|c0_g1_i1	5.22987	3.89901	0	11.4724	KH domain-containing protein At3g08620-like [Prunus mume]
TR36610|c2_g4_i5	0.866543	0.160828	1.13763e-08	11.4722	histidine kinase 3 [Prunus mume]
TR40452|c0_g2_i4	0.201038	7.74711e-05	0.0440607	11.4005	acyl-CoA dehydrogenase family member 10-like, partial [Prunus mume]	acyl- dehydrogenase family member 10
TR8372|c0_g1_i2	0.480564	0.000455876	0.0238728	11.3826	50S ribosomal protein L3-2, chloroplastic [Prunus mume]	50s ribosomal protein l3- chloroplastic
TR37826|c6_g5_i7	1.41336	0.000554969	0.00413564	11.3809	imidazole glycerol phosphate synthase hisHF, chloroplastic [Prunus mume]
TR26318|c1_g1_i5	0.327131	0.14215	0.0135271	11.3652	WUSCHEL-related homeobox 3 [Prunus mume]	wuschel-related homeobox 3-like
TR25698|c0_g1_i8	0.26696	0.0120343	0.0386507	11.2933	chlorophyll(ide) b reductase NOL, chloroplastic [Prunus mume]	chlorophyll b reductase chloroplastic
TR39676|c1_g1_i5	0.572907	0.000302495	0.00734974	11.2812	chloride channel protein CLC-b [Prunus mume]
TR13659|c2_g3_i1	8.01118	4.01641	0	11.273	probable acyl-activating enzyme 18, peroxisomal [Prunus mume]	probable acyl-activating enzyme peroxisomal isoform x3
TR21331|c0_g2_i6	0.255427	0.0442721	0.0211971	11.2475	probable aldo-keto reductase 1 [Prunus mume]	probable aldo-keto reductase 1
TR33201|c1_g1_i1	0.323198	0.000287946	0.00970917	11.2168	pentatricopeptide repeat-containing protein At3g22470, mitochondrial-like [Prunus mume]
TR39426|c0_g3_i2	1.01408	0.295558	1.70636e-07	11.1552	mannose-P-dolichol utilization defect 1 protein homolog 2 [Prunus mume]	mannose-p-dolichol utilization defect 1 protein homolog 2
TR26791|c0_g1_i4	0.0946918	3.36107e-05	0.024331	11.1457	uncharacterized protein At3g49140 isoform X3 [Prunus mume]	pentatricopeptide repeat superfamily protein isoform 2
TR26504|c0_g1_i2	2.77546	0.0533753	0.000809805	11.0604	2-oxoglutarate dehydrogenase, mitochondrial-like [Prunus mume]	2-oxoglutarate mitochondrial-like	http://www.genome.jp/dbget-bin/www_bget?ec:1.2.4.2
TR13379|c5_g2_i3	2.66134	1.03982	0	10.9784	thebaine 6-O-demethylase-like [Prunus mume]	flavonol synthase flavanone 3-hydroxylase-like
TR17435|c0_g1_i1	26.9581	13.4973	0	10.962	probable mannitol dehydrogenase [Prunus mume]	probable mannitol dehydrogenase
TR34678|c0_g2_i4	0.260074	0.00129661	0.00187581	10.8907	sodium/pyruvate cotransporter BASS2, chloroplastic [Prunus mume]	sodium pyruvate cotransporter chloroplastic
TR11505|c0_g1_i9	1.00373	0.0192374	9.36868e-11	10.8602	luc7-like protein 3 [Prunus mume]	luc7-like protein 3
TR25493|c0_g1_i4	51.1444	15.8289	0	10.7588	2-methylene-furan-3-one reductase-like [Prunus mume]	2-methylene-furan-3-one reductase-like
TR13582|c0_g2_i19	1.3965	0.0832069	0.0271945	10.7228
TR25130|c0_g1_i2	1.49207	0.390883	1.62707e-10	10.651
TR12463|c2_g1_i1	3.98153	0.967159	2.25273e-05	10.566
TR11777|c8_g1_i5	0.243691	0.135997	0.0136081	10.5541	tRNA pseudouridine(38/39) synthase [Prunus mume]	trna pseudouridine(38 39) synthase isoform x1
TR38034|c2_g2_i5	0.782646	0.352389	0.0313065	10.5465
TR13592|c0_g3_i3	0.190188	0.00710908	0.0435755	10.533	uncharacterized protein LOC103334016 [Prunus mume]	hypothetical protein VITISV_030060
TR12442|c2_g2_i3	2.74128	0.000911873	0.00249781	10.5068	probable RNA polymerase II transcription factor B subunit 1-1 [Prunus mume]
TR21331|c0_g2_i2	0.31818	0.121858	0.0231563	10.4753	probable aldo-keto reductase 1 [Prunus mume]	probable aldo-keto reductase 1
TR1285|c0_g1_i1	34.4326	10.0824	0	10.4735	salutaridine reductase-like [Prunus mume]
TR12363|c0_g1_i4	2.43901	0.00118971	0.00256088	10.4648	aldehyde dehydrogenase 22A1 [Prunus mume]	aldehyde dehydrogenase 22a1
TR25891|c0_g1_i8	1.75979	2.30195	0.00127665	10.3948	uncharacterized protein LOC103331714 [Prunus mume]	phosphatidate cytidylyltransferase chloroplastic
TR12814|c1_g1_i1	1.29527	0.0474403	0	10.3907	cinnamoyl-CoA reductase 1-like [Prunus mume]	cinnamoyl- reductase 1-like
TR40110|c2_g5_i9	0.630711	0.000500243	1.53864e-08	10.3634	uncharacterized protein LOC103332439 [Prunus mume]	cyclic nucleotide-gated ion channel 1-like
TR26943|c3_g1_i5	0.815691	0.0651586	6.33115e-05	10.3415	G-type lectin S-receptor-like serine/threonine-protein kinase At4g27290, partial [Prunus mume]	g-type lectin s-receptor-like serine threonine-protein kinase at4g27290
TR33709|c2_g1_i8	0.230324	0.0715981	0.00499572	10.2654	serine--tRNA ligase [Prunus mume]	serine--trna ligase-like isoform x1
TR40171|c2_g3_i9	1.52424	1.16115	0.0114582	10.2273	probable receptor-like protein kinase At1g67000 [Prunus mume]	probable receptor-like protein kinase at5g39020
TR13056|c7_g2_i4	0.756076	0.00173034	0.00850422	10.2173	DNA-directed RNA polymerase III subunit rpc31 [Prunus mume]	dna-directed rna polymerase iii subunit rpc7-like
TR12808|c3_g3_i2	7.66405	1.81644	0	10.2127	probable mannitol dehydrogenase [Prunus mume]	probable mannitol dehydrogenase
TR40140|c1_g3_i8	0.910506	0.230789	0.0158335	10.0768	uncharacterized protein LOC103337780 [Prunus mume]
TR26857|c2_g1_i2	4.2279	1.79658	0	10.0613	scopoletin glucosyltransferase-like [Prunus mume]	scopoletin glucosyltransferase-like
TR10466|c0_g1_i8	0.363889	0.00597716	0.0300255	9.99839	bidirectional sugar transporter SWEET1 [Prunus mume]
TR12919|c0_g3_i3	0.664835	0.0251884	0.00812919	9.98933	DEAD-box ATP-dependent RNA helicase 51-like [Prunus mume]	dead-box atp-dependent rna helicase 51-like
TR10796|c0_g1_i8	1.58606	0.187858	0.000976789	9.96534	probable protein ABIL5 [Prunus mume]	probable protein abil5
TR32745|c0_g1_i1	0.529004	0.0192086	0.00242853	9.93269	histidine biosynthesis bifunctional protein hisIE, chloroplastic [Prunus mume]	histidine biosynthesis bifunctional protein chloroplastic	http://www.genome.jp/dbget-bin/www_bget?ec:3.5.4.19
TR12808|c3_g2_i1	13.4307	5.26211	0	9.88817	probable mannitol dehydrogenase [Prunus mume]
TR25581|c0_g1_i1	5.41712	1.47134	0	9.86912	caffeic acid 3-O-methyltransferase-like [Prunus mume]	caffeic acid 3-o-methyltransferase
TR31379|c0_g1_i1	0.443766	0.0160991	0.0220707	9.858	uncharacterized protein LOC103324328 [Prunus mume]	s3 self-incompatibility locus-linked pollen protein isoform 2
TR40513|c0_g2_i11	0.109907	0.0477955	0.0405688	9.82083	uncharacterized protein LOC103338071 [Prunus mume]	PREDICTED: uncharacterized protein LOC103328705
TR33137|c2_g2_i5	0.646606	0.000730099	0.0489778	9.81333	cyclic nucleotide-gated ion channel 1-like [Prunus mume]
TR20725|c0_g1_i1	1.09742	0.35435	9.3493e-06	9.79355	lysophospholipid acyltransferase 1 [Prunus mume]
TR34922|c0_g2_i3	0.956955	0.0238534	0.000799575	9.79299	UV radiation resistance-associated gene protein isoform X1 [Prunus mume]	uv radiation resistance-associated gene protein isoform x2
TR26679|c0_g1_i4	9.94181	2.78992	7.44149e-12	9.76452	zinc finger AN1 domain-containing stress-associated protein 12 [Prunus mume]	zinc finger an1 domain-containing stress-associated protein 12
TR32331|c7_g1_i6	25.835	10.4464	0	9.602	probable glutathione S-transferase [Prunus mume]	probable glutathione s-transferase
TR25438|c0_g1_i1	0.860086	0.52701	7.02696e-09	9.4853	uncharacterized protein LOC103329316 [Prunus mume]	acid phosphatase vanadium-dependent haloperoxidase-related protein
TR21004|c0_g3_i1	1.95451	0.0290364	3.74128e-06	9.47267	splicing factor 3A subunit 2-like [Prunus mume]	splicing factor 3a subunit 2
TR33095|c0_g1_i7	5.58814	2.49916	3.9968e-15	9.40992	nitronate monooxygenase [Prunus mume]	nitronate monooxygenase	http://www.genome.jp/dbget-bin/www_bget?ec:1.13.12.16
TR12808|c3_g3_i4	4.84262	1.7156	5.23437e-12	9.40374	probable mannitol dehydrogenase [Prunus mume]	probable mannitol dehydrogenase
TR38963|c0_g1_i4	0.62264	0.0114536	0.0312256	9.38105	membrane-anchored ubiquitin-fold protein 6 [Prunus mume]
TR38581|c2_g2_i5	58.6922	20.4229	0	9.36178	anthocyanidin 3-O-glucoside 5-O-glucosyltransferase-like [Prunus mume]	crocetin chloroplastic-like
TR26820|c2_g2_i14	1.24952	0.00748201	0.0275777	9.35855	alpha-ketoglutarate-dependent dioxygenase alkB homolog 6 isoform X1 [Prunus mume]	alpha-ketoglutarate-dependent dioxygenase alkb homolog 6
TR12057|c1_g1_i4	0.582125	0.000957366	0.000512186	9.35693	histone deacetylase 8 [Prunus mume]	histone deacetylase 8
TR25581|c0_g1_i3	3.514	1.29254	0	9.34075	caffeic acid 3-O-methyltransferase-like [Prunus mume]	caffeic acid 3-o-methyltransferase
TR13213|c1_g1_i2	1.68814	0.00260184	1.68495e-05	9.29401	laccase-11-like [Prunus mume]
TR11228|c0_g3_i2	2.59681	0.433108	0.000783747	9.28987	LOW QUALITY PROTEIN: outer envelope protein 61, chloroplastic [Prunus mume]	outer envelope protein 61-like
TR41279|c0_g3_i16	0.38936	0.000740061	0.0131614	9.20256	E3 ubiquitin-protein ligase SDIR1 isoform X1 [Prunus mume]	e3 ubiquitin-protein ligase sdir1 isoform x1
TR12476|c0_g1_i14	0.352692	0.0329789	0.00456263	9.15076	uncharacterized protein ycf45 [Prunus mume]	p-loop containing nucleoside triphosphate hydrolases superfamily protein isoform 2
TR34037|c0_g1_i5	0.256689	0.112795	0.00012897	9.12523	transcription factor SPATULA isoform X1 [Prunus mume]
TR32368|c2_g6_i3	0.449149	0.587352	0.00641964	9.1244
TR13347|c4_g2_i3	12.169	4.73623	0	9.06071	UDP-glycosyltransferase 73C1-like [Prunus mume]	udp-glycosyltransferase 73c1-like
TR12429|c2_g1_i5	156.729	67.8743	0	9.01833	NADPH:quinone oxidoreductase-like [Prunus mume]	nadph:quinone oxidoreductase-like
TR11049|c0_g2_i8	4.44637	0.0520225	0	9.00059	uncharacterized protein LOC103328788 isoform X2 [Prunus mume]	magnesium transporter family protein
TR32996|c0_g2_i2	0.368751	0.00323402	0.0404762	8.94028	origin recognition complex subunit 4 [Prunus mume]	origin recognition complex subunit 4
TR13109|c2_g4_i1	1.84678	0.00499553	0.0178147	8.87664	uncharacterized protein LOC103338536, partial [Prunus mume]
TR12167|c0_g1_i11	0.485278	0.0043837	0.00130489	8.82571	uncharacterized protein LOC103329335 [Prunus mume]	integral membrane family protein
TR31683|c0_g1_i8	1.08816	0.717136	0.00329011	8.81054	uncharacterized protein LOC103344485 [Prunus mume]	pyroglutamyl-peptidase 1-like
TR8874|c0_g1_i3	2.69339	0.0564071	0.00416132	8.79829	sericin-2 [Prunus mume]
TR5566|c0_g2_i1	0.451359	0.144994	0.0402611	8.79604	uncharacterized protein LOC103341974 [Prunus mume]	PREDICTED: uncharacterized protein LOC103341974
TR26775|c4_g3_i1	0.647662	0.0023775	0.0331202	8.76282	pentatricopeptide repeat-containing protein At2g33760 [Prunus mume]
TR21331|c0_g2_i4	1.34554	0.107761	0.00578596	8.74478	probable aldo-keto reductase 1 [Prunus mume]	probable aldo-keto reductase 1
TR12463|c2_g1_i3	3.44581	0.0664306	1.86091e-10	8.73338
TR26117|c0_g1_i3	0.536091	0.00331897	0.027926	8.65459	DAG protein, chloroplastic [Prunus mume]
TR9515|c0_g2_i1	3.58056	0.0709743	0.00174503	8.64054	histone acetyltransferase type B catalytic subunit-like [Prunus mume]	histone acetyltransferase type b catalytic subunit
TR26857|c2_g1_i1	5.88471	2.79745	0	8.62045	scopoletin glucosyltransferase-like [Prunus mume]	scopoletin glucosyltransferase-like
TR33680|c0_g4_i3	95.8697	46.0731	0	8.61469	probable glutathione S-transferase [Prunus mume]	protein far1-related sequence 5-like
TR32331|c7_g1_i10	17.4282	7.41167	0	8.60629	probable glutathione S-transferase [Prunus mume]	probable glutathione s-transferase
TR13670|c2_g2_i11	195.426	75.7052	0	8.58675	uncharacterized protein LOC103331916 [Prunus mume]	(+)-neomenthol dehydrogenase-like
TR13667|c2_g10_i1	1.60067	0.0227008	0.0179667	8.58454	uncharacterized protein LOC103322425 [Prunus mume]
TR26816|c0_g1_i1	0.605886	0.00178062	0.0265263	8.56235	malignant T-cell-amplified sequence 1-A [Prunus mume]	malignant t-cell-amplified sequence 1 homolog
TR12298|c4_g3_i1	46.2144	15.3897	0	8.55991	uncharacterized protein LOC103320460 [Prunus mume]
TR11344|c0_g1_i2	0.223698	0.0103464	0.0275225	8.55906	uncharacterized protein LOC103323350 isoform X2 [Prunus mume]	hypothetical protein PRUPE_ppa016338mg
TR12929|c0_g1_i2	0.673497	0.0800896	0.020797	8.54787	nucleolar protein 10-like [Prunus mume]
TR12961|c4_g7_i7	0.519915	0.155985	0.000126772	8.53476	ABC transporter I family member 11, chloroplastic [Prunus mume]	abc transporter i family member chloroplastic
TR40173|c0_g1_i1	1.88596	0.00490919	0.00651387	8.49061	malonate--CoA ligase [Prunus mume]	fatty acyl- synthetase family protein
TR26840|c10_g1_i1	53.294	20.7427	0	8.44195	2-alkenal reductase (NADP(+)-dependent)-like isoform X1 [Prunus mume]	2-alkenal reductase (nadp(+)-dependent)-like
TR39991|c0_g1_i1	1.21729	0.0693051	0.00589697	8.40765	pentatricopeptide repeat-containing protein At5g40400 [Prunus mume]	pentatricopeptide repeat-containing protein at5g40400
TR24251|c0_g1_i1	37.124	9.09701	0	8.40595	endochitinase 2-like [Prunus mume]
TR26930|c0_g2_i1	1.63054	0.0051912	0.0480914	8.37711	TMV resistance protein N-like [Prunus mume]	tmv resistance protein n-like
TR9053|c0_g2_i2	1.81989	0.187844	0.0047231	8.34196	probable signal peptidase complex subunit 2 [Prunus mume]	probable signal peptidase complex subunit 2
TR38019|c1_g1_i1	56.2366	21.0246	0	8.31552	2-alkenal reductase (NADP(+)-dependent)-like isoform X1 [Prunus mume]	2-alkenal reductase (nadp(+)-dependent)-like
TR25906|c1_g3_i1	0.393254	0.0107453	0.0110222	8.29486	uncharacterized protein LOC103324942 [Prunus mume]	lipase ydr444w isoform x1
TR12120|c1_g1_i2	0.72834	0.134588	0.00139317	8.29456	bifunctional riboflavin biosynthesis protein RIBA 1, chloroplastic [Prunus mume]	bifunctional riboflavin biosynthesis protein riba chloroplastic	http://www.genome.jp/dbget-bin/www_bget?ec:4.1.99.12
TR20712|c0_g1_i1	89.5988	36.4877	0	8.27323	non-specific lipid-transfer protein 1-like [Prunus mume]	non-specific lipid-transfer protein 1-like
TR12420|c2_g2_i1	7.17506	0.025286	0	8.26169	uncharacterized protein LOC103323390 [Prunus mume]
TR40158|c3_g2_i10	1.16796	0.62551	0.00704091	8.25799	uncharacterized protein LOC103324687 [Prunus mume]	cysteine-rich receptor-like protein kinase 29
TR9856|c0_g1_i2	0.300008	0.0715396	0.0458547	8.25764	peroxisome biogenesis protein 2 [Prunus mume]
TR40882|c0_g2_i2	0.501198	0.00287721	0.00615489	8.24886	ubiquitin-conjugating enzyme E2 34 [Prunus mume]	ubiquitin-conjugating enzyme e2 34-like
TR26919|c1_g3_i34	0.279947	0.0332341	0.00805042	8.23137	bifunctional monodehydroascorbate reductase and carbonic anhydrase nectarin-3 [Prunus mume]
TR24410|c1_g2_i1	0.964056	0.00629025	0.0253839	8.23068	autophagy-related protein 8f [Prunus mume]
TR26828|c1_g3_i5	1.00444	0.225465	7.26318e-09	8.22085	peptidyl-prolyl cis-trans isomerase FKBP42 [Prunus mume]	peptidyl-prolyl cis-trans isomerase fkbp42
TR38533|c3_g2_i6	0.652286	0.00405045	6.25586e-05	8.19689	uncharacterized protein LOC103343551 [Prunus mume]	mutator-like transposase
TR24010|c0_g1_i2	2.18253	0.427277	1.52035e-08	8.19138	craniofacial development protein 1 [Prunus mume]
TR33662|c3_g1_i2	1.90814	0.273138	6.79096e-06	8.17827	aminotransferase ALD1-like isoform X1 [Prunus mume]	aminotransferase ald1-like isoform x2	http://www.genome.jp/dbget-bin/www_bget?ec:2.6.1.83
TR11666|c0_g3_i4	0.610426	0.0122829	0.00185103	8.17526	uncharacterized protein LOC103344390, partial [Prunus mume]	g2 mitotic-specific cyclin-b
TR26531|c0_g1_i4	0.953911	0.00370317	2.80261e-05	8.12437
TR24497|c0_g2_i9	0.807302	0.649132	8.47073e-05	8.08497	uncharacterized protein LOC103341822 [Prunus mume]	alpha beta hydrolase family protein
TR12767|c0_g2_i1	0.996828	0.242045	0.00246336	8.06629	uncharacterized protein LOC103322624 [Prunus mume]	transducin family protein
TR13498|c2_g1_i2	0.534834	0.00218737	0.0355707	8.06362	uncharacterized protein LOC103332320 [Prunus mume]	serine threonine-protein kinase wnk-related isoform 2
TR22805|c0_g2_i1	8.39335	2.19783	0	8.02368	probable S-adenosylmethionine-dependent methyltransferase At5g38100 [Prunus mume]	probable s-adenosylmethionine-dependent methyltransferase at5g38100
TR24908|c0_g1_i3	0.372941	0.00149454	0.000958591	7.99306	uncharacterized protein LOC103320666 [Prunus mume]	brct domain-containing dna repair protein
TR32763|c0_g1_i6	0.586975	0.00271195	0.0113173	7.98401	F-box protein At1g78280 [Prunus mume]	f-box protein at1g78280
TR33081|c1_g2_i2	20.0352	4.34275	0	7.97688	probable glutathione S-transferase [Prunus mume]	probable glutathione s-transferase
TR39466|c0_g1_i5	0.324734	0.00146868	0.0340636	7.96511	carbonic anhydrase 2-like [Prunus mume]	carbonic anhydrase 2 isoform x1	http://www.genome.jp/dbget-bin/www_bget?ec:4.2.1.1
TR25781|c0_g1_i4	0.334534	0.00152309	0.0346496	7.95689	nudix hydrolase 14, chloroplastic [Prunus mume]	nudix hydrolase chloroplastic
TR12185|c2_g1_i1	1.24734	0.0250964	0.000745795	7.95284	probable glycosyltransferase At3g07620 [Prunus mume]	probable glycosyltransferase at5g03795
TR33640|c1_g1_i8	0.270646	0.0120455	0.00124934	7.94106	pentatricopeptide repeat-containing protein At4g28010-like [Prunus mume]	pentatricopeptide repeat-containing protein at4g28010
TR12420|c2_g1_i7	2.14073	1.55973	0	7.94053	peroxisome biogenesis protein 1 [Prunus mume]	peroxisome biogenesis protein 1
TR37841|c0_g1_i20	0.295578	0.263539	0.021497	7.93806
TR26766|c0_g1_i6	11.0003	4.43276	0	7.90407	endochitinase-like [Prunus mume]	endochitinase-like	http://www.genome.jp/dbget-bin/www_bget?ec:3.2.1.14
TR13047|c4_g1_i1	3.63836	1.35902	5.77072e-12	7.90201	UDP-glycosyltransferase 85A5-like [Prunus mume]
TR11830|c1_g1_i5	1.35313	0.140351	5.82534e-13	7.89924	probable aminotransferase TAT2 isoform X1 [Prunus mume]	probable aminotransferase tat2
TR13558|c2_g1_i1	100.899	42.3671	0	7.88544	12-oxophytodienoate reductase 2-like [Prunus mume]	12-oxophytodienoate reductase 2-like
TR13597|c1_g1_i7	100.809	45.4919	0	7.87488	1-aminocyclopropane-1-carboxylate oxidase homolog 11-like [Prunus mume]	1-aminocyclopropane-1-carboxylate oxidase homolog 1-like
TR9048|c0_g1_i6	0.385247	0.00707255	0.000176846	7.8671	uncharacterized protein LOC103334504 [Prunus mume]	hr-like lesion-inducing protein
TR12993|c4_g3_i4	10.9904	5.22648	0	7.85894
TR9142|c0_g1_i4	49.143	25.709	0	7.83881	pathogen-related protein-like [Prunus mume]	pathogen-related
TR25471|c1_g1_i7	4.28942	0.148443	2.9006e-10	7.82195	(+)-neomenthol dehydrogenase-like isoform X1 [Prunus mume]	(+)-neomenthol dehydrogenase-like
TR26840|c9_g2_i1	555.988	210.751	0	7.77416	2-alkenal reductase (NADP(+)-dependent)-like [Prunus mume]
TR38583|c3_g5_i3	2.0094	0.19154	2.46638e-05	7.76847	uncharacterized protein LOC103323096 [Prunus mume]	rieske domain-containing protein isoform 1
TR26840|c9_g1_i3	3.59842	0.885018	0	7.76709	2-alkenal reductase (NADP(+)-dependent)-like isoform X1 [Prunus mume]	2-alkenal reductase (nadp(+)-dependent)-like
TR40123|c0_g1_i10	0.86521	0.00373257	0.0124917	7.75504	7-hydroxymethyl chlorophyll a reductase, chloroplastic-like isoform X2 [Prunus mume]	7-hydroxymethyl chlorophyll a chloroplastic
TR26278|c1_g3_i2	0.505597	0.0240105	0.012155	7.74758	uncharacterized protein LOC103324746 isoform X10 [Prunus mume]	defensin-like protein 165 isoform x2
TR24379|c0_g2_i1	0.291295	0.001381	0.0367525	7.73812	histone H1-like [Prunus mume]	histone h1-like
TR13580|c1_g1_i11	13.6903	4.66618	0	7.7312	non-functional NADPH-dependent codeinone reductase 2-like [Prunus mume]	non-functional nadph-dependent codeinone reductase 2-like
TR25493|c0_g1_i3	1.90129	0.365951	1.25493e-05	7.71842	2-methylene-furan-3-one reductase-like [Prunus mume]	2-methylene-furan-3-one reductase-like
TR37884|c1_g1_i6	6.86287	1.68247	0.0014461	7.71152	short-chain dehydrogenase/reductase 2b-like [Prunus mume]	(+)-neomenthol dehydrogenase-like
TR1285|c0_g2_i1	6.77349	2.27798	1.49826e-05	7.70979	salutaridine reductase-like [Prunus mume]
TR32954|c0_g2_i1	0.496378	0.00807802	0.0184754	7.70717
TR33667|c0_g1_i6	23.5074	0.0888727	0	7.70629	BAG family molecular chaperone regulator 7 [Prunus mume]	bag family molecular chaperone regulator 7
TR39104|c0_g1_i9	0.781663	0.00187522	0.0153889	7.69985	probable ethanolamine kinase [Prunus mume]	probable ethanolamine kinase
TR26405|c0_g1_i13	0.797708	0.301326	1.36245e-05	7.68776	ribokinase [Prunus mume]	ribokinase-like isoform x3
TR26329|c0_g1_i10	0.60923	0.00250675	0.0228265	7.67277	myosin-11-like [Prunus mume]
TR8801|c0_g1_i1	9.21213	2.58429	0	7.66383	calcium-dependent protein kinase 26 [Prunus mume]	calcium-dependent protein kinase 26
TR38535|c2_g2_i4	6.27849	1.71059	1.33227e-15	7.62954
TR13621|c2_g1_i2	1.06542	0.00692351	0.0430132	7.619	endoribonuclease Dicer homolog 2-like [Prunus mume]	endoribonuclease dicer homolog 2
TR11552|c0_g1_i12	0.495832	0.0891466	0.00510514	7.61153	uncharacterized protein LOC103320089 isoform X2 [Prunus mume]	probable gpi-anchored adhesin-like protein pga55 isoform x2
TR13558|c2_g2_i1	22.224	10.0435	0	7.60888	12-oxophytodienoate reductase 2-like [Prunus mume]	12-oxophytodienoate reductase 2-like
TR26916|c0_g1_i2	1.31079	0.62245	5.68434e-14	7.60495	GDSL esterase/lipase 2-like [Prunus mume]	gdsl esterase lipase 2-like
TR38570|c1_g1_i7	12.0587	5.93594	0	7.59671	2-hydroxyisoflavanone dehydratase-like [Prunus mume]
TR38570|c1_g1_i1	9.67496	3.91729	0	7.54179	2-hydroxyisoflavanone dehydratase-like [Prunus mume]
TR13670|c2_g2_i14	31.0528	11.0262	0	7.53429	uncharacterized protein LOC103331896 [Prunus mume]
TR13358|c1_g1_i10	1.95635	1.25058	0	7.5314	cytochrome P450 81D11-like [Prunus mume]
TR13558|c1_g1_i6	205.181	83.1659	0	7.52913	12-oxophytodienoate reductase 2-like isoform X2 [Prunus mume]	12-oxophytodienoate reductase 2-like
TR26410|c0_g1_i12	0.156968	0.00131562	0.0175306	7.52185	ABC transporter I family member 10, chloroplastic isoform X1 [Prunus mume]	abc transporter i family member chloroplastic
TR27047|c3_g5_i36	3.05859	1.21282	3.72044e-05	7.49465	uncharacterized protein LOC103322463 isoform X1 [Prunus mume]	ras-interacting protein rip3-like
TR12167|c0_g1_i16	0.186325	0.0041803	6.96181e-05	7.49009	uncharacterized protein LOC103329335 [Prunus mume]	integral membrane family protein
TR13347|c4_g2_i8	9.88247	5.95604	0	7.48831	UDP-glycosyltransferase 73C1-like [Prunus mume]	udp-glycosyltransferase 73c1-like
TR26164|c0_g1_i6	0.436315	0.0736654	0.0181524	7.48549	putative F-box protein At3g25750 [Prunus mume]
TR12814|c1_g1_i7	1.41512	0.253039	0.0105085	7.47724	cinnamoyl-CoA reductase 1-like [Prunus mume]	cinnamoyl- reductase 1-like
TR39768|c0_g1_i2	0.254299	0.00275649	0.0260651	7.47597	nudix hydrolase 23, chloroplastic [Prunus mume]	nudix hydrolase chloroplastic	http://www.genome.jp/dbget-bin/www_bget?ec:3.6.1.13	http://www.genome.jp/dbget-bin/www_bget?ec:3.6.1.18
TR13452|c1_g1_i14	1.22778	0.486772	0.000481172	7.45922	cysteine-rich repeat secretory protein 38-like [Prunus mume]	cysteine-rich repeat secretory protein 38-like
TR12887|c3_g2_i6	0.411416	0.0423333	2.02126e-06	7.45646	nuclear cap-binding protein subunit 1 [Prunus mume]	nuclear cap-binding protein subunit 1
TR13430|c2_g2_i14	0.358628	0.00191789	0.039808	7.45506	LOW QUALITY PROTEIN: beta-glucosidase 45-like [Prunus mume]	beta-glucosidase 47-like
TR7364|c0_g2_i1	5.92219	2.72834	0	7.45398	uncharacterized protein LOC103343213 [Prunus mume]	hypothetical protein PRUPE_ppa013653mg
TR12464|c3_g1_i3	2.03774	1.08209	1.66533e-15	7.41348
TR13347|c4_g2_i10	4.78119	1.68599	0	7.40872	UDP-glycosyltransferase 73C1-like [Prunus mume]	udp-glycosyltransferase 73c1-like
TR25875|c0_g2_i1	1.31335	0.00753056	0.000687134	7.3921	hexaprenyldihydroxybenzoate methyltransferase, mitochondrial [Prunus mume]	hexaprenyldihydroxybenzoate mitochondrial	http://www.genome.jp/dbget-bin/www_bget?ec:2.1.1.222	http://www.genome.jp/dbget-bin/www_bget?ec:2.1.1.64
TR11849|c1_g1_i5	0.328555	0.201604	0.031075	7.37429	uncharacterized protein LOC103334850 [Prunus mume]	translation initiation factor if-3
TR33095|c0_g1_i14	1.03808	0.941867	0.000429865	7.33581	nitronate monooxygenase [Prunus mume]
TR25821|c0_g2_i4	0.428685	0.701208	0.0239269	7.32453	peptidyl-tRNA hydrolase, chloroplastic [Prunus mume]	peptidyl-trna chloroplastic
TR26813|c2_g1_i1	22.3592	8.08147	0	7.31285	glutathione S-transferase U10-like [Prunus mume]
TR26731|c3_g6_i6	2.22291	0.0120679	0.00338644	7.29113
TR24678|c0_g1_i1	8.63256	1.91449	2.15716e-13	7.28842	cinnamyl alcohol dehydrogenase 1-like [Prunus mume]	cinnamyl alcohol dehydrogenase 1
TR33141|c4_g1_i11	0.256669	0.0934243	7.49268e-07	7.26091	boron transporter 4 [Prunus mume]	boron transporter 4-like
TR12814|c1_g1_i21	2.00089	1.41035	1.78481e-05	7.24802	cinnamoyl-CoA reductase 1-like [Prunus mume]	cinnamoyl- reductase 1-like
TR37696|c0_g1_i1	8.57517	3.88171	0	7.2141	putative pleiotropic drug resistance protein 7 [Prunus mume]	pleiotropic drug resistance protein 1-like
TR33081|c1_g1_i5	15.0555	5.29672	0	7.19937	probable glutathione S-transferase [Prunus mume]	probable glutathione s-transferase
TR33640|c1_g4_i2	16.9967	7.38795	0	7.19361	endo-1,3;1,4-beta-D-glucanase-like isoform X2 [Prunus mume]
TR10944|c0_g1_i9	0.144125	0.0149323	0.0439553	7.1914	phospholipase D delta-like [Prunus mume]	phospholipase d delta	http://www.genome.jp/dbget-bin/www_bget?ec:3.1.4.4
TR18526|c0_g1_i1	22.2123	12.5028	0	7.17773	1-aminocyclopropane-1-carboxylate oxidase homolog 1-like [Prunus mume]	1-aminocyclopropane-1-carboxylate oxidase homolog 1-like
TR38004|c2_g1_i1	0.733463	0.00577026	0.0175047	7.16858	flavonoid 3',5'-hydroxylase 1-like [Prunus mume]
TR12849|c0_g1_i8	0.570892	0.279209	0.00228908	7.16698	adenine phosphoribosyltransferase 1-like [Prunus mume]	adenine phosphoribosyltransferase 1-like
TR127|c0_g1_i1	1.19851	0.393177	1.67103e-08	7.16592	probable WRKY transcription factor 40 [Prunus mume]	probable wrky transcription factor 40
TR13558|c2_g1_i2	62.9636	26.1845	0	7.16421	12-oxophytodienoate reductase 2-like [Prunus mume]	12-oxophytodienoate reductase 2-like
TR10948|c0_g2_i8	1.90566	0.00569243	0.0298092	7.16334	uncharacterized protein LOC103320859 [Prunus mume]	ubiquitin-protein isoform 2
TR10944|c0_g1_i4	0.242825	0.0670413	0.0118778	7.16246	phospholipase D delta [Prunus mume]	phospholipase d delta	http://www.genome.jp/dbget-bin/www_bget?ec:3.1.4.4
TR12808|c3_g3_i5	0.69827	0.331585	2.80816e-06	7.15217	probable mannitol dehydrogenase [Prunus mume]	probable mannitol dehydrogenase
TR13558|c1_g3_i1	40.341	15.975	0	7.15192	12-oxophytodienoate reductase 2-like [Prunus mume]	12-oxophytodienoate reductase 2-like
TR11872|c0_g1_i4	0.451874	0.0852978	0.00728412	7.13105	cytochrome P450 97B2, chloroplastic [Prunus mume]	cytochrome p450 chloroplastic
TR12706|c1_g2_i20	0.430215	0.0311045	0.000967175	7.12266	translational activator GCN1 [Prunus mume]
TR33095|c0_g1_i10	5.34141	2.30061	0	7.11353	nitronate monooxygenase [Prunus mume]
TR11306|c0_g1_i2	0.403119	0.0137683	9.67819e-08	7.1131	anaphase-promoting complex subunit 5 [Prunus mume]	anaphase-promoting complex subunit 5
TR12521|c0_g1_i2	0.410324	0.00308361	0.0223196	7.10579	DNA (cytosine-5)-methyltransferase CMT2 [Prunus mume]	dna (cytosine-5)-methyltransferase cmt2 isoform x2
TR26382|c0_g3_i1	5.94323	2.18615	6.9851e-08	7.10456	uncharacterized protein LOC103331916 [Prunus mume]	(+)-neomenthol dehydrogenase-like
TR38432|c0_g1_i1	0.669798	0.00551398	0.0430151	7.09287	probable transcription factor PosF21 [Prunus mume]	probable transcription factor 21
TR8298|c0_g1_i3	0.44932	0.00363688	0.0282399	7.09235	uncharacterized protein LOC103321010 [Prunus mume]	hypothetical protein PRUPE_ppa008534mg
TR24993|c2_g1_i5	0.471073	0.00372152	2.46654e-06	7.08394	protein no-on-transient A [Prunus mume]
TR13623|c0_g4_i10	0.418424	0.274107	6.14108e-06	7.08116	hippocampus abundant transcript-like protein 1 [Prunus mume]	hippocampus abundant transcript-like protein 1
TR38558|c1_g2_i12	0.185404	0.00146612	0.0276212	7.06868	ABC transporter B family member 26, chloroplastic-like [Prunus mume]	abc transporter b family member chloroplastic-like
TR26726|c2_g3_i2	4.32003	2.14809	2.56315e-07	7.06773	cystinosin homolog isoform X1 [Prunus mume]
TR8498|c0_g1_i1	16.8785	3.73293	0	7.03235	expansin-like B1 isoform X1 [Prunus mume]	expansin-like b1
TR9028|c0_g1_i1	1.7395	0.202992	0.00719228	7.03128	probable LRR receptor-like serine/threonine-protein kinase At3g47570 [Prunus mume]
TR40491|c0_g1_i14	0.383671	0.00905645	0.00996839	7.02413	uncharacterized protein LOC103333544 [Prunus mume]	2 protein
TR13418|c1_g3_i12	0.103312	0.000910098	0.0181665	7.01605	uncharacterized protein LOC103329177 [Prunus mume]	ubiquitin and wlm domain-containing protein
TR26081|c0_g1_i2	0.601199	0.00377504	0.000548607	7.00515	uncharacterized protein LOC103333790 [Prunus mume]	hypothetical protein Csa_5G140495
TR26295|c0_g2_i2	6.11008	3.59161	0	6.99234	probable 2-oxoglutarate-dependent dioxygenase AOP1 [Prunus mume]	probable inactive 2-oxoglutarate-dependent dioxygenase aop2
TR13065|c0_g3_i3	1.30323	0.0896066	2.86402e-05	6.98516	pyridoxal kinase isoform X1 [Prunus mume]	pyridoxal kinase isoform x2	http://www.genome.jp/dbget-bin/www_bget?ec:2.7.1.35
TR12516|c1_g8_i1	2.67382	0.61288	2.33146e-06	6.97498
TR11928|c0_g2_i4	0.474425	0.0524903	0.0352566	6.96507	tetratricopeptide repeat protein 38 [Prunus mume]	tetratricopeptide repeat protein 38
TR33095|c0_g1_i4	0.251513	0.035451	0.0466395	6.96093	nitronate monooxygenase [Prunus mume]
TR36642|c2_g2_i4	7.37879	2.81229	0	6.93273	glutathione S-transferase F9-like isoform X2 [Prunus mume]	glutathione s-transferase f9-like
TR38500|c5_g3_i1	142.349	57.2249	0	6.90635	isoflavone 2'-hydroxylase-like isoform X1 [Prunus mume]	isoflavone 2 -hydroxylase
TR40121|c4_g1_i1	1.32604	1.28719	9.32288e-12	6.90343	receptor-like protein kinase FERONIA [Prunus mume]
TR26921|c3_g1_i6	0.653442	0.00461395	0.000304164	6.87027
TR25869|c0_g3_i1	3.2465	0.0425917	0.0137574	6.86757	histone-lysine N-methyltransferase ATX5 [Prunus mume]	histone-lysine n-methyltransferase atx5
TR8792|c0_g1_i1	1.60319	0.0151199	1.41022e-06	6.85725	BTB/POZ domain-containing protein At3g08570 [Prunus mume]	btb poz domain-containing protein at3g08570-like
TR12665|c4_g2_i1	0.926719	0.00759071	0.007269	6.85625	pentatricopeptide repeat-containing protein At4g32450, mitochondrial [Prunus mume]
TR13558|c1_g2_i5	46.0051	16.5007	0	6.85282	12-oxophytodienoate reductase 2-like [Prunus mume]	12-oxophytodienoate reductase 11
TR26840|c9_g1_i2	44.7721	16.5138	0	6.84729	2-alkenal reductase (NADP(+)-dependent)-like isoform X1 [Prunus mume]	2-alkenal reductase (nadp(+)-dependent)-like
TR31376|c0_g2_i19	0.780457	0.139442	0.00146205	6.83062	nuA4 complex subunit EAF3 homolog [Prunus mume]	nua4 complex subunit eaf3 homolog
TR11890|c0_g1_i1	3.61982	2.17077	0.000105152	6.80096
TR13558|c1_g1_i9	81.4996	34.3981	0	6.80076	12-oxophytodienoate reductase 2-like [Prunus mume]	12-oxophytodienoate reductase 2-like
TR37884|c1_g1_i3	3.70519	2.95166	0	6.79264	(+)-neomenthol dehydrogenase-like [Prunus mume]	(+)-neomenthol dehydrogenase-like
TR13558|c1_g2_i2	101.379	39.2362	0	6.79011	12-oxophytodienoate reductase 2-like [Prunus mume]	12-oxophytodienoate reductase 2-like
TR13639|c2_g1_i14	6.49081	3.31544	0	6.76897	cellulose synthase-like protein G3 [Prunus mume]	cellulose synthase-like protein g2
TR38581|c2_g2_i8	85.9735	36.8625	0	6.76525	anthocyanidin 3-O-glucoside 5-O-glucosyltransferase-like [Prunus mume]	crocetin chloroplastic-like
TR11992|c4_g1_i3	0.593647	0.00624579	0.0328136	6.76311	CBL-interacting serine/threonine-protein kinase 11 [Prunus mume]	cbl-interacting serine threonine-protein kinase 11-like
TR24897|c0_g1_i5	0.962969	0.0931385	7.38298e-14	6.7461	WAT1-related protein At3g28050-like [Prunus mume]	wat1-related protein at3g28050-like
TR40121|c4_g1_i2	1.21523	0.824758	2.40282e-05	6.74457	receptor-like protein kinase FERONIA [Prunus mume]	receptor-like protein kinase feronia
TR33715|c0_g1_i2	1.49799	0.0118536	0.0069088	6.73363	putative F-box/FBD/LRR-repeat protein At4g03220 [Prunus mume]	f-box lrr-repeat protein at4g14103-like isoform x1
TR12720|c1_g3_i3	0.666336	0.00586584	0.0355903	6.73258	uncharacterized protein LOC103330833 [Prunus mume]	amidohydrolase -like
TR21263|c0_g1_i3	0.670859	0.0057416	0.00633991	6.73083	serine/threonine-protein phosphatase PP2A-2 catalytic subunit [Prunus mume]	serine threonine-protein phosphatase pp2a catalytic subunit
TR12463|c2_g2_i1	8.03242	1.47007	0	6.72796
TR12715|c4_g6_i9	1.28737	0.243909	1.22747e-08	6.71571	GDP-mannose transporter GONST1 [Prunus mume]	gdp-mannose transporter gonst1-like
TR32331|c7_g1_i5	1.32539	0.375328	2.2625e-09	6.68305	probable glutathione S-transferase [Prunus mume]	probable glutathione s-transferase
TR21833|c0_g1_i2	0.519958	0.00281882	0.0014707	6.67941	elongation factor Ts, mitochondrial [Prunus mume]	elongation factor mitochondrial
TR38581|c2_g2_i3	51.9585	18.7072	0	6.66602	anthocyanidin 3-O-glucoside 5-O-glucosyltransferase-like [Prunus mume]	crocetin chloroplastic-like
TR13558|c1_g1_i7	82.5495	36.5953	0	6.66259	12-oxophytodienoate reductase 2-like [Prunus mume]	12-oxophytodienoate reductase 2-like
TR27039|c5_g4_i5	0.433233	0.0489031	0.0268842	6.65529	acyl-protein thioesterase 2 [Prunus mume]	acyl-protein thioesterase 2-like
TR11376|c0_g1_i11	0.296458	0.00322929	0.0373046	6.65361	G patch domain-containing protein 8 isoform X1 [Prunus mume]	d111 g-patch domain-containing protein
TR13558|c1_g1_i5	103.717	51.9293	0	6.64993	12-oxophytodienoate reductase 2-like isoform X2 [Prunus mume]	12-oxophytodienoate reductase 2-like
TR26891|c1_g2_i8	1.37094	0.297847	8.91472e-11	6.64005	3-methyl-2-oxobutanoate hydroxymethyltransferase [Prunus mume]	3-methyl-2-oxobutanoate hydroxymethyltransferase mitochondrial-like	http://www.genome.jp/dbget-bin/www_bget?ec:2.1.2.11
TR33141|c4_g1_i17	0.226675	0.0145231	0.0173682	6.63598	boron transporter 4 [Prunus mume]	boron transporter 4-like
TR38558|c1_g2_i26	0.508394	0.0275192	0.0146825	6.63254	dihydrofolate synthetase [Prunus mume]	probable dihydrofolate synthetase	http://www.genome.jp/dbget-bin/www_bget?ec:6.3.2.17
TR13558|c1_g1_i10	42.1873	14.1174	0	6.62895	12-oxophytodienoate reductase 2-like [Prunus mume]	12-oxophytodienoate reductase 11
TR40033|c0_g1_i4	1.22556	0.0124777	0.00135141	6.62155	ALBINO3-like protein 2, chloroplastic [Prunus mume]	albino3-like protein chloroplastic
TR13418|c1_g3_i1	0.380516	0.00446201	0.0300995	6.60945	uncharacterized protein LOC103329177 [Prunus mume]
TR34083|c0_g1_i1	1.05573	0.0317567	2.88403e-12	6.58445	putative methyltransferase DDB_G0268948 [Prunus mume]	methyltransferase ddb_g0268948
TR12516|c1_g4_i3	0.882046	0.163585	0.00519913	6.5822	UMP-CMP kinase 3-like [Prunus mume]	ump-cmp kinase 3-like	http://www.genome.jp/dbget-bin/www_bget?ec:2.7.4.3
TR16576|c0_g1_i1	7.62559	1.6276	6.60445e-08	6.58015
TR12464|c4_g3_i1	7.49425	1.89518	0	6.57942	12-oxophytodienoate reductase 2-like [Prunus mume]
TR40858|c0_g1_i7	1.76672	0.685315	5.17605e-09	6.54899	mitochondrial phosphate carrier protein 2, mitochondrial [Prunus mume]	mitochondrial phosphate carrier protein mitochondrial-like
TR33137|c2_g2_i3	0.54726	0.101376	0.00306343	6.5487	cyclic nucleotide-gated ion channel 1-like [Prunus mume]	cyclic nucleotide-gated ion channel 1-like
TR13282|c1_g1_i2	4.23136	0.102468	0	6.53868	UDP-glycosyltransferase 85A5-like [Prunus mume]
TR38581|c2_g2_i7	32.6387	11.5231	0	6.53863	anthocyanidin 3-O-glucoside 5-O-glucosyltransferase-like [Prunus mume]
TR38770|c0_g1_i1	0.748145	0.138852	5.07902e-10	6.53417	protein NRT1/ PTR FAMILY 7.1-like [Prunus mume]	protein nrt1 ptr family -like
TR12601|c1_g1_i14	1.16324	0.394118	0.0304249	6.53267	Niemann-Pick C1 protein isoform X2 [Prunus mume]	niemann-pick c1 protein
TR25936|c0_g1_i1	1.9874	0.756471	0	6.51567	salicylic acid-binding protein 2-like [Prunus mume]	salicylic acid-binding protein 2-like
TR11203|c0_g1_i16	0.787574	0.231173	0.00104378	6.50461	uncharacterized protein LOC103342122 [Prunus mume]	protein binding
TR25868|c2_g2_i5	7.47905	0.992339	1.55384e-10	6.49739	minor allergen Alt a 7 isoform X1 [Prunus mume]	minor allergen alt a 7
TR26840|c9_g1_i1	110.487	36.8622	0	6.49188	2-alkenal reductase (NADP(+)-dependent)-like [Prunus mume]	2-alkenal reductase (nadp(+)-dependent)-like
TR13670|c2_g2_i4	157.145	59.8589	0	6.48502	uncharacterized protein LOC103331916 [Prunus mume]	(+)-neomenthol dehydrogenase-like
TR12808|c3_g3_i3	0.485473	0.310821	0.00046677	6.47572	probable mannitol dehydrogenase [Prunus mume]	probable mannitol dehydrogenase
TR32987|c4_g1_i3	11.6777	6.80861	0	6.45683	salicylic acid-binding protein 2-like [Prunus mume]	salicylic acid-binding protein 2-like
TR11635|c0_g3_i1	95.0451	41.1209	0	6.45642	gibberellin 2-beta-dioxygenase 1-like [Prunus mume]	gibberellin 2-beta-dioxygenase 1-like
TR17957|c0_g1_i1	24.3824	7.63165	0	6.43817	proteinase inhibitor type-2 CEVI57 [Prunus mume]	proteinase inhibitor type-2 cevi57-like
TR32987|c4_g1_i4	9.09055	2.08032	0	6.43703	salicylic acid-binding protein 2-like [Prunus mume]	salicylic acid-binding protein 2-like
TR13670|c2_g2_i7	3.16087	0.578657	0.00108808	6.4319	uncharacterized protein LOC103331916 [Prunus mume]	(+)-neomenthol dehydrogenase-like
TR22736|c1_g1_i3	12.3223	5.16997	0	6.42252	probable glucan 1,3-beta-glucosidase A [Prunus mume]
TR7408|c0_g1_i2	8.5197	2.70505	0	6.39289	myb-related protein Myb4 [Prunus mume]	myb-related protein myb4-like
TR25925|c0_g2_i10	0.545459	0.00407023	0.000334028	6.37237	type II inositol 1,4,5-trisphosphate 5-phosphatase FRA3 [Prunus mume]	type ii inositol -trisphosphate 5-phosphatase fra3
TR13525|c3_g3_i14	0.487015	1.14546	0.000281609	6.37221	sugar transporter ERD6-like 7 [Prunus mume]	sugar transporter erd6-like 7
TR13670|c2_g2_i1	11.2075	3.77257	0	6.36859	(+)-neomenthol dehydrogenase-like [Prunus mume]
TR26702|c0_g1_i15	1.38935	0.0186825	0.00130099	6.35129	D-2-hydroxyglutarate dehydrogenase, mitochondrial isoform X3 [Prunus mume]	d-2-hydroxyglutarate mitochondrial isoform x1
TR12181|c0_g2_i5	0.348887	0.0564763	4.6355e-05	6.3332
TR11504|c0_g1_i4	4.18632	1.0906	0	6.33316	uncharacterized aminotransferase C660.12c-like isoform X1 [Prunus mume]	l-cysteine desulfhydrase-like
TR25493|c0_g1_i2	1.86274	0.226301	0	6.30228	2-methylene-furan-3-one reductase-like [Prunus mume]	2-methylene-furan-3-one reductase-like
TR40491|c0_g1_i7	0.576868	0.170965	0.0271862	6.29836	uncharacterized protein LOC103333544 [Prunus mume]	2 protein
TR13445|c1_g3_i12	1.15279	0.0084737	0.0267362	6.29586	uncharacterized protein LOC103320258 [Prunus mume]	hypothetical protein PRUPE_ppa014876mg
TR8111|c0_g1_i5	0.703332	0.195647	0.00067191	6.2808	cyclin-A1-4-like [Prunus mume]
TR11282|c0_g1_i4	0.423474	0.382577	0.000888216	6.27887	caffeoylshikimate esterase [Prunus mume]	caffeoylshikimate esterase
TR13639|c2_g1_i10	11.5135	5.47896	0	6.26702	cellulose synthase-like protein G3 [Prunus mume]	cellulose synthase-like protein g2
TR31910|c0_g1_i1	0.823949	0.240347	3.71925e-14	6.25894	beta-amyrin 28-oxidase-like [Prunus mume]	beta-amyrin 28-oxidase-like
TR33113|c0_g1_i12	0.295059	0.345674	0.048585	6.24443	kinesin light chain 3-like [Prunus mume]	kinesin light chain 3
TR9944|c0_g1_i3	5.38187	1.61126	0	6.235	probable leucine-rich repeat receptor-like serine/threonine-protein kinase At5g15730 [Prunus mume]	probable leucine-rich repeat receptor-like serine threonine-protein kinase at5g15730
TR13361|c1_g3_i4	0.852724	0.253711	0.00117244	6.23343	uncharacterized protein LOC103339241 [Prunus mume]	intron maturase isoform 1
TR38581|c2_g2_i2	94.9979	43.2843	0	6.23233	anthocyanidin 3-O-glucoside 5-O-glucosyltransferase-like [Prunus mume]	crocetin chloroplastic-like
TR22736|c1_g1_i2	1.11959	0.191303	1.41553e-13	6.22875	probable glucan 1,3-beta-glucosidase A [Prunus mume]
TR12578|c1_g1_i17	0.462273	0.0123927	0.0402732	6.22665	protein DYAD [Prunus mume]
TR34672|c0_g1_i1	7.18241	3.32831	3.44502e-13	6.22457	probable LL-diaminopimelate aminotransferase, chloroplastic [Prunus mume]	probable ll-diaminopimelate chloroplastic
TR11783|c0_g1_i8	0.190327	0.00269968	0.0147595	6.20691	deoxycytidylate deaminase [Prunus mume]	deoxycytidylate deaminase
TR13379|c5_g2_i1	161.662	65.4355	0	6.19942	feruloyl CoA ortho-hydroxylase 2-like [Prunus mume]	flavonol synthase flavanone 3-hydroxylase-like
TR11033|c0_g1_i1	13.745	5.23977	0	6.19754	E3 ubiquitin-protein ligase ATL31-like [Prunus mume]	e3 ubiquitin-protein ligase atl6-like
TR37856|c0_g1_i16	0.998015	0.209902	8.81039e-05	6.191	dihydroorotate dehydrogenase (quinone), mitochondrial-like [Prunus mume]	dihydroorotate dehydrogenase mitochondrial-like
TR11359|c1_g2_i4	18.3407	6.97279	0	6.18302	ubiquinol oxidase, mitochondrial-like [Prunus mume]	ubiquinol mitochondrial-like
TR42714|c0_g1_i1	11.1429	4.93739	0	6.15806	probable polyol transporter 6 [Prunus mume]	probable polyol transporter 6
TR13557|c2_g3_i7	0.757814	0.307537	0.0333105	6.14653	DNA-directed RNA polymerase I subunit RPA12-like [Prunus mume]	dna-directed rna polymerase i subunit rpa12-like
TR13155|c3_g3_i1	25.9019	11.5779	0	6.12108	scopoletin glucosyltransferase-like [Prunus mume]	scopoletin glucosyltransferase-like
TR12868|c7_g1_i9	2.14739	1.69925	0.00380605	6.10941	alanine--glyoxylate aminotransferase 2 homolog 2, mitochondrial-like [Prunus mume]
TR26295|c0_g2_i1	4.54289	1.62274	0.00347813	6.10778	probable inactive 2-oxoglutarate-dependent dioxygenase AOP2 [Prunus mume]	probable inactive 2-oxoglutarate-dependent dioxygenase aop2
TR31414|c0_g1_i10	0.660869	0.0101182	0.0238074	6.10242	uncharacterized protein LOC103319226 [Prunus mume]	PREDICTED: uncharacterized protein LOC103319226
TR17100|c0_g1_i1	4.75373	1.51302	0.00145907	6.09897	ethylene-responsive transcription factor ERF098 [Prunus mume]	ethylene-responsive transcription factor erf098-like
TR13347|c4_g2_i9	2.65509	0.754924	0	6.0981	UDP-glycosyltransferase 73C1-like [Prunus mume]
TR38584|c1_g1_i2	2.82108	1.38383	3.33067e-16	6.08911	cytochrome P450 CYP82D47-like [Prunus mume]	cytochrome p450 cyp82d47-like
TR20965|c1_g2_i1	7.09635	3.02101	0	6.0753	uncharacterized protein LOC103335505 [Prunus mume]	cysteine histidine-rich c1 domain family protein
TR12706|c0_g1_i1	0.304845	0.31305	4.16823e-05	6.06244	phospholipase A(1) LCAT3 isoform X1 [Prunus mume]	phospholipase a lcat3-like
TR38510|c3_g4_i7	28.9947	13.7643	0	6.05355	scopoletin glucosyltransferase-like [Prunus mume]
TR10132|c0_g1_i1	1.05301	0.212365	0.0204282	6.04497	3-deoxy-manno-octulosonate cytidylyltransferase, mitochondrial [Prunus mume]	3-deoxy-manno-octulosonate mitochondrial	http://www.genome.jp/dbget-bin/www_bget?ec:2.7.7.38
TR11359|c0_g1_i1	27.327	11.4675	0	6.0321	ubiquinol oxidase, mitochondrial-like [Prunus mume]	ubiquinol mitochondrial-like
TR12901|c1_g2_i2	32.0456	12.3115	0	6.02273	pathogenesis-related protein PR-4-like [Prunus mume]	pathogenesis-related protein pr-4-like
TR26385|c0_g1_i21	0.432403	0.23112	0.0192742	6.01277	guanine nucleotide-binding protein alpha-1 subunit [Prunus mume]	guanine nucleotide-binding protein alpha-1 subunit
TR26298|c0_g1_i5	0.502431	0.101005	6.45619e-06	6.00771	uncharacterized protein LOC103334571 [Prunus mume]	PREDICTED: uncharacterized protein LOC103334571
TR38581|c2_g2_i4	11.5774	4.96459	3.90942e-11	6.00197	anthocyanidin 3-O-glucoside 5-O-glucosyltransferase-like [Prunus mume]	crocetin chloroplastic-like
TR8011|c0_g1_i5	1.33369	0.0382802	0.00609803	5.98987	ACC oxidase [Prunus mume]	1-aminocyclopropane-1-carboxylate oxidase
TR12808|c3_g2_i3	0.874387	0.486555	5.14585e-06	5.98475	probable mannitol dehydrogenase [Prunus mume]
TR13670|c2_g1_i2	17.3482	7.14081	1.84399e-08	5.94124	LOW QUALITY PROTEIN: (+)-neomenthol dehydrogenase-like [Prunus mume]	(+)-neomenthol dehydrogenase-like
TR26904|c4_g1_i3	0.351012	0.0988879	0.0298846	5.93842	probable mitochondrial chaperone BCS1-B [Prunus mume]	probable mitochondrial chaperone bcs1-b
TR40171|c2_g3_i8	1.14929	0.0821261	1.66141e-05	5.93629	probable receptor-like protein kinase At1g67000 [Prunus mume]	probable receptor-like protein kinase at5g39020
TR10425|c0_g2_i3	0.847476	0.0332094	0.00225635	5.93433	transcriptional corepressor LEUNIG-like [Prunus mume]	transcriptional corepressor leunig-like
TR12963|c2_g6_i2	4.29247	0.207073	0	5.92419	uncharacterized protein LOC103331896 [Prunus mume]	(+)-neomenthol dehydrogenase-like
TR38570|c1_g1_i8	17.1977	7.21915	0	5.91931	2-hydroxyisoflavanone dehydratase-like [Prunus mume]
TR15867|c0_g1_i1	1.93051	1.11199	3.03887e-08	5.9179
TR15720|c0_g1_i1	5.08529	2.102	0	5.90987	1-aminocyclopropane-1-carboxylate synthase [Prunus mume]	1-aminocyclopropane-1-carboxylate synthase
TR30141|c0_g1_i1	9.10491	3.82414	0	5.887
TR33081|c1_g1_i7	90.7448	48.8516	0	5.88696	probable glutathione S-transferase [Prunus mume]	probable glutathione s-transferase
TR37029|c0_g2_i1	3.30067	1.42327	9.91571e-10	5.87552
TR13272|c2_g1_i1	2.9219	1.0658	3.91747e-05	5.86987
TR13236|c1_g1_i1	7.81962	3.61011	0	5.85491	isoflavone 2'-hydroxylase-like isoform X1 [Prunus mume]
TR34215|c0_g1_i1	0.204757	0.0770977	0.0441924	5.85175	probably inactive leucine-rich repeat receptor-like protein kinase At2g25790 [Prunus mume]	probably inactive leucine-rich repeat receptor-like protein kinase at2g25790
TR33523|c0_g1_i1	1.32143	0.613824	3.07199e-13	5.83663	cytochrome P450 714C2-like [Prunus mume]	cytokinin hydroxylase-like
TR22458|c0_g3_i1	0.52579	0.254526	0.000167328	5.83643	probable protein phosphatase 2C 72 [Prunus mume]	probable protein phosphatase 2c 72
TR36642|c2_g2_i1	414.123	173.424	0	5.82495	glutathione S-transferase F9-like isoform X2 [Prunus mume]	glutathione s-transferase f9-like
TR33967|c0_g1_i2	0.852897	0.198334	2.17996e-05	5.82378	proteinaceous RNase P 1, chloroplastic/mitochondrial [Prunus mume]	proteinaceous rnase p chloroplastic mitochondrial
TR38500|c5_g2_i1	1.37717	0.789508	0	5.81997	isoflavone 2'-hydroxylase-like [Prunus mume]	isoflavone 2 -hydroxylase
TR26857|c1_g1_i1	7.26753	2.66417	1.00726e-11	5.80767	UDP-glucose flavonoid 3-O-glucosyltransferase 7-like [Prunus mume]	udp-glucose flavonoid 3-o-glucosyltransferase 7-like
TR26538|c1_g1_i3	2.17353	0.653246	8.36668e-08	5.78696	12-oxophytodienoate reductase 2-like [Prunus mume]	12-oxophytodienoate reductase 11
TR10187|c0_g2_i1	0.762262	0.266447	0.00812647	5.78593	proline-rich receptor-like protein kinase PERK15 [Prunus mume]	proline-rich receptor-like protein kinase perk4 isoform x1
TR13652|c1_g1_i2	1.73658	0.325767	0.00625506	5.78385	anthocyanidin reductase-like [Prunus mume]	anthocyanidin reductase-like
TR12309|c0_g1_i1	0.663251	0.24184	2.07154e-07	5.78361	protein DJ-1 homolog B-like [Prunus mume]	protein dj-1 homolog b-like
TR40110|c2_g4_i2	5.28778	1.62271	0	5.77911	uncharacterized protein LOC103332507 [Prunus mume]	cyclic nucleotide-gated ion channel 1-like
TR20901|c0_g1_i1	2.55235	0.740413	2.33147e-15	5.77699	1-aminocyclopropane-1-carboxylate synthase [Prunus mume]	1-aminocyclopropane-1-carboxylate synthase 1
TR12496|c0_g1_i1	2.68385	0.686163	0	5.77656	pyridoxal biosynthesis protein PDX2 isoform X1 [Prunus mume]	pyridoxal biosynthesis protein pdx2	http://www.genome.jp/dbget-bin/www_bget?ec:3.5.1.2	http://www.genome.jp/dbget-bin/www_bget?ec:4.3.3.6
TR13666|c4_g1_i4	7.74119	2.73439	0	5.77191	cytochrome P450 CYP749A22-like [Prunus mume]	cytochrome p450 cyp749a22-like
TR12464|c2_g1_i2	79.0274	28.3825	0	5.77006	12-oxophytodienoate reductase 2-like [Prunus mume]
TR33817|c0_g1_i12	1.04227	0.312577	0.000470295	5.7606	mitochondrial thiamine pyrophosphate carrier 1-like [Prunus mume]	mitochondrial thiamine pyrophosphate carrier
TR40099|c1_g1_i14	1.30233	0.016719	0.0343067	5.75122	uncharacterized protein LOC103343650 [Prunus mume]
TR40531|c0_g2_i1	0.973055	0.0219358	0.00237217	5.74635	probable protein phosphatase 2C 46 [Prunus mume]	probable protein phosphatase 2c 46
TR13558|c1_g2_i1	112.273	60.9247	0	5.74324	12-oxophytodienoate reductase 2-like [Prunus mume]	12-oxophytodienoate reductase 11
TR40520|c1_g1_i1	1.27745	0.567038	0	5.73953	probable L-type lectin-domain containing receptor kinase S.5 [Prunus mume]	probable l-type lectin-domain containing receptor kinase
TR12814|c1_g1_i15	31.2605	14.6554	0	5.73806	cinnamoyl-CoA reductase 1-like [Prunus mume]	cinnamoyl- reductase 1-like
TR7039|c0_g1_i2	7.63776	4.68066	0	5.73455	uncharacterized protein LOC103320345 [Prunus mume]
TR13580|c1_g1_i13	14.5647	6.60615	0	5.7344	non-functional NADPH-dependent codeinone reductase 2-like [Prunus mume]	flavonol synthase flavanone 3-hydroxylase-like
TR12137|c1_g2_i9	0.857309	0.201733	0.00502706	5.73424	serine/threonine protein phosphatase 2A regulatory subunit B''beta isoform X1 [Prunus mume]	serine threonine protein phosphatase 2a regulatory subunit b beta-like
TR41315|c0_g1_i1	2.36594	1.00118	0.0312004	5.71601
TR38581|c2_g2_i1	18.4435	9.15458	0	5.70859	anthocyanidin 3-O-glucoside 5-O-glucosyltransferase-like [Prunus mume]	crocetin chloroplastic-like
TR13458|c1_g1_i2	2.5221	1.0446	3.63387e-12	5.70419	probable glutathione S-transferase [Prunus mume]	probable glutathione s-transferase
TR10896|c0_g1_i1	9.92012	3.5108	1.82077e-14	5.70132	12-oxophytodienoate reductase 2-like [Prunus mume]
TR12595|c0_g1_i1	1.08561	0.398106	0.00690399	5.67693	1-aminocyclopropane-1-carboxylate oxidase homolog 1-like [Prunus mume]
TR12761|c0_g1_i8	1.99643	0.533514	9.96687e-06	5.66495	L-aspartate oxidase, chloroplastic [Prunus mume]	l-aspartate chloroplastic
TR26879|c0_g3_i1	1.96088	0.0409357	0.0138946	5.66264	alpha-aminoadipic semialdehyde synthase [Prunus mume]
TR13666|c4_g1_i3	33.3202	11.6837	0	5.65919	cytochrome P450 CYP749A22-like [Prunus mume]
TR11672|c1_g1_i5	0.777855	0.670878	1.08116e-08	5.6571	probable RNA-binding protein EIF1AD [Prunus mume]	probable rna-binding protein eif1ad
TR11723|c0_g1_i2	8.40449	3.18551	0	5.65553
TR33081|c1_g1_i6	0.991843	0.127327	0.02614	5.65525	probable glutathione S-transferase parC [Prunus mume]	probable glutathione s-transferase
TR25071|c0_g1_i2	21.1939	8.74193	0	5.64858	uncharacterized protein LOC103328112 [Prunus mume]	PREDICTED: uncharacterized protein LOC103328112
TR11957|c0_g1_i1	4.02323	1.82556	0	5.6484	pollen-specific protein SF3 [Prunus mume]	lim domain-containing protein wlim2b-like
TR9451|c1_g2_i3	0.511479	0.161325	1.83078e-11	5.64528	LOW QUALITY PROTEIN: uncharacterized protein LOC103330103 [Prunus mume]	monoacylglycerol lipase abhd6
TR26697|c0_g1_i8	2.22427	0.737557	0	5.64503	CUGBP Elav-like family member 6 [Prunus mume]	cugbp elav-like family member 5
TR36546|c0_g1_i4	5.55589	3.79843	2.01175e-06	5.64374	protein transport protein SEC31 [Prunus mume]
TR13580|c1_g1_i4	27.9062	10.7786	0	5.64223	non-functional NADPH-dependent codeinone reductase 2-like [Prunus mume]	non-functional nadph-dependent codeinone reductase 2-like
TR13347|c4_g2_i2	5.82199	2.36436	0	5.63882	UDP-glycosyltransferase 73C1-like [Prunus mume]	udp-glycosyltransferase 73c1-like
TR12042|c2_g4_i1	5.14126	2.02391	0	5.63694	cytochrome P450 CYP749A22-like [Prunus mume]	cytochrome p450 cyp749a22-like
TR41239|c0_g1_i13	0.406552	0.0547558	6.38072e-06	5.62672	electron transfer flavoprotein subunit beta, mitochondrial [Prunus mume]	electron transfer flavoprotein subunit mitochondrial
TR13666|c7_g1_i1	17.8875	5.35607	0	5.62569	cytochrome P450 CYP749A22-like [Prunus mume]	cytochrome p450 cyp749a22-like
TR4031|c0_g1_i5	2.52244	0.728085	0.00318621	5.61576	putative alpha-xylosidase 2 [Prunus mume]
TR26636|c6_g2_i1	105.699	46.3393	0	5.6103		hypothetical protein PRUPE_ppa014915mg
TR13619|c1_g4_i1	221.956	94.465	0	5.60694	12-oxophytodienoate reductase 2-like [Prunus mume]	12-oxophytodienoate reductase 2-like
TR12464|c4_g1_i1	5.73258	2.46744	0	5.59667	12-oxophytodienoate reductase 2-like [Prunus mume]
TR13232|c3_g1_i1	6.99387	3.32047	0	5.58326	patatin-like protein 2 [Prunus mume]	patatin-like protein 2
TR13272|c2_g2_i1	1.8679	1.15437	4.51739e-07	5.58199
TR26456|c0_g1_i2	0.309262	0.22064	0.0101564	5.56886	uncharacterized protein LOC103330325 [Prunus mume]	PREDICTED: uncharacterized protein LOC103404182
TR10732|c0_g1_i3	0.87086	0.158017	1.39392e-06	5.56536	L-3-cyanoalanine synthase 1, mitochondrial isoform X1 [Prunus mume]	bifunctional l-3-cyanoalanine synthase cysteine synthase mitochondrial	http://www.genome.jp/dbget-bin/www_bget?ec:4.4.1.9
TR5472|c0_g1_i2	101.07	50.0884	0	5.56253	glutathione transferase GST 23-like [Prunus mume]	glutathione transferase gst 23-like
TR4225|c0_g2_i1	200.593	106.908	0	5.55604	methylthioribose kinase-like [Prunus mume]	methylthioribose kinase-like
TR13639|c2_g1_i17	6.17498	3.8005	0	5.55137	cellulose synthase-like protein G2 [Prunus mume]	cellulose synthase-like protein g2
TR38064|c3_g1_i9	0.849937	0.301885	2.98139e-06	5.55123	G-type lectin S-receptor-like serine/threonine-protein kinase At1g61500 [Prunus mume]	g-type lectin s-receptor-like serine threonine-protein kinase at1g61550
TR13670|c2_g2_i6	72.1757	33.0391	0	5.54308	uncharacterized protein LOC103331896 [Prunus mume]	(+)-neomenthol dehydrogenase-like
TR32279|c0_g2_i14	0.176349	0.88595	0.0344712	5.54284	lipid phosphate phosphatase 2 isoform X2 [Prunus mume]	lipid phosphate phosphatase 2-like isoform x1
TR37829|c2_g1_i3	2.69149	1.39401	0	5.53713	aspartic proteinase nepenthesin-1-like [Prunus mume]	aspartic proteinase nepenthesin-1-like
TR32995|c0_g1_i19	3.04266	1.00738	0.000856775	5.53388	sodium/hydrogen exchanger 6-like [Prunus mume]
TR11635|c0_g3_i3	1.51109	1.04759	0.00498641	5.52814	gibberellin 2-beta-dioxygenase 1-like [Prunus mume]	gibberellin 2-beta-dioxygenase 1-like
TR1755|c0_g1_i1	8.91048	3.22906	0	5.51548	butyrate--CoA ligase AAE11, peroxisomal-like [Prunus mume]	butyrate-- ligase peroxisomal-like
TR11504|c0_g1_i1	115.035	59.2002	0	5.51082	uncharacterized aminotransferase C660.12c-like isoform X1 [Prunus mume]	l-cysteine desulfhydrase-like
TR35666|c2_g1_i3	0.544265	0.173846	2.20385e-09	5.50812	glutamate receptor 2.7-like [Prunus mume]	glutamate receptor -like
TR13339|c1_g2_i7	0.766182	0.018071	0.0128497	5.49673	TMV resistance protein N-like [Prunus mume]	tmv resistance protein n-like
TR21434|c0_g2_i1	6.17614	2.8594	0	5.48481	probable glutathione S-transferase [Prunus mume]	probable glutathione s-transferase
TR26955|c1_g3_i1	0.785361	0.102001	0.000284299	5.48009	mitochondrial import receptor subunit TOM20 [Prunus mume]	mitochondrial import receptor subunit tom20-like
TR25275|c0_g2_i2	0.920753	0.0196023	0.00016844	5.46331	ATP-dependent Clp protease proteolytic subunit-related protein 3, chloroplastic [Prunus mume]	protease complex subunit 3
TR25164|c0_g1_i1	0.493851	0.270782	0.00918149	5.45478	protein UPSTREAM OF FLC [Prunus mume]	protein upstream of flc
TR27008|c2_g2_i5	0.117104	0.0118549	0.024621	5.45128	pentatricopeptide repeat-containing protein At3g59040-like [Prunus mume]	pentatricopeptide repeat-containing protein at3g59040
TR33081|c1_g1_i9	275.057	137.429	0	5.44391	probable glutathione S-transferase [Prunus mume]	unknown
TR4769|c0_g1_i2	1.96376	0.12987	3.19613e-06	5.43278	rac-like GTP-binding protein ARAC7 isoform X1 [Prunus mume]	rac-like gtp-binding protein arac7
TR26982|c1_g2_i11	1.36562	0.160616	0.000163767	5.40383	probable LRR receptor-like serine/threonine-protein kinase RFK1 [Prunus mume]	probable lrr receptor-like serine threonine-protein kinase rfk1
TR25471|c1_g2_i2	236.205	85.1532	0	5.40222	(+)-neomenthol dehydrogenase-like [Prunus mume]	(+)-neomenthol dehydrogenase-like
TR26863|c1_g1_i3	29.7256	14.3285	0	5.39546	protein TRANSPARENT TESTA 12-like [Prunus mume]	protein transparent testa 12-like
TR9944|c0_g2_i1	0.767928	0.358902	0.0137467	5.38441	probable leucine-rich repeat receptor-like serine/threonine-protein kinase At5g15730 [Prunus mume]
TR12360|c0_g2_i5	2.23098	0.0247619	0.0222763	5.38309	zinc finger CCCH domain-containing protein 40-like [Prunus mume]	zinc finger ccch domain-containing protein 40-like
TR40173|c0_g1_i12	2.91435	1.03807	0	5.37982	malonate--CoA ligase [Prunus mume]	malonate-- ligase
TR26992|c2_g3_i4	3.9635	2.13581	0	5.3794	zeaxanthin epoxidase, chloroplastic-like [Prunus mume]	zeaxanthin chloroplastic-like
TR38515|c1_g1_i28	0.269794	0.00630761	0.041723	5.37064
TR12695|c4_g1_i2	437.642	240.437	0	5.36147	putative methyltransferase DDB_G0268948 [Prunus mume]
TR5472|c0_g1_i1	1.63642	0.598646	5.56303e-07	5.34574	glutathione transferase GST 23-like [Prunus mume]	probable glutathione s-transferase
TR12814|c2_g1_i1	11.3148	5.60373	5.88585e-12	5.34479	cinnamoyl-CoA reductase 1-like [Prunus mume]
TR26538|c1_g1_i4	60.2456	29.9055	0	5.33495	12-oxophytodienoate reductase 2-like [Prunus mume]	12-oxophytodienoate reductase 11
TR13419|c0_g2_i8	1.37449	0.613167	0.000142996	5.33347	LRR receptor-like serine/threonine-protein kinase GSO2 [Prunus mume]	lrr receptor-like serine threonine-protein kinase gso2
TR33059|c1_g6_i10	0.368794	0.0281209	8.94979e-06	5.33164	uncharacterized protein LOC103330951 isoform X1 [Prunus mume]	PREDICTED: uncharacterized protein LOC103330951 isoform X1
TR13309|c1_g1_i5	1.40405	0.897602	1.10261e-06	5.32927
TR13558|c1_g1_i2	132.948	57.1604	0	5.32865	12-oxophytodienoate reductase 2-like [Prunus mume]	12-oxophytodienoate reductase 11
TR40470|c3_g1_i6	9.34854	3.08608	0	5.32677	FH protein interacting protein FIP2 isoform X1 [Prunus mume]	fh protein interacting protein fip2 isoform x1
TR40196|c3_g1_i3	0.770711	0.0218681	3.9353e-12	5.32471	uncharacterized protein LOC103329286 [Prunus mume]	cai-1 autoinducer sensor kinase phosphatase cqss isoform 2
TR13434|c1_g1_i1	24.816	11.3977	0	5.31848	UDP-glycosyltransferase 85A5-like [Prunus mume]
TR10224|c0_g3_i1	2.45096	1.16332	2.55032e-06	5.30819	uncharacterized protein LOC103332188 [Prunus mume]
TR37982|c1_g1_i4	5.74786	1.16866	6.71265e-10	5.30714
TR12042|c2_g3_i8	30.6247	9.63782	0	5.30121	cytochrome P450 CYP749A22-like [Prunus mume]	cytochrome p450 cyp749a22-like
TR13358|c1_g1_i4	9.33681	3.15705	0	5.30063	cytochrome P450 81D11-like [Prunus mume]
TR26414|c0_g1_i2	5.09958	2.64756	3.33067e-16	5.29544	cyanogenic beta-glucosidase-like, partial [Prunus mume]	beta-glucosidase 12-like
TR33036|c1_g3_i2	0.595004	0.129006	0.0420131	5.29216	uncharacterized protein LOC103338970 [Prunus mume]
TR13670|c2_g2_i3	30.2244	19.8415	0	5.29156	uncharacterized protein LOC103331896 [Prunus mume]	(+)-neomenthol dehydrogenase-like
TR41057|c0_g2_i1	1.16187	0.0996493	0.00755344	5.28975	uncharacterized protein LOC103329982 [Prunus mume]	quinonprotein alcohol dehydrogenase-like
TR39954|c0_g1_i1	15.4072	7.26147	0	5.28706
TR36408|c0_g1_i1	2.3004	0.778289	1.59206e-13	5.28689	AP2/ERF and B3 domain-containing transcription repressor RAV2-like [Prunus mume]	ap2 erf and b3 domain-containing transcription repressor rav2-like
TR13580|c1_g1_i8	6.09578	2.35933	6.57252e-14	5.28504	non-functional NADPH-dependent codeinone reductase 2-like [Prunus mume]	non-functional nadph-dependent codeinone reductase 2-like
TR40171|c2_g3_i10	4.25539	1.25263	2.82855e-06	5.2655	probable receptor-like protein kinase At1g67000 [Prunus mume]
TR12906|c4_g1_i10	2.40285	0.173155	8.64234e-06	5.25791	probable 3-hydroxyisobutyrate dehydrogenase, mitochondrial isoform X1 [Prunus mume]	probable 3-hydroxyisobutyrate mitochondrial isoform x1
TR13199|c0_g1_i5	0.574955	0.222205	6.22008e-06	5.24214	uncharacterized protein LOC103328453 [Prunus mume]	transmembrane e3 ubiquitin-protein ligase 1-like
TR37884|c1_g1_i5	3.40245	0.890614	0	5.23749	(+)-neomenthol dehydrogenase-like [Prunus mume]	(+)-neomenthol dehydrogenase-like
TR34083|c0_g1_i2	11.693	5.44237	0	5.23664	putative methyltransferase DDB_G0268948 [Prunus mume]	methyltransferase ddb_g0268948
TR10027|c0_g1_i1	1.5941	0.099529	0.00356639	5.22954	uncharacterized protein LOC103320792 [Prunus mume]	hypothetical protein PRUPE_ppa022051mg
TR13499|c4_g2_i9	1.18886	0.0501823	2.6532e-05	5.22497
TR12463|c2_g1_i6	3.03761	0.565261	0.018266	5.22495
TR13520|c1_g1_i5	11.7053	4.73268	0	5.21352	cytochrome P450 94A1-like [Prunus mume]
TR10946|c0_g1_i9	0.276378	0.188327	0.00296059	5.21313	uncharacterized protein LOC103322925 isoform X1 [Prunus mume]	nad -binding rossmann-fold superfamily protein isoform 3
TR40526|c0_g1_i9	0.995535	0.187062	0.023256	5.21123	gamma-glutamyltranspeptidase 1 [Prunus mume]	gamma-glutamyltranspeptidase 1-like	http://www.genome.jp/dbget-bin/www_bget?ec:2.3.2.2	http://www.genome.jp/dbget-bin/www_bget?ec:3.4.19.13
TR12516|c1_g4_i2	1.44658	0.433581	0.000124205	5.1937	UMP-CMP kinase 3-like [Prunus mume]	ump-cmp kinase 3-like	http://www.genome.jp/dbget-bin/www_bget?ec:2.7.4.3
TR12724|c2_g1_i13	0.765101	0.106397	9.06477e-08	5.1928	putative disease resistance protein RGA3 [Prunus mume]	disease resistance protein rga1 isoform x1
TR40110|c2_g5_i12	0.20408	0.120977	0.00138982	5.19105	uncharacterized protein LOC103332439 [Prunus mume]	cyclic nucleotide-gated ion channel 1-like
TR12702|c1_g1_i4	12.4302	4.26498	0	5.18987	(E,E)-alpha-farnesene synthase-like [Prunus mume]	alpha-farnesene synthase
TR40110|c2_g4_i5	3.84862	1.1685	6.51929e-06	5.1858	uncharacterized protein LOC103332439 [Prunus mume]	cyclic nucleotide-gated ion channel 1-like
TR12205|c0_g1_i6	0.681771	0.338603	0.0297556	5.17871	ribonucleoside-diphosphate reductase small chain A [Prunus mume]	ribonucleoside-diphosphate reductase small chain a	http://www.genome.jp/dbget-bin/www_bget?ec:1.17.4.1
TR13670|c2_g2_i8	29.407	10.5209	0	5.17837	uncharacterized protein LOC103331896 [Prunus mume]
TR12695|c0_g1_i1	27.1543	12.709	0	5.17158	putative methyltransferase DDB_G0268948, partial [Prunus mume]	methyltransferase partial
TR25875|c2_g3_i22	0.798951	0.0218847	0.0229664	5.16242
TR6420|c0_g1_i1	1.76671	0.78194	1.50016e-08	5.15763	O-acyltransferase WSD1-like [Prunus mume]	o-acyltransferase wsd1-like	http://www.genome.jp/dbget-bin/www_bget?ec:2.3.1.20
TR26382|c0_g1_i1	8.2565	2.94745	4.73859e-11	5.15542	uncharacterized protein LOC103331916 [Prunus mume]	(+)-neomenthol dehydrogenase-like
TR1005|c0_g1_i1	16.5916	9.00667	0	5.15382	ethylene-responsive transcription factor 1B [Prunus mume]
TR8656|c0_g1_i2	0.654356	0.428522	2.93627e-05	5.15233	vacuolar iron transporter 1-like [Prunus mume]	vacuolar iron transporter 1-like
TR13155|c3_g3_i4	28.3967	9.5455	0	5.14738	scopoletin glucosyltransferase-like [Prunus mume]	scopoletin glucosyltransferase-like
TR36918|c0_g1_i8	0.316563	0.00932851	0.0284699	5.14318	ankyrin repeat domain-containing protein 2 [Prunus mume]	ankyrin repeat domain-containing protein 2
TR27505|c0_g1_i1	112.176	47.1762	0	5.14195	glutathione S-transferase-like [Prunus mume]	glutathione s-transferase-like
TR13496|c5_g2_i5	0.9429	0.498751	0.0373438	5.13516
TR13400|c2_g1_i1	25.1767	4.03056	0	5.13274	cytochrome P450 94A1-like [Prunus mume]	cytochrome p450 94a1-like
TR40175|c0_g2_i8	0.516968	0.204878	0.0272848	5.12772	probable receptor-like protein kinase At5g39020 [Prunus mume]	probable receptor-like protein kinase at1g67000
TR12596|c0_g1_i17	0.332353	0.0105641	0.046183	5.12668	uncharacterized protein YMR317W-like isoform X1 [Prunus mume]	ccr4-not transcription complex subunit 4
TR24962|c0_g1_i1	0.616884	0.343704	8.72051e-06	5.11818	uncharacterized protein LOC103319888 [Prunus mume]	PREDICTED: uncharacterized protein LOC103319888
TR25471|c1_g1_i3	13.2389	7.89859	0.0363843	5.11566	(+)-neomenthol dehydrogenase-like isoform X1 [Prunus mume]	(+)-neomenthol dehydrogenase-like
TR11203|c0_g1_i6	0.958553	0.475639	0.00757132	5.11232	uncharacterized protein LOC103342122 [Prunus mume]	protein binding
TR38510|c3_g4_i6	3.61183	1.67724	0	5.10988	abscisate beta-glucosyltransferase-like [Prunus mume]	scopoletin glucosyltransferase-like
TR12542|c1_g1_i9	0.350598	0.0161107	0.0470327	5.10884	uncharacterized protein LOC103319019 isoform X4 [Prunus mume]	yth domain-containing family protein 1-like isoform x1
TR26532|c0_g1_i7	1.72007	0.0862127	0.00014972	5.10492	protein BONZAI 1-like [Prunus mume]	protein bonzai 1-like
TR13670|c2_g4_i1	175.33	72.9223	0	5.10418	(+)-neomenthol dehydrogenase-like [Prunus mume]	(+)-neomenthol dehydrogenase-like
TR26508|c0_g2_i11	0.270914	0.0400039	0.0033419	5.09569	probable protein phosphatase 2C 62 isoform X2 [Prunus mume]	probable protein phosphatase 2c 62 isoform x1
TR38570|c1_g1_i2	5.73092	2.88716	0	5.09257	2-hydroxyisoflavanone dehydratase-like [Prunus mume]
TR33074|c4_g1_i6	5.33908	0.302845	0.0137752	5.09243	protein YIF1B-like [Prunus mume]
TR26350|c0_g1_i15	0.608189	0.282433	0.00146247	5.08933	2-oxoisovalerate dehydrogenase subunit beta 1, mitochondrial [Prunus mume]	2-oxoisovalerate dehydrogenase subunit beta mitochondrial
TR165|c0_g1_i1	2.68846	1.58368	0	5.08524	allene oxide synthase-like [Prunus mume]	allene oxide synthase-like
TR13670|c2_g2_i5	12.926	4.94729	0	5.08517	(+)-neomenthol dehydrogenase-like isoform X2 [Prunus mume]
TR13692|c3_g4_i2	4.9249	1.48044	0	5.08254	probable LRR receptor-like serine/threonine-protein kinase RFK1 isoform X2 [Prunus mume]	probable lrr receptor-like serine threonine-protein kinase rfk1 isoform x2
TR13558|c1_g1_i1	76.9739	26.7914	0	5.07935	12-oxophytodienoate reductase 2-like [Prunus mume]	12-oxophytodienoate reductase 2-like
TR13558|c1_g1_i4	46.8964	17.9616	0	5.06927	12-oxophytodienoate reductase 2-like [Prunus mume]	12-oxophytodienoate reductase 11
TR20457|c1_g1_i1	1.09481	0.442039	0.00504848	5.05676
TR26471|c1_g2_i2	1.11253	0.483702	1.49268e-06	5.05641
TR37819|c1_g5_i1	82.1137	40.3152	0	5.04446	putative methyltransferase DDB_G0268948 [Prunus mume]	methyltransferase ddb_g0268948
TR4002|c0_g1_i1	2.83541	1.14595	1.50389e-05	5.0441	ethylene-responsive transcription factor WIN1, partial [Prunus mume]
TR10710|c0_g1_i1	9.68097	4.40225	0	5.04273	(+)-neomenthol dehydrogenase-like isoform X1 [Prunus mume]
TR12740|c7_g1_i6	19.336	6.90071	1.82626e-07	5.03906	beta-galactosidase 6 [Prunus mume]	beta-galactosidase 6 isoform x1	http://www.genome.jp/dbget-bin/www_bget?ec:3.2.1.23
TR9391|c0_g1_i4	0.751989	0.0206661	0.0296612	5.03801	uncharacterized exonuclease domain-containing protein At3g15140 [Prunus mume]	uncharacterized exonuclease domain-containing protein at3g15140 isoform x1
TR22062|c0_g2_i1	9.60759	4.20705	0	5.03386	uncharacterized protein LOC103320345 [Prunus mume]
TR14698|c0_g1_i1	17.4735	5.89432	6.9007e-12	5.0198	probable WRKY transcription factor 75 [Prunus mume]	probable wrky transcription factor 75
TR13282|c1_g1_i5	8.03047	4.32787	0	5.01476	UDP-glycosyltransferase 85A5-like [Prunus mume]	7-deoxyloganetin glucosyltransferase-like
TR26898|c1_g1_i1	8.99172	3.18898	0	5.01473	ADP-ribosylation factor GTPase-activating protein AGD12-like [Prunus mume]	probable adp-ribosylation factor gtpase-activating protein agd11
TR13664|c3_g1_i4	0.975444	0.750284	0.0154588	5.01249	acyl-coenzyme A thioesterase 8 [Prunus mume]
TR33177|c0_g1_i6	2.30327	1.10415	2.37167e-09	5.0052	salicylic acid-binding protein 2-like [Prunus mume]	salicylic acid-binding protein 2-like
TR26904|c2_g2_i1	5.94915	2.32404	0	5.00441	mitochondrial chaperone BCS1-like [Prunus mume]	probable mitochondrial chaperone bcs1-b
TR13525|c3_g3_i6	0.938563	0.353324	1.13564e-06	5.00335	sugar transporter ERD6-like 7 [Prunus mume]	sugar transporter erd6-like 7
TR40513|c0_g2_i15	0.167911	0.290957	0.0312301	4.99996	uncharacterized protein LOC103338071 [Prunus mume]	PREDICTED: uncharacterized protein LOC103328705
TR35632|c0_g1_i4	23.8774	10.4807	2.56239e-13	4.99639	probable cinnamyl alcohol dehydrogenase 1 [Prunus mume]	probable cinnamyl alcohol dehydrogenase 1
TR34067|c0_g1_i1	1.03188	0.0261593	0.0415359	4.99601	deoxyhypusine hydroxylase-B [Prunus mume]	deoxyhypusine hydroxylase
TR40141|c3_g1_i2	0.994201	0.752491	8.57354e-07	4.99056	pleiotropic drug resistance protein 1-like [Prunus mume]	pleiotropic drug resistance protein 1-like
TR26857|c2_g1_i3	0.518737	0.442629	7.43648e-07	4.98009	scopoletin glucosyltransferase-like [Prunus mume]
TR40123|c0_g1_i12	1.06691	0.100728	1.72063e-11	4.96727	7-hydroxymethyl chlorophyll a reductase, chloroplastic-like isoform X2 [Prunus mume]	7-hydroxymethyl chlorophyll a chloroplastic
TR38569|c2_g1_i1	0.64514	0.727275	0.00151406	4.96559	probable leucine-rich repeat receptor-like protein kinase At5g49770 [Prunus mume]	probable leucine-rich repeat receptor-like protein kinase at5g49770
TR12919|c0_g3_i6	1.32263	0.0668836	0.00488425	4.96246	DEAD-box ATP-dependent RNA helicase 51-like [Prunus mume]	dead-box atp-dependent rna helicase 51-like
TR27047|c3_g5_i11	0.886465	0.276949	0.0269794	4.94082	uncharacterized protein LOC103343207 isoform X1 [Prunus mume]	protein phr1-like 1-like
TR26860|c1_g3_i1	6.97089	2.14621	0	4.94003	pathogen-related protein-like [Prunus mume]	pathogen-related
TR30616|c0_g1_i1	2.5896	1.09466	2.21871e-10	4.93305	uncharacterized protein LOC103326523 [Prunus mume]	lim and calponin domains-containing protein
TR11690|c1_g1_i10	0.2266	0.107601	0.00439602	4.92926	hippocampus abundant transcript 1 protein-like [Prunus mume]	hippocampus abundant transcript 1
TR13452|c1_g2_i2	3.89737	0.593944	4.46697e-07	4.92909	cysteine-rich repeat secretory protein 38-like [Prunus mume]
TR12987|c1_g1_i17	0.456679	0.15163	0.034878	4.91803	putative deoxyribonuclease TATDN1 isoform X1 [Prunus mume]	deoxyribonuclease tatdn1 isoform x1
TR25982|c0_g1_i10	0.226918	0.00811912	0.0226387	4.91394	uncharacterized protein LOC103326469 [Prunus mume]	polyadenylate-binding protein-interacting protein 4 isoform x2
TR5621|c0_g1_i1	0.795474	0.443732	2.14828e-13	4.91177	MLO-like protein 12 [Prunus mume]	mlo-like protein 12
TR15563|c0_g1_i1	22.8733	8.86712	0	4.91059		hypothetical protein PRUPE_ppa019653mg
TR12702|c1_g1_i9	6.37451	5.47961	0.00941147	4.8946	(E,E)-alpha-farnesene synthase-like [Prunus mume]	alpha-farnesene synthase
TR35378|c0_g1_i5	0.449679	0.166481	0.000161729	4.89135
TR4125|c0_g1_i2	2.68232	0.758585	1.09801e-13	4.89041	codeine O-demethylase-like [Prunus mume]	flavonol synthase flavanone 3-hydroxylase-like
TR26295|c1_g1_i1	6.66684	2.26028	2.0207e-05	4.87971	probable 2-oxoglutarate-dependent dioxygenase AOP1 [Prunus mume]
TR12060|c1_g1_i1	5.29937	2.73195	3.77476e-15	4.87809	uncharacterized protein LOC103334406 [Prunus mume]
TR25460|c0_g3_i2	0.417416	0.0531412	9.06993e-05	4.87394	G-type lectin S-receptor-like serine/threonine-protein kinase At2g19130 [Prunus mume]
TR38500|c5_g1_i1	71.3472	29.8543	0	4.87075	isoflavone 2'-hydroxylase-like isoform X1 [Prunus mume]
TR12422|c2_g2_i11	1.86832	0.122097	0.026286	4.86403	maf-like protein DDB_G0281937 isoform X1 [Prunus mume]
TR13605|c1_g1_i1	0.723856	0.0177602	0.0438949	4.86144	NEP1-interacting protein-like 1 isoform X2 [Prunus mume]	nep1-interacting 1
TR32331|c7_g1_i7	10.2774	4.96234	0	4.86142	probable glutathione S-transferase [Prunus mume]	probable glutathione s-transferase
TR32335|c1_g1_i3	2.23264	0.962519	3.53422e-08	4.86126	phenazine biosynthesis-like domain-containing protein 1 [Prunus mume]	phenazine biosynthesis-like domain-containing protein 1
TR39645|c3_g1_i6	0.973335	0.207189	0.0270423	4.85869	cytokinin riboside 5'-monophosphate phosphoribohydrolase LOG5 [Prunus mume]
TR11430|c0_g2_i4	0.674724	0.278002	0.0182648	4.85563	uncharacterized protein LOC103332911 [Prunus mume]	upf0695 membrane protein -like
TR12042|c2_g3_i3	5.29616	2.18267	2.11567e-06	4.85474	cytochrome P450 CYP749A22-like [Prunus mume]	cytochrome p450 cyp749a22-like
TR12984|c3_g1_i1	9.47994	4.22425	0	4.85409	NAC domain-containing protein 2-like [Prunus mume]	nac domain-containing protein 2-like
TR25785|c0_g1_i1	5.03706	3.97843	0	4.85143	probable aminotransferase TAT2 [Prunus mume]	hypothetical protein PRUPE_ppa007569mg
TR11246|c1_g1_i4	1.2926	0.391313	0.0216581	4.84856
TR13155|c3_g3_i3	7.92761	4.26342	0.000173691	4.84217	scopoletin glucosyltransferase-like [Prunus mume]	scopoletin glucosyltransferase-like
TR21782|c0_g1_i3	0.369002	0.0929509	0.000543352	4.83483	probable xyloglucan endotransglucosylase/hydrolase protein 23 [Prunus mume]	probable xyloglucan endotransglucosylase hydrolase protein 23
TR10110|c1_g1_i3	4.40548	2.21653	0	4.82852	LOW QUALITY PROTEIN: U-box domain-containing protein 43-like [Prunus mume]	u-box domain-containing protein 44-like
TR12634|c0_g1_i4	9.4947	3.20811	0	4.82295	glutamate decarboxylase 1 [Prunus mume]
TR24396|c0_g1_i4	0.977784	0.420043	0.000137016	4.81776	LOW QUALITY PROTEIN: ribose-phosphate pyrophosphokinase 4 [Prunus mume]	ribose-phosphate pyrophosphokinase 4	http://www.genome.jp/dbget-bin/www_bget?ec:2.7.6.1
TR13155|c3_g4_i3	3.39364	1.82725	1.15891e-09	4.8164	UDP-glucose flavonoid 3-O-glucosyltransferase 7-like [Prunus mume]	udp-glucose flavonoid 3-o-glucosyltransferase 7-like
TR33169|c1_g6_i1	0.58764	0.128683	1.41446e-07	4.81576	chromosome-associated kinesin KIF4 [Prunus mume]	chromosome-associated kinesin kif4
TR31917|c0_g1_i1	8.39695	2.35601	0	4.8105	chitotriosidase-1-like [Prunus mume]	acidic mammalian chitinase-like
TR8188|c0_g2_i1	1.48002	0.376956	1.381e-07	4.81008	ubiquitin-fold modifier-conjugating enzyme 1 [Prunus mume]	ubiquitin-fold modifier-conjugating enzyme 1
TR26916|c0_g2_i3	2.66843	0.716593	0	4.80916	GDSL esterase/lipase 2-like [Prunus mume]	gdsl esterase lipase 2-like
TR13367|c0_g3_i1	1.09264	0.0405859	0.00765175	4.80782	probable L-type lectin-domain containing receptor kinase S.5 [Prunus mume]
TR33095|c0_g2_i5	31.9419	15.1086	3.66152e-12	4.80633	nitronate monooxygenase [Prunus mume]
TR38510|c3_g4_i2	2.79122	1.55762	1.11022e-16	4.80569	abscisate beta-glucosyltransferase-like [Prunus mume]
TR34115|c0_g1_i5	0.610644	0.0275239	0.00441053	4.8048	tetratricopeptide repeat protein 33 [Prunus mume]	tetratricopeptide repeat protein 33
TR13128|c3_g2_i2	2.913	1.36631	1.1489e-07	4.80098	vacuolar protein sorting-associated protein 55 homolog [Prunus mume]	vacuolar protein sorting-associated protein 55 homolog
TR26328|c3_g2_i5	0.19447	0.137753	0.000592306	4.79586	glutamate--cysteine ligase, chloroplastic-like [Prunus mume]	glutamate--cysteine chloroplastic-like	http://www.genome.jp/dbget-bin/www_bget?ec:6.3.2.2
TR37649|c0_g2_i2	0.699877	0.211108	0.000232752	4.79014
TR40191|c2_g1_i13	0.735284	0.0952948	0.00558891	4.79005	dihydropyrimidinase-like [Prunus mume]	dihydropyrimidinase
TR38581|c1_g1_i1	2.35122	1.31964	2.31431e-07	4.78842
TR12252|c2_g1_i4	2.88333	1.35478	0	4.77717	subtilisin-like protease [Prunus mume]	subtilisin-like protease
TR25471|c1_g2_i1	28.6109	16.9978	0	4.77548	(+)-neomenthol dehydrogenase-like [Prunus mume]	(+)-neomenthol dehydrogenase-like
TR33141|c4_g1_i9	1.7237	0.731315	0	4.76983	boron transporter 4 [Prunus mume]	boron transporter 4-like
TR13155|c3_g4_i2	2.36141	0.713897	0	4.76608	UDP-glucose flavonoid 3-O-glucosyltransferase 7-like [Prunus mume]	udp-glucose flavonoid 3-o-glucosyltransferase 7-like
TR32320|c1_g1_i12	0.558831	0.0688616	1.92345e-07	4.76479	proline transporter 2-like [Prunus mume]	proline transporter 2-like
TR40479|c0_g2_i2	4.27908	1.66819	2.73508e-07	4.76244	probable glutathione S-transferase [Prunus mume]	probable glutathione s-transferase
TR13525|c1_g1_i13	1.80439	1.15782	0.00664263	4.75373	uncharacterized protein LOC103327833 [Prunus mume]
TR24186|c0_g1_i1	1.06716	0.285115	0.0045857	4.74723
TR9690|c0_g1_i3	35.1989	16.4245	0	4.74719	non-symbiotic hemoglobin [Prunus mume]
TR32331|c7_g1_i8	3.88134	1.46335	3.40944e-07	4.74098	probable glutathione S-transferase [Prunus mume]	probable glutathione s-transferase
TR12589|c1_g1_i1	3.55225	1.35303	0	4.73896
TR26774|c5_g1_i3	0.98052	0.0375462	0.00338831	4.73882	ABC transporter G family member 15-like [Prunus mume]	abc transporter g family member 15-like
TR10658|c0_g1_i16	1.34779	0.489934	0.0248937	4.73821	uncharacterized protein LOC103338534 [Prunus mume]	PREDICTED: uncharacterized protein LOC103338534
TR12192|c0_g1_i1	25.8762	10.7554	0	4.73805	blue copper protein-like [Prunus mume]	blue copper protein
TR26992|c2_g3_i3	13.5315	7.47409	0	4.73299	zeaxanthin epoxidase, chloroplastic-like [Prunus mume]	zeaxanthin chloroplastic-like
TR23995|c0_g2_i1	1.52044	0.706324	0	4.72765	E3 ubiquitin-protein ligase PUB24-like [Prunus mume]	e3 ubiquitin-protein ligase pub24-like
TR37829|c2_g1_i4	11.8121	6.18044	0	4.72661	aspartic proteinase nepenthesin-1-like [Prunus mume]	aspartic proteinase nepenthesin-1-like
TR13196|c1_g2_i2	3.44139	1.87071	1.02141e-14	4.72254	beta-amyrin synthase [Prunus mume]	hypothetical protein AALP_AA7G155800
TR13558|c2_g2_i2	15.5395	5.27632	1.11574e-11	4.72167	12-oxophytodienoate reductase 2-like [Prunus mume]	12-oxophytodienoate reductase 2-like
TR12702|c1_g1_i8	12.1614	5.69889	6.51766e-09	4.72028	(E,E)-alpha-farnesene synthase-like [Prunus mume]	alpha-farnesene synthase
TR11241|c0_g1_i1	3.47553	0.774885	1.18221e-07	4.71861	uncharacterized protein LOC103325832 [Prunus mume]	ring-type e3 ubiquitin ligase
TR11347|c0_g1_i5	0.412752	0.341262	4.28807e-06	4.71683	probable LRR receptor-like serine/threonine-protein kinase At1g06840 [Prunus mume]	probable lrr receptor-like serine threonine-protein kinase at1g06840
TR12661|c0_g1_i5	0.452432	0.226748	0.000835623	4.71618	protein NRT1/ PTR FAMILY 5.5-like [Prunus mume]	protein nrt1 ptr family -like
TR37829|c2_g1_i1	5.70292	3.37939	0	4.70808	aspartic proteinase nepenthesin-1-like [Prunus mume]	aspartic proteinase nepenthesin-1-like
TR8506|c0_g1_i2	2.15145	0.0761974	0	4.70791	wall-associated receptor kinase-like 20 [Prunus mume]	wall-associated receptor kinase-like 20
TR11032|c2_g4_i3	1.00804	0.20541	7.54716e-08	4.70317	omega-3 fatty acid desaturase, chloroplastic-like [Prunus mume]	omega-3 fatty acid chloroplastic-like
TR33081|c1_g1_i1	505.878	263.574	0	4.69227	probable glutathione S-transferase [Prunus mume]	probable glutathione s-transferase
TR13347|c4_g2_i4	12.2661	5.69885	4.44089e-16	4.6886	UDP-glycosyltransferase 73C6-like [Prunus mume]	udp-glycosyltransferase 73c1-like
TR27047|c3_g5_i31	3.61503	1.98378	0	4.68826	uncharacterized protein LOC103325585 [Prunus mume]
TR37806|c0_g1_i13	0.631041	0.117884	0.000209964	4.67947	putative AC transposase isoform X1 [Prunus mume]	hat family dimerisation domain containing protein
TR40160|c4_g2_i1	38.6896	32.7503	0	4.6663	hydroquinone glucosyltransferase [Prunus mume]
TR10377|c1_g1_i1	4.78938	2.11196	0	4.66521	protein TRANSPARENT TESTA 12-like [Prunus mume]
TR7296|c0_g1_i1	1.0845	0.444316	9.51128e-12	4.66439	probable serine/threonine-protein kinase At1g18390 [Prunus mume]
TR40816|c0_g1_i3	4.14611	0.19981	0	4.6607	outer envelope protein 80, chloroplastic isoform X3 [Prunus mume]	outer envelope protein chloroplastic-like
TR10635|c1_g1_i1	29.2796	13.2535	0	4.65962		hypothetical protein PRUPE_ppb013610mg, partial
TR23203|c1_g1_i1	15.8823	6.92245	0	4.65808	polyphenol oxidase, chloroplastic [Prunus mume]	polyphenol oxidase	http://www.genome.jp/dbget-bin/www_bget?ec:1.10.3.1
TR16626|c0_g1_i1	6.11739	2.32687	7.33125e-12	4.65211	uncharacterized protein LOC103324034 [Prunus mume]	n-acetyltransferase p20
TR30316|c0_g1_i1	5.22788	2.12616	8.38929e-12	4.64495	uncharacterized protein LOC103337708 [Prunus mume]
TR33081|c1_g1_i3	23.2782	12.4531	0	4.64212	probable glutathione S-transferase parC [Prunus mume]	probable glutathione s-transferase
TR13400|c2_g1_i2	151.55	81.6157	0	4.64153	cytochrome P450 94A1-like [Prunus mume]
TR24076|c0_g2_i1	6.95335	3.02808	3.82301e-07	4.63743	17.6 kDa class I heat shock protein-like [Prunus mume]	kda class i heat shock
TR10621|c1_g2_i2	3.46368	1.89462	0	4.6356	transcription factor MYB34 [Prunus mume]	protein odorant1-like
TR12801|c3_g1_i1	5.73845	3.15706	2.92507e-05	4.63335	UDP-glycosyltransferase 85A5-like [Prunus mume]
TR9451|c1_g2_i5	0.879284	0.231671	0.00879923	4.62627	LOW QUALITY PROTEIN: uncharacterized protein LOC103330103 [Prunus mume]	monoacylglycerol lipase abhd6
TR12911|c0_g3_i16	1.10992	0.15195	0.0029174	4.62175
TR25299|c0_g1_i3	2.62204	0.275968	0.0222557	4.62098	calcium-dependent protein kinase 10 [Prunus mume]
TR13648|c2_g1_i1	5.24273	0.22369	0.0220424	4.62021
TR4509|c1_g2_i1	4.25934	1.16863	7.02438e-13	4.61926
TR27022|c0_g1_i1	35.3852	15.6552	2.39082e-09	4.61747	beta-amyrin synthase [Prunus mume]
TR13282|c1_g1_i9	11.6902	6.39322	0	4.61504	UDP-glycosyltransferase 85A5-like [Prunus mume]
TR32331|c7_g1_i2	10.0332	5.73348	0	4.61349	probable glutathione S-transferase [Prunus mume]	probable glutathione s-transferase
TR26232|c0_g3_i8	1.10797	0.0486371	0.000339002	4.6121	uncharacterized protein LOC103341019 [Prunus mume]	rna binding isoform 1
TR32966|c0_g1_i1	5.90644	2.70967	0	4.60354	uncharacterized protein LOC103329733 [Prunus mume]	hop-interacting protein thi031
TR33925|c0_g1_i1	4.03333	1.92928	0.000156467	4.59783	agamous-like MADS-box protein AGL62 [Prunus mume]	agamous-like mads-box protein agl62
TR38986|c1_g2_i3	0.574329	0.0601845	4.35663e-10	4.58087	putative E3 ubiquitin-protein ligase RING1a isoform X2 [Prunus mume]	e3 ubiquitin-protein ligase ring1a
TR33095|c0_g2_i6	25.395	10.2758	0	4.57934	nitronate monooxygenase [Prunus mume]	nitronate monooxygenase	http://www.genome.jp/dbget-bin/www_bget?ec:1.13.12.16
TR26780|c1_g1_i3	1.90461	0.22706	0.00375326	4.57261	hyoscyamine 6-dioxygenase-like [Prunus mume]	hyoscyamine 6-dioxygenase-like
TR33122|c1_g1_i1	0.269643	0.0559795	0.0111476	4.56405	uncharacterized protein DDB_G0271670-like [Prunus mume]	oxidative stress isoform 1
TR32288|c3_g1_i1	1.72981	0.939311	9.99924e-06	4.56329	uncharacterized protein LOC103342458 [Prunus mume]	hypothetical protein PRUPE_ppa018310mg
TR39467|c0_g2_i1	1.05883	0.105371	0.0353217	4.56165	uncharacterized protein LOC103330500 [Prunus mume]	nucleolin 2
TR40105|c1_g1_i2	4.08078	1.66526	0	4.56091		nadh dehydrogenase subunit
TR26967|c0_g1_i15	0.598542	0.0287927	0.0492622	4.56084	electron transfer flavoprotein-ubiquinone oxidoreductase, mitochondrial [Prunus mume]
TR13639|c2_g1_i9	12.9139	5.41607	0	4.56016	cellulose synthase-like protein G2 [Prunus mume]
TR13500|c1_g3_i9	4.9503	2.76222	3.48698e-11	4.5465	beta-glucosidase 12-like [Prunus mume]	beta-glucosidase 12-like
TR13669|c0_g1_i9	0.953324	0.0828897	0.00315328	4.54298	LOW QUALITY PROTEIN: tRNA(His) guanylyltransferase 2 [Prunus mume]
TR11635|c0_g3_i2	2.75006	1.30895	0	4.54269	gibberellin 2-beta-dioxygenase 1-like [Prunus mume]	gibberellin 2-beta-dioxygenase 1-like
TR33097|c0_g1_i7	0.39368	0.027014	0.000229445	4.51386	succinate dehydrogenase [ubiquinone] iron-sulfur subunit 3, mitochondrial-like [Prunus mume]	succinate dehydrogenase	http://www.genome.jp/dbget-bin/www_bget?ec:1.3.5.1
TR12984|c3_g1_i2	118.579	57.0416	0	4.5138	NAC domain-containing protein 2-like [Prunus mume]
TR40121|c5_g2_i1	1.37212	0.808493	4.03429e-06	4.51186	receptor-like protein kinase FERONIA [Prunus mume]
TR34672|c0_g1_i2	60.6909	25.3066	0	4.5038	probable LL-diaminopimelate aminotransferase, chloroplastic [Prunus mume]	probable ll-diaminopimelate chloroplastic
TR39906|c0_g1_i1	2.01687	0.69883	0.0083884	4.50198	aldo-keto reductase family 4 member C9-like [Prunus mume]	aldo-keto reductase family 4 member c9-like
TR10732|c0_g1_i2	6.5997	4.12549	0	4.50057	L-3-cyanoalanine synthase 1, mitochondrial isoform X1 [Prunus mume]	bifunctional l-3-cyanoalanine synthase cysteine synthase mitochondrial	http://www.genome.jp/dbget-bin/www_bget?ec:4.4.1.9
TR9794|c0_g1_i1	1.25266	0.0604775	5.12027e-05	4.49474	hypersensitive-induced response protein 2-like [Prunus mume]	hypersensitive-induced response protein 2
TR26382|c0_g2_i1	3.92745	1.82902	2.11035e-06	4.49179	(+)-neomenthol dehydrogenase-like isoform X1 [Prunus mume]
TR13520|c1_g1_i1	66.0476	30.4826	0	4.49057	cytochrome P450 94A1-like [Prunus mume]
TR11960|c0_g1_i6	2.56101	0.529372	0.000173131	4.4892	uncharacterized protein LOC103342115 isoform X2 [Prunus mume]
TR39972|c0_g1_i1	1.86054	0.477339	0.0423325	4.4875	nucleolar and coiled-body phosphoprotein 1 [Prunus mume]
TR38530|c6_g3_i1	13.7138	6.06669	0	4.48675	cytochrome P450 89A2-like [Prunus mume]	cytochrome p450 89a2-like
TR40117|c3_g3_i8	0.435462	0.018826	0.00689867	4.48181	uncharacterized aarF domain-containing protein kinase At1g71810, chloroplastic-like [Prunus mume]	probable serine threonine-protein kinase abkc
TR7039|c0_g1_i1	1.25648	0.567047	2.03886e-05	4.48006	uncharacterized protein LOC103320345 [Prunus mume]
TR9690|c0_g1_i2	1376.57	660.864	0	4.47513	non-symbiotic hemoglobin [Prunus mume]	non-symbiotic hemoglobin
TR40858|c0_g1_i3	4.59925	2.51842	0	4.47202	mitochondrial phosphate carrier protein 2, mitochondrial [Prunus mume]	mitochondrial phosphate carrier protein mitochondrial-like
TR26382|c0_g2_i2	2.22885	0.5907	3.92751e-05	4.4713	uncharacterized protein LOC103331916 [Prunus mume]	(+)-neomenthol dehydrogenase-like
TR33141|c4_g1_i1	1.61789	0.829053	0	4.46596	boron transporter 4 [Prunus mume]	boron transporter 4-like
TR2697|c0_g2_i1	0.484399	0.182975	3.24456e-08	4.46263	G-type lectin S-receptor-like serine/threonine-protein kinase B120 [Prunus mume]
TR13400|c2_g3_i1	178.283	75.5552	0	4.455	cytochrome P450 94A1-like [Prunus mume]
TR18078|c0_g1_i1	4.12034	1.98458	3.71816e-06	4.44748
TR26517|c5_g2_i4	2.11682	1.39742	1.83712e-06	4.44472	uncharacterized protein LOC103335663 [Prunus mume]
TR12595|c0_g1_i2	1.23609	0.582777	0.000264473	4.44294	1-aminocyclopropane-1-carboxylate oxidase homolog 1-like [Prunus mume]
TR13580|c1_g2_i1	37.8134	17.1696	0	4.43987	non-functional NADPH-dependent codeinone reductase 2-like [Prunus mume]	non-functional nadph-dependent codeinone reductase 2-like
TR26924|c2_g2_i1	10.9368	2.63719	9.14776e-06	4.43968	protein DJ-1 homolog D-like [Prunus mume]	protein dj-1 homolog d-like
TR12733|c3_g2_i3	4.10441	2.83703	4.47857e-08	4.4385
TR39651|c1_g1_i2	0.40133	0.0255109	0.00628751	4.43636	caffeoylshikimate esterase-like [Prunus mume]	caffeoylshikimate esterase-like
TR13347|c6_g1_i1	39.39	21.0705	0	4.4357	UDP-glycosyltransferase 73C1-like [Prunus mume]	udp-glycosyltransferase 73c1-like
TR13047|c4_g3_i1	0.929541	0.369942	0.0149147	4.4344	UDP-glycosyltransferase 85A2-like [Prunus mume]	7-deoxyloganetin glucosyltransferase-like
TR11006|c0_g1_i6	1.65489	0.564037	1.0831e-07	4.43198	uncharacterized protein LOC103339765 isoform X1 [Prunus mume]	sulfite exporter family protein isoform 1
TR13585|c3_g1_i22	3.37109	2.1274	7.34316e-07	4.41687	LOW QUALITY PROTEIN: RNA polymerase I-specific transcription initiation factor rrn3-like, partial [Prunus mume]	gibberellin 20 oxidase 1-b
TR13296|c0_g5_i13	19.0238	7.77865	0	4.4161	major allergen Pru ar 1-like [Prunus mume]	major allergen pru ar 1-like
TR10022|c0_g1_i9	1.35287	0.283712	0.0193127	4.41116	protein PHR1-LIKE 1 isoform X1 [Prunus mume]	homeodomain-like superfamily isoform 1
TR9880|c0_g2_i1	22.8373	1.22356	0.0393395	4.40715	aconitate hydratase, cytoplasmic [Prunus mume]
TR33123|c3_g2_i3	2.25288	1.08487	5.04016e-05	4.403	uncharacterized protein LOC103327301 [Prunus mume]
TR25471|c1_g1_i2	8.66252	5.13319	0	4.39819	(+)-neomenthol dehydrogenase-like isoform X1 [Prunus mume]	(+)-neomenthol dehydrogenase-like
TR25250|c1_g1_i1	9.0996	4.12251	2.17638e-11	4.39221	methyl-CpG-binding domain-containing protein 7-like [Prunus mume]	methyl- -binding domain-containing protein 7-like
TR37867|c2_g3_i4	0.448023	0.0231536	0.0474669	4.39001	lipid phosphate phosphatase 2-like [Prunus mume]	lipid phosphate phosphatase 2-like
TR10100|c0_g1_i3	4.71294	1.18951	0	4.38694	uncharacterized protein LOC103327003 [Prunus mume]	duf506 family protein
TR13064|c0_g1_i8	1.31355	0.597021	3.77476e-15	4.38558	putative UDP-rhamnose:rhamnosyltransferase 1 [Prunus mume]	udp-rhamnose:rhamnosyltransferase 1
TR32277|c0_g1_i1	0.614145	0.321082	9.56133e-05	4.38272	uncharacterized protein LOC103326781 [Prunus mume]
TR8818|c0_g2_i1	4.21361	2.53367	0.00369366	4.38207	L-type lectin-domain containing receptor kinase IX.1 [Prunus mume]
TR32987|c4_g1_i2	133.588	65.8585	6.21725e-15	4.38119	salicylic acid-binding protein 2-like [Prunus mume]	salicylic acid-binding protein 2-like
TR12460|c0_g1_i5	1.34969	0.506817	0	4.38082	protein ZINC INDUCED FACILITATOR-LIKE 1-like [Prunus mume]	protein zinc induced facilitator-like 1-like
TR26919|c1_g3_i5	0.672869	0.160274	7.45001e-05	4.38012	bifunctional monodehydroascorbate reductase and carbonic anhydrase nectarin-3 [Prunus mume]
TR33640|c1_g1_i3	0.224824	0.0148653	0.0273784	4.37788	pentatricopeptide repeat-containing protein At4g28010-like [Prunus mume]	pentatricopeptide repeat-containing protein at4g28010
TR33142|c7_g1_i14	0.664855	0.0324862	0.0158793	4.37647	cellulose synthase-like protein D3 [Prunus mume]
TR13634|c3_g5_i2	2.25932	0.259785	9.43268e-05	4.37609
TR33135|c3_g3_i3	4.64496	1.16557	4.69074e-05	4.36731	uncharacterized protein LOC103331249 [Prunus mume]	probable receptor-like protein kinase at5g39020
TR37796|c1_g2_i12	14.4942	7.91616	0	4.36602	tropinone reductase homolog At1g07440-like [Prunus mume]	tropinone reductase homolog at1g07440-like
TR19765|c0_g1_i1	73.0624	34.4916	0	4.36575	calcium-binding protein CML24 [Prunus mume]	hypersensitive reaction associated ca2+-binding family protein
TR12648|c0_g1_i12	1.46585	0.0567088	0.00326681	4.36082	probable DNA helicase MCM9 [Prunus mume]
TR12464|c0_g1_i1	2.32713	1.80265	0.000788351	4.36023	12-oxophytodienoate reductase 2-like [Prunus mume]	12-oxophytodienoate reductase 2-like
TR40060|c0_g1_i6	0.939426	0.126724	2.19519e-06	4.3601	small RNA degrading nuclease 5 isoform X2 [Prunus mume]	small rna degrading nuclease 5
TR23203|c0_g1_i1	20.7604	8.70479	0	4.35292	polyphenol oxidase, chloroplastic [Prunus mume]	polyphenol oxidase	http://www.genome.jp/dbget-bin/www_bget?ec:1.10.3.1
TR41973|c0_g1_i1	50.139	18.6733	0	4.34659	beta-fructofuranosidase, insoluble isoenzyme CWINV1-like [Prunus mume]
TR13670|c2_g2_i15	3.83524	2.14632	0.0307828	4.34564	(+)-neomenthol dehydrogenase-like [Prunus mume]
TR13520|c1_g1_i2	45.3341	22.2768	5.93992e-12	4.34241	cytochrome P450 94A1-like [Prunus mume]
TR25471|c1_g1_i6	9.75449	4.83474	0	4.34199	(+)-neomenthol dehydrogenase-like [Prunus mume]	(+)-neomenthol dehydrogenase-like
TR13670|c2_g2_i2	12.4632	4.09017	0	4.3418	uncharacterized protein LOC103331896 [Prunus mume]	(+)-neomenthol dehydrogenase-like
TR25128|c0_g1_i11	0.266587	0.0141113	0.00995115	4.34148	copper chaperone for superoxide dismutase, chloroplastic/cytosolic [Prunus mume]	copper chaperone for superoxide chloroplastic cytosolic
TR33160|c1_g4_i2	29.1243	16.3202	0	4.33854	probable aldo-keto reductase 2 [Prunus mume]	probable aldo-keto reductase 2
TR38510|c3_g4_i11	9.00372	1.71156	0	4.33724	scopoletin glucosyltransferase-like [Prunus mume]	scopoletin glucosyltransferase-like
TR7628|c0_g1_i1	5.8406	2.55006	6.82386e-06	4.33709	endo-1,3;1,4-beta-D-glucanase-like [Prunus mume]
TR21414|c0_g1_i1	20.4615	8.02557	0	4.33671	LOB domain-containing protein 1-like [Prunus mume]	lob domain-containing protein 1-like
TR13600|c1_g1_i16	0.325522	0.0170437	0.0433643	4.33049	lysosomal alpha-mannosidase-like isoform X1 [Prunus mume]	lysosomal alpha-mannosidase-like
TR19470|c0_g1_i1	4.80872	1.52135	0	4.32635	potassium channel SKOR-like, partial [Prunus mume]	potassium channel skor- partial
TR10635|c1_g1_i3	14.0017	6.64796	0	4.32579		hypothetical protein PRUPE_ppb013610mg, partial
TR9142|c0_g1_i3	1.07716	0.563591	1.29934e-07	4.32511	pathogen-related protein-like [Prunus mume]	pathogen-related
TR33141|c0_g1_i1	12.5912	3.70574	0	4.32442
TR5455|c0_g1_i1	2.35069	1.04906	3.26755e-07	4.32259	uncharacterized protein LOC103324427 [Prunus mume]	stigma-specific stig1 family
TR27022|c1_g2_i8	3.60498	1.71441	1.55431e-15	4.32192	cycloartenol synthase [Prunus mume]	beta-amyrin synthase
TR40187|c0_g3_i9	1.47797	0.167507	0.0154632	4.32067	putative serine/threonine-protein kinase [Prunus mume]
TR27859|c0_g1_i1	0.514411	0.0844586	0.0105986	4.31702	cysteine-rich repeat secretory protein 55 [Prunus mume]
TR7771|c1_g1_i1	12.6116	6.24873	0	4.31636	probable S-adenosylmethionine-dependent methyltransferase At5g37990 [Prunus mume]
TR39999|c1_g2_i6	0.875256	0.159609	0.000109291	4.3144	cation transport regulator-like protein 2 [Prunus mume]	cation transport regulator-like protein 2
TR21133|c0_g1_i2	1.25049	0.0532187	0.0377903	4.30801	homeobox-leucine zipper protein HAT22 [Prunus mume]	homeobox-leucine zipper protein hat22-like
TR31354|c2_g1_i2	0.449529	0.0998172	0.010328	4.30712
TR13155|c3_g4_i7	1.97115	0.862816	9.95279e-05	4.3058	UDP-glucose flavonoid 3-O-glucosyltransferase 7-like [Prunus mume]	udp-glucose flavonoid 3-o-glucosyltransferase 7-like
TR40160|c0_g2_i1	25.4302	23.8688	0	4.3025	hydroquinone glucosyltransferase-like [Prunus mume]
TR27002|c1_g3_i3	1.06288	0.569224	0.00698606	4.30058	probable low-specificity L-threonine aldolase 1 [Prunus mume]	probable low-specificity l-threonine aldolase 1
TR13608|c1_g1_i1	65.902	27.7774	0	4.29779	protein YLS2-like [Prunus mume]	protein yls2-like
TR24858|c0_g1_i2	1.8939	0.450185	4.40251e-06	4.29309	NADH dehydrogenase [ubiquinone] iron-sulfur protein 4, mitochondrial [Prunus mume]
TR13066|c3_g4_i2	82.6071	39.2189	0	4.29099	putative UDP-glucose flavonoid 3-O-glucosyltransferase 3 [Prunus mume]	udp-glucose flavonoid 3-o-glucosyltransferase 3
TR13455|c5_g1_i1	90.798	45.5968	0	4.27648	putative UDP-glucose flavonoid 3-O-glucosyltransferase 3 [Prunus mume]	udp-glucose flavonoid 3-o-glucosyltransferase 3
TR34978|c0_g1_i5	0.705637	0.463829	0.0211815	4.27336	uncharacterized aarF domain-containing protein kinase At5g05200, chloroplastic [Prunus mume]	uncharacterized aarf domain-containing protein kinase chloroplastic
TR38570|c1_g1_i3	4.27892	1.33665	4.72782e-05	4.27173	2-hydroxyisoflavanone dehydratase-like [Prunus mume]
TR9914|c0_g2_i1	0.368971	0.661959	0.00931571	4.27144	golgin candidate 5 isoform X1 [Prunus mume]	golgin candidate 5
TR32331|c7_g1_i9	6.49047	2.29251	1.33782e-13	4.26824	probable glutathione S-transferase [Prunus mume]	probable glutathione s-transferase
TR32331|c7_g1_i4	4.42827	1.35281	1.43219e-12	4.26457	probable glutathione S-transferase [Prunus mume]	probable glutathione s-transferase
TR6469|c0_g1_i1	0.375118	0.0249968	0.039855	4.26395	uncharacterized protein LOC103320179 [Prunus mume]	sulfite exporter family protein
TR27022|c1_g2_i3	16.0985	7.64506	0	4.26338	beta-amyrin synthase [Prunus mume]	beta-amyrin synthase
TR12664|c0_g4_i2	3.16305	0.583965	0.0147629	4.26124
TR32996|c0_g2_i6	0.376014	0.119024	0.000163317	4.261	origin recognition complex subunit 4 [Prunus mume]	origin recognition complex subunit 4
TR4509|c1_g1_i1	2.52391	1.74707	2.7517e-09	4.25532
TR37884|c1_g1_i9	19.597	8.01004	0	4.25497	(+)-neomenthol dehydrogenase-like [Prunus mume]	(+)-neomenthol dehydrogenase-like
TR13558|c2_g3_i1	34.084	18.7217	0	4.25031	12-oxophytodienoate reductase 2-like [Prunus mume]
TR26734|c4_g2_i13	0.932034	0.0526227	7.58448e-05	4.24737	palmitoyl-monogalactosyldiacylglycerol delta-7 desaturase, chloroplastic-like [Prunus mume]	palmitoyl-monogalactosyldiacylglycerol delta-7 chloroplastic-like
TR13347|c4_g2_i7	12.0315	5.30022	0	4.24543	UDP-glycosyltransferase 73C1-like [Prunus mume]	udp-glycosyltransferase 73c1-like
TR7364|c0_g1_i1	3.47516	2.02333	4.62996e-12	4.24355	uncharacterized protein LOC103343213 [Prunus mume]	tmv resistance protein n-like
TR12351|c2_g1_i8	0.578938	0.0258927	0.000715757	4.24038	telomere repeat-binding protein 3-like [Prunus mume]	telomeric dna binding protein isoform 2
TR11735|c0_g1_i1	0.89678	0.224273	0.000461453	4.23762	uncharacterized protein LOC103340970 [Prunus mume]	p-hydroxybenzoic acid efflux pump subunit aaeb
TR13619|c1_g1_i1	9.54719	2.86454	0	4.23453	12-oxophytodienoate reductase 2-like [Prunus mume]
TR12463|c2_g1_i7	2.81671	0.630431	0.0102084	4.22686
TR26577|c1_g2_i2	0.256205	0.0186448	0.000692753	4.22417	carbon catabolite repressor protein 4 homolog 5 [Prunus mume]	carbon catabolite repressor protein 4 homolog 5
TR12289|c5_g1_i3	1.29745	0.79556	0.000673581	4.22218	probable serine/threonine-protein kinase At5g41260 isoform X2 [Prunus mume]
TR11430|c0_g2_i2	0.67505	0.16207	0.0452041	4.21272	uncharacterized protein LOC103332911 [Prunus mume]	upf0695 membrane protein -like
TR12510|c2_g2_i9	0.21587	0.217998	0.00397864	4.19555	F-box/kelch-repeat protein At1g74510 [Prunus mume]	f-box kelch-repeat protein at1g74510-like
TR789|c0_g1_i1	47.2119	22.7918	0	4.19434		early nodulin-75-like
TR26004|c0_g1_i8	2.50492	1.04308	1.2706e-09	4.18355	protein notum homolog isoform X2 [Prunus mume]	protein notum homolog isoform x2
TR32991|c1_g1_i1	0.749231	0.0361902	0.0134515	4.18127	UDP-glucuronic acid decarboxylase 5-like [Prunus mume]	udp-glucuronic acid decarboxylase 5
TR492|c0_g1_i1	1.27525	0.31665	0.0452608	4.18055
TR13568|c2_g6_i2	3.48282	0.212592	1.07014e-06	4.1784
TR33095|c0_g2_i1	179.792	101.434	0	4.17529	nitronate monooxygenase [Prunus mume]	nitronate monooxygenase	http://www.genome.jp/dbget-bin/www_bget?ec:1.13.12.16
TR9779|c0_g1_i11	0.795675	0.0606961	0.0345969	4.17105	ubiquitin fusion degradation protein 1 homolog [Prunus mume]	ubiquitin fusion degradation protein 1 homolog
TR12567|c2_g1_i15	0.583462	0.742615	0.0437687	4.17083	4-alpha-glucanotransferase DPE2 [Prunus mume]
TR26124|c0_g3_i5	0.741686	0.407885	1.77217e-06	4.17061	uncharacterized protein LOC103320040 [Prunus mume]	wd repeat-containing protein 91 homolog
TR12029|c0_g1_i1	9.37342	3.41797	0	4.16393	uncharacterized protein LOC103324892 [Prunus mume]	b-cell lymphoma 6
TR38581|c2_g2_i6	6.17285	2.62359	4.43175e-08	4.16128	anthocyanidin 3-O-glucoside 5-O-glucosyltransferase-like [Prunus mume]	crocetin chloroplastic-like
TR12799|c0_g1_i1	31.2872	12.3481	0	4.15176	(R)-mandelonitrile lyase 1-like [Prunus mume]	-mandelonitrile lyase 2-like
TR32299|c5_g3_i1	40.6731	21.0404	0	4.14863	UDP-glycosyltransferase 74E2-like [Prunus mume]	udp-glycosyltransferase 74f2-like
TR6759|c0_g2_i1	38.7988	18.6287	0	4.14538	probable mannitol dehydrogenase isoform X1 [Prunus mume]	probable mannitol dehydrogenase
TR12239|c1_g1_i2	0.58314	0.607957	0.00122943	4.13735	cytochrome P450 71A1-like [Prunus mume]	cytochrome p450 71a1-like
TR25349|c0_g1_i1	14.7192	6.26643	0	4.13633	uncharacterized protein LOC103336308 [Prunus mume]	vq motif-containing family protein
TR13434|c1_g2_i5	24.6272	11.7943	0	4.13517	UDP-glycosyltransferase 85A5-like isoform X1 [Prunus mume]	7-deoxyloganetin glucosyltransferase-like
TR13282|c1_g1_i7	4.93625	2.67601	0	4.13354	UDP-glycosyltransferase 85A5-like isoform X2 [Prunus mume]
TR13676|c5_g1_i2	0.958637	0.546981	8.93063e-13	4.13302	probable carboxylesterase 12 [Prunus mume]	probable carboxylesterase 12
TR37884|c1_g1_i2	3.22537	1.39699	0	4.13171	(+)-neomenthol dehydrogenase-like [Prunus mume]	(+)-neomenthol dehydrogenase-like
TR13379|c5_g2_i8	1.87267	0.607557	6.53324e-08	4.1295	thebaine 6-O-demethylase-like [Prunus mume]	flavonol synthase flavanone 3-hydroxylase-like
TR26781|c1_g1_i1	79.8023	41.9278	0	4.1284	uncharacterized protein LOC103327273 [Prunus mume]
TR38495|c2_g1_i24	4.42328	1.96642	0	4.12762	uncharacterized protein LOC103337628 [Prunus mume]	PREDICTED: uncharacterized protein LOC103337628
TR31389|c0_g2_i1	0.714633	0.317544	0.00284784	4.1199	bidirectional sugar transporter SWEET4-like [Prunus mume]
TR13112|c1_g2_i21	0.0950706	0.082279	0.0265456	4.11488	DNA topoisomerase 3-alpha [Prunus mume]	dna topoisomerase 3-alpha isoform x1
TR13455|c5_g3_i1	94.2203	45.4647	0	4.11462	putative UDP-glucose flavonoid 3-O-glucosyltransferase 3 [Prunus mume]
TR33145|c2_g2_i1	9.83302	3.63903	1.5127e-10	4.11447		hypothetical protein MIMGU_mgv1a019797mg
TR12963|c2_g4_i8	1.43527	0.496978	2.17604e-14	4.11365	cyclic nucleotide-gated ion channel 1-like [Prunus mume]	cyclic nucleotide-gated ion channel 1-like
TR33153|c0_g2_i1	2.73481	0.239929	0.0479541	4.10816	putative disease resistance protein RGA1 [Prunus mume]
TR13282|c1_g1_i1	54.403	27.4447	0	4.10039	UDP-glycosyltransferase 85A5-like isoform X1 [Prunus mume]
TR13434|c1_g2_i1	77.3582	38.4715	0	4.0938	UDP-glycosyltransferase 85A5-like isoform X1 [Prunus mume]	7-deoxyloganetin glucosyltransferase-like
TR40173|c0_g1_i5	0.801177	0.493256	0.032213	4.08598	malonate--CoA ligase [Prunus mume]	malonate-- ligase
TR26575|c3_g1_i1	1.08481	0.549862	0.036698	4.07852	MATE efflux family protein ALF5-like isoform X1 [Prunus mume]	mate efflux family protein alf5-like
TR25460|c0_g3_i3	0.52614	0.380277	0.0059025	4.07831	G-type lectin S-receptor-like serine/threonine-protein kinase At4g27290 [Prunus mume]
TR31400|c0_g1_i1	0.851802	0.38113	0.0023519	4.07682	LOW QUALITY PROTEIN: receptor-like protein 12 [Prunus mume]	receptor-like protein 12
TR13358|c0_g1_i1	22.6825	6.82961	0	4.07507	isoflavone 2'-hydroxylase-like isoform X1 [Prunus mume]
TR7966|c0_g2_i2	5.03958	0.91058	0	4.07332	4-coumarate--CoA ligase-like 7 [Prunus mume]
TR10732|c0_g1_i4	1.87788	0.839873	0	4.06931	L-3-cyanoalanine synthase 1, mitochondrial isoform X1 [Prunus mume]	bifunctional l-3-cyanoalanine synthase cysteine synthase mitochondrial	http://www.genome.jp/dbget-bin/www_bget?ec:4.4.1.9
TR12454|c4_g2_i7	1.14014	0.389416	7.29938e-09	4.06733	protein EXECUTER 1, chloroplastic [Prunus mume]	protein executer chloroplastic
TR38510|c3_g4_i4	4.98514	2.49377	0	4.05539	abscisate beta-glucosyltransferase-like [Prunus mume]
TR35666|c2_g1_i2	0.814303	0.182897	1.33144e-07	4.05128	glutamate receptor 2.7-like [Prunus mume]	glutamate receptor -like
TR11897|c1_g1_i9	20.5058	8.07878	7.03088e-11	4.04999	LOW QUALITY PROTEIN: beta-galactosidase [Prunus mume]	beta-galactosidase	http://www.genome.jp/dbget-bin/www_bget?ec:3.2.1.23
TR33095|c0_g1_i6	217.423	120.948	0	4.04986	nitronate monooxygenase [Prunus mume]	nitronate monooxygenase	http://www.genome.jp/dbget-bin/www_bget?ec:1.13.12.16
TR25318|c0_g1_i2	0.33162	0.129704	0.0270024	4.0409	uncharacterized protein LOC103338145 [Prunus mume]	gdp-mannose-dependent alpha-mannosyltransferase
TR26328|c3_g2_i10	7.99482	2.82989	0	4.03902	glutamate--cysteine ligase, chloroplastic-like [Prunus mume]	glutamate--cysteine chloroplastic-like	http://www.genome.jp/dbget-bin/www_bget?ec:6.3.2.2
TR12580|c2_g6_i1	0.873284	0.300505	0.0115265	4.0389	programmed cell death protein 2 isoform X1 [Prunus mume]	programmed cell death protein 2
TR26904|c3_g1_i1	0.703862	0.242974	6.25051e-05	4.02025
TR13347|c4_g3_i1	13.0413	4.33569	0	4.01933	UDP-glycosyltransferase 73C6-like [Prunus mume]	udp-glycosyltransferase 73c1-like
TR39396|c0_g1_i1	1.1527	0.524099	2.74447e-13	4.01642	molybdenum cofactor sulfurase-like [Prunus mume]
TR38500|c5_g2_i2	10.4472	4.46727	0	4.01442	isoflavone 2'-hydroxylase-like [Prunus mume]
TR10357|c1_g1_i5	1.97799	0.117279	0.000228371	4.00637	nucleolin [Prunus mume]	heterogeneous nuclear ribonucleoprotein r-like isoform x1
TR13077|c0_g1_i7	1.1495	0.252016	0.00968716	4.0062	uncharacterized protein LOC103328250 [Prunus mume]	mucin-related protein
TR38500|c0_g1_i1	18.3026	8.64484	0	4.00511	isoflavone 2'-hydroxylase-like [Prunus mume]	isoflavone 2 -hydroxylase
TR37108|c1_g1_i1	0.955375	0.329898	0.00116087	4.00463	uncharacterized protein LOC103330540 [Prunus mume]	retroelement pol poly
TR38573|c3_g1_i1	17.7297	9.24088	0	4.00396	haloacid dehalogenase-like hydrolase domain-containing protein Sgpp [Prunus mume]	haloacid dehalogenase-like hydrolase domain-containing protein sgpp
TR10665|c0_g1_i9	0.971618	0.0923445	2.20068e-12	3.99877	E3 ubiquitin-protein ligase RGLG2-like [Prunus mume]	e3 ubiquitin-protein ligase rglg2
TR13031|c7_g3_i5	1.09276	0.0659775	0.00236434	3.99751	uncharacterized protein LOC103338740 [Prunus mume]
TR32971|c0_g1_i7	20.9534	9.55916	3.64153e-14	3.99633	Cinnamyl alcohol dehydrogenase [Prunus mume]	cinnamoyl- reductase 1-like
TR26382|c0_g1_i2	1.27648	0.928375	7.14063e-08	3.98617	uncharacterized protein LOC103331916 [Prunus mume]	(+)-neomenthol dehydrogenase-like
TR19392|c2_g1_i4	0.29034	0.0233373	0.0218257	3.98434	uncharacterized protein DDB_G0271670 [Prunus mume]	hypothetical protein B456_004G207600
TR24568|c0_g2_i1	2.12898	1.27516	0	3.98412	ethylene receptor 2 [Prunus mume]	ethylene receptor 2
TR26840|c9_g2_i2	5.6611	1.66555	0	3.98379	2-alkenal reductase (NADP(+)-dependent)-like [Prunus mume]	2-alkenal reductase (nadp(+)-dependent)-like
TR34226|c0_g1_i1	1.0244	0.154063	0.028985	3.98283
TR38573|c3_g1_i2	3.38812	2.06171	1.91112e-05	3.98216	haloacid dehalogenase-like hydrolase domain-containing protein Sgpp [Prunus mume]
TR26108|c1_g1_i10	0.632906	0.0567748	0.00113295	3.98177	uncharacterized protein LOC103326901 [Prunus mume]	tryptophan tyrosine permease
TR5941|c0_g2_i1	3.19884	1.32228	0	3.97984	probable calcium-binding protein CML45 [Prunus mume]	probable calcium-binding protein cml45
TR26992|c2_g3_i8	4.24607	1.49229	0	3.97825	zeaxanthin epoxidase, chloroplastic-like [Prunus mume]	zeaxanthin chloroplastic-like
TR33141|c4_g1_i7	6.02047	3.54316	0.0174981	3.97665	boron transporter 4 [Prunus mume]	boron transporter 4-like
TR12997|c6_g1_i14	4.60671	4.79265	0	3.97267	probable LRR receptor-like serine/threonine-protein kinase At1g53430 isoform X2 [Prunus mume]
TR9220|c0_g1_i1	1.0137	0.298641	0.000190434	3.97196	uncharacterized protein LOC103320577 [Prunus mume]	calmodulin-binding family protein
TR33700|c0_g1_i26	0.748039	0.0729867	0.0482465	3.9604	inositol oxygenase 1-like isoform X2 [Prunus mume]	inositol oxygenase 1-like isoform x2	http://www.genome.jp/dbget-bin/www_bget?ec:1.13.99.1
TR13613|c0_g1_i10	2.56369	1.06436	0.0449508	3.95705	uncharacterized protein LOC103318783 [Prunus mume]
TR11448|c3_g1_i4	1.19473	0.38064	5.9371e-06	3.94521	LOW QUALITY PROTEIN: ATP sulfurylase 1, chloroplastic [Prunus mume]	atp sulfurylase chloroplastic	http://www.genome.jp/dbget-bin/www_bget?ec:2.7.7.4
TR12876|c6_g5_i2	0.991425	0.490602	0.0240376	3.94518	serine/threonine-protein kinase HT1 [Prunus mume]
TR31889|c0_g1_i3	2.70004	0.660789	1.11022e-16	3.94225	ganglioside-induced differentiation-associated-protein 2 [Prunus mume]	ganglioside-induced differentiation-associated protein 2
TR13628|c3_g1_i1	0.688007	0.0483254	0.00709	3.93977	dehydration-responsive protein RD22-like [Prunus mume]	dehydration-responsive protein rd22-like
TR36969|c0_g1_i1	155.304	72.4153	0	3.93873	12-oxophytodienoate reductase 2-like [Prunus mume]	12-oxophytodienoate reductase 11
TR35186|c0_g2_i1	1.84289	0.747554	0	3.9336	G-type lectin S-receptor-like serine/threonine-protein kinase RLK1 [Prunus mume]	g-type lectin s-receptor-like serine threonine-protein kinase rlk1-like
TR12767|c0_g2_i8	0.170983	0.0120559	0.0457208	3.92916	uncharacterized protein LOC103322624 [Prunus mume]	transducin wd40 repeat protein
TR32997|c0_g1_i6	0.530032	0.037481	0.000244521	3.91911	DNA methyltransferase 1-associated protein 1 isoform X1 [Prunus mume]	myb-like transcription factor family protein isoform 1
TR20772|c0_g1_i1	2.36255	1.03524	3.33067e-16	3.91642	syntaxin-121-like [Prunus mume]	syntaxin-121-like
TR34933|c0_g1_i1	33.1346	17.3788	0	3.90973	protein TRANSPARENT TESTA 12-like [Prunus mume]	protein transparent testa 12-like
TR12496|c0_g1_i4	3.1213	1.34016	4.87221e-12	3.90888	pyridoxal biosynthesis protein PDX2 isoform X2 [Prunus mume]	pyridoxal biosynthesis protein pdx2	http://www.genome.jp/dbget-bin/www_bget?ec:3.5.1.2	http://www.genome.jp/dbget-bin/www_bget?ec:4.3.3.6
TR37826|c6_g4_i4	1.06362	0.482598	0.00188194	3.90285	denticleless protein homolog [Prunus mume]
TR13698|c0_g5_i6	14.8728	6.51373	2.77862e-09	3.90273	TMV resistance protein N-like [Prunus mume]
TR33095|c0_g2_i4	27.1552	13.2277	0	3.89802	nitronate monooxygenase [Prunus mume]	hypothetical protein CICLE_v10028812mg	http://www.genome.jp/dbget-bin/www_bget?ec:1.13.12.16
TR11993|c0_g1_i1	2.70445	0.178155	0.00032705	3.89344	methyltransferase-like protein 13 isoform X1 [Prunus mume]	methyltransferase-like protein 13
TR12464|c2_g1_i1	33.945	14.8741	3.33067e-15	3.89308	12-oxophytodienoate reductase 2-like [Prunus mume]
TR11666|c0_g3_i5	10.288	4.03169	0	3.89235	uncharacterized protein LOC103344390, partial [Prunus mume]	g2 mitotic-specific cyclin-b
TR12263|c7_g4_i2	1.14497	0.299945	0.041433	3.88901	MACPF domain-containing protein At4g24290-like isoform X1 [Prunus mume]	macpf domain-containing protein at4g24290-like
TR12091|c4_g2_i4	0.322143	0.0985726	0.00312704	3.88718	high mobility group B protein 10 isoform X1 [Prunus mume]
TR13087|c5_g1_i11	1.02587	0.395905	1.31343e-05	3.88523	IAA-amino acid hydrolase ILR1-like 3 [Prunus mume]	iaa-amino acid hydrolase ilr1-like 3
TR26434|c3_g1_i1	5.86831	1.0002	8.39016e-09	3.883	polygalacturonase-inhibiting protein [Prunus mume]	polygalacturonase-inhibiting protein
TR26726|c2_g2_i11	1.17451	0.372173	0.00267915	3.88246	cystinosin homolog [Prunus mume]	cystinosin homolog
TR27047|c3_g5_i37	0.915638	0.242351	0.0193728	3.87892	uncharacterized protein LOC103322463 isoform X2 [Prunus mume]
TR12278|c2_g1_i9	0.610291	0.0965999	0.00797555	3.87449	serine/threonine-protein kinase CTR1 [Prunus mume]	serine threonine-protein kinase ht1
TR38573|c4_g1_i1	13.0619	6.00383	0	3.86903
TR40858|c0_g1_i4	24.6387	12.4676	0	3.86583	mitochondrial phosphate carrier protein 2, mitochondrial [Prunus mume]	mitochondrial phosphate carrier protein mitochondrial-like
TR32277|c1_g1_i3	15.5573	7.57674	1.51212e-13	3.86565	uncharacterized transporter YBR287W-like [Prunus mume]	uncharacterized transporter ybr287w-like
TR33081|c1_g1_i8	6.23338	1.62133	0.00267132	3.86344	probable glutathione S-transferase parC [Prunus mume]	probable glutathione s-transferase
TR16444|c0_g1_i1	1.3106	0.549135	0.00267146	3.85886	ABC transporter C family member 14 [Prunus mume]
TR11666|c0_g1_i1	35.5323	16.7234	0	3.85761	uncharacterized protein LOC103344390, partial [Prunus mume]
TR13213|c1_g1_i3	1.90379	0.272243	8.82392e-07	3.85662	laccase-11-like [Prunus mume]
TR39944|c0_g1_i1	0.631349	0.261339	0.00181775	3.85586	uncharacterized protein LOC103341112 [Prunus mume]	ubiquitin system component cue isoform 1
TR38573|c3_g3_i5	1.87183	1.49945	4.44089e-16	3.85575	haloacid dehalogenase-like hydrolase domain-containing protein Sgpp [Prunus mume]	haloacid dehalogenase-like hydrolase domain-containing protein sgpp
TR40869|c1_g2_i1	1.2508	0.190508	0.0282286	3.85552	proteasome activator subunit 4 [Prunus mume]	proteasome activator subunit 4-like
TR39943|c0_g2_i1	2.92484	1.58835	0.000561372	3.85496
TR41277|c0_g1_i1	3.70399	0.266085	0.0399508	3.8548
TR34933|c0_g1_i7	4.06731	2.48735	1.68838e-09	3.85366	protein TRANSPARENT TESTA 12-like [Prunus mume]	protein transparent testa 12-like
TR11448|c3_g1_i5	1.11951	0.358256	0	3.85349	LOW QUALITY PROTEIN: ATP sulfurylase 1, chloroplastic [Prunus mume]	atp sulfurylase chloroplastic	http://www.genome.jp/dbget-bin/www_bget?ec:2.7.7.4
TR13546|c2_g1_i2	1.05498	0.473836	5.69943e-06	3.85214	scarecrow-like protein 11 [Prunus mume]
TR13252|c0_g1_i9	3.31493	1.17889	1.42856e-10	3.84907	zinc-binding alcohol dehydrogenase domain-containing protein 2-like [Prunus mume]	zinc-binding alcohol dehydrogenase domain-containing protein 2
TR23607|c0_g1_i4	1.14509	0.222449	2.23333e-05	3.84557	uncharacterized protein C713.09 [Prunus mume]	myosin-1-like isoform x1
TR40832|c2_g2_i1	18.1749	7.97801	0	3.84179	phosphoglucomutase, cytoplasmic [Prunus mume]
TR12808|c3_g2_i2	143.437	61.5478	0	3.84093	probable mannitol dehydrogenase [Prunus mume]	probable mannitol dehydrogenase
TR13434|c1_g1_i3	4.00466	1.29681	0.0170676	3.84074	UDP-glycosyltransferase 85A5-like [Prunus mume]	7-deoxyloganetin glucosyltransferase-like
TR26766|c0_g1_i2	33.2337	14.8825	0	3.83664	endochitinase-like [Prunus mume]	unknown
TR33177|c0_g1_i4	2.60565	0.825094	8.34888e-14	3.83219	salicylic acid-binding protein 2-like [Prunus mume]	salicylic acid-binding protein 2-like
TR33135|c2_g1_i6	8.55005	5.53412	0	3.82828	3-ketoacyl-CoA thiolase 2, peroxisomal [Prunus mume]	3-ketoacyl- thiolase peroxisomal
TR26574|c1_g1_i4	0.823932	0.114488	0.00279179	3.82776	uncharacterized protein LOC103341500 isoform X2 [Prunus mume]
TR13370|c3_g1_i4	0.337964	0.166872	0.00464017	3.81092	uncharacterized protein LOC103334530 [Prunus mume]
TR13358|c1_g1_i6	1.4071	0.113504	2.2692e-06	3.80771	cytochrome P450 81D11-like [Prunus mume]
TR26992|c2_g3_i6	2.0092	0.271065	4.52763e-08	3.80754	zeaxanthin epoxidase, chloroplastic-like [Prunus mume]	zeaxanthin chloroplastic-like
TR11213|c0_g1_i13	0.512699	0.0436272	4.84745e-06	3.80631	uncharacterized protein LOC103320844 [Prunus mume]	PREDICTED: uncharacterized protein LOC103320844
TR20573|c0_g2_i2	0.825396	1.32382	2.24146e-06	3.78835	CASP-like protein RCOM_0864260 [Prunus mume]	casp-like protein 2b1
TR38498|c2_g2_i23	0.210487	0.0857155	0.00129032	3.78623	calmodulin-interacting protein 111-like [Prunus mume]	calmodulin-interacting protein 111 isoform x1
TR24981|c0_g1_i1	0.310374	0.0547772	0.00211257	3.78425	uncharacterized protein ycf45 isoform X2 [Prunus mume]	p-loop containing nucleoside triphosphate hydrolases superfamily protein
TR34367|c1_g1_i1	0.736579	0.182227	0.0111723	3.77849
TR31383|c0_g1_i4	0.234171	0.017783	0.0253087	3.77733	DEAD-box ATP-dependent RNA helicase 28-like [Prunus mume]	dead-box atp-dependent rna helicase 28
TR13388|c0_g1_i2	5.92246	2.61181	0	3.77556	receptor-like protein kinase HSL1 [Prunus mume]
TR12761|c0_g1_i7	1.57894	0.585491	0.0034435	3.77343	L-aspartate oxidase, chloroplastic [Prunus mume]	l-aspartate chloroplastic
TR20705|c0_g1_i1	2.38065	1.02889	0.00517748	3.77153
TR13520|c1_g1_i3	46.0025	20.138	0	3.77138	cytochrome P450 94A1-like [Prunus mume]
TR31385|c1_g2_i1	1.62284	0.64727	0.0137054	3.76947	patatin-like protein 2 [Prunus mume]
TR37768|c0_g1_i1	8.76545	4.40211	0	3.76828
TR5329|c0_g1_i1	2.02507	0.109866	1.48936e-09	3.76523	probable polygalacturonase [Prunus mume]	probable polygalacturonase
TR13452|c1_g1_i5	5.93306	2.89374	1.25867e-07	3.76499	cysteine-rich repeat secretory protein 38-like [Prunus mume]	cysteine-rich repeat secretory protein 38-like
TR26768|c5_g1_i1	20.9344	11.6414	0	3.76426	probable glutathione S-transferase parA [Prunus mume]	probable glutathione s-transferase para
TR8421|c0_g2_i3	2.87031	1.98329	6.89001e-10	3.76002	cathepsin B [Prunus mume]	cathepsin b-like
TR26726|c2_g1_i4	4.20343	1.66562	0	3.7572	cystinosin homolog isoform X3 [Prunus mume]	cystinosin homolog
TR9917|c0_g2_i2	0.915	0.0717736	0.0326723	3.75627	uncharacterized protein LOC103329570 [Prunus mume]	germination family protein
TR26708|c1_g1_i2	1.74814	0.142281	0.00269084	3.75557
TR6036|c0_g1_i1	1.06918	0.492026	0.00534369	3.7552
TR12198|c1_g1_i2	1.44669	0.160658	8.55982e-12	3.75086	aspartic proteinase-like protein 1 [Prunus mume]	aspartic proteinase-like protein 1 isoform x2
TR13276|c0_g1_i14	5.37829	1.11242	0	3.74584	UDP-glycosyltransferase 76F1-like [Prunus mume]	udp-glycosyltransferase 76f1-like
TR11568|c0_g1_i12	1.23693	0.501981	0.000127226	3.74526	uncharacterized protein LOC103343931 isoform X2 [Prunus mume]	pentatricopeptide repeat-containing family protein	http://www.genome.jp/dbget-bin/www_bget?ec:3.6.1.40
TR13155|c3_g4_i1	2.32899	1.65853	0.0418805	3.74249	UDP-glucose flavonoid 3-O-glucosyltransferase 7-like [Prunus mume]	udp-glucose flavonoid 3-o-glucosyltransferase 7-like
TR21374|c0_g2_i1	30.0876	10.4754	0	3.74001	MAP7 domain-containing protein 1-like [Prunus mume]	golgin subfamily a member 6-like protein 3
TR26697|c0_g1_i3	2.6641	1.04111	0	3.73982	CUGBP Elav-like family member 6 [Prunus mume]	cugbp elav-like family member 5
TR11448|c3_g1_i2	1.44041	0.393311	0	3.73856	LOW QUALITY PROTEIN: ATP sulfurylase 1, chloroplastic [Prunus mume]	atp sulfurylase chloroplastic	http://www.genome.jp/dbget-bin/www_bget?ec:2.7.7.4
TR26904|c4_g1_i1	5.18473	2.78901	0	3.73599	probable mitochondrial chaperone BCS1-B [Prunus mume]	probable mitochondrial chaperone bcs1-b
TR35411|c1_g3_i3	2.23858	0.391517	5.14995e-07	3.72805
TR26105|c0_g1_i2	2.73106	0.75247	0	3.72657	ATP-dependent RNA helicase DHX29 [Prunus mume]	atp-dependent rna isoform 1
TR13066|c3_g4_i1	72.9581	40.5749	0	3.72603	putative UDP-glucose flavonoid 3-O-glucosyltransferase 3 [Prunus mume]	udp-glucose flavonoid 3-o-glucosyltransferase 3
TR23168|c0_g1_i2	0.998971	0.205809	0.000308744	3.72527	60S ribosomal protein L35 [Prunus mume]
TR34258|c0_g1_i1	2.09377	1.14927	8.97292e-05	3.71528
TR23892|c1_g1_i1	0.874705	0.154097	0.00165277	3.71158
TR12516|c1_g7_i1	0.633835	0.171316	0.000515992	3.7102	RPM1-interacting protein 4-like [Prunus mume]	rpm1-interacting protein 4-like
TR4374|c0_g1_i1	0.716397	0.46838	6.27245e-07	3.70741
TR32288|c7_g2_i1	1.77203	0.912785	0.000390959	3.7001
TR6455|c0_g1_i1	1.37237	0.0791608	0.0068151	3.69661	probable serine/threonine-protein kinase WNK11 [Prunus mume]	probable serine threonine-protein kinase wnk11
TR26942|c1_g2_i7	3.91379	0.576945	0	3.69294
TR35688|c0_g1_i1	0.877342	0.279737	0.010078	3.69293	bifunctional epoxide hydrolase 2-like [Prunus mume]	bifunctional epoxide hydrolase 2-like
TR13458|c1_g1_i1	3.76047	2.46331	1.11022e-16	3.68566	probable glutathione S-transferase [Prunus mume]	probable glutathione s-transferase
TR22627|c0_g1_i1	1.75008	0.149519	0.00116982	3.68335	RING-H2 finger protein ATL47-like [Prunus mume]	ring-h2 finger protein atl47-like
TR23268|c0_g1_i1	11.4034	6.13277	0	3.68315	phytosulfokines 3-like isoform X1 [Prunus mume]	phytosulfokines 3-like
TR21110|c0_g1_i2	1.65229	0.289253	6.41782e-06	3.68189	protein NRT1/ PTR FAMILY 5.6-like [Prunus mume]	protein nrt1 ptr family -like
TR41320|c0_g2_i1	5.11305	0.430017	0.00012535	3.67373	U1 small nuclear ribonucleoprotein C-like [Prunus mume]	protein diaphanous homolog 1-like
TR7386|c0_g1_i1	7.5225	3.99997	0	3.67001	probable anion transporter 3, chloroplastic [Prunus mume]	probable anion transporter chloroplastic
TR25981|c0_g1_i16	0.359687	0.152724	0.0130311	3.66556	NAD-dependent malic enzyme 59 kDa isoform, mitochondrial isoform X1 [Prunus mume]	nad-dependent malic enzyme 59 kda mitochondrial-like
TR34854|c0_g1_i1	13.1102	6.15579	0	3.66243	uncharacterized acetyltransferase At3g50280-like [Prunus mume]	uncharacterized acetyltransferase at3g50280-like
TR11594|c1_g1_i5	9.97587	0.862243	0	3.65981	uncharacterized protein LOC103340788 [Prunus mume]	gmp synthase
TR38515|c1_g1_i23	0.335957	0.0562054	0.0462703	3.65905
TR13525|c1_g1_i22	3.07974	0.851647	6.19097e-07	3.6584	uncharacterized protein LOC103327833 [Prunus mume]
TR24269|c0_g1_i1	7.17409	4.55584	0	3.65775	disease resistance response protein 206-like [Prunus mume]	disease resistance response protein 206-like
TR38997|c0_g1_i3	1.78231	0.11109	7.25613e-05	3.65556	uncharacterized protein LOC103328789 [Prunus mume]	forkhead-associated domain-containing protein 1-like
TR13608|c5_g1_i1	71.0379	32.9842	0	3.65271	protein YLS2-like [Prunus mume]
TR22683|c0_g1_i1	3.94376	2.75298	0	3.65064	transcription factor TT2-like [Prunus mume]
TR13543|c1_g3_i13	2.44695	0.506547	2.35367e-14	3.64191	LOW QUALITY PROTEIN: cellulose synthase-like protein E1 [Prunus mume]
TR21412|c0_g1_i1	1.09613	0.736646	0.000485246	3.6411	tryptophan synthase alpha chain-like [Prunus mume]	tryptophan synthase alpha chain-like	http://www.genome.jp/dbget-bin/www_bget?ec:4.2.1.20
TR40858|c0_g1_i1	2.41556	1.15812	0	3.63348	mitochondrial phosphate carrier protein 2, mitochondrial [Prunus mume]	mitochondrial phosphate carrier protein mitochondrial-like
TR26434|c3_g1_i2	63.0832	25.0176	2.22045e-16	3.62494	polygalacturonase-inhibiting protein [Prunus mume]	polygalacturonase-inhibiting protein
TR13203|c3_g2_i1	15.8371	8.95743	0	3.62382	tetrahydrocannabinolic acid synthase-like [Prunus mume]
TR12695|c5_g1_i1	4.86562	2.16812	2.73432e-08	3.6222	putative methyltransferase DDB_G0268948 [Prunus mume]
TR32971|c0_g1_i6	631.12	357.548	0	3.61863	Cinnamyl alcohol dehydrogenase [Prunus mume]	cinnamoyl- reductase 1-like
TR30096|c0_g1_i1	18.9306	9.32473	2.22045e-16	3.61272	UDP-glycosyltransferase 73C6-like [Prunus mume]
TR11565|c0_g1_i3	0.237832	0.0330708	0.0170657	3.61092	chitinase domain-containing protein 1 [Prunus mume]
TR34699|c0_g1_i2	2.02549	0.714813	1.53913e-06	3.61043	ankyrin repeat-containing protein At3g12360-like [Prunus mume]	ankyrin repeat-containing protein at5g02620-like
TR25990|c1_g1_i1	0.436178	0.244444	7.3835e-07	3.60883	zinc finger CCCH domain-containing protein 13-like isoform X1 [Prunus mume]	pre-mrna-splicing factor cwc22 homolog isoform x2
TR26534|c0_g1_i6	5.73914	3.95436	0.00144554	3.6069	beta-fructofuranosidase, insoluble isoenzyme CWINV1-like [Prunus mume]	beta- insoluble isoenzyme cwinv1-like
TR10985|c1_g1_i15	0.0749552	0.00826713	0.0395203	3.60632	protein NRT1/ PTR FAMILY 5.5 [Prunus mume]	protein nrt1 ptr family -like isoform x2
TR26990|c1_g1_i6	1.21147	0.65101	0.00115601	3.60487	LRR receptor-like serine/threonine-protein kinase FLS2 [Prunus mume]	lrr receptor-like serine threonine-protein kinase gso1
TR12383|c0_g4_i12	0.297902	0.0262686	0.0452607	3.60305
TR7336|c0_g2_i1	5.5729	1.63686	0	3.59575	uncharacterized protein LOC103332950 [Prunus mume]	hypothetical protein PRUPE_ppa022935mg
TR13196|c1_g2_i5	0.910493	0.220963	0.0153381	3.59422	beta-amyrin synthase [Prunus mume]
TR37845|c4_g1_i6	2.24791	0.689339	7.73444e-08	3.59372	UDP-glycosyltransferase 85A2-like [Prunus mume]
TR13380|c0_g3_i9	0.944714	0.0666198	0.000241151	3.59269	LRR receptor-like serine/threonine-protein kinase ERL1 [Prunus mume]
TR21887|c0_g2_i1	6.27898	2.71041	0	3.58385	uncharacterized protein LOC103322290 [Prunus mume]	PREDICTED: uncharacterized protein LOC103322290
TR33640|c1_g4_i8	2.16567	0.950043	2.85327e-11	3.58342	endo-1,3;1,4-beta-D-glucanase-like [Prunus mume]	endo- -beta-d-glucanase-like
TR20138|c0_g1_i2	1.42117	0.429611	4.30989e-13	3.58164	5'-adenylylsulfate reductase 3, chloroplastic-like [Prunus mume]	5 -adenylylsulfate reductase chloroplastic-like
TR26177|c1_g1_i2	0.325993	0.0443552	0.000601354	3.57846	RING-H2 finger protein ATL52-like [Prunus mume]	ring-h2 finger protein atl52-like
TR36699|c0_g1_i1	4.18577	1.75698	6.50069e-12	3.57602	uncharacterized protein LOC103329685 [Prunus mume]	PREDICTED: uncharacterized protein LOC103329685
TR25719|c0_g2_i4	0.526324	0.0510711	0.048239	3.57549	peptidyl-prolyl cis-trans isomerase FKBP20-1 [Prunus mume]	peptidyl-prolyl cis-trans isomerase fkbp20-1
TR10732|c0_g1_i1	440.064	257.273	0	3.57122	L-3-cyanoalanine synthase 1, mitochondrial isoform X1 [Prunus mume]	bifunctional l-3-cyanoalanine synthase cysteine synthase mitochondrial	http://www.genome.jp/dbget-bin/www_bget?ec:4.4.1.9
TR26575|c3_g3_i9	0.273468	0.0183925	0.0240103	3.5685	MATE efflux family protein LAL5-like [Prunus mume]	mate efflux family protein alf5-like
TR8826|c0_g1_i1	0.214565	0.14192	0.022944	3.56545	exocyst complex component EXO70B1 [Prunus mume]
TR21936|c0_g2_i1	16.9758	8.05213	8.88178e-16	3.56534	2-alkenal reductase (NADP(+)-dependent)-like [Prunus mume]	2-alkenal reductase (nadp(+)-dependent)-like
TR32694|c1_g1_i12	1.06369	0.0616814	0.00147149	3.56519	rhodanese-like domain-containing protein 8, chloroplastic [Prunus mume]
TR13027|c0_g1_i7	0.296356	0.0499627	0.00984961	3.56357	RNA polymerase II-associated protein 3 [Prunus mume]	rna polymerase ii-associated protein 3
TR25181|c0_g1_i6	0.330619	0.224292	0.00258778	3.56278	uroporphyrinogen decarboxylase 1, chloroplastic [Prunus mume]	uroporphyrinogen decarboxylase chloroplastic	http://www.genome.jp/dbget-bin/www_bget?ec:4.1.1.37
TR15552|c0_g1_i1	8.60622	3.27959	0	3.56176	uncharacterized protein LOC103324032 [Prunus mume]	acyl- n-acyltransferases superfamily protein isoform 1
TR40173|c0_g1_i4	1.13012	0.670059	1.90701e-05	3.56072	malonate--CoA ligase [Prunus mume]	malonate-- ligase
TR26829|c0_g2_i1	0.792881	0.13349	4.27549e-05	3.56064	protein FAR1-RELATED SEQUENCE 3-like [Prunus mume]	protein far1-related sequence 3-like
TR26992|c2_g3_i2	7.53554	3.39292	0	3.55657	zeaxanthin epoxidase, chloroplastic-like [Prunus mume]	zeaxanthin chloroplastic-like
TR13465|c0_g3_i24	11.6034	1.72496	0	3.55608	probable aldo-keto reductase 1 isoform X2 [Prunus mume]	probable aldo-keto reductase 1
TR12998|c1_g1_i5	1.2179	0.54064	0	3.55251	serine/threonine-protein kinase EDR1 isoform X1 [Prunus mume]	serine threonine-protein kinase edr1 isoform x1
TR12386|c5_g3_i13	1.43015	0.0935887	1.10656e-12	3.55183	uncharacterized protein LOC103327433 isoform X2 [Prunus mume]	PREDICTED: uncharacterized protein LOC103405391 isoform X5
TR28142|c0_g1_i1	2.30497	0.446856	0.0280843	3.5518
TR40858|c0_g1_i6	13.7728	6.19813	0	3.55162	mitochondrial phosphate carrier protein 2, mitochondrial [Prunus mume]	mitochondrial phosphate carrier protein mitochondrial-like
TR22722|c0_g2_i3	1.62526	0.211121	8.00253e-06	3.54874	aspartate--tRNA ligase, cytoplasmic [Prunus mume]	aspartate--trna cytoplasmic-like
TR37845|c4_g1_i7	1.16603	0.499857	0.000195246	3.54584	UDP-glycosyltransferase 85A2-like [Prunus mume]	udp-glycosyltransferase 85a2-like
TR9047|c1_g2_i1	2.85317	0.791007	1.31824e-05	3.54471	putative nuclear matrix constituent protein 1-like protein [Prunus mume]	nuclear matrix constituent protein 1-like protein
TR35402|c5_g2_i11	1.14434	0.448899	3.77121e-08	3.54463	protein DEHYDRATION-INDUCED 19-like [Prunus mume]	protein dehydration-induced 19 homolog 4-like
TR11086|c0_g1_i4	0.73178	0.249683	3.2323e-09	3.52883	uncharacterized protein LOC103324551 [Prunus mume]	receptor-like protein kinase at4g00960
TR40843|c0_g1_i9	1.77924	0.552519	1.04424e-07	3.52346	neurofilament medium polypeptide [Prunus mume]	heavy metal transport detoxification superfamily
TR32369|c1_g5_i6	7.85028	1.2436	0.021297	3.51787	nucleoside diphosphate kinase 1 [Prunus mume]	hypothetical protein CISIN_1g031851mg
TR8011|c0_g1_i3	849.694	446.014	0	3.51172	ACC oxidase [Prunus mume]	1-aminocyclopropane-1-carboxylate oxidase
TR35438|c0_g1_i1	1.00285	0.936906	0.0350284	3.50819	monogalactosyldiacylglycerol synthase, chloroplastic [Prunus mume]	monogalactosyldiacylglycerol chloroplastic	http://www.genome.jp/dbget-bin/www_bget?ec:2.4.1.227
TR4295|c0_g1_i1	0.787381	0.596517	0.00120732	3.50766	transcriptional regulator IFH1 [Prunus mume]	zinc finger protein constans-like 4
TR12310|c0_g1_i5	0.883862	0.186753	1.10799e-06	3.50716	isocitrate dehydrogenase [NADP] [Prunus mume]	isocitrate dehydrogenase	http://www.genome.jp/dbget-bin/www_bget?ec:1.1.1.42
TR23294|c0_g1_i1	2.31578	0.861278	0.000557526	3.50594
TR31370|c0_g2_i1	0.875454	0.199408	0.0281759	3.50467	spastin isoform X1 [Prunus mume]
TR39740|c5_g1_i2	1.59293	0.941549	1.88249e-11	3.50158
TR26697|c0_g1_i1	0.310202	0.0979955	3.24986e-08	3.49936	CUGBP Elav-like family member 6 [Prunus mume]	cugbp elav-like family member 5
TR11204|c1_g1_i2	0.833798	0.395075	0.00255105	3.49299	tryptophan aminotransferase-related protein 2 [Prunus mume]	tryptophan aminotransferase-related protein 2
TR13639|c2_g1_i4	4.68795	3.38795	0	3.4911	cellulose synthase-like protein G2 [Prunus mume]	cellulose synthase-like protein g2
TR26604|c0_g1_i1	1.19797	0.702956	3.47491e-08	3.48966	isocitrate dehydrogenase [NADP] [Prunus mume]	isocitrate dehydrogenase	http://www.genome.jp/dbget-bin/www_bget?ec:1.1.1.42
TR25657|c0_g2_i1	4.7575	2.44521	0	3.48913	uncharacterized protein LOC103339050 [Prunus mume]	fringe-related family protein
TR11901|c1_g1_i5	1.21069	0.19515	5.28174e-06	3.48804	putative quinone-oxidoreductase homolog, chloroplastic, partial [Prunus mume]	quinone-oxidoreductase chloroplastic
TR13203|c2_g1_i1	21.4473	12.4305	0	3.48738	tetrahydrocannabinolic acid synthase-like [Prunus mume]	tetrahydrocannabinolic acid synthase-like
TR12721|c0_g1_i13	0.229046	0.355022	0.00937188	3.48678	chorismate mutase 2 [Prunus mume]	chorismate mutase 2	http://www.genome.jp/dbget-bin/www_bget?ec:5.4.99.5
TR31322|c0_g1_i10	1.10725	0.544143	0.000351489	3.4851	LOW QUALITY PROTEIN: splicing factor U2af large subunit B [Prunus mume]	splicing factor u2af large subunit b isoform x4
TR32296|c0_g3_i1	0.390122	0.290655	0.000641275	3.48373	disease resistance RPP13-like protein 4 [Prunus mume]	disease resistance rpp13-like protein 4
TR12984|c4_g2_i7	0.505169	0.090366	3.18359e-05	3.48294	uncharacterized transporter YBR287W [Prunus mume]	uncharacterized transporter ybr287w-like
TR26758|c5_g1_i16	1.35481	0.400242	1.90322e-05	3.47964	uncharacterized protein LOC103326461 [Prunus mume]
TR7244|c0_g1_i1	0.328288	0.0760546	0.0493655	3.47815	putative F-box protein At1g19160 [Prunus mume]
TR35421|c3_g1_i5	0.64163	0.120331	8.29281e-12	3.4774	sucrose synthase [Prunus mume]	sucrose synthase	http://www.genome.jp/dbget-bin/www_bget?ec:2.4.1.13
TR13558|c1_g1_i3	134.35	70.2013	0	3.47504	12-oxophytodienoate reductase 2-like [Prunus mume]	12-oxophytodienoate reductase 2-like
TR19519|c1_g1_i1	2.78745	1.41813	0.00027142	3.47323	LOW QUALITY PROTEIN: patatin-like protein 2 [Prunus mume]
TR10783|c0_g3_i1	1.46285	0.72218	4.01922e-05	3.47244	chloride channel protein CLC-c-like [Prunus mume]	chloride channel protein clc-c-like
TR37855|c2_g3_i5	8.8288	3.98968	5.74999e-10	3.47183	probable receptor-like protein kinase At5g39020, partial [Prunus mume]
TR26942|c1_g2_i3	3.94677	2.01993	0	3.47135
TR40483|c0_g1_i2	0.615482	0.326009	0.000155331	3.46964	delta-1-pyrroline-5-carboxylate dehydrogenase 12A1, mitochondrial [Prunus mume]	aldehyde dehydrogenase 12a1 isoform 1
TR33059|c1_g6_i13	0.201304	0.0865397	0.0326794	3.46737	uncharacterized protein LOC103330951 isoform X1 [Prunus mume]	PREDICTED: uncharacterized protein LOC103330951 isoform X1
TR33653|c1_g1_i4	1.56915	0.492575	0.00160067	3.46669	wall-associated receptor kinase-like 1 isoform X2 [Prunus mume]	wall-associated receptor kinase-like 9
TR36642|c2_g2_i3	3.11391	2.42086	0	3.46622	glutathione S-transferase F9-like isoform X2 [Prunus mume]	glutathione s-transferase f9-like
TR33122|c1_g1_i3	3.22393	1.23196	4.13225e-13	3.46327	uncharacterized protein DDB_G0271670-like [Prunus mume]	oxidative stress isoform 2
TR13563|c0_g1_i1	1.58872	0.374801	0.0114613	3.46155	uncharacterized protein LOC103343416 [Prunus mume]
TR26262|c0_g2_i1	0.665377	0.170621	0.000364083	3.45888	DNA (cytosine-5)-methyltransferase DRM1 [Prunus mume]	dna (cytosine-5)-methyltransferase drm1
TR12294|c1_g2_i18	0.805667	0.083886	0.0272346	3.45794	probable inactive tRNA-specific adenosine deaminase-like protein 3 isoform X2 [Prunus mume]
TR26904|c4_g1_i8	5.76653	2.86974	0	3.45729	probable mitochondrial chaperone BCS1-B [Prunus mume]	probable mitochondrial chaperone bcs1-b
TR41142|c0_g1_i2	1.94892	0.70996	0.00100621	3.45571	uncharacterized protein LOC103324126 [Prunus mume]	orf able to induce hr-like lesions
TR13422|c2_g2_i4	0.323794	0.144158	0.000556797	3.45497	NAD(P)H-quinone oxidoreductase subunit 5, chloroplastic, partial [Prunus mume]	nadh dehydrogenase subunit 5
TR26693|c0_g1_i1	0.837699	0.203163	0.0049397	3.45034
TR42038|c0_g1_i1	40.4629	16.5653	0	3.45004	alpha-amylase/subtilisin inhibitor-like [Prunus mume]	alpha-amylase subtilisin inhibitor-like
TR13452|c1_g2_i1	18.0214	8.36559	2.88658e-15	3.44458	cysteine-rich repeat secretory protein 38-like [Prunus mume]
TR38573|c3_g3_i1	96.3701	64.8459	0	3.44447	haloacid dehalogenase-like hydrolase domain-containing protein Sgpp [Prunus mume]	haloacid dehalogenase-like hydrolase domain-containing protein sgpp
TR13452|c1_g1_i12	30.1271	17.1655	0	3.44387	cysteine-rich repeat secretory protein 38-like [Prunus mume]	cysteine-rich repeat secretory protein 38-like
TR12721|c0_g1_i11	3.87649	2.2099	5.00958e-05	3.44292	chorismate mutase 2 [Prunus mume]	chorismate mutase 2	http://www.genome.jp/dbget-bin/www_bget?ec:5.4.99.5
TR24763|c0_g1_i4	1.06625	0.36191	0.00641458	3.44111	HVA22-like protein k [Prunus mume]	hva22-like protein k
TR31690|c0_g1_i3	0.98674	0.356435	2.51666e-05	3.44083	corepressor interacting with RBPJ 1 [Prunus mume]
TR25725|c0_g1_i3	3.91621	1.44657	0	3.4371	probable pyridoxal biosynthesis protein PDX1.2 [Prunus mume]	probable pyridoxal biosynthesis protein	http://www.genome.jp/dbget-bin/www_bget?ec:4.3.3.6
TR12183|c2_g1_i3	1.06641	0.907119	0.016156	3.43335	beta-glucosidase 11-like [Prunus mume]
TR11954|c0_g1_i13	3.95548	1.51811	0	3.43241	thymidylate kinase-like isoform X1 [Prunus mume]	thymidylate kinase-like isoform x1
TR11504|c0_g1_i2	3.36229	2.17257	1.21335e-11	3.42934	uncharacterized aminotransferase C660.12c-like isoform X1 [Prunus mume]	l-cysteine desulfhydrase-like
TR40173|c0_g1_i20	14.8844	8.43299	0	3.42817	malonate--CoA ligase [Prunus mume]	malonate-- ligase
TR26871|c0_g1_i2	7.27319	3.77216	5.09887e-06	3.42482	cytochrome P450 81D11-like [Prunus mume]	cytochrome p450 81d11-like
TR29358|c0_g1_i1	5.06798	2.97986	0	3.42419	probable acyl-activating enzyme 1, peroxisomal [Prunus mume]	probable acyl-activating enzyme peroxisomal
TR26837|c0_g1_i2	1.20698	0.782815	0.0197141	3.41667	uncharacterized protein LOC103342303 [Prunus mume]	PREDICTED: uncharacterized protein LOC103342303
TR13558|c1_g2_i3	72.1184	35.985	0	3.41461	12-oxophytodienoate reductase 2-like [Prunus mume]	12-oxophytodienoate reductase 11
TR8110|c0_g1_i1	0.929283	0.297005	0.0236242	3.40912	mitogen-activated protein kinase 3 [Prunus mume]	mitogen-activated protein kinase 3
TR39404|c0_g1_i5	2.83107	0.503965	4.29481e-10	3.40812	transcription factor HBP-1b(c38) [Prunus mume]	transcription factor hbp-1b -like isoform x1
TR26783|c7_g1_i1	19.2722	10.731	1.21657e-09	3.40738	uncharacterized protein LOC103330478 [Prunus mume]	hypothetical protein PRUPE_ppa024194mg
TR31292|c0_g1_i1	0.710682	0.0718236	0.00815386	3.40671	transcription factor bHLH61-like isoform X1 [Prunus mume]
TR13276|c0_g1_i16	6.93774	2.92494	0	3.40438	UDP-glycosyltransferase 76F1-like [Prunus mume]	udp-glycosyltransferase 76f1-like
TR32971|c0_g1_i3	2.76943	0.857694	6.16906e-05	3.39958	Cinnamyl alcohol dehydrogenase [Prunus mume]	cinnamoyl- reductase 1-like
TR13335|c4_g4_i12	1.65318	0.208802	0.0101704	3.39298
TR12884|c2_g1_i1	3.71184	0.405716	0.00250754	3.38765	protein farnesyltransferase subunit beta-like [Prunus mume]
TR38951|c1_g1_i1	1.402	0.771726	1.12388e-11	3.38752	sufE-like protein 2, chloroplastic isoform X1 [Prunus mume]
TR33677|c7_g1_i2	0.889999	0.236827	0.000705033	3.38575	probable WRKY transcription factor 31 [Prunus mume]	probable wrky transcription factor 31
TR33081|c1_g1_i4	37.7208	15.2185	0	3.38253	probable glutathione S-transferase [Prunus mume]	probable glutathione s-transferase
TR12405|c2_g2_i19	1.69339	0.872468	3.30463e-06	3.38216
TR26749|c1_g2_i1	6.57985	1.0344	0	3.37133	uncharacterized protein LOC103330644 [Prunus mume]	hypothetical protein PRUPE_ppa001793mg
TR11448|c3_g1_i1	103.029	57.2414	0	3.36612	LOW QUALITY PROTEIN: ATP sulfurylase 1, chloroplastic [Prunus mume]	atp sulfurylase chloroplastic	http://www.genome.jp/dbget-bin/www_bget?ec:2.7.7.4
TR39090|c0_g1_i3	1.35703	0.434374	0.000490228	3.36422	flowering time control protein FCA isoform X1 [Prunus mume]
TR136|c0_g1_i1	2.12937	0.941532	5.55112e-16	3.36389	pectinesterase 2-like [Prunus mume]	pectinesterase 2-like	http://www.genome.jp/dbget-bin/www_bget?ec:3.1.1.11
TR23977|c1_g1_i1	1.50679	0.241858	0.0389092	3.36319	probable protein phosphatase 2C 49 [Prunus mume]	probable protein phosphatase 2c 49
TR9963|c0_g1_i2	10.8301	4.37211	0.00663233	3.36209	probable phospholipid hydroperoxide glutathione peroxidase [Prunus mume]
TR13208|c4_g1_i10	1.36197	0.138297	0.012597	3.35803	methyltransferase-like protein 13 [Prunus mume]	methyltransferase-like protein 13	http://www.genome.jp/dbget-bin/www_bget?ec:2.1.1.67
TR12761|c0_g1_i1	1.32932	0.362346	0.001546	3.35645	L-aspartate oxidase, chloroplastic [Prunus mume]	l-aspartate chloroplastic
TR9807|c0_g1_i2	0.759874	0.162259	0.00176618	3.35547	short-chain dehydrogenase TIC 32, chloroplastic-like [Prunus mume]	short-chain dehydrogenase tic chloroplastic-like
TR23569|c0_g3_i1	1.29098	0.458254	0.0123255	3.35393
TR41395|c0_g1_i1	16.7728	8.68508	0	3.35364	probable histone H2B.3 [Prunus mume]	histone -like
TR26863|c4_g1_i3	1.56695	1.20268	0.00103246	3.35258	protein TRANSPARENT TESTA 12-like [Prunus mume]
TR7438|c0_g1_i2	0.869825	0.226463	0.0483792	3.35112	putative zinc transporter At3g08650 [Prunus mume]	zinc transporter at3g08650
TR13683|c2_g2_i5	0.641825	0.0833722	0.000160235	3.35052	phosphatidylinositol N-acetylglucosaminyltransferase gpi3 subunit-like [Prunus mume]	phosphatidylinositol n-acetylglucosaminyltransferase subunit a	http://www.genome.jp/dbget-bin/www_bget?ec:2.4.1.198
TR24810|c0_g1_i4	1.51369	0.445719	0.00190841	3.3493	uncharacterized protein At2g27730, mitochondrial [Prunus mume]
TR26859|c3_g3_i4	0.967727	0.599365	0.00318048	3.34496	serine/threonine-protein kinase SAPK2-like [Prunus mume]	serine threonine-protein kinase sapk2-like isoform x2
TR9963|c0_g1_i6	7.62755	3.47229	3.99401e-06	3.34265	probable phospholipid hydroperoxide glutathione peroxidase [Prunus mume]
TR5944|c0_g1_i1	1.12019	0.605182	0.00451658	3.33951	uncharacterized protein LOC103342590 [Prunus mume]	PREDICTED: uncharacterized protein LOC103342590
TR26105|c0_g1_i6	1.59755	0.625891	0	3.33873	ATP-dependent RNA helicase DHX29 [Prunus mume]	atp-dependent rna isoform 1
TR38410|c0_g1_i8	0.342743	0.0474391	0.0291481	3.33503	RNA-binding protein 42 [Prunus mume]	rna-binding protein 42-like
TR32971|c0_g1_i1	20.1361	9.33239	6.3215e-12	3.33129	Cinnamyl alcohol dehydrogenase [Prunus mume]	cinnamoyl- reductase 1-like
TR8011|c0_g1_i6	6.55943	3.33931	0	3.3305	ACC oxidase [Prunus mume]	1-aminocyclopropane-1-carboxylate oxidase
TR9271|c0_g2_i2	8.87126	3.85568	0	3.32596	probable WRKY transcription factor 40 [Prunus mume]	probable wrky transcription factor 40
TR10995|c0_g1_i8	0.481674	0.19885	0.014248	3.32501	uncharacterized protein LOC103339933 [Prunus mume]	p-loop containing nucleoside triphosphate hydrolases superfamily protein isoform 1
TR27826|c0_g1_i1	2.92647	1.52346	0.00209837	3.32407
TR27793|c0_g1_i1	1.2853	0.484929	2.26501e-09	3.31613
TR12093|c0_g2_i1	4.54535	1.37671	1.40827e-09	3.31478	cell division control protein 48 homolog D [Prunus mume]
TR11518|c0_g1_i4	1.53995	0.443036	0.00869101	3.31356	probable LRR receptor-like serine/threonine-protein kinase At1g53430 [Prunus mume]
TR13578|c2_g4_i1	7.89326	3.49529	0.00187371	3.31222	dehydration-responsive protein RD22-like [Prunus mume]	dehydration-responsive protein rd22-like
TR33680|c0_g4_i8	1.29946	0.712671	4.73005e-09	3.31154	probable glutathione S-transferase [Prunus mume]	protein far1-related sequence 5-like
TR12984|c4_g2_i4	2.71326	1.05627	9.47836e-06	3.31107	uncharacterized transporter YBR287W [Prunus mume]	uncharacterized transporter ybr287w-like
TR33103|c0_g2_i2	0.749472	0.369002	0.00250651	3.30803	G-type lectin S-receptor-like serine/threonine-protein kinase At2g19130 [Prunus mume]
TR13666|c5_g1_i3	9.37231	8.75645	0.0492561	3.30735	cytochrome P450 CYP749A22-like [Prunus mume]	cytochrome p450 cyp749a22-like
TR20527|c0_g1_i1	1.58034	0.46509	0.000622119	3.30726
TR13825|c0_g1_i1	2.47421	0.877574	4.39051e-05	3.30002	putative calcium-binding protein CML19 [Prunus mume]	calcium-binding protein cml19
TR33002|c0_g1_i2	0.683188	0.494139	0.00339386	3.29804	uncharacterized protein LOC103338138 isoform X1 [Prunus mume]	coiled-coil domain-containing protein scd2
TR38514|c3_g3_i11	0.905235	0.369944	1.66239e-05	3.2944
TR12963|c2_g6_i1	4.84413	1.70181	0	3.2864	cyclic nucleotide-gated ion channel 1-like [Prunus mume]	cyclic nucleotide-gated ion channel 1-like
TR32982|c0_g1_i2	19.4593	10.619	8.98659e-12	3.28333	LOW QUALITY PROTEIN: 3-oxo-Delta(4,5)-steroid 5-beta-reductase-like [Prunus mume]
TR21331|c0_g2_i1	65.4107	32.1676	2.10942e-15	3.28113	probable aldo-keto reductase 1 [Prunus mume]	probable aldo-keto reductase 1
TR12623|c0_g1_i8	1.30539	0.1462	0.000121307	3.27772	uncharacterized protein LOC103332761 [Prunus mume]	ubiquitin-binding wiyld domain protein	http://www.genome.jp/dbget-bin/www_bget?ec:2.1.1.43
TR24452|c0_g1_i1	1.01583	0.0955857	0.0159977	3.27681	hexokinase-2, chloroplastic [Prunus mume]	hexokinase- chloroplastic	http://www.genome.jp/dbget-bin/www_bget?ec:2.7.1.1
TR12429|c2_g1_i2	4.93672	1.65937	0	3.27629	NADPH:quinone oxidoreductase-like [Prunus mume]
TR5728|c0_g1_i4	45.3426	20.1733	0	3.276	flavonol synthase/flavanone 3-hydroxylase-like [Prunus mume]	flavonol synthase flavanone 3-hydroxylase-like
TR26621|c0_g1_i20	0.136604	0.0222894	0.0461404	3.27385	transcription factor GTE8 [Prunus mume]	bromodomain and extraterminal domain protein isoform 6
TR26904|c1_g1_i2	1.69664	0.691556	0.00355902	3.27268
TR36627|c0_g1_i4	0.439141	0.117896	0.0417659	3.27264	protein IQ-DOMAIN 14 isoform X2 [Prunus mume]	protein iq-domain 14
TR12735|c3_g3_i10	0.391219	0.0646061	0.00460266	3.27124	probable sphingolipid transporter spinster homolog 2 [Prunus mume]	probable sphingolipid transporter spinster homolog 2
TR25493|c0_g1_i5	1.79061	0.807698	9.9205e-07	3.26387	2-methylene-furan-3-one reductase-like [Prunus mume]	2-methylene-furan-3-one reductase-like
TR12894|c0_g3_i1	0.326493	0.054143	0.0366438	3.25932	G-type lectin S-receptor-like serine/threonine-protein kinase At4g27290 [Prunus mume]
TR13558|c1_g1_i8	4.20693	0.911979	4.31515e-10	3.25749	12-oxophytodienoate reductase 2-like [Prunus mume]	12-oxophytodienoate reductase 2-like
TR25734|c0_g1_i15	1.42865	0.112174	8.65033e-05	3.25713	vacuolar protein sorting-associated protein 32 homolog 2-like [Prunus mume]	vacuolar protein sorting-associated protein 32 homolog 2-like
TR13057|c1_g1_i4	0.478344	0.326819	0.0012482	3.2522	4-coumarate--CoA ligase-like 9 [Prunus mume]	4-coumarate-- ligase-like 9
TR8065|c0_g1_i2	12.8125	8.75447	0	3.24824	nitrate reductase [NADH]-like [Prunus mume]	nitrate partial
TR7894|c3_g1_i1	6.44016	2.78359	0	3.2463	uncharacterized protein LOC103343930 [Prunus mume]	avr9 cf-9 rapidly elicited protein
TR37822|c0_g1_i8	1.41619	0.359854	1.01545e-05	3.2413	sorbitol dehydrogenase-like [Prunus mume]	sorbitol dehydrogenase
TR33083|c1_g2_i5	11.2464	5.92847	0	3.24085	ABC transporter G family member 11-like [Prunus mume]	abc transporter g family member 11-like
TR13598|c2_g1_i1	29.7458	18.6441	0	3.24051	probable linoleate 9S-lipoxygenase 5 [Prunus mume]
TR37993|c4_g2_i2	1.60642	0.610036	0.029363	3.23704	disease resistance protein At4g27190-like [Prunus mume]	probable disease resistance protein at4g27220
TR40843|c0_g1_i5	1.83221	0.900718	0.0129544	3.23602	neurofilament medium polypeptide [Prunus mume]	axoneme-associated protein mst101 -like isoform x1
TR13203|c4_g1_i1	4.567	2.4162	0.0308871	3.23596	tetrahydrocannabinolic acid synthase-like [Prunus mume]	tetrahydrocannabinolic acid synthase-like
TR25333|c0_g2_i1	84.452	46.6392	0	3.23494	12-oxophytodienoate reductase 2-like [Prunus mume]	12-oxophytodienoate reductase 2-like
TR37756|c0_g1_i1	1.65947	0.644659	0.000134062	3.22741	carbonic anhydrase 2-like [Prunus mume]
TR11336|c0_g1_i10	1.01244	0.196986	0.00156765	3.2249	uncharacterized protein LOC103318705 isoform X1 [Prunus mume]	alpha-( )-fucosyltransferase
TR33019|c0_g1_i4	1.61017	0.51599	2.55547e-07	3.22284	formin-binding protein 4 isoform X1 [Prunus mume]	formin-binding protein 4 isoform x1
TR26290|c0_g2_i3	1.09667	0.526425	0.0367334	3.22158	UDP-galactose/UDP-glucose transporter 2-like [Prunus mume]	udp-galactose udp-glucose transporter 2
TR26534|c0_g1_i7	41.9416	23.7275	4.21885e-15	3.21976	beta-fructofuranosidase, insoluble isoenzyme CWINV1-like [Prunus mume]	beta- insoluble isoenzyme cwinv1-like
TR40906|c0_g1_i1	9.08132	5.25723	1.11022e-16	3.21333	uncharacterized acetyltransferase At3g50280-like isoform X2 [Prunus mume]	uncharacterized acetyltransferase at3g50280-like
TR9849|c0_g1_i1	0.916199	0.104973	0.0012129	3.21192	protein TRIGALACTOSYLDIACYLGLYCEROL 3, chloroplastic [Prunus mume]
TR39101|c0_g1_i2	0.729474	0.0622323	0.00103343	3.2114	uncharacterized protein LOC103342319 isoform X2 [Prunus mume]	protein emsy-like 3-like
TR40141|c3_g2_i5	1.70434	1.03237	1.05471e-14	3.20756	pleiotropic drug resistance protein 1-like [Prunus mume]	pleiotropic drug resistance protein 1-like
TR26795|c2_g7_i1	2.16135	0.26322	0.0264952	3.20679
TR13724|c2_g2_i18	0.888796	0.342771	0	3.20487	pentatricopeptide repeat-containing protein At3g62890-like [Prunus mume]	ring finger and chy zinc finger domain-containing protein 1-like
TR41422|c0_g2_i1	11.0723	5.59142	0	3.20026	pathogenesis-related genes transcriptional activator PTI5-like [Prunus mume]	pathogenesis-related genes transcriptional activator pti5-like
TR12695|c4_g1_i4	88.293	51.9245	0	3.19688	putative methyltransferase DDB_G0268948 [Prunus mume]
TR40862|c1_g2_i5	0.945744	0.135274	2.00935e-05	3.1956	glutathione reductase, cytosolic [Prunus mume]	glutathione cytosolic
TR33657|c0_g1_i5	45.9551	22.7101	0	3.19273	hypersensitive-induced response protein 2 [Prunus mume]	hypersensitive-induced response protein 2
TR12901|c1_g2_i1	83.1349	38.279	0	3.19256	pathogenesis-related protein PR-4-like [Prunus mume]	pathogenesis-related protein pr-4-like
TR11666|c0_g4_i2	5.2708	1.54886	2.5817e-06	3.19165
TR12496|c0_g1_i3	0.427511	0.115121	0.0367095	3.18869	pyridoxal biosynthesis protein PDX2 isoform X1 [Prunus mume]	pyridoxal biosynthesis protein pdx2-like	http://www.genome.jp/dbget-bin/www_bget?ec:3.5.1.2	http://www.genome.jp/dbget-bin/www_bget?ec:4.3.3.6
TR13066|c3_g3_i1	223.784	116.507	0	3.1883	UDP-glucose flavonoid 3-O-glucosyltransferase 6-like [Prunus mume]	udp-glucose flavonoid 3-o-glucosyltransferase 3
TR13654|c3_g1_i1	4.13521	0.734961	0	3.18773	protein LATERAL ORGAN BOUNDARIES [Prunus mume]	protein lateral organ boundaries
TR12921|c0_g1_i9	1.98809	0.612858	0	3.18353	protein FLX-like 2 [Prunus mume]	protein flx-like 2
TR40117|c3_g5_i10	0.833412	0.675984	7.45644e-08	3.17804	protein argonaute 4A-like [Prunus mume]	protein argonaute 4-like
TR24820|c0_g2_i1	0.874005	0.0780754	0.00133439	3.1775	bifunctional dethiobiotin synthetase/7,8-diamino-pelargonic acid aminotransferase, mitochondrial [Prunus mume]
TR27002|c1_g3_i10	5.02733	1.45783	0	3.17699	probable low-specificity L-threonine aldolase 1 [Prunus mume]	probable low-specificity l-threonine aldolase 1
TR13573|c0_g1_i8	0.793348	0.330623	4.53304e-13	3.17389	cinnamoyl-CoA reductase 2-like [Prunus mume]	cinnamoyl- reductase 2-like
TR5063|c0_g1_i2	10.3251	4.58283	0	3.17322	probable WRKY transcription factor 33 [Prunus mume]
TR12069|c0_g2_i19	0.945744	0.338377	3.04855e-07	3.17124	CLK4-associating serine/arginine rich protein isoform X2 [Prunus mume]	clk4-associating serine arginine rich protein isoform x2
TR37822|c0_g1_i3	7.51666	3.02314	3.13916e-10	3.17047	sorbitol dehydrogenase-like [Prunus mume]	sorbitol dehydrogenase
TR26875|c1_g1_i18	0.363763	0.02013	0.00526232	3.16605	uncharacterized protein At1g04910-like [Prunus mume]	o-fucosyltransferase family protein	http://www.genome.jp/dbget-bin/www_bget?ec:2.4.1.221
TR25743|c0_g1_i23	0.805191	0.117067	3.96403e-07	3.16374	mitochondrial fission protein ELM1 [Prunus mume]	mitochondrial fission protein elm1-like isoform x1
TR6214|c0_g2_i1	1.31618	0.680977	0.000276283	3.16362
TR32318|c0_g1_i10	6.61272	2.53836	0.00019073	3.15934	18.5 kDa class I heat shock protein [Prunus mume]	kda class i heat shock
TR11625|c1_g1_i18	0.321699	0.0321674	1.03948e-05	3.15367	putative pre-mRNA-splicing factor ATP-dependent RNA helicase PRP1 [Prunus mume]	pre-mrna-splicing factor atp-dependent rna helicase prp1 isoform x1
TR20639|c0_g1_i4	0.312213	0.0975801	0.00333335	3.15318	citrate synthase, mitochondrial [Prunus mume]	citrate mitochondrial
TR13081|c2_g2_i4	9.28034	4.67128	6.39029e-07	3.15293	sugar transport protein 13-like [Prunus mume]	sugar transport protein 13-like
TR13296|c0_g5_i9	5.47698	3.55091	0.000823231	3.15271	major allergen Pru ar 1-like [Prunus mume]	major allergen pru ar 1-like
TR11751|c2_g2_i10	0.674273	0.163979	8.03456e-05	3.15145	cellulose synthase-like protein B4 isoform X2 [Prunus mume]	cellulose synthase-like protein h1 isoform x1
TR10348|c0_g1_i3	3.86416	1.57295	0.00897936	3.15008	lysosomal alpha-mannosidase isoform X2 [Prunus mume]	lysosomal alpha-mannosidase isoform x1
TR13276|c0_g1_i1	8.95437	3.30849	0	3.14631	UDP-glycosyltransferase 76F1-like [Prunus mume]	udp-glycosyltransferase 76f1-like
TR26328|c3_g2_i2	23.8257	10.4741	1.3242e-08	3.14607	glutamate--cysteine ligase, chloroplastic-like [Prunus mume]	glutamate--cysteine chloroplastic-like	http://www.genome.jp/dbget-bin/www_bget?ec:6.3.2.2
TR39647|c0_g2_i3	0.957392	0.204229	0.00200622	3.14316	ATP-dependent zinc metalloprotease FtsH isoform X2 [Prunus mume]	atp-dependent zinc metalloprotease
TR14210|c0_g1_i1	36.3166	20.0008	0	3.1392	EG45-like domain containing protein [Prunus mume]	blight-associated protein partial
TR33177|c0_g1_i3	1.28777	0.627427	0.0235208	3.13889	salicylic acid-binding protein 2-like [Prunus mume]	methylesterase 10-like
TR24673|c0_g1_i2	2.63865	1.55774	0	3.13555	gibberellin 2-beta-dioxygenase 2-like isoform X1 [Prunus mume]	gibberellin 2-beta-dioxygenase 2-like
TR40117|c3_g3_i3	0.632787	0.36039	2.61199e-10	3.13545	uncharacterized aarF domain-containing protein kinase At1g71810, chloroplastic-like [Prunus mume]	probable serine threonine-protein kinase abkc
TR26485|c4_g1_i1	9.96567	5.03689	0.000349515	3.13178	uncharacterized protein LOC103342458 [Prunus mume]
TR9917|c0_g2_i3	17.6379	7.74814	7.91333e-07	3.13078	uncharacterized protein LOC103329570 [Prunus mume]	germination family protein
TR11668|c0_g1_i2	36.9591	20.4113	0	3.12869	ABC transporter C family member 8-like [Prunus mume]	abc transporter c family member 8-like isoform x1
TR22790|c0_g1_i1	0.957712	0.342664	2.891e-05	3.1279	dehydration-responsive element-binding protein 2D [Prunus mume]	dehydration-responsive element-binding protein 2d-like
TR26783|c2_g1_i1	1.29591	0.128207	0.00386749	3.12751	serine carboxypeptidase 24 [Prunus mume]	serine carboxypeptidase-like 25
TR13639|c2_g1_i5	3.91498	2.2727	0	3.12647	cellulose synthase-like protein G3 [Prunus mume]	cellulose synthase-like protein g2
TR12628|c0_g1_i3	1.86369	0.368537	0.00173017	3.12489	uncharacterized protein LOC103330850 [Prunus mume]	root determined nodulation 1
TR13358|c1_g1_i2	5.55725	2.07559	0.000516011	3.12078	cytochrome P450 81D11-like [Prunus mume]	isoflavone 2 -hydroxylase
TR40159|c1_g5_i8	0.378095	0.0575062	0.00672904	3.12001	cinnamoyl-CoA reductase 2 [Prunus mume]	cinnamoyl- reductase 2
TR32997|c0_g1_i5	2.26325	0.185345	0.00203782	3.11763	DNA methyltransferase 1-associated protein 1 isoform X1 [Prunus mume]	myb-like transcription factor family protein isoform 1
TR8729|c0_g1_i1	1.76825	0.477671	2.40408e-11	3.11284	uncharacterized protein LOC103332775 [Prunus mume]	alpha beta hydrolase related protein
TR40175|c0_g2_i2	7.75439	3.65313	0	3.11216	probable receptor-like protein kinase At5g39020 [Prunus mume]	probable receptor-like protein kinase at5g39020
TR12345|c4_g1_i1	3.29638	1.51439	5.48006e-13	3.11095	cysteine proteinase COT44 [Prunus mume]	cysteine proteinase cot44-like
TR8065|c0_g2_i1	53.3656	28.6629	0	3.09868	nitrate reductase [NADH]-like [Prunus mume]	nitrate reductase
TR12996|c5_g3_i6	1.83661	1.05383	4.02645e-12	3.09552	uncharacterized protein LOC103331976 [Prunus mume]	dnaj homolog subfamily c member 7 homolog
TR40173|c0_g1_i10	8.24445	4.86819	1.49148e-11	3.09316	malonate--CoA ligase [Prunus mume]	malonate-- ligase
TR13356|c2_g1_i1	4.01691	2.34997	0.00125603	3.09259	anthocyanidin 3-O-glucosyltransferase 2-like [Prunus mume]
TR10812|c1_g1_i5	1.19803	0.131671	0.0405498	3.09219	uncharacterized protein LOC103343521 [Prunus mume]	e3 ubiquitin-protein ligase rnf168
TR12042|c2_g3_i5	4.47702	2.0766	0.00156106	3.09104	cytochrome P450 CYP749A22-like [Prunus mume]	cytochrome p450 cyp749a22-like
TR20962|c1_g1_i1	0.870043	0.342649	0.0215421	3.08945	transmembrane protein 230 [Prunus mume]	transmembrane protein 230
TR12457|c1_g1_i8	6.82203	0.870086	5.20575e-06	3.08756
TR25274|c0_g1_i1	3.46281	1.48313	0	3.08753	vinorine synthase-like [Prunus mume]	vinorine synthase-like
TR36581|c1_g1_i9	0.433278	0.841762	0.000313308	3.08734	C-terminal processing peptidase, chloroplastic [Prunus mume]
TR22736|c1_g1_i1	2.19334	1.10565	0.000141005	3.08566	uncharacterized protein LOC103344312 [Prunus mume]	probable glucan -beta-glucosidase a
TR26985|c2_g1_i1	16.687	7.35478	0	3.08562	probable receptor-like protein kinase At5g39020 [Prunus mume]	probable receptor-like protein kinase at5g39020
TR37849|c2_g1_i5	0.946259	0.219501	0.0140315	3.08482	probable receptor-like protein kinase At1g67000 [Prunus mume]
TR20217|c0_g1_i1	15.4997	12.0287	0	3.08414		hypothetical protein JCGZ_22461
TR1592|c0_g1_i1	4.02323	2.09498	3.69016e-12	3.08364	uncharacterized protein LOC103319625 [Prunus mume]
TR11133|c4_g1_i6	0.299599	0.0277063	0.0132724	3.08258	uncharacterized protein LOC103320347 [Prunus mume]	hypothetical protein PRUPE_ppa008855mg
TR13368|c0_g2_i2	1.8769	0.906425	7.91574e-10	3.08176	uncharacterized protein At1g18480 [Prunus mume]	calcineurin-like metallo-phosphoesterase superfamily protein
TR26766|c0_g1_i3	133.195	72.8009	0	3.0811	endochitinase-like [Prunus mume]	unknown
TR11047|c0_g1_i16	1.00247	0.36571	1.569e-07	3.07832	ABC transporter B family member 29, chloroplastic [Prunus mume]	abc transporter b family member chloroplastic
TR13690|c3_g6_i5	3.90899	0.821901	8.00293e-10	3.0763
TR33201|c2_g1_i2	17.7879	11.3732	0	3.0735	protein TRANSPARENT TESTA 12-like [Prunus mume]
TR32310|c1_g1_i1	20.2048	11.2633	0	3.07339	probable linoleate 9S-lipoxygenase 5, partial [Prunus mume]	probable linoleate 9s-lipoxygenase 5
TR38487|c1_g2_i5	6.859	3.08944	0	3.06913	CBL-interacting serine/threonine-protein kinase 1 isoform X1 [Prunus mume]	cbl-interacting serine threonine-protein kinase 1-like
TR33141|c4_g1_i15	3.59186	2.02283	0	3.069	boron transporter 4 [Prunus mume]	boron transporter 4-like
TR13207|c0_g1_i3	0.733657	0.371915	0.00290677	3.06561	protein TRANSPARENT TESTA 12-like, partial [Prunus mume]	protein transparent testa 12-like
TR13409|c2_g1_i7	0.756596	0.177885	2.87988e-09	3.06405	structural maintenance of chromosomes protein 2-1 [Prunus mume]	structural maintenance of chromosomes protein 2-1-like
TR40177|c2_g1_i6	0.480549	0.103036	0.0053924	3.06319	uncharacterized protein LOC103332042 [Prunus mume]	PREDICTED: uncharacterized protein LOC103332038
TR13276|c0_g1_i8	3.79268	1.84556	0	3.05063	UDP-glycosyltransferase 76F1-like [Prunus mume]	udp-glycosyltransferase 76f1-like
TR13278|c0_g1_i9	2.12324	0.73637	4.17445e-11	3.04839	coatomer subunit beta'-2-like [Prunus mume]	coatomer subunit beta -1-like
TR33640|c1_g4_i10	29.7394	15.9057	1.28786e-14	3.04761	endo-1,3;1,4-beta-D-glucanase-like [Prunus mume]	endo- -beta-d-glucanase-like
TR12120|c1_g1_i6	1.08475	0.533227	0	3.04708	bifunctional riboflavin biosynthesis protein RIBA 1, chloroplastic [Prunus mume]	bifunctional riboflavin biosynthesis protein riba chloroplastic	http://www.genome.jp/dbget-bin/www_bget?ec:3.5.4.25
TR21437|c0_g1_i1	15.4247	6.94822	4.17111e-13	3.04661	uncharacterized protein LOC103336598 [Prunus mume]	poly polymerase
TR12814|c1_g1_i9	1.18065	0.48046	0.000222535	3.04649	tetraketide alpha-pyrone reductase 1-like isoform X1 [Prunus mume]	cinnamoyl- reductase 1-like
TR13455|c5_g2_i2	367.296	190.059	0	3.04359	UDP-glucose flavonoid 3-O-glucosyltransferase 6-like [Prunus mume]	udp-glucose flavonoid 3-o-glucosyltransferase 3
TR38516|c2_g1_i1	0.727581	0.22181	0.0025867	3.04074	uncharacterized acetyltransferase At3g50280-like isoform X1 [Prunus mume]	uncharacterized acetyltransferase at3g50280-like
TR21794|c0_g2_i4	2.35832	0.512378	0.000687796	3.0396	60S ribosomal protein L10a-1 [Prunus mume]	60s ribosomal protein l10a-1-like
TR25972|c1_g1_i2	1.32694	0.43849	0.0107924	3.03891	LOW QUALITY PROTEIN: F-box protein PP2-B15-like [Prunus mume]	f-box protein pp2-b15-like
TR26717|c0_g3_i5	1.70771	0.77059	0	3.03879	fanconi-associated nuclease 1 homolog isoform X1 [Prunus mume]	fanconi-associated nuclease 1 homolog isoform x2
TR3790|c0_g1_i1	2.89995	1.85492	1.92069e-14	3.03234
TR26552|c7_g3_i7	1.1715	0.116758	0.02211	3.03137	oxysterol-binding protein-related protein 3A [Prunus mume]	oxysterol-binding protein 3a-like
TR7628|c0_g2_i2	25.0782	12.3493	1.11022e-15	3.03001	endo-1,3;1,4-beta-D-glucanase-like [Prunus mume]	endo- -beta-d-glucanase-like
TR8065|c0_g1_i1	33.9746	17.9114	0	3.02952	nitrate reductase [NADH]-like [Prunus mume]
TR13025|c1_g2_i1	2.14835	0.186623	0.0155492	3.02686
TR33640|c1_g4_i1	150.128	92.254	0	3.02666	endo-1,3;1,4-beta-D-glucanase-like isoform X2 [Prunus mume]	endo- -beta-d-glucanase-like
TR19442|c0_g1_i1	3.41487	1.25124	2.15292e-06	3.02352
TR13618|c1_g1_i2	22.5903	8.87777	0	3.01988	wall-associated receptor kinase-like 9 [Prunus mume]	kinase-like protein
TR11568|c0_g1_i4	0.278006	0.0949869	0.0259313	3.01184	uncharacterized protein LOC103343931 isoform X1 [Prunus mume]	pentatricopeptide repeat-containing family protein	http://www.genome.jp/dbget-bin/www_bget?ec:3.6.1.40
TR26942|c1_g3_i12	2.98523	1.74384	0.00135923	3.00222	box C/D snoRNA protein 1 [Prunus mume]	box c d snorna protein 1
TR33862|c0_g2_i1	3.49722	1.74944	0	3.00197	LOW QUALITY PROTEIN: protein SRG1-like [Prunus mume]	leucoanthocyanidin dioxygenase
TR26299|c0_g1_i13	0.564974	0.120855	7.36127e-05	3.00014	uncharacterized protein LOC103331890 [Prunus mume]	hypothetical protein PRUPE_ppa002638mg
TR13648|c2_g2_i1	5.0545	7.42473	0.00999095	2.99806
TR40141|c2_g1_i1	1.82063	1.6267	5.01901e-08	2.99709	pleiotropic drug resistance protein 1-like [Prunus mume]
TR12601|c1_g1_i1	0.674888	0.185533	0.000503622	2.9867	Niemann-Pick C1 protein isoform X2 [Prunus mume]	niemann-pick c1 protein
TR38996|c0_g1_i2	26.7483	16.1785	0	2.98303		glycine-rich cell wall structural
TR38566|c4_g2_i9	4.07808	1.31229	5.99409e-13	2.9815	WD repeat-containing protein 91 homolog [Prunus mume]	wd repeat-containing protein 91 like
TR13012|c5_g1_i14	1.16003	0.307517	0.000200728	2.98139	3-hydroxy-3-methylglutaryl-coenzyme A reductase 1-like, partial [Prunus mume]	cop9 signalosome complex subunit 7-like isoform x3
TR26934|c0_g1_i1	6.01704	4.1678	0	2.97896	MATE efflux family protein DTX1-like isoform X2 [Prunus mume]	mate efflux family protein 6-like
TR37821|c1_g1_i10	2.61133	1.2466	3.89256e-08	2.97694	cinnamoyl-CoA reductase 1-like [Prunus mume]	cinnamoyl- reductase 1-like
TR26980|c1_g1_i1	2.59036	0.878005	9.99201e-16	2.97453	cytochrome P450 736A117 [Prunus mume]	cytochrome p450 71a26-like
TR12961|c1_g1_i1	0.915745	0.192942	0.0158005	2.97391	LOW QUALITY PROTEIN: MADS-box protein FLOWERING LOCUS C [Prunus mume]	mads-box transcription factor 25 isoform x1
TR38843|c0_g1_i8	0.780401	0.29263	0.0149113	2.97118	uncharacterized protein LOC103339186 [Prunus mume]	hypothetical_protein
TR26958|c1_g1_i10	1.00846	0.133462	0.0025013	2.97099	B3 domain-containing protein Os04g0386900-like [Prunus mume]	b3 domain-containing protein os04g0386900-like
TR40173|c0_g1_i14	8.01918	5.75099	0	2.96789	malonate--CoA ligase [Prunus mume]	malonate-- ligase
TR20138|c0_g1_i1	42.3975	18.7062	0	2.96666	5'-adenylylsulfate reductase 3, chloroplastic-like [Prunus mume]	5 -adenylylsulfate reductase chloroplastic-like
TR26860|c1_g1_i2	10.6787	4.5958	0	2.96633	pathogen-related protein-like [Prunus mume]	pathogen-related
TR12396|c0_g1_i1	0.615847	0.0747487	6.55317e-06	2.96586	DNA mismatch repair protein MSH4 [Prunus mume]	dna mismatch repair protein msh4
TR40097|c0_g2_i2	1.86433	0.244824	0.000439876	2.96518	L-ascorbate oxidase homolog [Prunus mume]	l-ascorbate oxidase homolog
TR18563|c0_g1_i1	12.8694	6.07316	0	2.96416	zinc finger protein ZAT10-like [Prunus mume]	zinc finger protein zat10
TR9750|c0_g1_i1	1.16864	0.540422	0.000107685	2.96321	peroxidase 44 [Prunus mume]	peroxidase 44
TR26863|c4_g1_i4	31.1728	19.1335	0	2.9615	protein TRANSPARENT TESTA 12-like [Prunus mume]	protein transparent testa 12-like
TR4551|c0_g1_i3	125.258	67.9822	4.09894e-13	2.96004	uncharacterized protein LOC103341942 [Prunus mume]
TR13246|c5_g2_i8	0.498913	0.268554	1.36062e-08	2.95764	DNA-directed RNA polymerase III subunit RPC2-like, partial [Prunus mume]	dna-directed rna polymerase iii subunit rpc2	http://www.genome.jp/dbget-bin/www_bget?ec:2.7.7.6
TR12097|c0_g2_i2	2.11645	0.317445	4.14166e-09	2.95671	inositol transporter 1 isoform X2 [Prunus mume]	inositol transporter 1 isoform x2
TR20869|c0_g1_i1	81.4935	47.615	0	2.95659	LOW QUALITY PROTEIN: 4-coumarate--CoA ligase-like 10 [Prunus mume]	4-coumarate-- ligase-like 10
TR34634|c0_g1_i1	0.35094	0.0424774	0.0361352	2.95545	cancer-related nucleoside-triphosphatase homolog [Prunus mume]	cancer-related nucleoside-triphosphatase homolog
TR13093|c3_g1_i5	1.84623	0.472764	3.77687e-12	2.95438	NAC domain-containing protein 78-like [Prunus mume]	nac domain-containing protein 78-like
TR12702|c1_g1_i5	3.08187	1.70127	0	2.95195	(E,E)-alpha-farnesene synthase-like [Prunus mume]	alpha-farnesene synthase
TR12120|c1_g1_i1	35.2576	18.1564	0	2.95157	bifunctional riboflavin biosynthesis protein RIBA 1, chloroplastic [Prunus mume]	bifunctional riboflavin biosynthesis protein riba chloroplastic-like	http://www.genome.jp/dbget-bin/www_bget?ec:3.5.4.25	http://www.genome.jp/dbget-bin/www_bget?ec:4.1.99.12
TR12002|c0_g1_i4	7.56847	1.01596	6.07636e-12	2.95063	phospholipid-transporting ATPase 3 [Prunus mume]
TR9890|c0_g1_i1	1.27833	0.719456	5.47562e-07	2.94973	two-pore potassium channel 1-like [Prunus mume]	two-pore potassium channel 1-like
TR31410|c0_g1_i9	8.16393	1.12959	6.17284e-06	2.94905	inositol hexakisphosphate and diphosphoinositol-pentakisphosphate kinase 2 isoform X2 [Prunus mume]	inositol hexakisphosphate and diphosphoinositol-pentakisphosphate kinase 2-like isoform x2
TR13580|c1_g1_i2	9.90283	6.14442	0	2.94694	non-functional NADPH-dependent codeinone reductase 2-like [Prunus mume]	non-functional nadph-dependent codeinone reductase 2-like
TR13457|c2_g1_i11	1.1374	0.346151	1.14242e-13	2.94634	bifunctional aspartokinase/homoserine dehydrogenase 1, chloroplastic-like isoform X2 [Prunus mume]	bifunctional aspartokinase homoserine dehydrogenase chloroplastic-like	http://www.genome.jp/dbget-bin/www_bget?ec:1.1.1.3
TR11050|c2_g4_i2	4.26887	0.974246	4.82658e-06	2.94318	40S ribosomal protein S5 [Prunus mume]	40s ribosomal protein s5-like
TR7309|c0_g1_i1	5.0034	3.19633	0	2.94311	patellin-4-like [Prunus mume]	patellin-4-like
TR25407|c0_g1_i11	2.38231	1.49361	0	2.93772	vacuolar amino acid transporter 1 [Prunus mume]	vacuolar amino acid transporter 1-like
TR32982|c0_g1_i3	247.327	136.902	2.22045e-16	2.93694	LOW QUALITY PROTEIN: 3-oxo-Delta(4,5)-steroid 5-beta-reductase-like [Prunus mume]	3-oxo-delta( )-steroid 5-beta-reductase-like
TR13583|c2_g4_i5	4.95098	2.42799	0.000160928	2.9367	protein OSB3, chloroplastic/mitochondrial-like [Prunus mume]	protein chloroplastic-like isoform x1
TR12607|c15_g3_i1	0.644789	0.396473	0.00450726	2.93658	26S proteasome non-ATPase regulatory subunit 10 [Prunus mume]	26s proteasome non-atpase regulatory subunit 10
TR20017|c0_g2_i1	0.577676	0.217192	0.00266725	2.93623
TR25438|c0_g1_i2	1.43768	1.23367	0.000665836	2.93481	uncharacterized protein LOC103329316 [Prunus mume]
TR33092|c1_g1_i1	4.39557	2.75339	0.000615477	2.93321	expansin-A1-like [Prunus mume]
TR38573|c3_g3_i2	3.71816	2.43858	0	2.92805	haloacid dehalogenase-like hydrolase domain-containing protein Sgpp [Prunus mume]	haloacid dehalogenase-like hydrolase domain-containing protein sgpp
TR9165|c0_g1_i1	14.7647	6.79551	0	2.9248	probable CCR4-associated factor 1 homolog 11 [Prunus mume]	probable ccr4-associated factor 1 homolog 11
TR31416|c0_g1_i1	1.90484	0.903582	0.00408522	2.92082	UDP-glycosyltransferase 85A2-like [Prunus mume]
TR40173|c0_g1_i17	82.0304	44.7165	1.49991e-13	2.92068	malonate--CoA ligase [Prunus mume]	malonate-- ligase
TR26945|c3_g2_i2	13.0208	4.49043	2.58739e-05	2.91938	heat shock 70 kDa protein [Prunus mume]	heat shock 70 kda protein
TR26624|c0_g1_i2	3.86499	0.722234	0	2.91531	protein RIK isoform X1 [Prunus mume]	protein rik isoform x1
TR8651|c0_g1_i1	1.72232	0.658049	0.027666	2.91462	LOW QUALITY PROTEIN: protein PXR1-like [Prunus mume]	protein pxr1-like
TR32999|c0_g2_i1	1.36081	0.591688	1.17251e-12	2.91401	E3 ubiquitin-protein ligase RGLG2 [Prunus mume]	e3 ubiquitin-protein ligase rglg2
TR13288|c3_g1_i1	49.0045	30.1485	0	2.91304	cytochrome P450 CYP749A22-like [Prunus mume]	cytochrome p450 cyp749a22-like
TR40173|c0_g1_i11	46.5226	28.3548	0	2.91105	malonate--CoA ligase [Prunus mume]	malonate-- ligase
TR26869|c7_g2_i1	2.81234	1.50201	6.40864e-08	2.90847	uncharacterized acetyltransferase At3g50280-like isoform X2 [Prunus mume]	uncharacterized acetyltransferase at3g50280-like
TR34844|c0_g1_i1	6.85692	3.7491	0.0124679	2.90804
TR13296|c0_g5_i5	2.54883	0.477064	8.12371e-09	2.90786	major allergen Pru ar 1-like [Prunus mume]	major allergen pru ar 1-like
TR24348|c0_g3_i1	0.712714	0.284649	0.00397479	2.90692	transcription factor WER-like [Prunus mume]	transcription factor wer-like
TR34344|c0_g1_i1	1.22266	1.29986	3.97787e-05	2.9066	aspartate aminotransferase, cytoplasmic [Prunus mume]	aspartate cytoplasmic	http://www.genome.jp/dbget-bin/www_bget?ec:2.6.1.1
TR26517|c5_g2_i1	3.10439	1.38902	1.80804e-05	2.90347	uncharacterized protein LOC103335663 [Prunus mume]
TR12609|c2_g1_i10	2.42147	0.816483	0.0466274	2.90347	60S ribosomal protein L18a-like [Prunus mume]
TR33657|c0_g1_i2	24.3254	11.9225	0	2.89934	hypersensitive-induced response protein 2 [Prunus mume]	hypersensitive-induced response protein 2
TR10665|c0_g1_i11	0.332867	0.165663	0.00680072	2.89887	E3 ubiquitin-protein ligase RGLG2-like [Prunus mume]	e3 ubiquitin-protein ligase rglg2
TR23850|c0_g1_i1	581.619	317.843	0	2.89787	glutaredoxin [Prunus mume]	glutaredoxin
TR25785|c0_g2_i1	10.5116	4.88885	1.54976e-12	2.89607	probable aminotransferase TAT2 [Prunus mume]	hypothetical protein PRUPE_ppa007569mg
TR37884|c1_g1_i8	0.613115	0.276697	0.0073677	2.89593	(+)-neomenthol dehydrogenase-like [Prunus mume]	(+)-neomenthol dehydrogenase-like
TR13296|c0_g5_i10	88.4695	59.4624	0	2.89593	major allergen Pru ar 1-like [Prunus mume]	major allergen pru ar 1-like
TR33003|c0_g1_i1	0.710255	0.26981	0.0236373	2.89589	uncharacterized protein LOC103322019 [Prunus mume]	cysteine-rich rlk (receptor-like protein kinase) 8
TR40173|c0_g1_i2	7.80628	4.16304	0	2.89469	malonate--CoA ligase [Prunus mume]	malonate-- ligase
TR39793|c0_g1_i2	0.349081	0.32658	0.0166052	2.89393	golgin candidate 2 [Prunus mume]	golgin candidate 2
TR13157|c3_g3_i1	2.40763	0.232639	0.0152475	2.89093	uncharacterized protein LOC103337546 [Prunus mume]	histone deacetylase complex subunit sap30l
TR13207|c0_g1_i1	2.86053	1.45507	1.43443e-06	2.88947	protein TRANSPARENT TESTA 12-like, partial [Prunus mume]	protein transparent testa 12-like
TR29818|c0_g1_i1	31.5477	14.5367	0	2.88936	uncharacterized protein LOC103321839 [Prunus mume]	hypothetical protein PRUPE_ppa013719mg
TR8310|c0_g1_i1	461.183	294.709	2.44874e-11	2.88927	serine acetyltransferase 1, chloroplastic [Prunus mume]	serine acetyltransferase chloroplastic-like	http://www.genome.jp/dbget-bin/www_bget?ec:2.3.1.30
TR13598|c2_g1_i3	2.80656	1.42404	0.0134099	2.88719	probable linoleate 9S-lipoxygenase 5 [Prunus mume]
TR40500|c0_g1_i6	2.14484	0.464705	0.0126893	2.8868	protein ENHANCED DISEASE RESISTANCE 2 isoform X2 [Prunus mume]
TR14252|c0_g1_i1	5.52611	3.4872	4.996e-15	2.88379	uncharacterized protein LOC103337886 [Prunus mume]	ap2 erf domain-containing transcription
TR38567|c1_g1_i28	0.575739	0.139421	0.00262612	2.88265	GPI ethanolamine phosphate transferase 3 [Prunus mume]	gpi ethanolamine phosphate transferase 3
TR12463|c2_g1_i9	3.57593	1.30202	1.61439e-09	2.88027
TR40843|c0_g1_i4	1.0603	0.64891	6.94003e-06	2.88022	neurofilament medium polypeptide [Prunus mume]	heavy metal transport detoxification superfamily
TR5728|c0_g1_i3	1.27309	0.301902	0.000241203	2.87663	flavonol synthase/flavanone 3-hydroxylase-like [Prunus mume]	flavonol synthase flavanone 3-hydroxylase-like
TR38530|c6_g2_i3	15.996	7.9416	0	2.87633	cytochrome P450 89A2-like [Prunus mume]	cytochrome p450 89a2-like
TR26766|c0_g1_i1	252.578	146.565	0	2.8754	endochitinase-like [Prunus mume]	endochitinase-like	http://www.genome.jp/dbget-bin/www_bget?ec:3.2.1.14
TR20257|c1_g1_i3	0.716055	0.610135	1.61456e-05	2.87534	F-box protein At5g51380-like [Prunus mume]	f-box protein at5g51380-like
TR12901|c1_g2_i5	35.0099	15.2941	0	2.87476	pathogenesis-related protein PR-4 [Prunus mume]	pathogenesis-related protein pr-4-like
TR9039|c0_g2_i1	0.274655	0.162636	0.0435606	2.87393	probable WRKY transcription factor 61 [Prunus mume]
TR37868|c5_g1_i2	4.55686	1.67385	6.12321e-08	2.87112	trans-cinnamate 4-monooxygenase [Prunus mume]	cinnamate 4- partial
TR38557|c2_g2_i13	0.656919	0.11476	0.0218443	2.87067	alpha-L-arabinofuranosidase 1-like [Prunus mume]
TR13666|c5_g1_i9	21.8673	11.8976	8.78361e-11	2.87035	cytochrome P450 CYP749A22-like [Prunus mume]	cytochrome p450 cyp749a22-like
TR26434|c3_g1_i4	27.982	14.1335	3.55527e-12	2.86966	polygalacturonase inhibitor-like [Prunus mume]	polygalacturonase-inhibiting protein
TR4813|c0_g1_i2	0.632705	0.315099	0.0184933	2.86893	transcription factor-like protein DPB [Prunus mume]	transcription factor-like protein dpa
TR13266|c1_g2_i4	3.36902	0.495321	0.010276	2.86892	protein TRANSPARENT TESTA 12-like [Prunus mume]	protein transparent testa 12-like
TR33729|c1_g1_i2	0.948301	0.181956	0.0316726	2.86857	red chlorophyll catabolite reductase, chloroplastic [Prunus mume]	red chlorophyll catabolite reductase	http://www.genome.jp/dbget-bin/www_bget?ec:1.3.1.80
TR11675|c0_g1_i5	1.79072	0.772182	0.00310675	2.86844	protein SRG1-like [Prunus mume]	protein srg1-like
TR13522|c4_g3_i4	3.83327	1.60692	8.69342e-08	2.86716	vesicle-associated protein 2-1 [Prunus mume]	vesicle-associated protein 2-1-like
TR12460|c0_g1_i1	4.88891	2.79508	0.0029442	2.86536	protein ZINC INDUCED FACILITATOR-LIKE 1-like [Prunus mume]	protein zinc induced facilitator-like 1-like
TR10665|c0_g1_i2	1.69082	0.84041	0	2.86466	E3 ubiquitin-protein ligase RGLG2-like [Prunus mume]	e3 ubiquitin-protein ligase rglg2
TR33509|c0_g1_i1	0.725943	0.283617	0.000975768	2.86436	G-type lectin S-receptor-like serine/threonine-protein kinase At5g24080 [Prunus mume]	g-type lectin s-receptor-like serine threonine-protein kinase at1g34300
TR39810|c0_g1_i5	1.01122	0.135307	6.73555e-05	2.86331	LOW QUALITY PROTEIN: tRNA (cytosine(38)-C(5))-methyltransferase [Prunus mume]	trna (cytosine -c )-methyltransferase-like
TR25075|c2_g1_i1	28.7924	16.0524	0	2.85819	pentatricopeptide repeat-containing protein At3g22150, chloroplastic [Prunus mume]	udp-glucose flavonoid 3-o-glucosyltransferase 3
TR32312|c1_g1_i2	2.45082	1.06366	0.00582645	2.85576	uncharacterized protein LOC103321913 [Prunus mume]
TR1984|c1_g1_i1	1.87809	0.53478	0.000349837	2.8554	uncharacterized protein LOC103329167 [Prunus mume]	presenilin-a-like isoform x1
TR8065|c0_g1_i3	2.2135	1.53055	0.00157614	2.85395	nitrate reductase [NADH]-like [Prunus mume]	nitrate reductase
TR35457|c3_g2_i3	2.95686	1.53498	0	2.85199	1-aminocyclopropane-1-carboxylate oxidase homolog 1-like [Prunus mume]	1-aminocyclopropane-1-carboxylate oxidase homolog 1-like
TR24795|c0_g2_i3	1.42224	0.451297	0.000186451	2.85179	vacuolar protein-sorting-associated protein 37 homolog 1 [Prunus mume]	vacuolar protein-sorting-associated protein 37 homolog 1
TR7883|c0_g1_i1	56.2567	36.7325	0	2.85156	S-adenosylmethionine synthase 3 [Prunus mume]
TR24005|c0_g1_i2	1.98691	0.827606	1.10032e-07	2.85093	ubiquinol oxidase 2, mitochondrial-like [Prunus mume]	ubiquinol oxidase mitochondrial-like
TR23153|c0_g1_i1	2.1348	0.617417	8.21565e-15	2.85036	D-3-phosphoglycerate dehydrogenase, chloroplastic [Prunus mume]	d-3-phosphoglycerate dehydrogenase chloroplastic-like
TR38506|c0_g1_i6	5.24459	0.684475	1.98024e-06	2.84659	LOW QUALITY PROTEIN: uncharacterized protein At1g04910 [Prunus mume]
TR32316|c2_g1_i9	2.83352	0.372913	2.55733e-07	2.84367	histone acetyltransferase HAC1 [Prunus mume]	histone acetyltransferase hac1-like isoform x1
TR2435|c0_g1_i1	28.1363	22.0733	0	2.84272	thioredoxin H2-like [Prunus mume]	thioredoxin h2-like
TR26517|c6_g1_i2	2.86126	1.08052	3.95017e-13	2.84225	uncharacterized protein LOC103335663 [Prunus mume]
TR34933|c0_g1_i4	9.32348	4.49604	1.41818e-07	2.84014	protein TRANSPARENT TESTA 12-like [Prunus mume]	protein transparent testa 12-like
TR12984|c4_g2_i8	43.8044	24.5929	1.11022e-15	2.8354	uncharacterized transporter YBR287W [Prunus mume]
TR26707|c6_g2_i4	2.7116	1.0632	8.8382e-05	2.83453	uncharacterized protein LOC103330952 isoform X1 [Prunus mume]
TR40484|c0_g1_i11	1.30336	0.398362	1.57233e-05	2.83235	NHL repeat-containing protein 2 [Prunus mume]	nhl repeat-containing protein 2
TR11830|c1_g1_i3	4.04178	1.86253	1.98441e-06	2.82676	probable aminotransferase TAT2 isoform X1 [Prunus mume]	probable aminotransferase tat2
TR9712|c0_g2_i2	1.04091	0.8101	9.51555e-07	2.82667	homeobox-leucine zipper protein HOX11-like isoform X1 [Prunus mume]	homeobox-leucine zipper protein hox11-like
TR13512|c0_g1_i4	1.46884	0.495443	0.00955888	2.82645	pollen-specific protein SF21-like [Prunus mume]	pollen-specific protein sf21
TR33002|c1_g2_i11	2.45629	0.519102	0.0204721	2.82585	DEAD-box ATP-dependent RNA helicase 20 isoform X1 [Prunus mume]	dead-box atp-dependent rna helicase 20
TR26734|c4_g2_i3	1.54164	0.754691	0.000926484	2.82554	palmitoyl-monogalactosyldiacylglycerol delta-7 desaturase, chloroplastic-like [Prunus mume]	palmitoyl-monogalactosyldiacylglycerol delta-7 chloroplastic-like
TR13296|c0_g5_i11	9.66594	3.08515	5.37348e-14	2.82481	major allergen Pru ar 1-like [Prunus mume]	major allergen pru ar 1-like
TR40141|c3_g2_i3	0.985842	0.578934	0.00307459	2.82177	pleiotropic drug resistance protein 1-like [Prunus mume]	pleiotropic drug resistance protein 1-like
TR13513|c1_g1_i5	1.9884	0.741042	0	2.82053	uroporphyrinogen-III C-methyltransferase [Prunus mume]	uroporphyrinogen-iii c-methyltransferase
TR26860|c0_g1_i4	1.42725	0.180539	0.0214622	2.81938
TR32307|c0_g1_i3	11.4097	5.49967	5.6547e-10	2.81914	bifunctional epoxide hydrolase 2-like [Prunus mume]	bifunctional epoxide hydrolase 2-like
TR6096|c0_g3_i1	0.93693	0.127156	0.00674525	2.81659	ferrochelatase-2, chloroplastic [Prunus mume]	ferrochelatase- chloroplastic-like	http://www.genome.jp/dbget-bin/www_bget?ec:4.99.1.1
TR12536|c3_g1_i1	1.77893	0.581058	9.52911e-08	2.81366	ubiquitin-like protein 5 [Prunus mume]	ubiquitin-like protein 5
TR40141|c3_g3_i10	0.42879	0.29477	6.73203e-05	2.81173	pleiotropic drug resistance protein 1-like [Prunus mume]	pleiotropic drug resistance protein 1-like
TR12765|c4_g2_i8	0.730875	0.926287	0.000894292	2.81154	uncharacterized protein YKR070W-like [Prunus mume]	hydrolase family protein had-superfamily protein isoform 2
TR13061|c4_g1_i7	22.7831	17.1634	1.57871e-10	2.81084	probable cinnamyl alcohol dehydrogenase 1 [Prunus mume]	cinnamyl alcohol dehydrogenase
TR40141|c3_g3_i3	1.29587	0.656167	0.00431708	2.81077	pleiotropic drug resistance protein 1-like [Prunus mume]	pleiotropic drug resistance protein 1-like
TR13170|c5_g1_i5	1.61346	0.561451	0.000282583	2.80768	4-hydroxybenzoate polyprenyltransferase, mitochondrial-like [Prunus mume]	4-hydroxybenzoate mitochondrial-like
TR10621|c1_g1_i3	14.6783	9.16655	0	2.80645	transcription factor MYB108-like [Prunus mume]	transcription factor myb108-like
TR33201|c2_g1_i3	7.84541	4.57866	0	2.80496	protein TRANSPARENT TESTA 12-like [Prunus mume]
TR13286|c1_g1_i12	1.79937	1.37664	0.000288791	2.80428	ABC transporter C family member 12 [Prunus mume]	abc transporter c family member 12-like
TR40862|c1_g2_i4	2.75817	2.27198	0	2.80363	glutathione reductase, cytosolic [Prunus mume]
TR26970|c0_g1_i3	0.235194	0.303248	0.00556088	2.80308	ABC transporter C family member 10-like [Prunus mume]	abc transporter c family member 10-like
TR21351|c0_g1_i1	1.78862	0.94705	0.000109565	2.80131
TR13502|c1_g2_i3	118.209	68.8393	0	2.7958	glucan endo-1,3-beta-glucosidase-like [Prunus mume]	thaumatin-like protein
TR32310|c1_g1_i2	55.1476	34.1507	0	2.79576	probable linoleate 9S-lipoxygenase 5 [Prunus mume]
TR25481|c0_g1_i1	29.6269	13.3036	0	2.79358	uncharacterized protein LOC103325329 [Prunus mume]	transmembrane protein 45a-like
TR8522|c0_g1_i2	4.04721	1.75957	0	2.78875	cytochrome P450 CYP72A219-like isoform X3 [Prunus mume]	cytochrome p450 cyp72a219-like
TR4125|c0_g1_i1	19.2154	10.9529	0	2.78864	codeine O-demethylase-like [Prunus mume]	flavonol synthase flavanone 3-hydroxylase-like
TR13618|c1_g1_i7	11.4167	5.25252	0	2.78654	wall-associated receptor kinase-like 9 [Prunus mume]
TR35666|c2_g1_i1	8.95574	5.2493	0	2.78484	glutamate receptor 2.7-like [Prunus mume]	glutamate receptor -like
TR37845|c4_g1_i3	3.02043	1.2246	0	2.78361	UDP-glycosyltransferase 85A2-like [Prunus mume]	udp-glycosyltransferase 85a2-like
TR13319|c0_g4_i6	1.6525	0.793125	6.43929e-15	2.78187
TR13452|c1_g1_i7	15.3816	9.11125	0	2.78014	cysteine-rich repeat secretory protein 38-like [Prunus mume]
TR29317|c0_g1_i1	6.07967	2.84039	0	2.78007	uncharacterized protein LOC103324033 [Prunus mume]	acyl- n-acyltransferases superfamily
TR20976|c0_g1_i1	21.6485	11.2883	0	2.77579	uncharacterized protein LOC103333999 [Prunus mume]
TR13622|c1_g1_i10	1.7508	0.485339	0.0142516	2.77392	disease resistance protein RPM1-like [Prunus mume]
TR13623|c0_g4_i22	2.24676	0.645066	0.000334419	2.77336	hippocampus abundant transcript-like protein 1 [Prunus mume]	hippocampus abundant transcript-like protein 1
TR37997|c2_g5_i6	3.93275	0.430578	0.000393829	2.77331	kelch repeat-containing protein At3g27220 isoform X1 [Prunus mume]	kelch repeat-containing protein at3g27220
TR26387|c0_g1_i4	2.6027	1.09991	0.0011118	2.77293	sodium/hydrogen exchanger 1 [Prunus mume]	vacuolar na+ h+ antiporter
TR12279|c1_g2_i1	8.38971	5.05156	0.000149499	2.77244	ABC transporter B family member 11-like [Prunus mume]	abc transporter b family member 11-like
TR11995|c1_g2_i2	3.76521	0.593216	0.0299801	2.77166	chitobiosyldiphosphodolichol beta-mannosyltransferase [Prunus mume]	chitobiosyldiphosphodolichol beta-mannosyltransferase-like isoform x1	http://www.genome.jp/dbget-bin/www_bget?ec:2.4.1.142
TR26534|c0_g1_i3	8.23961	4.19314	0	2.77033	beta-fructofuranosidase, insoluble isoenzyme CWINV1-like [Prunus mume]	beta- insoluble isoenzyme cwinv1-like
TR4244|c0_g2_i1	4.24277	2.61708	2.78689e-07	2.76646	LOW QUALITY PROTEIN: uncharacterized protein LOC103333543 [Prunus mume]	trp-like ion channel pkd2
TR11081|c0_g1_i1	8.4346	0.951185	0	2.76156	signal peptidase complex catalytic subunit SEC11C-like [Prunus mume]	signal peptidase complex catalytic subunit sec11a-like
TR13066|c3_g2_i1	12.8181	6.70809	0	2.76034	putative UDP-glucose flavonoid 3-O-glucosyltransferase 3 [Prunus mume]	udp-glucose flavonoid 3-o-glucosyltransferase 3
TR12898|c6_g3_i2	2.09964	0.29386	0.000373178	2.75862	uncharacterized protein C24B11.05 isoform X1 [Prunus mume]
TR26575|c1_g1_i1	1.6059	0.600055	0.00362486	2.75845	MATE efflux family protein ALF5-like isoform X1 [Prunus mume]	mate efflux family protein alf5-like
TR26385|c0_g1_i20	1.01572	0.250221	0.00360875	2.75765	guanine nucleotide-binding protein alpha-1 subunit [Prunus mume]	guanine nucleotide-binding protein alpha-1 subunit
TR26235|c1_g2_i1	99.5785	74.0298	0	2.75747	probable carboxylesterase 15 [Prunus mume]	probable carboxylesterase 15
TR10582|c0_g2_i1	2.56984	0.876454	2.03006e-05	2.75341	uncharacterized protein LOC103343943 [Prunus mume]
TR27000|c2_g3_i5	0.691688	0.0849203	0.0499896	2.75276	uncharacterized protein LOC103342183 isoform X1 [Prunus mume]	denn domain and wd repeat-containing protein scd1
TR13296|c0_g5_i8	129.115	81.2352	0	2.75005	major allergen Pru ar 1-like [Prunus mume]	major allergen pru ar 1-like
TR19776|c0_g2_i3	5.16283	2.46949	0	2.75005	gibberellin 3-beta-dioxygenase 1-like [Prunus mume]	gibberellin 3-beta-dioxygenase 1-like
TR13418|c1_g3_i13	2.17785	0.506928	0.0105791	2.74991	uncharacterized protein LOC103329177 [Prunus mume]	ubiquitin and wlm domain-containing protein
TR31286|c0_g3_i1	3.22172	0.970508	2.21245e-07	2.7493	U-box domain-containing protein 26-like [Prunus mume]	u-box domain-containing protein 26-like
TR12042|c2_g3_i7	18.789	12.3022	0	2.74704	cytochrome P450 CYP749A22-like [Prunus mume]	cytochrome p450 cyp749a22-like
TR9334|c0_g1_i1	0.464057	0.275098	0.0335396	2.74582	F-box only protein 6 [Prunus mume]	f-box only protein 6
TR8116|c0_g1_i1	8.93076	6.09699	2.54587e-09	2.7454	uncharacterized protein LOC103336817 [Prunus mume]
TR38075|c0_g1_i1	23.9414	18.8693	2.11523e-06	2.745		f-box lrr-repeat protein
TR38019|c1_g4_i5	6.39222	2.9792	0.000429663	2.7438	2-alkenal reductase (NADP(+)-dependent)-like [Prunus mume]	2-alkenal reductase (nadp(+)-dependent)-like
TR13296|c0_g5_i7	9.39274	3.86983	0	2.74302	major allergen Pru ar 1-like [Prunus mume]	major allergen pru ar 1-like
TR13302|c2_g1_i4	3.52962	1.5163	0.000189052	2.7425	putative UDP-glucose glucosyltransferase [Prunus mume]	udp-glucose glucosyltransferase
TR13362|c1_g1_i1	0.926453	0.348545	0.000758132	2.73817	uncharacterized membrane protein C2G11.09 [Prunus mume]	csc1-like protein at3g21620
TR15638|c0_g1_i1	33.7178	19.2233	0	2.7379	photosystem II core complex proteins psbY, chloroplastic [Prunus mume]	photosystem ii core complex proteins chloroplastic-like
TR2425|c0_g1_i1	4.56229	2.57947	0	2.73751	LOW QUALITY PROTEIN: exocyst complex component EXO70A1 [Prunus mume]
TR10891|c0_g1_i2	948.511	518.162	0	2.73643	glutathione S-transferase L3-like [Prunus mume]	glutathione s-transferase l3-like
TR8478|c2_g2_i1	0.81027	0.616343	0.00849333	2.73577	uncharacterized protein LOC103333312 [Prunus mume]
TR10776|c0_g1_i1	0.782451	0.126366	2.96158e-09	2.73569	uncharacterized protein LOC103329887 [Prunus mume]	PREDICTED: uncharacterized protein LOC103329887
TR11666|c0_g3_i1	357.365	213.085	0	2.73548	uncharacterized protein LOC103344390, partial [Prunus mume]	19-like isoform 2
TR33092|c2_g1_i1	54.1976	32.3392	0	2.73382	Expansin [Prunus mume]
TR31899|c0_g1_i1	1.16136	0.821825	0.0131971	2.73101
TR11666|c0_g3_i3	187.638	118.807	0	2.73006	uncharacterized protein LOC103344390, partial [Prunus mume]	19-like isoform 2
TR29230|c0_g1_i1	8.20958	4.41983	0	2.72984	LOW QUALITY PROTEIN: probable xyloglucan endotransglucosylase/hydrolase protein 30 [Prunus mume]	probable xyloglucan endotransglucosylase hydrolase protein 30
TR37838|c1_g3_i11	0.436938	0.0961934	0.000683961	2.72627	uncharacterized protein LOC103326118 [Prunus mume]	PREDICTED: uncharacterized protein LOC103326118
TR36642|c2_g2_i2	2.25922	1.51707	0	2.72484	glutathione S-transferase F9-like isoform X2 [Prunus mume]	glutathione s-transferase f9-like
TR40062|c0_g2_i5	0.233012	0.1092	0.0410045	2.72298	aspartic proteinase-like protein 2 [Prunus mume]	aspartic proteinase-like protein 2
TR40477|c0_g2_i4	4.26503	2.6255	1.95495e-07	2.72239	cell cycle checkpoint control protein RAD9A [Prunus mume]	cell cycle checkpoint control protein rad9a
TR10313|c0_g1_i1	8.73483	4.49871	0	2.71947	uncharacterized protein LOC103332323 [Prunus mume]	zinc finger protein
TR12819|c2_g1_i2	44.6814	34.7244	2.68818e-12	2.71624	anthocyanidin 5,3-O-glucosyltransferase-like [Prunus mume]	anthocyanidin -o-glucosyltransferase-like
TR35457|c9_g1_i1	3.83179	1.03855	0.00261822	2.71281	1-aminocyclopropane-1-carboxylate oxidase homolog 1-like [Prunus mume]
TR36281|c0_g2_i1	14.4253	6.67398	0	2.71224	uncharacterized protein LOC103324590 [Prunus mume]	phosphosulfolactate synthase	http://www.genome.jp/dbget-bin/www_bget?ec:4.4.1.19
TR33141|c4_g1_i13	35.0037	19.6488	0	2.71114	boron transporter 4 [Prunus mume]	boron transporter 4-like
TR26485|c4_g1_i2	5.82772	2.72302	9.99201e-14	2.71052
TR40484|c0_g1_i17	0.79307	0.185757	0.00771256	2.71005	NHL repeat-containing protein 2 [Prunus mume]	nhl repeat-containing protein 2
TR13525|c1_g1_i20	5.4937	2.75894	2.63658e-08	2.70487	uncharacterized protein LOC103327833 [Prunus mume]
TR31652|c0_g2_i2	2.60903	1.38863	2.22045e-16	2.70254	U-box domain-containing protein 52-like [Prunus mume]	u-box domain-containing protein 52-like
TR25877|c4_g1_i1	5.87304	2.76449	0	2.70215	glutamate dehydrogenase 2 [Prunus mume]	glutamate dehydrogenase 2
TR27017|c0_g2_i2	12.1167	7.99649	0	2.70187	plasma membrane ATPase 4 [Prunus mume]	plasma membrane atpase 4
TR13296|c0_g1_i1	97	66.4397	0	2.70178	major allergen Pru ar 1-like [Prunus mume]	major allergen pru ar 1-like
TR13296|c0_g5_i12	186.546	106.207	0	2.69916	major allergen Pru ar 1-like [Prunus mume]	major allergen pru ar 1-like
TR4551|c0_g1_i1	5.96737	4.7205	7.22429e-06	2.69741	uncharacterized protein LOC103341942 [Prunus mume]	lactoylglutathione lyase glyoxalase i family protein
TR26168|c0_g2_i16	0.820633	0.184127	0.00251083	2.69689	AP-3 complex subunit sigma [Prunus mume]	ap-3 complex subunit sigma
TR6737|c0_g1_i1	3.2758	1.89118	0	2.69285	CBS domain-containing protein CBSX5-like isoform X1 [Prunus mume]	cbs domain-containing protein cbsx5-like
TR37993|c5_g1_i3	0.69113	0.198972	0.00413663	2.68788	protein NRT1/ PTR FAMILY 5.2-like [Prunus mume]	protein nrt1 ptr family -like
TR33141|c4_g1_i12	1.21251	0.725162	2.22576e-07	2.68517	boron transporter 4 [Prunus mume]	boron transporter 4-like
TR24873|c0_g3_i2	11.4302	7.12939	5.80863e-05	2.68395	putative DNA-binding protein ESCAROLA [Prunus mume]	dna-binding protein escarola
TR13155|c3_g3_i2	22.6968	11.2302	0	2.68392	scopoletin glucosyltransferase-like [Prunus mume]	scopoletin glucosyltransferase-like
TR13676|c5_g1_i17	7.4787	4.43368	0	2.68381	probable carboxylesterase 12 [Prunus mume]	probable carboxylesterase 12
TR25673|c0_g1_i10	13.9767	6.4898	5.63549e-13	2.68358	OTU domain-containing protein DDB_G0284757 [Prunus mume]	otu domain-containing protein ddb_g0284757
TR40187|c0_g4_i1	0.914105	0.211312	0.00278745	2.68259	putative serine/threonine-protein kinase [Prunus mume]	serine threonine-protein kinase
TR11970|c0_g1_i1	3.56165	1.40941	1.31964e-10	2.68255	protection of telomeres protein 1a-like isoform X1 [Prunus mume]	protection of telomeres protein 1a-like isoform x2
TR12825|c0_g3_i5	2.55896	1.85584	7.26419e-13	2.68254	uncharacterized protein LOC103318970 isoform X1 [Prunus mume]	gtpase der
TR26702|c0_g1_i11	0.51234	0.116568	3.90724e-05	2.68136	D-2-hydroxyglutarate dehydrogenase, mitochondrial isoform X3 [Prunus mume]	d-2-hydroxyglutarate mitochondrial isoform x1	http://www.genome.jp/dbget-bin/www_bget?ec:1.3.1.98
TR13356|c2_g1_i2	2.82164	1.53137	6.33309e-05	2.68018	anthocyanidin 3-O-glucosyltransferase 2-like [Prunus mume]
TR6033|c1_g2_i1	4.52064	3.60241	0.00039547	2.67864	ethylene-responsive transcription factor 1B-like [Prunus mume]	ethylene-responsive transcription factor 1b-like
TR33083|c1_g2_i4	64.0161	60.8744	0	2.67828	ABC transporter G family member 11-like [Prunus mume]	abc transporter g family member 11-like
TR35393|c3_g1_i1	0.96165	0.437616	4.35245e-09	2.67816	probable rhamnose biosynthetic enzyme 1 [Prunus mume]
TR12765|c4_g3_i16	6.56399	3.52252	1.11022e-16	2.67802	arginine biosynthesis bifunctional protein ArgJ, chloroplastic isoform X1 [Prunus mume]	arginine biosynthesis bifunctional protein chloroplastic-like	http://www.genome.jp/dbget-bin/www_bget?ec:2.3.1.1	http://www.genome.jp/dbget-bin/www_bget?ec:2.3.1.35
TR26578|c2_g4_i10	3.2351	1.80675	1.22347e-13	2.67797	tyrosine-sulfated glycopeptide receptor 1-like [Prunus mume]
TR13047|c4_g1_i3	1.26122	0.409407	0.00649913	2.67795	UDP-glycosyltransferase 85A5-like [Prunus mume]
TR9881|c0_g2_i1	4.02389	0.68429	1.7965e-05	2.67743	LOW QUALITY PROTEIN: magnesium transporter MRS2-2-like [Prunus mume]
TR13124|c2_g4_i8	1.64441	0.732908	1.13739e-07	2.67714	post-GPI attachment to proteins factor 3 [Prunus mume]	post-gpi attachment to proteins factor 3-like
TR33135|c0_g1_i1	1.52723	0.850784	1.26315e-05	2.67485
TR26393|c0_g2_i1	2.736	1.14282	1.61411e-05	2.67201	uncharacterized protein LOC103323337 [Prunus mume]	PREDICTED: uncharacterized protein LOC103323337
TR39405|c0_g1_i2	0.496498	0.279676	0.0234514	2.66825	uncharacterized protein LOC103333000 [Prunus mume]	p-loop containing nucleoside triphosphate hydrolases superfamily protein isoform 1
TR12462|c2_g3_i5	2.35591	0.309596	1.59291e-07	2.66249	GPI ethanolamine phosphate transferase 3 [Prunus mume]
TR39247|c0_g2_i1	2.8366	1.06842	4.16799e-10	2.66043	uncharacterized protein LOC103325162 [Prunus mume]	PREDICTED: uncharacterized protein LOC103325162
TR18085|c0_g1_i1	18.5239	8.79908	0	2.65972	probable beta-D-xylosidase 5 [Prunus mume]	probable beta-d-xylosidase 5
TR25216|c0_g1_i1	12.9043	7.7565	0	2.65817	MATE efflux family protein 9-like [Prunus mume]	mate efflux family protein 9-like
TR12258|c0_g1_i5	5.07003	1.90486	1.19628e-09	2.65794	uncharacterized protein LOC103341511 isoform X3 [Prunus mume]	metallo-hydrolase oxidoreductase superfamily isoform 2
TR10944|c0_g1_i5	0.402021	0.0667148	0.0117093	2.65778	phospholipase D delta-like [Prunus mume]	phospholipase d delta	http://www.genome.jp/dbget-bin/www_bget?ec:3.1.4.4
TR12876|c5_g1_i6	78.9503	48.6953	0	2.65484	cytochrome P450 CYP749A22-like [Prunus mume]
TR5989|c0_g2_i1	2.73747	0.473003	0.00162624	2.65425	heat shock 70 kDa protein 17 [Prunus mume]
TR26920|c2_g1_i3	23.2669	16.8418	0	2.65391	2-oxoacid-dependent dioxygenase [Prunus mume]	2-oxoglutarate-dependent dioxygenase dao-like
TR13009|c1_g2_i3	1.27796	0.814547	0.000169494	2.65225	ankyrin repeat-containing protein At3g12360-like isoform X1 [Prunus mume]	ankyrin repeat-containing protein at3g12360-like
TR11367|c0_g4_i6	7.60243	2.39743	0.0167371	2.65	aldehyde dehydrogenase family 3 member H1 isoform X1 [Prunus mume]	aldehyde dehydrogenase family 3 member h1-like isoform x2
TR32706|c0_g1_i10	0.913681	0.281708	0.00389209	2.64882	hydroxyacylglutathione hydrolase 2, mitochondrial [Prunus mume]	probable hydroxyacylglutathione hydrolase chloroplast
TR8729|c0_g1_i4	0.876148	0.342245	0.0010509	2.64812	uncharacterized protein LOC103332775 [Prunus mume]
TR33094|c2_g1_i6	1.93692	0.731802	1.85414e-07	2.64703	uncharacterized protein LOC103338768 [Prunus mume]
TR38523|c5_g1_i3	6.85729	3.70681	0	2.64695	LOW QUALITY PROTEIN: receptor-like protein 12 [Prunus mume]	receptor-like protein 12
TR39663|c0_g1_i27	0.692792	0.0875078	8.22852e-11	2.64672	calmodulin-binding transcription activator 2-like [Prunus mume]	calmodulin-binding transcription activator 3-like isoform x1
TR40103|c3_g2_i8	3.46433	1.60139	0.0459909	2.64582	adiponectin receptor protein-like isoform X1 [Prunus mume]	heptahelical transmembrane protein 4-like
TR8812|c0_g2_i1	1.22882	0.608803	0.00951551	2.6449	uncharacterized protein LOC103335657 [Prunus mume]	dipeptide transport atp-binding protein dppf
TR8607|c0_g1_i1	7.885	4.3129	0	2.64467	scopoletin glucosyltransferase-like [Prunus mume]
TR35546|c0_g1_i1	7.26062	3.29932	1.06193e-11	2.64241	uncharacterized protein LOC103332886 [Prunus mume]
TR40186|c1_g1_i7	18.4489	9.19827	0	2.64238	zeaxanthin epoxidase, chloroplastic-like [Prunus mume]	zeaxanthin chloroplastic-like
TR40862|c1_g2_i6	3.71582	0.64873	0	2.64221	glutathione reductase, cytosolic [Prunus mume]	glutathione cytosolic
TR26371|c0_g1_i9	0.338994	0.178844	0.0115285	2.64214	probable LRR receptor-like serine/threonine-protein kinase At1g67720 isoform X1 [Prunus mume]	probable lrr receptor-like serine threonine-protein kinase at1g67720
TR36894|c0_g1_i1	6.84919	1.18211	6.51701e-14	2.64042	nucleolar MIF4G domain-containing protein 1 [Prunus mume]	nucleolar mif4g domain-containing protein 1
TR40166|c1_g1_i4	0.682387	0.298438	0.0102103	2.63994	uncharacterized protein LOC103342456 [Prunus mume]	hypothetical protein PRUPE_ppa022858mg
TR28183|c0_g1_i1	10.3711	4.49636	1.00918e-11	2.63955
TR12237|c2_g2_i1	4.23378	1.74808	0	2.63877	sucrose synthase 3 [Prunus mume]	sucrose synthase 1	http://www.genome.jp/dbget-bin/www_bget?ec:2.4.1.13
TR31340|c4_g3_i1	0.797899	0.196985	0.0277749	2.63723	zinc finger MYM-type protein 1-like [Prunus mume]	zinc finger mym-type protein 1-like
TR11654|c0_g1_i1	3.76033	1.37638	1.65318e-05	2.63582
TR13370|c4_g2_i12	6.02859	1.12532	4.34131e-12	2.63349	uncharacterized protein LOC103327644 [Prunus mume]
TR32773|c0_g1_i11	2.69314	0.28069	2.6628e-09	2.63291	adenylyl-sulfate kinase 3 isoform X2 [Prunus mume]	adenylyl-sulfate kinase 3 isoform x2
TR33625|c0_g1_i6	0.930143	0.171735	6.95663e-09	2.63286	uncharacterized protein LOC103339676 [Prunus mume]	mis18-binding protein 1-like
TR13170|c2_g3_i1	2.03799	1.36547	3.41889e-05	2.63188
TR9308|c0_g1_i1	3.41776	2.00526	0	2.63117	diaminopimelate decarboxylase 1, chloroplastic-like [Prunus mume]
TR25075|c1_g1_i1	14.9233	7.23601	0	2.62994	putative UDP-glucose flavonoid 3-O-glucosyltransferase 3 [Prunus mume]	udp-glucose flavonoid 3-o-glucosyltransferase 3
TR12690|c5_g5_i2	6.32968	1.23911	0.0146956	2.62807	long chain acyl-CoA synthetase 6, peroxisomal [Prunus mume]	long chain acyl- synthetase peroxisomal-like
TR24873|c0_g3_i1	10.225	4.9501	0	2.62753	putative DNA-binding protein ESCAROLA [Prunus mume]	dna-binding protein escarola
TR41089|c0_g1_i1	10.5702	5.19116	0	2.62666	LOW QUALITY PROTEIN: ethylene-responsive transcription factor ABR1-like [Prunus mume]	ethylene-responsive transcription factor abr1-like
TR26044|c0_g1_i11	0.391474	0.214305	5.06542e-06	2.62649	prolyl endopeptidase-like [Prunus mume]	prolyl endopeptidase-like isoform x1
TR13230|c4_g2_i1	1.69846	1.5119	0.00445422	2.6243	probable Xaa-Pro aminopeptidase P [Prunus mume]
TR38003|c1_g1_i1	1.0289	0.502357	0.00121035	2.62337	floral homeotic protein DEFICIENS-like [Prunus mume]	mads-box family protein
TR40160|c4_g1_i3	22.7096	13.6876	1.41887e-07	2.62318	hydroquinone glucosyltransferase-like [Prunus mume]
TR8741|c0_g1_i1	6.36845	3.93927	2.49712e-11	2.62001
TR13418|c1_g3_i16	5.89199	3.04491	9.88329e-09	2.61993	uncharacterized protein LOC103329177 [Prunus mume]	ubiquitin and wlm domain-containing protein
TR33199|c3_g1_i4	7.62283	2.98036	0.00882872	2.61868	uncharacterized protein LOC103331192 [Prunus mume]
TR40375|c0_g2_i1	1.81588	0.673223	0.000263207	2.6164	uncharacterized protein LOC103340161 [Prunus mume]	fg-gap repeat-containing family protein
TR38569|c1_g2_i1	3.62543	2.1712	0	2.61622	probable leucine-rich repeat receptor-like protein kinase At5g49770 [Prunus mume]
TR12154|c0_g2_i2	19.9886	12.021	0	2.61489	probable sarcosine oxidase [Prunus mume]	probable sarcosine oxidase
TR13625|c1_g1_i19	5.26916	1.51089	0	2.61476	xylose isomerase [Prunus mume]	xylose isomerase
TR39423|c0_g1_i14	0.825333	0.350809	7.88775e-08	2.61284	squamosa promoter-binding-like protein 2 [Prunus mume]	squamosa promoter-binding-like protein 2
TR26920|c2_g1_i2	1.19711	0.983433	0.00331754	2.61148	2-oxoacid-dependent dioxygenase [Prunus mume]	2-oxoglutarate-dependent dioxygenase dao-like
TR12898|c6_g3_i6	2.16461	0.530486	0.0358432	2.60972
TR38535|c2_g2_i1	1.76618	0.300696	0.0396624	2.6086
TR31753|c0_g1_i2	3.71595	2.0102	2.5409e-10	2.6082	uncharacterized protein DDB_G0283697 [Prunus mume]	myb-like protein x
TR40495|c5_g2_i7	3.71633	1.36385	3.16581e-05	2.60676	uncharacterized protein LOC103343416 [Prunus mume]	polyprotein (retrotrasposon protein)	http://www.genome.jp/dbget-bin/www_bget?ec:2.7.7.7
TR13651|c2_g1_i1	43.2202	35.4431	7.14676e-06	2.60569	anthocyanidin 5,3-O-glucosyltransferase-like [Prunus mume]	anthocyanidin -o-glucosyltransferase-like
TR33696|c2_g3_i3	1.13713	0.319554	0	2.59996	ferredoxin-dependent glutamate synthase, chloroplastic [Prunus mume]	ferredoxin-dependent glutamate chloroplastic
TR26949|c2_g1_i9	17.7858	8.64553	0	2.59721	uncharacterized protein LOC103322453 [Prunus mume]	hypothetical protein PRUPE_ppa013101mg
TR12317|c0_g1_i3	1.3236	1.08494	0.000145203	2.59556	citrate synthase, glyoxysomal [Prunus mume]	citrate glyoxysomal
TR6085|c1_g1_i1	1.1093	0.352316	0.00357905	2.59058	ABC transporter I family member 20 [Prunus mume]	abc transporter i family member 20
TR13651|c3_g4_i13	25.7996	21.3457	0	2.59004	anthocyanidin 5,3-O-glucosyltransferase-like [Prunus mume]	anthocyanidin -o-glucosyltransferase-like
TR23471|c0_g2_i2	2.61814	0.266156	0.0340524	2.58621	protein ACCUMULATION AND REPLICATION OF CHLOROPLASTS 6, chloroplastic [Prunus mume]	protein accumulation and replication of chloroplasts chloroplastic
TR21334|c0_g1_i2	1.71474	1.5346	1.76378e-06	2.58332	homeobox-leucine zipper protein ATHB-12-like [Prunus mume]	homeobox-leucine zipper protein athb-12-like
TR40862|c1_g2_i3	117.836	74.1442	0	2.58321	glutathione reductase, cytosolic [Prunus mume]	glutathione cytosolic
TR11670|c0_g1_i14	1.15039	0.453723	1.11022e-16	2.58311	uncharacterized protein LOC103321099 [Prunus mume]	udp-n-acetylmuramoyl-tripeptide--d-alanyl-d-alanine ligase	http://www.genome.jp/dbget-bin/www_bget?ec:6.3.2.10
TR36568|c1_g1_i4	4.25631	1.71102	0	2.58236	probable RNA 3'-terminal phosphate cyclase-like protein [Prunus mume]	probable rna 3 -terminal phosphate cyclase-like protein
TR12279|c2_g1_i4	5.86037	3.78335	0	2.57958	ABC transporter B family member 4-like [Prunus mume]	abc transporter b family member 11-like
TR26640|c2_g1_i8	26.89	15.5846	0	2.57726	uncharacterized protein LOC103332033 isoform X2 [Prunus mume]	PREDICTED: uncharacterized protein LOC103332033 isoform X2
TR3954|c0_g1_i1	8.72228	4.36318	0	2.57492	F-box/kelch-repeat protein At3g23880-like [Prunus mume]	f-box protein at3g07870-like
TR33662|c3_g1_i3	2.14716	0.54524	0.00020633	2.57453	aminotransferase ALD1-like isoform X1 [Prunus mume]	probable ll-diaminopimelate chloroplastic	http://www.genome.jp/dbget-bin/www_bget?ec:2.6.1.83
TR21110|c0_g1_i1	2.30112	1.19961	2.61358e-12	2.57436	protein NRT1/ PTR FAMILY 5.6-like [Prunus mume]	protein nrt1 ptr family -like
TR12237|c2_g2_i22	32.5394	21.6306	0	2.57428	sucrose synthase 3 [Prunus mume]	sucrose synthase 1	http://www.genome.jp/dbget-bin/www_bget?ec:2.4.1.13
TR9988|c0_g1_i1	2.4109	1.70395	0.00890478	2.57384	uncharacterized protein LOC103325493 [Prunus mume]	vq motif-containing
TR12385|c0_g2_i5	0.837128	0.191064	0.0085028	2.5731	TMV resistance protein N-like [Prunus mume]	tmv resistance protein n-like
TR13651|c3_g4_i9	8.66426	8.48409	0.00178001	2.57235	anthocyanidin 5,3-O-glucosyltransferase-like [Prunus mume]
TR12120|c1_g1_i5	0.835259	0.738652	0.0016556	2.57198	bifunctional riboflavin biosynthesis protein RIBA 1, chloroplastic [Prunus mume]	bifunctional riboflavin biosynthesis protein riba chloroplastic	http://www.genome.jp/dbget-bin/www_bget?ec:3.5.4.25	http://www.genome.jp/dbget-bin/www_bget?ec:4.1.99.12
TR7342|c0_g1_i1	2.04481	0.867055	0.00400026	2.57177	epidermis-specific secreted glycoprotein EP1-like [Prunus mume]	epidermis-specific secreted glycoprotein ep1-like
TR13296|c0_g6_i2	17.6893	15.7899	0	2.56958	major allergen Pru av 1-like [Prunus mume]	major allergen mal d
TR25990|c1_g1_i7	2.36	1.74539	0	2.56763	zinc finger CCCH domain-containing protein 13-like isoform X1 [Prunus mume]
TR13666|c5_g1_i12	14.5653	9.75457	7.37743e-13	2.567	cytochrome P450 CYP749A22-like [Prunus mume]
TR12163|c3_g2_i1	4.9222	3.16119	3.42103e-07	2.56508	60S ribosomal protein L23 [Prunus mume]
TR40173|c0_g1_i7	4.36962	3.48794	0	2.56498	malonate--CoA ligase [Prunus mume]	malonate-- ligase
TR13557|c0_g1_i2	2.37834	0.319966	4.26881e-12	2.56204	mitogen-activated protein kinase 9-like [Prunus mume]	mitogen-activated protein kinase 9-like
TR12335|c1_g1_i10	2.2046	1.42095	0.000221463	2.56066	uncharacterized protein LOC103319370 [Prunus mume]
TR40503|c1_g2_i7	1.36897	0.350269	0.000168834	2.55828	transcription factor TGA2 isoform X3 [Prunus mume]
TR7238|c0_g2_i1	6.10778	3.80703	0	2.55632
TR26575|c3_g1_i9	0.946692	0.369353	8.53531e-06	2.55417	MATE efflux family protein ALF5-like isoform X1 [Prunus mume]	mate efflux family protein alf5-like
TR38495|c1_g1_i1	3.36696	0.909385	0.00132688	2.55365
TR33238|c0_g1_i1	10.045	5.21737	0	2.55208	organic cation/carnitine transporter 2-like [Prunus mume]	organic cation carnitine transporter 3-like
TR11810|c1_g1_i10	4.94445	2.47827	5.2858e-06	2.55168	E3 ubiquitin-protein ligase RING1-like [Prunus mume]	e3 ubiquitin-protein ligase ring1-like
TR40107|c0_g1_i16	1.66696	0.331357	0.033884	2.55117
TR25037|c1_g3_i6	2.23693	1.18502	1.91394e-06	2.54922	VIN3-like protein 1 isoform X1 [Prunus mume]	vin3-like protein 1 isoform x1
TR40092|c0_g1_i4	0.478398	0.106081	0.0296351	2.54896	RNA polymerase II C-terminal domain phosphatase-like 2 isoform X1 [Prunus mume]
TR13468|c3_g1_i26	0.894717	0.629245	3.38729e-09	2.54846	G-type lectin S-receptor-like serine/threonine-protein kinase At4g27290 isoform X1 [Prunus mume]	receptor-like serine threonine-protein kinase sd1-8
TR8558|c1_g1_i2	1.28402	0.818323	0.00680901	2.54262	EPIDERMAL PATTERNING FACTOR-like protein 1 [Prunus mume]	epidermal patterning factor-like protein 1
TR33634|c0_g1_i1	2.09503	1.43606	7.6188e-06	2.54255	LOW QUALITY PROTEIN: putative ABC transporter C family member 15 [Prunus mume]	abc transporter c family member 15
TR11296|c0_g2_i7	0.768313	0.405889	0.0229206	2.54157	probable galacturonosyltransferase 3 isoform X2 [Prunus mume]	probable galacturonosyltransferase 3 isoform x2
TR35715|c3_g1_i1	28.0304	13.1575	0	2.53868
TR13513|c1_g1_i6	27.7613	15.8102	0	2.53401	uroporphyrinogen-III C-methyltransferase [Prunus mume]	uroporphyrinogen-iii c-methyltransferase
TR1700|c0_g1_i1	0.598493	0.18667	0.00134964	2.53362	MLO-like protein 6 [Prunus mume]
TR11706|c0_g2_i5	0.974501	0.199112	0.000714489	2.53186	uncharacterized protein LOC103329984 isoform X1 [Prunus mume]	3-dehydroquinate synthase	http://www.genome.jp/dbget-bin/www_bget?ec:1.4.1.24
TR13207|c0_g1_i4	10.8839	5.77107	6.92232e-10	2.53154	protein TRANSPARENT TESTA 12-like, partial [Prunus mume]	protein transparent testa 12-like
TR34707|c0_g1_i3	16.9618	9.68473	0	2.53079	probable ADP-ribosylation factor GTPase-activating protein AGD11 [Prunus mume]	probable adp-ribosylation factor gtpase-activating protein agd11
TR5566|c0_g1_i1	7.22958	4.21634	0	2.53009	uncharacterized protein LOC103341974 [Prunus mume]
TR13758|c0_g1_i1	3.17636	1.4216	0.00219035	2.52994
TR26480|c0_g1_i10	1.22803	0.238681	0.0327669	2.52915	uncharacterized protein LOC103323335 [Prunus mume]
TR24813|c0_g2_i1	3.45	0.640531	0.00547005	2.52889	LOW QUALITY PROTEIN: probable inactive serine/threonine-protein kinase scy1 [Prunus mume]
TR41003|c0_g1_i1	10.3655	5.42911	0	2.52764	uncharacterized protein LOC103338291 [Prunus mume]	cdp-diacylglycerol--glycerol-3-phosphate 3- partial
TR10665|c0_g1_i4	18.857	10.0414	0	2.52652	E3 ubiquitin-protein ligase RGLG2-like [Prunus mume]	e3 ubiquitin-protein ligase rglg2
TR26328|c3_g2_i8	1.23251	1.21715	1.20424e-06	2.52581	glutamate--cysteine ligase, chloroplastic-like [Prunus mume]	glutamate--cysteine chloroplastic-like	http://www.genome.jp/dbget-bin/www_bget?ec:6.3.2.2
TR41029|c0_g1_i1	2.62247	1.32158	3.43462e-07	2.52465
TR7604|c0_g1_i2	0.420579	0.09606	0.000157171	2.52387	WD repeat-containing protein 75 [Prunus mume]	wd repeat-containing protein 75
TR4802|c0_g1_i1	2.26252	1.19356	1.35918e-07	2.51975
TR32756|c0_g2_i8	1.57956	1.15568	4.27011e-06	2.51856	C-terminal processing peptidase, chloroplastic [Prunus mume]
TR11735|c0_g3_i1	1.59103	1.01749	1.16724e-11	2.51815	uncharacterized protein LOC103323069 [Prunus mume]	p-hydroxybenzoic acid efflux pump subunit aaeb
TR13615|c2_g4_i2	0.822364	0.260954	0.000113315	2.51484	urease accessory protein G-like, partial [Prunus mume]	urease accessory protein g
TR40067|c1_g1_i2	0.964693	0.765386	0.0369824	2.51469
TR35682|c0_g1_i1	0.886667	0.324552	0.00796695	2.51353	cytochrome P450 714A1-like [Prunus mume]	cytochrome p450 714a1-like
TR32971|c0_g1_i2	4.11413	3.64997	0.000125299	2.51341	Cinnamyl alcohol dehydrogenase [Prunus mume]	cinnamoyl- reductase 1-like
TR31384|c0_g1_i4	2.95246	1.35497	0.0160954	2.51024	probable isoleucine--tRNA ligase, cytoplasmic [Prunus mume]	probable isoleucine--trna cytoplasmic
TR13609|c4_g1_i10	2.48723	2.21736	1.64868e-07	2.50745	histidine protein methyltransferase 1 homolog [Prunus mume]
TR40519|c4_g1_i4	0.848494	0.312931	0.00567213	2.50734	uncharacterized protein LOC103340794 [Prunus mume]	nac domain containing protein 75 isoform 1
TR26863|c4_g1_i2	5.97898	3.13381	1.17653e-05	2.50676	protein TRANSPARENT TESTA 12-like [Prunus mume]	protein transparent testa 12-like
TR40187|c0_g5_i5	0.539453	0.106284	0.0147172	2.50463	putative serine/threonine-protein kinase [Prunus mume]	serine threonine-protein kinase
TR19892|c0_g1_i2	86.2704	52.16	3.78427e-09	2.50392	2-hydroxyacyl-CoA lyase [Prunus mume]	2-hydroxyacyl- lyase
TR7675|c0_g1_i1	0.717351	0.267542	0.000291585	2.50363	UPF0496 protein At3g19330 [Prunus mume]	upf0496 protein at3g19330-like
TR12725|c0_g1_i15	1.59335	0.595285	0.00203354	2.50333	vacuolar protein sorting-associated protein 36 [Prunus mume]	vacuolar protein sorting-associated protein 36
TR26532|c0_g1_i10	0.640209	0.412918	0.00797735	2.50288	protein BONZAI 1-like [Prunus mume]	protein bonzai 1-like
TR7565|c0_g2_i2	2.57057	1.01767	0.00545702	2.5017	uncharacterized protein LOC103332755 [Prunus mume]	PREDICTED: uncharacterized protein LOC103332755
TR13480|c2_g1_i3	51.6281	41.1225	2.22045e-16	2.50094	probable LRR receptor-like serine/threonine-protein kinase At3g47570 [Prunus mume]	probable lrr receptor-like serine threonine-protein kinase at3g47570
TR32960|c0_g1_i1	1.243	0.356575	0.000189439	2.50082	ABC transporter B family member 26, chloroplastic isoform X1 [Prunus mume]	abc transporter b family member chloroplastic
TR35695|c0_g1_i3	0.465473	0.236764	0.00478043	2.49966	acyl-protein thioesterase 1-like [Prunus mume]	acyl-protein thioesterase 1-like
TR13276|c0_g1_i2	0.873228	0.313721	2.4826e-08	2.49187	UDP-glycosyltransferase 76F1-like [Prunus mume]	udp-glycosyltransferase 76f1-like
TR25482|c0_g2_i4	0.405769	0.1274	0.00211543	2.49007	(6-4)DNA photolyase [Prunus mume]	(6-4)dna photolyase
TR27769|c0_g1_i1	0.919159	0.823838	0.000230104	2.48811
TR7587|c0_g2_i1	0.735012	0.53344	0.0290815	2.48795	uncharacterized protein LOC103334029 [Prunus mume]	atp binding
TR3084|c0_g1_i2	19.0744	11.2137	0	2.48781	probable WRKY transcription factor 75 [Prunus mume]	probable wrky transcription factor 75	also in ROS analysis
TR26172|c1_g2_i4	1.94337	0.46311	0.0235289	2.4878	40S ribosomal protein S23 [Prunus mume]	40s ribosomal protein s23
TR40497|c0_g1_i1	1.00805	0.647511	0.0450002	2.48647	putative UPF0481 protein At3g02645 isoform X2 [Prunus mume]	upf0481 protein at3g02645
TR22340|c0_g1_i1	45.8869	26.1512	0	2.48639	12-oxophytodienoate reductase 2-like [Prunus mume]
TR11598|c0_g2_i1	1.81565	0.692728	8.67358e-06	2.4862	CASP-like protein POPTRDRAFT_820933 [Prunus mume]
TR12279|c3_g1_i2	4.22873	2.16563	0	2.48615	ABC transporter B family member 11-like [Prunus mume]
TR9174|c1_g1_i1	20.3916	11.3316	0	2.48573	uncharacterized protein LOC103337266 [Prunus mume]	ankyrin repeat and kh domain-containing protein 1
TR40479|c0_g1_i1	415.98	240.032	0	2.48506	probable glutathione S-transferase [Prunus mume]	probable glutathione s-transferase
TR27827|c0_g1_i1	4.27671	2.81013	1.81053e-07	2.4847
TR26938|c3_g6_i1	0.867064	0.589104	1.28031e-09	2.48342	laccase-15-like [Prunus mume]	laccase-15-like
TR24484|c1_g1_i3	2.96397	3.0617	4.14737e-08	2.48329	transcription factor VOZ1 [Prunus mume]	transcription factor voz1
TR13684|c3_g2_i2	12.5414	7.15944	1.9984e-15	2.48295	probable receptor-like protein kinase At5g39020, partial [Prunus mume]	probable receptor-like protein kinase at5g39020
TR22522|c0_g1_i1	1.83482	0.64956	2.57759e-06	2.4791	CST complex subunit STN1 [Prunus mume]	cst complex subunit stn1
TR12460|c0_g1_i2	6.55216	3.67243	5.07001e-09	2.47844	protein ZINC INDUCED FACILITATOR-LIKE 1-like [Prunus mume]	protein zinc induced facilitator-like 1-like
TR13600|c1_g1_i5	0.522506	0.192554	1.83363e-05	2.47727	lysosomal alpha-mannosidase-like isoform X2 [Prunus mume]	lysosomal alpha-mannosidase-like isoform x2
TR13081|c1_g1_i1	21.3876	11.5807	0	2.47709	sugar transport protein 13-like [Prunus mume]	sugar transport protein 13-like
TR37842|c0_g1_i4	2.03059	1.2378	2.4399e-07	2.47619	non-specific phospholipase C3-like isoform X1 [Prunus mume]	non-specific phospholipase c3-like
TR13005|c0_g1_i1	5.19299	2.55392	0	2.47455	probable LRR receptor-like serine/threonine-protein kinase At4g08850 [Prunus mume]	probable lrr receptor-like serine threonine-protein kinase at4g08850
TR11613|c0_g3_i4	5.58773	3.26297	0	2.47232	MLO-like protein 3 [Prunus mume]	mlo-like protein 3
TR25449|c1_g1_i2	4.18471	1.73727	6.42786e-12	2.47082	protein starmaker [Prunus mume]	sarcoplasmic reticulum histidine-rich calcium-binding protein
TR13617|c1_g3_i1	2.95525	1.3393	0.000213855	2.46937	LOW QUALITY PROTEIN: copper transport protein CCH-like [Prunus mume]
TR13066|c3_g3_i2	101.104	49.192	0	2.46925	UDP-glucose flavonoid 3-O-glucosyltransferase 6-like [Prunus mume]	udp-glucose flavonoid 3-o-glucosyltransferase 3
TR9040|c0_g1_i2	3.05113	0.977098	5.8052e-08	2.46837	LETM1 and EF-hand domain-containing protein 1, mitochondrial-like [Prunus mume]	letm1 and ef-hand domain-containing protein mitochondrial-like isoform x1
TR12191|c0_g1_i3	10.6159	7.25251	2.39299e-05	2.46724	chaperone protein ClpD, chloroplastic [Prunus mume]	chaperone protein chloroplastic
TR10001|c0_g1_i1	2.06763	1.17442	0	2.46658	probable sugar phosphate/phosphate translocator At3g11320 [Prunus mume]	probable sugar phosphate phosphate translocator at3g11320
TR40884|c0_g1_i10	0.359137	0.273397	0.0301003	2.46337	mitochondrial ribosome-associated GTPase 1 [Prunus mume]	mitochondrial ribosome-associated gtpase 1 isoform x1
TR33177|c0_g1_i5	1.96239	0.810879	0.00530876	2.4578	salicylic acid-binding protein 2-like [Prunus mume]	methylesterase 10-like
TR24779|c1_g2_i4	3.84637	0.51366	1.29899e-09	2.45275	regulator of G-protein signaling 1 isoform X2 [Prunus mume]	regulator of g-protein signaling 1
TR35605|c0_g1_i1	1.43706	0.920824	0.0119668	2.4524	epidermis-specific secreted glycoprotein EP1-like [Prunus mume]	epidermis-specific secreted glycoprotein ep1-like
TR13666|c5_g1_i6	67.2485	41.5312	2.77556e-15	2.45217	cytochrome P450 CYP749A22-like [Prunus mume]	cytochrome p450 cyp749a22-like
TR40141|c3_g2_i2	34.3015	19.1745	0	2.45171	pleiotropic drug resistance protein 1-like [Prunus mume]	hypothetical protein VITISV_005227
TR33180|c3_g1_i5	2.83687	1.06296	3.35793e-05	2.44813	uncharacterized protein LOC103330838 [Prunus mume]
TR13168|c1_g1_i8	0.812591	0.352654	0.000103809	2.44684	flavonoid 3'-monooxygenase-like [Prunus mume]	flavonoid 3 -monooxygenase-like
TR26942|c1_g3_i18	1.60289	1.03384	1.11022e-16	2.44448	box C/D snoRNA protein 1 [Prunus mume]	box c d snorna protein 1
TR7303|c0_g2_i1	0.742934	0.256365	6.32073e-06	2.44377	uncharacterized protein At1g04910 [Prunus mume]	growth regulator-like protein	http://www.genome.jp/dbget-bin/www_bget?ec:2.4.1.221
TR38093|c0_g1_i1	0.807781	0.310628	0.00436422	2.44334	F-box/kelch-repeat protein At1g15670 [Prunus mume]	f-box kelch-repeat protein at1g80440-like
TR19723|c0_g1_i3	1.90914	0.472454	1.61953e-06	2.44331	probable plastid-lipid-associated protein 14, chloroplastic [Prunus mume]	probable plastid-lipid-associated protein chloroplastic
TR12081|c1_g1_i16	0.206245	0.153667	0.0185151	2.43826	uncharacterized protein LOC103343379 [Prunus mume]	dna ligase b
TR26420|c0_g1_i2	0.778126	0.167199	0.027039	2.43798	probable ribosome biogenesis protein RLP24 [Prunus mume]	probable ribosome biogenesis protein rlp24
TR12917|c2_g1_i5	40.3109	24.6447	0	2.43718	probable aldo-keto reductase 2 [Prunus mume]	probable aldo-keto reductase 2
TR13666|c5_g1_i14	68.1312	42.8847	0	2.43685	cytochrome P450 CYP749A22-like [Prunus mume]	cytochrome p450 cyp749a22-like
TR4031|c0_g1_i3	1.41642	0.403407	2.22045e-16	2.43633	putative alpha-xylosidase 2 [Prunus mume]	alpha-xylosidase 2
TR8838|c0_g1_i2	44.5231	22.3642	0	2.43368	glu S.griseus protease inhibitor-like [Prunus mume]	glu protease inhibitor
TR9472|c0_g1_i6	0.466821	0.453137	0.00179761	2.43356	malonyl-CoA decarboxylase, mitochondrial [Prunus mume]	malonyl- mitochondrial	http://www.genome.jp/dbget-bin/www_bget?ec:4.1.1.9
TR32277|c1_g1_i6	24.6216	14.4233	0	2.43072	uncharacterized transporter YBR287W-like [Prunus mume]	uncharacterized transporter ybr287w-like
TR12436|c2_g3_i2	2.69063	1.41022	7.24434e-10	2.42883	endochitinase PR4-like [Prunus mume]
TR23192|c0_g2_i2	10.7473	6.161	0	2.42788	probable glutathione S-transferase [Prunus mume]
TR34301|c1_g1_i3	7.2633	2.74526	0	2.42707	probable WRKY transcription factor 53 [Prunus mume]	probable wrky transcription factor 53	also in ROS analysis
TR35451|c0_g1_i13	0.744501	0.728795	0.000100209	2.42647	uncharacterized protein LOC103339560 [Prunus mume]	mitotic checkpoint serine threonine-protein kinase isoform 1
TR2009|c0_g1_i1	6.09447	2.96697	7.88258e-15	2.42639	uncharacterized protein LOC103333150 [Prunus mume]	voltage-dependent t-type calcium channel subunit alpha-
TR6597|c0_g3_i1	1.63703	0.616565	0.000159409	2.42618	coiled-coil domain-containing protein 25 isoform X1 [Prunus mume]	coiled-coil domain-containing protein 25-like
TR12073|c4_g1_i2	2.87505	1.87754	3.38007e-12	2.42407	MACPF domain-containing protein At1g14780-like [Prunus mume]	macpf domain-containing protein at1g14780-like
TR15522|c0_g1_i1	3.1073	1.67173	1.00241e-11	2.4233	probable galacturonosyltransferase-like 10 [Prunus mume]	probable galacturonosyltransferase-like 10
TR23806|c0_g1_i1	3.84758	2.27492	0	2.42243	sulfate transporter 3.1-like [Prunus mume]
TR10297|c1_g2_i3	0.253183	0.114727	0.0383111	2.42199	peroxisome biogenesis protein 12 [Prunus mume]	peroxisome biogenesis protein 12
TR26397|c1_g2_i15	1.97099	0.711921	0.00980821	2.42142	low-temperature-induced 65 kDa protein-like [Prunus mume]	low-temperature-induced 65 kda
TR41320|c0_g3_i1	13.6671	7.52788	0	2.42101	U1 small nuclear ribonucleoprotein C-like [Prunus mume]	u1 small nuclear ribonucleoprotein c-like
TR11505|c0_g1_i5	7.72269	5.06584	0	2.41971	luc7-like protein 3 [Prunus mume]	luc7-like protein 3
TR15547|c0_g1_i1	3.49785	1.70604	5.69238e-08	2.41819	uncharacterized protein LOC103331159 [Prunus mume]
TR12637|c0_g1_i16	0.706646	0.220429	0.00249019	2.41768	carbonic anhydrase 2, chloroplastic-like isoform X1 [Prunus mume]	beta carbonic anhydrase chloroplastic-like isoform x1	http://www.genome.jp/dbget-bin/www_bget?ec:4.2.1.1
TR26083|c0_g1_i1	1.18996	0.312919	0.00255002	2.41255
TR38489|c0_g1_i2	1.68935	0.335124	0.00016483	2.41055	triose phosphate/phosphate translocator, non-green plastid, chloroplastic [Prunus mume]	triose phosphate phosphate non-green chloroplastic-like
TR27047|c3_g5_i16	1.95108	1.63384	4.73612e-06	2.40779	uncharacterized protein LOC103325585 [Prunus mume]
TR13189|c3_g4_i13	2.44614	0.338647	0.000283986	2.40521	heat shock cognate 70 kDa protein-like [Prunus mume]
TR35715|c1_g1_i3	29.3713	17.4309	0	2.40475	lysine histidine transporter 1-like [Prunus mume]
TR12971|c0_g1_i4	4.81344	2.90072	5.8914e-12	2.40452	allantoate deiminase [Prunus mume]
TR21876|c0_g2_i1	30.2181	18.8005	0	2.40268	cytochrome b5 reductase 4 [Prunus mume]	reduced lateral root formation isoform 1
TR34948|c0_g2_i20	1.64485	0.690274	3.86471e-09	2.40267	uncharacterized protein LOC103324332 [Prunus mume]	PREDICTED: uncharacterized protein LOC103324332
TR13502|c1_g2_i5	60.7214	35.399	0	2.39632	glucan endo-1,3-beta-glucosidase [Prunus mume]	thaumatin-like protein
TR12296|c0_g1_i2	1.86853	0.905501	0.00603355	2.39622	probable purine permease 11 [Prunus mume]	probable purine permease 11
TR27521|c0_g1_i1	9.99033	5.22527	0	2.39416	uncharacterized protein LOC103320282 [Prunus mume]
TR13447|c0_g1_i1	37.1858	21.9499	0	2.38933	uncharacterized protein At5g65660 [Prunus mume]	hydroxyproline-rich glycoprotein family protein
TR40186|c1_g1_i12	1.1365	1.04722	0.00036035	2.38825	zeaxanthin epoxidase, chloroplastic-like [Prunus mume]	zeaxanthin chloroplastic-like
TR13296|c0_g5_i3	3.87183	2.68431	8.21851e-05	2.38758	major allergen Pru ar 1-like [Prunus mume]	major allergen pru ar 1-like
TR31338|c1_g2_i9	6.26191	3.78125	8.47307e-07	2.38615	uncharacterized protein LOC103318931 [Prunus mume]
TR12761|c0_g1_i3	2.26993	1.21352	0.0422524	2.38591	L-aspartate oxidase, chloroplastic [Prunus mume]	l-aspartate chloroplastic
TR40540|c0_g1_i4	1.81941	0.596334	8.01146e-08	2.38536	basic leucine zipper and W2 domain-containing protein 2 [Prunus mume]	basic leucine zipper and w2 domain-containing protein 2-like
TR33092|c6_g1_i1	22.9954	16.8609	0	2.38075	Expansin [Prunus mume]	expansin
TR38576|c0_g1_i1	7.22577	4.50989	0	2.37986	ABC transporter G family member 29-like [Prunus mume]	abc transporter g family member 29-like
TR35384|c1_g1_i1	5.80029	3.38977	0	2.3794	protein NRT1/ PTR FAMILY 4.4-like [Prunus mume]	protein nrt1 ptr family -like
TR12479|c3_g2_i2	4.01925	0.539307	0.0305692	2.37841	uncharacterized protein LOC103342928 isoform X1 [Prunus mume]	transmembrane proteins
TR6502|c0_g1_i2	14.0393	6.85519	1.30008e-11	2.3774	uncharacterized protein LOC103334333 [Prunus mume]	protein sulfur deficiency-induced 1
TR23289|c0_g1_i1	8.34821	4.65843	0	2.37702	uncharacterized serine-rich protein C1E8.05 [Prunus mume]	uncharacterized serine-rich protein
TR11342|c1_g1_i6	0.770162	0.155126	1.2626e-07	2.37563	uncharacterized protein LOC103342365 [Prunus mume]	PREDICTED: uncharacterized protein LOC103342365
TR12298|c4_g4_i1	0.971499	0.386662	0.0125559	2.3756	3-oxo-Delta(4,5)-steroid 5-beta-reductase-like isoform X1 [Prunus mume]
TR20573|c0_g2_i1	6.44949	3.57511	1.18745e-11	2.37526	CASP-like protein RCOM_0864260 [Prunus mume]	casp-like protein 2b1
TR13154|c2_g2_i6	5.53882	2.54513	0.0261056	2.37476	sugar transport protein 13-like [Prunus mume]	sugar transport protein 13-like
TR12286|c0_g3_i1	40.1126	22.6034	0	2.37324	uncharacterized protein LOC103330641 [Prunus mume]	hypothetical protein PRUPE_ppb021781mg
TR25718|c0_g1_i6	1.62272	1.05566	9.99201e-16	2.37224	protein DAMAGED DNA-BINDING 2 [Prunus mume]	protein damaged dna-binding 2
TR39671|c0_g1_i4	0.583798	0.165494	0.00956714	2.37101	WD repeat-containing protein 48 [Prunus mume]	wd repeat-containing protein 48
TR12510|c2_g2_i6	2.45715	1.14246	0	2.37098	F-box/kelch-repeat protein At1g74510 [Prunus mume]	f-box kelch-repeat protein at1g74510-like
TR22|c0_g1_i1	12.2439	5.52903	3.13281e-11	2.3703	protein BPS1, chloroplastic-like [Prunus mume]	protein chloroplastic-like
TR27028|c3_g2_i1	1.07202	0.258982	0.00301006	2.36877	uncharacterized protein C227.17c [Prunus mume]	hypothetical protein PRUPE_ppa013756mg
TR41239|c0_g1_i1	19.5152	7.89888	0	2.36819	electron transfer flavoprotein subunit beta, mitochondrial [Prunus mume]	electron transfer flavoprotein subunit mitochondrial
TR10047|c0_g1_i10	0.878177	0.335542	0.0019471	2.36665	40S ribosomal protein S3a [Prunus mume]	40s ribosomal protein s3a-2-like
TR33095|c0_g1_i9	5.0867	5.1595	0.000581424	2.36627	nitronate monooxygenase [Prunus mume]	nitronate monooxygenase	http://www.genome.jp/dbget-bin/www_bget?ec:1.13.12.16
TR12637|c0_g1_i6	0.672319	0.214923	0.0292532	2.36481	carbonic anhydrase 2, chloroplastic-like isoform X1 [Prunus mume]	beta carbonic anhydrase chloroplastic-like isoform x1	http://www.genome.jp/dbget-bin/www_bget?ec:4.2.1.1
TR23618|c0_g1_i6	0.459169	0.229001	0.018454	2.36416	uncharacterized protein LOC103321897 [Prunus mume]	peroxisome biogenesis factor 10-like
TR40117|c3_g3_i4	1.26375	0.495521	4.04822e-08	2.36377
TR8011|c0_g1_i1	10.4477	5.71312	0	2.36344	ACC oxidase [Prunus mume]	1-aminocyclopropane-1-carboxylate oxidase
TR22808|c0_g1_i2	3.2174	1.20701	0.00126022	2.36331	APO protein 2, chloroplastic [Prunus mume]	PREDICTED: uncharacterized protein LOC103326422
TR25589|c0_g1_i3	13.1225	6.81676	0.00463317	2.36253	probable 2-aminoethanethiol dioxygenase [Prunus mume]	2-aminoethanethiol dioxygenase-like
TR6692|c0_g1_i1	23.208	4.84923	0.00105001	2.35921	ABC transporter F family member 1 [Prunus mume]	abc transporter f family member 1
TR37682|c1_g1_i5	1.41301	0.499161	2.56337e-07	2.35807	uncharacterized protein LOC103338677 [Prunus mume]	plant t7h20-70 protein
TR39652|c1_g2_i5	10.1518	6.01844	0	2.35665	mRNA-capping enzyme-like [Prunus mume]	mrna-capping enzyme
TR13203|c3_g3_i2	2.8695	1.73749	3.10862e-15	2.35571	tetrahydrocannabinolic acid synthase-like [Prunus mume]	tetrahydrocannabinolic acid synthase-like	http://www.genome.jp/dbget-bin/www_bget?ec:1.3.1.98
TR8450|c0_g3_i1	0.575594	0.12297	0.00110711	2.35312	zinc finger protein 4-like [Prunus mume]	zinc finger protein 4-like
TR13492|c2_g6_i1	1.82323	0.854735	0.00503398	2.34871	geraniol 8-hydroxylase-like [Prunus mume]
TR25844|c0_g1_i13	0.371328	0.144646	0.0255339	2.34824	uncharacterized protein LOC103333482 isoform X1 [Prunus mume]	PREDICTED: uncharacterized protein LOC103333482 isoform X1	http://www.genome.jp/dbget-bin/www_bget?ec:4.1.1.49
TR13452|c1_g1_i9	2.37728	1.9186	1.63094e-05	2.34788	cysteine-rich repeat secretory protein 38-like [Prunus mume]	cysteine-rich repeat secretory protein 38-like
TR37650|c0_g1_i6	0.51267	0.259834	0.0071716	2.34781	serine/threonine-protein kinase RIO1-like [Prunus mume]	serine threonine-protein kinase rio1-like
TR32312|c1_g1_i11	1.56006	0.640633	4.41513e-05	2.34693	uncharacterized protein LOC103321913 [Prunus mume]	probable alpha-galactosidase b-like
TR11348|c0_g2_i9	2.52776	0.819239	0.0120521	2.34232	probable boron transporter 2 [Prunus mume]
TR6720|c1_g2_i1	4.77675	2.20842	0.00021349	2.3415	ethylene-responsive transcription factor ERF113 [Prunus mume]	ethylene-responsive transcription factor erf113-like
TR39721|c1_g2_i5	0.558064	0.115192	1.38944e-06	2.34064	la-related protein 6B [Prunus mume]	la-related protein 6b
TR42963|c0_g1_i1	3.27843	1.26745	1.69789e-07	2.34024	ribonuclease 1, partial [Prunus mume]	extracellular ribonuclease le-like
TR21806|c0_g1_i1	4.20245	1.8087	0.0207025	2.3355	WD repeat-containing protein 3 [Prunus mume]	wd repeat-containing protein 3
TR40160|c4_g2_i2	4.04799	2.56719	0	2.3314	hydroquinone glucosyltransferase [Prunus mume]
TR26898|c1_g1_i2	2.66721	1.12802	0.047636	2.33029	ADP-ribosylation factor GTPase-activating protein AGD12-like [Prunus mume]	probable adp-ribosylation factor gtpase-activating protein agd11
TR13666|c5_g1_i8	102.005	61.656	0	2.32865	cytochrome P450 CYP749A22-like [Prunus mume]	cytochrome p450 cyp749a22-like
TR10645|c0_g1_i2	3.61436	1.50971	1.05992e-07	2.32849	uncharacterized protein LOC103327165 [Prunus mume]
TR8580|c0_g1_i2	22.5796	14.5304	0	2.3279	CBS domain-containing protein CBSX5 [Prunus mume]	cbs domain-containing protein cbsx5-like
TR19399|c0_g1_i3	13.8822	6.97931	0.00245557	2.32389	cytochrome b5 isoform A [Prunus mume]	cytochrome b5 isoform a
TR26902|c1_g1_i4	2.08981	0.787035	3.73737e-09	2.32352	thaumatin-like protein 1 [Prunus mume]	thaumatin-like protein precursor
TR13208|c1_g1_i1	9.35075	4.52384	3.80872e-05	2.32302
TR13639|c2_g1_i7	3.1202	1.53977	8.49723e-10	2.32247	cellulose synthase-like protein G3 [Prunus mume]	cellulose synthase-like protein g2
TR11751|c2_g2_i1	2.52913	1.04652	0	2.32183	cellulose synthase-like protein B4 isoform X2 [Prunus mume]	cellulose synthase-like protein h1
TR13081|c2_g2_i2	3.07983	1.19539	4.80769e-05	2.32101	sugar transport protein 13-like [Prunus mume]	sugar transport protein 13-like
TR12817|c0_g1_i8	1.82952	0.91259	1.05127e-05	2.32095	small RNA degrading nuclease 3 [Prunus mume]	small rna degrading nuclease 3-like
TR25128|c0_g1_i8	1.13117	0.168398	3.05237e-05	2.32056	copper chaperone for superoxide dismutase, chloroplastic/cytosolic [Prunus mume]	copper chaperone for superoxide chloroplastic cytosolic
TR12683|c2_g3_i2	7.38902	4.06852	0	2.3192	actin-7-like [Prunus mume]	actin-7-like
TR4571|c0_g1_i1	3.02951	2.39793	3.34362e-09	2.31856	adenylate isopentenyltransferase 3, chloroplastic [Prunus mume]	adenylate isopentenyltransferase chloroplastic	http://www.genome.jp/dbget-bin/www_bget?ec:2.5.1.75
TR32987|c4_g1_i1	4.29084	2.77507	0.00756239	2.31822	salicylic acid-binding protein 2-like [Prunus mume]	salicylic acid-binding protein 2-like
TR24327|c1_g1_i1	8.20307	4.93812	0	2.31682	putative receptor protein kinase ZmPK1 [Prunus mume]	receptor protein kinase 1
TR19892|c0_g1_i4	1.8916	0.887119	0.000353699	2.31409	2-hydroxyacyl-CoA lyase [Prunus mume]	2-hydroxyacyl- lyase
TR12773|c4_g1_i2	0.807092	0.169259	0.0228934	2.31407	chromatin structure-remodeling complex protein BSH [Prunus mume]
TR13144|c3_g1_i17	0.776589	0.282096	0.0248985	2.31285	uncharacterized protein LOC103330686 [Prunus mume]	ankyrin repeat-containing protein at3g12360-like
TR6737|c0_g1_i2	24.6061	16.1012	0	2.31066	CBS domain-containing protein CBSX5-like isoform X1 [Prunus mume]	cbs domain-containing protein cbsx5-like
TR10483|c0_g1_i1	41.0685	22.367	0	2.31065	ferredoxin--nitrite reductase, chloroplastic [Prunus mume]	ferredoxin--nitrite chloroplastic	http://www.genome.jp/dbget-bin/www_bget?ec:1.8.1.2
TR13012|c3_g1_i8	3.93254	2.58498	4.1993e-08	2.31061	putative beta-glucosidase 41 isoform X1 [Prunus mume]	beta-glucosidase 41
TR13525|c3_g3_i4	2.76242	1.839	0	2.31022	sugar transporter ERD6-like 7 [Prunus mume]	sugar transporter erd6-like 7
TR40122|c2_g3_i18	1.8106	0.928394	5.42037e-08	2.30909	putative pentatricopeptide repeat-containing protein At1g12700, mitochondrial [Prunus mume]	pentatricopeptide repeat-containing protein mitochondrial
TR12909|c1_g1_i8	4.8878	1.84791	0.00317135	2.30669	heterogeneous nuclear ribonucleoprotein A3 homolog 2-like [Prunus mume]	heterogeneous nuclear ribonucleoprotein a3 homolog 2-like
TR12200|c0_g1_i2	0.578019	0.864899	0.0336392	2.30615	cysteine synthase-like isoform X1 [Prunus mume]	bifunctional l-3-cyanoalanine synthase cysteine synthase d1-like isoform x1
TR39466|c0_g1_i8	69.4559	46.9767	0	2.30517	carbonic anhydrase 2-like [Prunus mume]	carbonic anhydrase 2 isoform x2	http://www.genome.jp/dbget-bin/www_bget?ec:4.2.1.1
TR37627|c0_g1_i3	2.55013	1.89562	5.07193e-07	2.30387	uncharacterized protein LOC103322378 [Prunus mume]	hypothetical protein PRUPE_ppa012539mg
TR12158|c2_g5_i4	0.397849	0.0932086	0.000460895	2.30352	uncharacterized protein LOC103335150 [Prunus mume]	methylmalonate-semialdehyde dehydrogenase	http://www.genome.jp/dbget-bin/www_bget?ec:1.2.1.18	http://www.genome.jp/dbget-bin/www_bget?ec:1.2.1.27
TR26594|c2_g1_i2	2.77208	0.319946	2.43657e-08	2.3033
TR40141|c1_g1_i1	32.957	21.0459	0	2.30323	pleiotropic drug resistance protein 1-like [Prunus mume]
TR37071|c0_g1_i4	0.331023	0.244516	0.00311761	2.3011	DNA repair protein RAD16 [Prunus mume]	dna repair protein rad16
TR12984|c4_g2_i5	1.86522	1.46693	0.000375313	2.29396	uncharacterized transporter YBR287W [Prunus mume]	uncharacterized transporter ybr287w-like
TR12984|c4_g2_i9	3.55019	2.1441	8.88178e-16	2.29342
TR38544|c4_g2_i2	0.89237	0.548255	0.0352044	2.29339	TMV resistance protein N-like [Prunus mume]	tmv resistance protein n-like
TR26756|c0_g2_i5	1.40407	0.387104	0.0132677	2.29309	transcription factor bHLH67 [Prunus mume]
TR27006|c3_g2_i5	2.74005	0.672856	0.00010866	2.29289	FAD synthase [Prunus mume]	fad synthase
TR13276|c0_g1_i6	2.77325	1.73597	0.00103464	2.29251	UDP-glycosyltransferase 76F1-like [Prunus mume]	udp-glycosyltransferase 76f1-like
TR8901|c0_g1_i3	0.821307	0.363983	0.000154023	2.29243	vesicle transport v-SNARE 12 [Prunus mume]	vesicle transport v-snare 12-like
TR39810|c0_g1_i4	0.502246	0.211876	0.0224603	2.29196	LOW QUALITY PROTEIN: tRNA (cytosine(38)-C(5))-methyltransferase [Prunus mume]
TR33214|c3_g1_i6	2.45413	1.31445	0.029717	2.28871	receptor-like protein 2 [Prunus mume]	receptor-like protein 2
TR26904|c4_g1_i2	15.185	9.95036	0	2.28783	mitochondrial chaperone BCS1-like [Prunus mume]	probable mitochondrial chaperone bcs1-b
TR25877|c4_g1_i3	44.107	27.9416	0	2.28723	glutamate dehydrogenase 2 [Prunus mume]	glutamate dehydrogenase 2
TR26453|c0_g1_i5	1.44736	0.634561	0.000353871	2.28675	probable protein S-acyltransferase 7 isoform X1 [Prunus mume]	probable protein s-acyltransferase 15 isoform x1
TR26434|c2_g2_i3	0.733837	0.475833	0.000678152	2.28618	uncharacterized protein C4orf29 [Prunus mume]	PREDICTED: uncharacterized protein C4orf29 homolog
TR13617|c0_g1_i3	9.08856	5.42575	4.49578e-07	2.28564	uncharacterized protein At1g01500-like [Prunus mume]	erythronate-4-phosphate dehydrogenase family protein isoform 1
TR11491|c1_g3_i3	0.266452	0.0850691	0.0216302	2.2845	uncharacterized protein LOC103331119 [Prunus mume]	PREDICTED: uncharacterized protein LOC103331119
TR9963|c0_g1_i4	938.598	551.158	0	2.28174	probable phospholipid hydroperoxide glutathione peroxidase [Prunus mume]
TR36653|c1_g2_i1	7.79979	5.05915	0	2.28149	protein kinase 2A, chloroplastic-like [Prunus mume]	protein kinase chloroplastic-like
TR23223|c0_g2_i1	0.867601	0.191119	0.0231008	2.28044	peptidyl-prolyl cis-trans isomerase-like 1 [Prunus mume]	peptidyl-prolyl cis-trans isomerase cyp18-2
TR35865|c0_g1_i2	0.667146	0.330168	1.88269e-06	2.27838	putative DNA-binding protein ESCAROLA [Prunus mume]	dna-binding protein escarola
TR32288|c7_g1_i1	52.4574	34.0475	7.42535e-10	2.2775	cytochrome P450 CYP749A22-like [Prunus mume]	cytochrome p450 cyp749a22-like
TR26705|c1_g1_i1	0.711992	0.179921	0.00399589	2.27593	phosphoinositide phosphatase SAC8 isoform X2 [Prunus mume]	phosphoinositide phosphatase sac8 isoform x2
TR10571|c0_g1_i3	0.500907	0.0993465	0.000328699	2.27591	ubiquitin carboxyl-terminal hydrolase 15 isoform X1 [Prunus mume]	ubiquitin carboxyl-terminal hydrolase 15 isoform x1
TR31412|c0_g1_i12	1.18009	0.220178	0.00218551	2.27568	probable anion transporter 6, chloroplastic [Prunus mume]	probable anion transporter chloroplastic
TR40536|c1_g1_i1	5.57937	2.99885	0	2.27519	probable glutathione S-transferase [Prunus mume]	glutathione s-transferase tau 7
TR33094|c2_g1_i5	4.10787	1.9575	2.7577e-05	2.27492	uncharacterized protein LOC103338768 [Prunus mume]	calmodulin binding
TR26479|c1_g2_i19	0.248809	0.0526286	0.0448513	2.27272	probable GPI-anchored adhesin-like protein PGA55 isoform X1 [Prunus mume]	elm2 domain-containing family protein
TR13276|c0_g1_i7	1.37393	0.63849	6.29723e-05	2.27231	UDP-glycosyltransferase 76F1-like [Prunus mume]	udp-glycosyltransferase 76f1-like
TR40488|c0_g1_i4	0.818607	0.419339	0.000924546	2.27147	60S ribosomal protein L8-3-like [Prunus mume]	60s ribosomal protein l8-3
TR25673|c0_g1_i13	1.31277	1.14391	4.55512e-05	2.27065	OTU domain-containing protein DDB_G0284757 [Prunus mume]	otu domain-containing protein ddb_g0284757
TR32280|c7_g1_i8	0.639949	0.165751	0.0315812	2.2702	uncharacterized protein LOC103334049 isoform X2 [Prunus mume]	e3 ubiquitin-protein ligase march2
TR11967|c1_g1_i6	29.4029	19.4771	0	2.27007	dihydrofolate reductase [Prunus mume]	upf0483 protein agap003155
TR13180|c1_g1_i3	2.24547	0.250251	0.0257458	2.26885	uncharacterized protein LOC103330895 [Prunus mume]	f-box lrr-repeat protein at4g14103-like
TR7733|c0_g1_i3	2.06972	1.00182	3.83661e-05	2.26782	transcription factor GAMYB-like [Prunus mume]	transcription factor gamyb-like
TR13618|c2_g3_i3	1.58718	0.897628	0.00637736	2.26526	wall-associated receptor kinase-like 1 isoform X1 [Prunus mume]	wall-associated receptor kinase-like 1
TR26138|c0_g1_i1	0.835067	0.294149	0.0368805	2.26371	uncharacterized protein LOC103327542 [Prunus mume]	hypothetical protein PRUPE_ppa009870mg
TR33657|c0_g1_i16	9.29208	7.28109	9.25265e-09	2.26343	hypersensitive-induced response protein 2 [Prunus mume]
TR32312|c1_g1_i5	2.89897	1.62067	0.0139889	2.26254	uncharacterized protein LOC103321913 [Prunus mume]	melibiase family protein
TR25607|c0_g3_i2	30.896	20.4684	0	2.26164	lysosomal beta glucosidase-like [Prunus mume]	lysosomal beta glucosidase-like
TR39709|c0_g1_i16	0.77368	0.647216	0.00420644	2.26158	asparagine--tRNA ligase, chloroplastic/mitochondrial [Prunus mume]	asparagine--trna chloroplastic mitochondrial	http://www.genome.jp/dbget-bin/www_bget?ec:6.1.1.22
TR24404|c0_g1_i6	13.0062	8.86517	0	2.26143	protein cornichon homolog 4-like [Prunus mume]	protein cornichon homolog 4-like
TR24329|c1_g1_i1	1.65285	0.903857	0.0101324	2.26045	aspartic proteinase-like protein 1 [Prunus mume]	aspartic proteinase-like protein 1
TR25150|c0_g2_i2	0.399307	0.143934	0.0118983	2.26011	uncharacterized protein LOC103337177 [Prunus mume]	p-loop containing nucleoside triphosphate hydrolases superfamily protein isoform 1
TR11493|c0_g1_i4	0.561367	0.132407	0.0096127	2.25986	bifunctional epoxide hydrolase 2-like [Prunus mume]	bifunctional epoxide hydrolase 2
TR36564|c0_g1_i2	0.991346	0.524414	0.0198568	2.25983	nudix hydrolase 16, mitochondrial-like [Prunus mume]	nudix hydrolase mitochondrial-like
TR20398|c0_g1_i1	8.53098	4.41336	0	2.25973	uncharacterized protein LOC103341531 [Prunus mume]	PREDICTED: uncharacterized protein LOC103341531
TR26861|c0_g2_i6	1.76986	0.371539	0.031041	2.25961	N6-adenosine-methyltransferase MT-A70-like [Prunus mume]	n6-adenosine-methyltransferase mt-a70-like
TR9303|c0_g3_i1	1.47435	0.620366	0.000265433	2.2591	uncharacterized protein LOC103320926 [Prunus mume]	myb sant-like dna-binding domain partial
TR19363|c0_g1_i6	1.39391	1.29286	0.00683069	2.25628	thioredoxin-like 1-2, chloroplastic [Prunus mume]	thioredoxin-like 1- chloroplastic
TR6514|c0_g1_i1	1.66469	0.807736	0.00406601	2.25626	uncharacterized protein LOC103324374 [Prunus mume]	u-box domain-containing protein 35
TR26726|c2_g2_i2	14.5656	7.42099	0.000700336	2.25417	cystinosin homolog [Prunus mume]	cystinosin homolog
TR33062|c0_g1_i7	5.34743	0.666275	6.53131e-06	2.25223	uncharacterized protein LOC103340174 [Prunus mume]
TR38284|c0_g1_i1	53.683	36.9518	3.22964e-13	2.25077	BAHD acyltransferase DCR [Prunus mume]	bahd acyltransferase dcr
TR19873|c0_g2_i2	1.69209	0.331433	0.000206153	2.2507	GDSL esterase/lipase At1g54790 isoform X2 [Prunus mume]	gdsl esterase lipase at1g54790-like isoform x1
TR36577|c0_g1_i3	0.514509	0.184806	0.0277858	2.25039	uncharacterized protein LOC103321328 [Prunus mume]	rnase h family isoform 2
TR26863|c1_g1_i2	2.15825	1.50463	0.0130533	2.25018	protein TRANSPARENT TESTA 12-like [Prunus mume]	multidrug and toxic compound extrusion-type partial
TR13196|c1_g1_i4	10.951	2.24582	6.17817e-08	2.24932	beta-amyrin synthase-like [Prunus mume]	beta-amyrin synthase-like
TR32999|c0_g2_i2	1.83699	1.23408	0	2.2481	E3 ubiquitin-protein ligase RGLG2 [Prunus mume]	e3 ubiquitin-protein ligase rglg2
TR40488|c0_g1_i1	2.42453	0.371624	0.0341298	2.24808	60S ribosomal protein L8-3-like [Prunus mume]	60s ribosomal protein l8-3
TR10923|c0_g1_i4	0.264581	0.0783186	0.029034	2.24571	pentatricopeptide repeat-containing protein At3g09040, mitochondrial-like [Prunus mume]	pentatricopeptide repeat-containing protein at1g11290-like
TR13522|c4_g2_i7	0.926199	0.90143	1.43892e-11	2.24559	probable protein phosphatase 2C 35 [Prunus mume]	probable protein phosphatase 2c 35
TR11367|c0_g4_i1	44.7955	30.7074	0	2.24323	aldehyde dehydrogenase family 3 member H1 isoform X1 [Prunus mume]	aldehyde dehydrogenase family 3 member h1-like isoform x2
TR40852|c1_g2_i1	1.05656	0.51185	0.000429984	2.24303	probable lysine-specific demethylase JMJ14 [Prunus mume]	probable lysine-specific demethylase jmj14
TR33092|c6_g2_i1	3.07478	0.902282	3.1086e-06	2.24244	Expansin [Prunus mume]	expansin
TR12050|c5_g4_i3	0.450449	0.21071	0.0106642	2.24213	pentatricopeptide repeat-containing protein At3g04130, mitochondrial [Prunus mume]	pentatricopeptide repeat-containing protein mitochondrial
TR6661|c0_g1_i1	2.35319	0.959881	2.29419e-05	2.24116	peptidyl-prolyl cis-trans isomerase NIMA-interacting 4 [Prunus mume]	peptidyl-prolyl cis-trans isomerase nima-interacting 4
TR9930|c0_g1_i1	1.23556	0.727831	8.12239e-13	2.24059	protein FAR1-RELATED SEQUENCE 5-like isoform X1 [Prunus mume]	protein far1-related sequence 5-like
TR13724|c2_g2_i7	0.290147	0.171768	0.00391251	2.24055	pentatricopeptide repeat-containing protein At3g62890-like [Prunus mume]	ring finger and chy zinc finger domain-containing protein 1
TR12587|c2_g3_i20	0.415263	0.472023	1.7424e-05	2.23732	symplekin [Prunus mume]	heat repeat-containing protein isoform 5
TR25848|c0_g1_i1	1.72652	1.16994	0.00401288	2.2367	LOW QUALITY PROTEIN: probable aldo-keto reductase 2 [Prunus mume]
TR32980|c0_g1_i14	1.28337	1.11296	0.0183759	2.23621	ornithine aminotransferase, mitochondrial [Prunus mume]	ornithine mitochondrial	http://www.genome.jp/dbget-bin/www_bget?ec:2.6.1.13
TR11897|c1_g1_i14	1.09746	0.725209	9.58467e-07	2.23134	LOW QUALITY PROTEIN: beta-galactosidase [Prunus mume]	beta-galactosidase precursor	http://www.genome.jp/dbget-bin/www_bget?ec:3.2.1.23
TR26768|c1_g1_i1	2.89338	2.74259	0.0365209	2.23127	probable glutathione S-transferase [Prunus mume]
TR12893|c0_g1_i12	0.214091	0.101765	0.00259877	2.22995	LOW QUALITY PROTEIN: protein GAMETE EXPRESSED 2 [Prunus mume]	protein gamete expressed 2-like
TR13525|c1_g2_i1	53.6623	32.6149	1.33207e-11	2.22713	sugar transporter ERD6-like 7 [Prunus mume]
TR7966|c0_g2_i1	37.4151	23.5122	6.71752e-09	2.22698	4-coumarate--CoA ligase-like 7 [Prunus mume]	4-coumarate-- ligase-like 7
TR11724|c0_g1_i4	8.73441	3.01297	0	2.22584	acyl-[acyl-carrier-protein] desaturase, chloroplastic-like [Prunus mume]	acyl-	http://www.genome.jp/dbget-bin/www_bget?ec:1.14.19.2
TR12757|c0_g1_i6	1.33942	0.301442	0.0404464	2.22527	uncharacterized protein LOC103328193 [Prunus mume]	neurofilament heavy polypeptide-like
TR8388|c0_g1_i1	7.94825	5.09747	1.7508e-09	2.2251	magnesium transporter MRS2-3-like [Prunus mume]
TR26371|c0_g1_i5	17.6758	10.2916	0	2.22462	probable LRR receptor-like serine/threonine-protein kinase At1g67720 isoform X1 [Prunus mume]	probable lrr receptor-like serine threonine-protein kinase at1g67720
TR38579|c2_g3_i11	3.39823	1.54232	0.0252328	2.22451	uncharacterized protein LOC103341313 [Prunus mume]
TR38447|c0_g1_i1	0.908908	0.287719	0.000212702	2.22421	3-ketoacyl-CoA synthase 1-like [Prunus mume]	probable 3-ketoacyl- synthase 2	http://www.genome.jp/dbget-bin/www_bget?ec:2.3.1.180	http://www.genome.jp/dbget-bin/www_bget?ec:2.3.1.199
[truncated: 4,043 more rows]

## Sheet: day3
Transcripts	FPKM D3	FPKM W3	FDR	LogRealFC	Description P. mume	Description Ath	KEGG	KEGG2
TR26916|c0_g1_i1	16.3399	0	0	21.7204	GDSL esterase/lipase 2-like [Prunus mume]	gdsl esterase lipase 2-like
TR22444|c0_g1_i1	6.39212	0	0	20.4759	WAT1-related protein At1g68170-like [Prunus mume]
TR38510|c3_g4_i11	10.1183	2.70659e-11	0	20.1007	scopoletin glucosyltransferase-like [Prunus mume]	scopoletin glucosyltransferase-like
TR12808|c3_g2_i1	4.73234	2.57665e-25	0	19.9861	probable mannitol dehydrogenase [Prunus mume]
TR33680|c0_g2_i1	7.26896	1.80294e-08	0	19.4339	probable glutathione S-transferase [Prunus mume]	probable glutathione s-transferase
TR40110|c2_g4_i7	4.26087	6.3784e-09	0	19.2295	uncharacterized protein LOC103332439 [Prunus mume]	cyclic nucleotide-gated ion channel 1-like
TR13155|c3_g3_i1	11.8187	0	0	18.7623	scopoletin glucosyltransferase-like [Prunus mume]	scopoletin glucosyltransferase-like
TR40121|c5_g2_i1	2.00623	3.91456e-27	0	18.727	receptor-like protein kinase FERONIA [Prunus mume]
TR25273|c1_g1_i1	2.36239	1.72037e-08	4.44089e-16	18.6821	glycoprotein 3-alpha-L-fucosyltransferase A-like [Prunus mume]
TR11817|c0_g1_i7	0.859599	3.87614e-07	1.07174e-07	18.4486	uncharacterized protein LOC103339208 [Prunus mume]
TR40520|c1_g1_i2	1.22802	0	4.39686e-09	18.3432	probable L-type lectin-domain containing receptor kinase S.5 [Prunus mume]	probable l-type lectin-domain containing receptor kinase
TR13173|c0_g1_i2	4.3535	5.77222e-09	1.25973e-07	18.2638	L-ascorbate oxidase homolog [Prunus mume]
TR24610|c0_g1_i1	0.952246	0	1.08241e-05	18.2541	probable L-type lectin-domain containing receptor kinase S.5 [Prunus mume]
TR26916|c0_g1_i2	1.04767	0	0.000125932	18.1078	GDSL esterase/lipase 2-like [Prunus mume]	gdsl esterase lipase 2-like
TR13619|c1_g6_i1	6.46931	3.47458e-22	0.000301179	18.0854	12-oxophytodienoate reductase 2-like [Prunus mume]	12-oxophytodienoate reductase 11
TR37971|c6_g2_i1	2.04084	0	0.0199885	18.0465	cyclic nucleotide-gated ion channel 1-like [Prunus mume]
TR13500|c1_g3_i7	2.0288	7.3705e-21	0.0362317	17.918	beta-glucosidase 12-like [Prunus mume]	beta-glucosidase 12-like
TR37845|c4_g1_i13	1.5255	3.13128e-07	0.000103582	17.7577	UDP-glycosyltransferase 85A2-like [Prunus mume]	udp-glycosyltransferase 85a2-like
TR38476|c0_g1_i8	1.56736	5.77148e-08	0.00156341	17.6626	3-oxoacyl-[acyl-carrier-protein] synthase II, chloroplastic-like [Prunus mume]
TR26734|c4_g2_i13	1.11094	1.30956e-08	0.000729543	17.5014	palmitoyl-monogalactosyldiacylglycerol delta-7 desaturase, chloroplastic-like [Prunus mume]	palmitoyl-monogalactosyldiacylglycerol delta-7 chloroplastic-like
TR25826|c0_g3_i1	1.50771	8.74188e-08	0.00713983	17.4252	tRNA dimethylallyltransferase 9 [Prunus mume]	trna dimethylallyltransferase 9
TR22591|c0_g1_i3	0.955777	6.2587e-08	0.00263924	17.3566	uncharacterized protein LOC103324582 [Prunus mume]	sulfite exporter family
TR40110|c2_g4_i1	5.74326	2.13539e-05	0.000182003	17.2339	uncharacterized protein LOC103332439 [Prunus mume]	cyclic nucleotide-gated ion channel 1-like
TR13047|c4_g1_i4	0.744286	1.61329e-08	0.0043087	17.2215	UDP-glycosyltransferase 85A5-like [Prunus mume]
TR11788|c0_g1_i4	1.46972	1.73898e-06	0.00286791	17.2211	uncharacterized protein LOC103335649 isoform X2 [Prunus mume]	hypothetical protein PRUPE_ppa013909mg
TR10822|c0_g1_i2	0.857508	8.56244e-08	0.00968353	17.1841	carboxypeptidase D isoform X2 [Prunus mume]	carboxypeptidase d isoform x2
TR25826|c0_g1_i1	1.08923	1.64215e-08	0.00581	17.179	tRNA dimethylallyltransferase 9 [Prunus mume]	trna dimethylallyltransferase 9
TR13620|c2_g2_i12	1.41408	6.02622e-06	2.94708e-05	17.0235	chitin elicitor receptor kinase 1 isoform X1 [Prunus mume]	chitin elicitor receptor kinase 1-like isoform x2
TR13454|c1_g1_i17	0.749014	2.38378e-06	0.00237632	16.9187	putative cell division cycle ATPase [Prunus mume]	cell division cycle atpase
TR26929|c0_g1_i3	0.175295	2.39843e-07	0.00744661	16.9078	protein SHOOT GRAVITROPISM 6 [Prunus mume]	protein shoot gravitropism 6
TR24845|c0_g2_i2	0.616797	8.44176e-07	1.19558e-08	16.899	probable transcription factor PosF21 [Prunus mume]
TR26967|c0_g1_i21	1.11512	2.78526e-07	0.00245942	16.8971	electron transfer flavoprotein-ubiquinone oxidoreductase, mitochondrial [Prunus mume]
TR13388|c0_g1_i1	0.925546	4.15037e-06	0.00106837	16.8942	receptor-like protein kinase HSL1 [Prunus mume]
TR40862|c1_g2_i6	0.360143	4.36334e-07	0.0168106	16.8456	glutathione reductase, cytosolic [Prunus mume]	glutathione cytosolic
TR8551|c0_g3_i1	0.809905	1.68256e-08	0.00410297	16.8371	probable mediator of RNA polymerase II transcription subunit 26b [Prunus mume]
TR33009|c1_g1_i4	0.342216	7.47964e-09	0.0184713	16.8348	endoplasmic reticulum metallopeptidase 1 [Prunus mume]	endoplasmic reticulum metallopeptidase 1
TR13574|c4_g1_i1	2.50523	6.4291e-07	0.00336991	16.8168	uncharacterized protein LOC103330685 isoform X1 [Prunus mume]	hypothetical protein PRUPE_ppa021336mg, partial
TR37887|c4_g1_i3	0.54332	1.40591e-07	0.00382384	16.7839	receptor-like protein kinase FERONIA [Prunus mume]
TR7433|c0_g3_i1	1.07902	3.49509e-07	0.00975631	16.7285	50S ribosomal protein L18, chloroplastic [Prunus mume]	50s ribosomal protein chloroplastic
TR12778|c3_g1_i11	0.444872	9.63532e-08	0.0171943	16.7208	N-acetylglucosaminyl-phosphatidylinositol de-N-acetylase-like [Prunus mume]	n-acetylglucosaminyl-phosphatidylinositol de-n-acetylase-like
TR32283|c0_g3_i8	0.561124	4.33936e-07	0.0211882	16.6599	cell division cycle 20.1, cofactor of APC complex-like isoform X2 [Prunus mume]	cell division cycle cofactor of apc complex-like
TR12060|c1_g1_i2	0.733373	4.24817e-08	0.0226735	16.6138	uncharacterized protein LOC103334406 [Prunus mume]	probable aminopyrimidine mitochondrial isoform x1
TR13011|c0_g3_i6	0.78678	8.02463e-08	0.0209384	16.6127	uncharacterized protein LOC103343955 [Prunus mume]	PREDICTED: uncharacterized protein LOC103343955
TR32289|c0_g1_i1	2.40191	1.26477e-05	3.43928e-10	16.5815
TR13056|c6_g1_i2	1.46585	3.28828e-08	0.00943518	16.574	protein-S-isoprenylcysteine O-methyltransferase A-like [Prunus mume]	protein-s-isoprenylcysteine o-methyltransferase a-like
TR40801|c0_g1_i16	2.1382	1.0233e-06	0.00925603	16.5515	uncharacterized protein LOC103327648 [Prunus mume]	telomere repeat-binding protein 6
TR24420|c0_g1_i3	0.254557	6.11582e-09	0.00851367	16.4991	Werner syndrome ATP-dependent helicase-like [Prunus mume]	werner syndrome atp-dependent helicase-like
TR9142|c0_g1_i3	1.79183	1.56663e-05	1.03112e-06	16.4188	pathogen-related protein-like [Prunus mume]	pathogen-related
TR9852|c0_g1_i4	0.78909	4.74891e-07	0.0274643	16.4179	hypothetical chloroplast RF34 (plastid) [Prunus mume]	photosystem i assembly protein ycf3
TR24397|c1_g1_i1	1.22035	6.69995e-07	0.0303921	16.3758	biotin carboxyl carrier protein of acetyl-CoA carboxylase, chloroplastic isoform X3 [Prunus mume]
TR34424|c0_g3_i1	0.282982	1.11421e-08	0.0448686	16.3696	isoleucine--tRNA ligase, mitochondrial [Prunus mume]
TR24798|c0_g1_i1	1.05592	4.93355e-06	0.00861689	16.3369	adenylyl-sulfate kinase 3 [Prunus mume]	adenylyl-sulfate kinase 3	http://www.genome.jp/dbget-bin/www_bget?ec:2.7.1.25
TR34635|c0_g1_i1	1.881	1.36261e-05	0.000479365	16.3269		guanine nucleotide-binding protein subunit gamma 3-like
TR39936|c0_g1_i1	0.564926	2.63059e-07	0.0375377	16.3123	probable arabinosyltransferase ARAD1 [Prunus mume]	probable arabinosyltransferase arad1
TR40523|c0_g2_i3	0.859101	1.57714e-07	0.0345755	16.3095	tubulin-folding cofactor B-like [Prunus mume]
TR8614|c0_g1_i1	0.854852	7.85905e-07	0.0143337	16.2911	pre-mRNA-splicing factor syf2 isoform X1 [Prunus mume]	pre-mrna-splicing factor syf2
TR12205|c0_g1_i12	0.393515	2.81563e-07	0.0359215	16.2226	ribonucleoside-diphosphate reductase small chain A [Prunus mume]	ribonucleoside-diphosphate reductase small chain a	http://www.genome.jp/dbget-bin/www_bget?ec:1.17.4.1
TR12924|c2_g6_i2	0.914799	8.01512e-08	0.0463484	16.1986	isoflavone reductase homolog [Prunus mume]	isoflavone reductase homolog
TR8539|c0_g1_i1	3.05085	2.8128e-05	0.00153005	16.19	ribosome-binding factor PSRP1, chloroplastic isoform X2 [Prunus mume]	ribosome-binding factor chloroplastic
TR8422|c1_g2_i1	0.600147	3.01851e-07	0.0186157	16.1823	pectinesterase-like [Prunus mume]	pectinesterase-like	http://www.genome.jp/dbget-bin/www_bget?ec:3.1.1.11
TR33664|c0_g3_i4	1.15085	4.72016e-06	0.00904784	16.1662	outer envelope pore protein 16-2, chloroplastic [Prunus mume]
TR26532|c0_g1_i6	0.753194	2.68969e-08	0.0256095	16.1523	protein BONZAI 1-like [Prunus mume]	protein bonzai 1-like
TR11776|c0_g3_i8	0.593723	1.68446e-07	0.0313874	16.1312	nudix hydrolase 13, mitochondrial-like isoform X1 [Prunus mume]	nudix hydrolase mitochondrial-like
TR26694|c3_g3_i4	0.258072	2.61848e-07	0.0276263	16.0703	DNA ligase 1-like [Prunus mume]	dna ligase 1-like
TR36916|c3_g1_i3	0.465416	5.24581e-06	0.000348703	15.9917	aspartic proteinase-like protein 2 [Prunus mume]	aspartic proteinase-like protein 2
TR12559|c1_g2_i1	0.521706	5.08864e-08	0.00669389	15.9635	UPF0481 protein At3g47200 [Prunus mume]	upf0481 protein at3g47200-like
TR11560|c0_g3_i17	0.44196	2.42635e-06	0.025312	15.9586	lycopene epsilon-cyclase, partial [Prunus mume]	lycopene epsilon chloroplastic
TR8632|c0_g1_i1	0.495993	2.2091e-06	0.0165411	15.8998	glutamate-rich WD repeat-containing protein 1 [Prunus mume]	glutamate-rich wd repeat-containing protein 1
TR34933|c0_g1_i2	0.21464	6.44784e-07	0.0375926	15.8207	protein TRANSPARENT TESTA 12-like [Prunus mume]	protein transparent testa 12-like
TR36591|c1_g1_i27	0.446213	2.38747e-06	0.0259286	15.8143	putative PAP-specific phosphatase, mitochondrial [Prunus mume]
TR40464|c2_g1_i5	0.522283	8.24936e-06	5.21819e-05	15.4869	wall-associated receptor kinase-like 6 [Prunus mume]
TR33095|c0_g1_i14	2.51558	6.63611e-05	4.84782e-05	15.2979	nitronate monooxygenase [Prunus mume]
TR32336|c0_g1_i7	0.117049	1.43993e-06	0.0404866	15.2842	branched-chain-amino-acid aminotransferase 3, chloroplastic-like [Prunus mume]	branched-chain-amino-acid aminotransferase chloroplastic-like
TR37871|c1_g2_i5	1.80909	2.41117e-05	0.0259845	15.2822	probable plastid-lipid-associated protein 4, chloroplastic [Prunus mume]
TR12808|c3_g2_i3	0.818311	1.66652e-05	0.00129797	15.1739	probable mannitol dehydrogenase [Prunus mume]
TR26008|c1_g1_i8	0.408304	7.16962e-06	0.026956	15.1547	ADP-ribosylation factor 1 [Prunus mume]	adp-ribosylation factor 2
TR39999|c1_g2_i2	1.96741	6.29996e-05	1.6793e-07	14.8827	cation transport regulator-like protein 2 [Prunus mume]	hypothetical protein CISIN_1g026446mg
TR7946|c0_g2_i1	0.874174	2.65502e-05	0.0175726	14.6838	vacuolar protein sorting-associated protein 2 homolog 2 [Prunus mume]	vacuolar protein sorting-associated protein 2 homolog 2
TR26552|c7_g1_i9	1.65775	5.74664e-05	0.000641973	14.4984	calcineurin subunit B-like [Prunus mume]	calcineurin subunit b-like
TR24730|c0_g1_i4	0.433434	1.61297e-05	0.0115571	14.4648	uncharacterized protein At1g04910 [Prunus mume]	o-fucosyltransferase family protein isoform 2	http://www.genome.jp/dbget-bin/www_bget?ec:2.4.1.221
TR26952|c1_g6_i2	0.611136	2.26247e-05	0.00347578	14.3948	uncharacterized protein LOC103327120 [Prunus mume]
TR32299|c5_g1_i11	0.71088	2.99234e-05	1.81403e-05	14.3834	UDP-glycosyltransferase 74E2-like [Prunus mume]	udp-glycosyltransferase 74e2-like
TR12467|c0_g1_i6	0.727392	3.38161e-05	0.0063018	14.283	transmembrane emp24 domain-containing protein p24delta3-like [Prunus mume]
TR37841|c0_g1_i2	0.493114	2.05936e-05	0.00714525	14.2306
TR33103|c0_g2_i7	0.844449	4.8004e-05	1.00165e-06	14.215	G-type lectin S-receptor-like serine/threonine-protein kinase At2g19130 [Prunus mume]
TR13347|c4_g2_i1	3.19614	0.000172676	3.78085e-05	14.1882	UDP-glycosyltransferase 73C1-like [Prunus mume]	udp-glycosyltransferase 73c1-like
TR37811|c2_g1_i2	0.291044	1.34291e-05	0.0197576	14.1296	LOW QUALITY PROTEIN: putative UDP-glucuronate:xylan alpha-glucuronosyltransferase 3 [Prunus mume]	udp-glucuronate:xylan alpha-glucuronosyltransferase 3
TR13347|c4_g2_i5	2.02622	0.000127945	0.000101929	13.9856	UDP-glycosyltransferase 73C1-like [Prunus mume]	udp-glycosyltransferase 73c1-like
TR31358|c1_g1_i1	0.220963	1.23372e-05	0.0321595	13.9448	U1 small nuclear ribonucleoprotein 70 kDa [Prunus mume]	u1 small nuclear ribonucleoprotein 70 kda
TR34085|c0_g1_i2	0.54879	3.11006e-05	0.026905	13.8582	uncharacterized protein LOC103323209 [Prunus mume]	PREDICTED: uncharacterized protein LOC103323209
TR13402|c1_g1_i1	1.20088	7.40964e-05	0.00929131	13.8479	protoheme IX farnesyltransferase, mitochondrial [Prunus mume]	protoheme ix mitochondrial
TR26028|c0_g1_i1	0.304878	1.86669e-05	0.000118248	13.6677	stress response protein NST1-like [Prunus mume]	stress response protein nst1-like
TR13452|c1_g2_i2	1.53422	0.000159561	5.018e-07	13.1718	cysteine-rich repeat secretory protein 38-like [Prunus mume]
TR38557|c2_g2_i14	0.83508	9.63836e-05	0.0444725	13.0896	alpha-L-arabinofuranosidase 1-like [Prunus mume]
TR25769|c0_g1_i7	2.06389	0.000276093	0.00712802	13.013	uncharacterized protein LOC103332098 isoform X2 [Prunus mume]	hypothetical protein PRUPE_ppa001421mg
TR13526|c1_g1_i1	0.569192	7.23147e-05	0.00112088	12.8643	GABA transporter 1-like [Prunus mume]	gaba transporter 1-like
TR12951|c4_g5_i11	0.430647	5.9222e-05	0.0419016	12.8081	gamma-soluble NSF attachment protein [Prunus mume]	gamma-soluble nsf attachment protein
TR11128|c2_g2_i5	7.88056	0.00113743	0	12.7989	conserved oligomeric Golgi complex subunit 3 [Prunus mume]	conserved oligomeric golgi complex subunit 3
TR13698|c0_g6_i2	1.11148	0.000132282	0.0387433	12.772	LOW QUALITY PROTEIN: TMV resistance protein N-like [Prunus mume]
TR11086|c0_g1_i11	0.419425	6.61125e-05	0.00416685	12.628	uncharacterized protein LOC103324551 [Prunus mume]	cysteine-rich receptor-like protein kinase 25
TR37796|c1_g2_i3	0.299536	4.39249e-05	0.045084	12.6164	tropinone reductase homolog At1g07440-like [Prunus mume]	tropinone reductase homolog at1g07440-like
TR10580|c0_g2_i5	0.792949	0.000135522	0.0318423	12.5601	uncharacterized protein LOC103329778 [Prunus mume]	PREDICTED: uncharacterized protein LOC103329778
TR19921|c0_g1_i1	0.753223	0.000111359	0.00449842	12.4988	CASP-like protein POPTRDRAFT_758901 [Prunus mume]	casp-like protein 1c2
TR13034|c0_g1_i11	0.821561	0.000157556	0.00668496	12.4857	rho GDP-dissociation inhibitor 1-like [Prunus mume]	rho gdp-dissociation inhibitor 1-like
TR40099|c1_g1_i7	0.331634	5.4388e-05	0.00604958	12.4196	probable receptor-like protein kinase At1g67000 [Prunus mume]
TR9132|c0_g1_i2	0.384252	6.05598e-05	0.0215739	12.3874	probable nucleoredoxin 1 [Prunus mume]	probable nucleoredoxin 1
TR7568|c0_g1_i1	0.518686	0.000101428	0.0218109	12.2827	40S ribosomal protein S28-like [Prunus mume]	40s ribosomal protein s28
TR13389|c1_g2_i2	0.262763	5.71462e-05	5.77529e-07	12.2702	probable disease resistance protein At5g66900 [Prunus mume]	probable disease resistance protein at5g66900
TR12814|c1_g1_i13	0.537965	0.00010006	0.0098249	12.2451	cinnamoyl-CoA reductase 1-like [Prunus mume]	cinnamoyl- reductase 1-like
TR32344|c4_g1_i8	0.414284	0.000102687	0.0169241	12.0464	probable nucleoredoxin 1 [Prunus mume]	probable nucleoredoxin 1
TR27031|c2_g1_i4	0.826985	0.000237592	4.13508e-05	11.97	uncharacterized protein LOC103337510 [Prunus mume]
TR13498|c2_g1_i2	0.733765	0.000207932	0.0128244	11.9495	uncharacterized protein LOC103332320 [Prunus mume]	serine threonine-protein kinase wnk-related isoform 2
TR26028|c0_g1_i17	0.320264	7.77226e-05	0.0159138	11.871	stress response protein NST1-like [Prunus mume]	stress response protein nst1-like
TR37997|c2_g2_i12	1.38327	0.000354933	0.0229104	11.8576	kelch repeat-containing protein At3g27220-like [Prunus mume]	kelch repeat-containing protein at3g27220-like
TR32741|c0_g1_i27	0.348587	9.65146e-05	0.00461041	11.7074	serine carboxypeptidase-like 20 [Prunus mume]	serine carboxypeptidase-like 20
TR25471|c1_g1_i1	10.8252	0.00303917	0.000111136	11.6957	(+)-neomenthol dehydrogenase-like [Prunus mume]
TR26329|c0_g1_i10	0.322851	0.000101426	0.036103	11.6393	myosin-11-like [Prunus mume]
TR27002|c1_g3_i11	0.899303	0.000261776	0.00821608	11.6335	probable low-specificity L-threonine aldolase 1 [Prunus mume]	probable low-specificity l-threonine aldolase 1
TR40503|c1_g2_i8	0.319234	9.65869e-05	0.000518398	11.5167	transcription factor TGA2 isoform X1 [Prunus mume]	transcription factor hbp-1b -like isoform x3
TR26614|c7_g3_i16	1.19235	0.000400155	0.0157606	11.4372	MADS-box protein AGL24-like [Prunus mume]	mads-box protein agl24-like	Transcription activator that mediates floral transition in response to vernalization. Promotes inflorescence fate in apical meristems. Acts in a dosage-dependent manner. Probably involved in the transduction of RLK-mediated signaling (e.g. IMK3 pathway). Together with AP1 and SVP, controls the identity of the floral meristem and regulates expression of class B, C and E genes. When associated with…
TR36591|c1_g1_i16	1.86078	0.000757096	0.0011161	11.3372	putative PAP-specific phosphatase, mitochondrial [Prunus mume]
TR37858|c1_g1_i12	1.32611	0.000571323	0.0028426	11.2955	uncharacterized protein LOC103326448 [Prunus mume]	nadh:ubiquinone subunit isoform 1
TR13347|c4_g2_i6	0.608812	0.000243362	0.00312896	11.2916	UDP-glycosyltransferase 73C1-like [Prunus mume]	udp-glycosyltransferase 73c1-like
TR12963|c2_g6_i9	3.74191	0.00158152	8.89967e-06	11.2655	uncharacterized protein LOC103331896 [Prunus mume]	(+)-neomenthol dehydrogenase-like
TR33095|c0_g1_i3	0.659329	0.000290051	0.00840061	11.2054	nitronate monooxygenase [Prunus mume]
TR13514|c3_g1_i2	0.583255	0.000231289	0.0132619	11.1559	uncharacterized protein LOC103336266 [Prunus mume]	PREDICTED: uncharacterized protein LOC103336266
TR31367|c0_g1_i4	3.81108	0.0017222	0	11.0925	uncharacterized protein LOC103327041 [Prunus mume]
TR12750|c0_g1_i2	2.29855	0.00114224	0.00918992	11.0807
TR9810|c1_g1_i6	0.380634	0.000188148	0.0405067	11.0669	uncharacterized protein ycf49 [Prunus mume]	PREDICTED: uncharacterized protein LOC101306233 isoform X2
TR26840|c9_g2_i3	21.2723	0.00995426	2.62846e-08	11.0249	2-alkenal reductase (NADP(+)-dependent)-like [Prunus mume]	2-alkenal reductase (nadp(+)-dependent)-like
TR11222|c1_g1_i1	0.806738	0.000360006	0.00323961	11.0214	polypyrimidine tract-binding protein homolog 1 isoform X1 [Prunus mume]	polypyrimidine tract-binding protein homolog 2 isoform x2
TR33095|c0_g1_i16	0.544385	0.000279131	0.0226873	10.9979	nitronate monooxygenase [Prunus mume]
TR12463|c2_g1_i5	1.44425	0.000839472	0.0054462	10.9258
TR11896|c1_g1_i1	0.586975	0.000355436	0.000257628	10.8173	LOW QUALITY PROTEIN: anthocyanidin 3-O-glucosyltransferase 5 [Prunus mume]
TR13357|c0_g1_i30	0.470312	0.000282789	0.0425705	10.814	autophagy-related protein 8C-like [Prunus mume]	ubiquitin-like superfamily protein isoform partial
TR11187|c2_g1_i9	1.56711	0.000953432	3.67313e-06	10.7046	cyclin-dependent kinase G-2 isoform X2 [Prunus mume]	cyclin-dependent kinase g-2 isoform x1
TR25494|c0_g1_i1	0.335959	0.000216712	0.0389219	10.6119	protein SYM1-like [Prunus mume]	pxmp2 4 family protein 4-like
TR31339|c0_g1_i2	0.389354	0.000273224	0.0180468	10.6077	probable plastid-lipid-associated protein 13, chloroplastic [Prunus mume]
TR39913|c0_g1_i2	0.164365	0.000103353	0.0480763	10.4984	DNA-binding protein SMUBP-2 [Prunus mume]	dna-binding protein smubp-2
TR9367|c0_g1_i3	0.319611	0.000205326	0.0446086	10.419	uncharacterized protein LOC103318803 [Prunus mume]	bypass of stop codon protein 1-like
TR9738|c1_g1_i5	0.470744	0.000349266	0.0365122	10.4158	double-stranded RNA-binding protein 3 [Prunus mume]	double-stranded rna-binding protein 3-like
TR31364|c0_g1_i2	0.465057	0.000332188	0.00472434	10.3927	3-hydroxyisobutyryl-CoA hydrolase-like protein 3, mitochondrial isoform X1 [Prunus mume]	3-hydroxyisobutyryl- hydrolase-like protein mitochondrial isoform x1
TR26535|c0_g1_i26	0.203334	0.000146056	0.048973	10.3607	spermatogenesis-associated protein 20 [Prunus mume]
TR37872|c0_g1_i4	0.645561	0.000494086	0.0249688	10.3193	2-oxoisovalerate dehydrogenase subunit alpha 2, mitochondrial [Prunus mume]	2-oxoisovalerate dehydrogenase subunit alpha mitochondrial-like
TR23511|c0_g1_i1	0.767273	0.000599347	0.00059578	10.3102	NEDD8 ultimate buster 1 isoform X1 [Prunus mume]	nedd8 ultimate buster 1
TR37881|c5_g3_i5	0.695457	0.000613097	0.0403094	10.2535	uncharacterized protein LOC103331222 [Prunus mume]
TR26924|c2_g2_i3	216.431	0.169837	5.36533e-11	10.2309	protein DJ-1 homolog D-like [Prunus mume]	protein dj-1 homolog d-like
TR31327|c2_g1_i3	0.88343	0.000742373	0.0170137	10.2259	3-ketoacyl-CoA thiolase 2, peroxisomal [Prunus mume]	3-ketoacyl- thiolase peroxisomal
TR5855|c0_g1_i2	0.463788	0.000399417	0.00709169	10.1826	uncharacterized protein LOC103335087 [Prunus mume]	hydrolyzing o-glycosyl
TR37698|c0_g1_i9	1.82513	0.00155999	0.00165206	10.1378	bifunctional phosphatase IMPL2, chloroplastic [Prunus mume]	bifunctional phosphatase chloroplastic
TR36601|c0_g1_i4	2.13838	0.00216717	0.00462254	10.1365	phosphomannomutase [Prunus mume]	phosphomannomutase	http://www.genome.jp/dbget-bin/www_bget?ec:5.4.2.8
TR24441|c0_g2_i1	0.542686	0.000449459	0.00429691	10.1296	putative receptor-like protein kinase At1g72540 [Prunus mume]	protein kinase chloroplastic-like
TR36902|c0_g1_i14	0.581203	0.000534636	0.0291168	10.0683	S-adenosylmethionine carrier 1, chloroplastic/mitochondrial [Prunus mume]	s-adenosylmethionine carrier chloroplastic mitochondrial
TR25471|c1_g1_i4	2.79129	0.00241097	0.000106657	10.0605	(+)-neomenthol dehydrogenase-like isoform X1 [Prunus mume]	(+)-neomenthol dehydrogenase-like
TR40101|c4_g1_i3	1.00675	0.000934722	0.018111	9.98563	beta-carotene isomerase D27, chloroplastic-like [Prunus mume]	beta-carotene isomerase chloroplastic	http://www.genome.jp/dbget-bin/www_bget?ec:5.2.1.14
TR33142|c5_g2_i1	0.762654	0.000773968	0.0375868	9.94807
TR26930|c0_g2_i1	1.81059	0.00208302	0.0368948	9.91862	TMV resistance protein N-like [Prunus mume]	tmv resistance protein n-like
TR12631|c4_g1_i8	1.17656	0.00131675	0.00935242	9.67904
TR26857|c2_g1_i1	2.23475	0.00256248	3.07728e-05	9.67045	scopoletin glucosyltransferase-like [Prunus mume]	scopoletin glucosyltransferase-like
TR13161|c5_g1_i14	2.34986	0.00314395	0.000983389	9.63315
TR40140|c1_g3_i8	1.16229	0.00140464	0.000223477	9.58253	uncharacterized protein LOC103337780 [Prunus mume]
TR12405|c2_g2_i2	0.496208	0.000632992	0.0329399	9.5739
TR33032|c0_g2_i7	1.55197	0.00186163	1.17894e-09	9.57056	uncharacterized protein LOC103340002 [Prunus mume]	protein root uvb sensitive 4
TR27016|c9_g1_i3	0.40842	0.000580642	0.0199094	9.53101	probable receptor-like protein kinase At5g39020 [Prunus mume]	probable receptor-like protein kinase at1g67000
TR13282|c1_g1_i8	3.27885	0.00403998	2.93956e-05	9.52918	UDP-glycosyltransferase 85A2-like, partial [Prunus mume]
TR3210|c0_g2_i1	0.300597	0.000373832	0.0415261	9.50994	serine/threonine-protein phosphatase 6 regulatory ankyrin repeat subunit B-like [Prunus mume]	death-associated protein kinase 1
TR13385|c1_g1_i21	0.596284	0.000755213	0.0332127	9.4936	B3 domain-containing protein Os04g0386900-like [Prunus mume]
TR13512|c0_g1_i8	2.17738	0.00292829	2.26729e-06	9.48863	pollen-specific protein SF21-like [Prunus mume]	pollen-specific protein sf21-like
TR13646|c0_g1_i4	0.970462	0.00130476	0.00872354	9.44435	pentatricopeptide repeat-containing protein At5g40400 [Prunus mume]	pentatricopeptide repeat-containing protein at1g31840 isoform x1
TR33268|c0_g3_i1	3.86104	0.00531235	5.98534e-07	9.41428	myb-related protein Myb4-like [Prunus mume]	myb-related protein myb4-like
TR9220|c0_g1_i3	2.42524	0.00421472	0.000487888	9.37555	uncharacterized protein LOC103320577 [Prunus mume]	calmodulin-binding family protein
TR25936|c0_g1_i1	3.29931	0.00482458	2.03687e-06	9.31815	salicylic acid-binding protein 2-like [Prunus mume]	salicylic acid-binding protein 2-like
TR37849|c2_g1_i2	0.816069	0.00127565	0.000706941	9.28855	probable receptor-like protein kinase At1g67000 [Prunus mume]
TR31370|c0_g2_i14	0.342603	0.000525969	0.0296028	9.2226	spastin isoform X1 [Prunus mume]	spastin
TR37871|c1_g2_i10	1.225	0.0019336	3.42557e-06	9.16871	probable plastid-lipid-associated protein 4, chloroplastic [Prunus mume]	probable plastid-lipid-associated protein chloroplastic
TR11889|c0_g2_i18	0.698977	0.00126413	0.000330025	9.12727	serine carboxypeptidase-like 14 [Prunus mume]	serine carboxypeptidase-like 18
TR26898|c1_g1_i3	0.64388	0.0013172	0.0342668	9.00331	ADP-ribosylation factor GTPase-activating protein AGD12-like [Prunus mume]	probable adp-ribosylation factor gtpase-activating protein agd11
TR13715|c1_g1_i3	1.9721	0.00354251	0.0104265	8.99275	ABC transporter C family member 14 [Prunus mume]	abc transporter c family member 4
TR11739|c1_g3_i2	2.10663	0.00428737	0.00769266	8.96525	uncharacterized protein LOC103338977 [Prunus mume]	casein kinase
TR37849|c2_g1_i5	1.00872	0.00201326	0.0012546	8.95425	probable receptor-like protein kinase At1g67000 [Prunus mume]
TR26805|c1_g2_i2	0.240098	0.000503545	0.0081294	8.9316	pentatricopeptide repeat-containing protein At3g13880 [Prunus mume]	pentatricopeptide repeat-containing protein at3g13880
TR12162|c3_g4_i1	0.336993	0.000791677	2.31951e-05	8.91799	putative wall-associated receptor kinase-like 16 [Prunus mume]
TR12868|c6_g3_i2	0.427128	0.00100655	0.0379299	8.91441	xylulose kinase [Prunus mume]	xylulose kinase
TR35402|c6_g5_i4	2.38281	0.00534145	0.0213089	8.8367	uncharacterized protein LOC103332014 [Prunus mume]
TR32331|c7_g1_i10	9.69052	0.0228552	2.80659e-08	8.78914	probable glutathione S-transferase [Prunus mume]	probable glutathione s-transferase
TR31370|c0_g2_i2	0.242583	0.000514184	0.0456487	8.76745	spastin isoform X1 [Prunus mume]	spastin
TR39101|c0_g1_i10	0.533305	0.00125376	0.00677324	8.76257	uncharacterized protein LOC103342319 isoform X2 [Prunus mume]	protein emsy-like 3-like
TR12814|c1_g1_i2	1.04964	0.00229319	0.00163442	8.7591	cinnamoyl-CoA reductase 1-like [Prunus mume]	cinnamoyl- reductase 1-like
TR3030|c0_g1_i1	0.76668	0.00183484	0.020967	8.75222	GATA transcription factor 23-like [Prunus mume]	gata transcription factor 15-like
TR37824|c3_g2_i9	1.60519	0.00338893	1.22247e-07	8.75092
TR12868|c7_g1_i10	0.695303	0.00154364	0.000661431	8.73035	alanine--glyoxylate aminotransferase 2 homolog 2, mitochondrial-like [Prunus mume]	alanine--glyoxylate aminotransferase 2 homolog mitochondrial-like
TR12808|c3_g3_i2	1.26158	0.00295177	0.00031396	8.64972	probable mannitol dehydrogenase [Prunus mume]	probable mannitol dehydrogenase
TR24469|c0_g1_i6	1.9539	0.00523612	0.000607355	8.64292	transmembrane protein 120 homolog [Prunus mume]	transmembrane protein 120 homolog
TR12828|c4_g1_i3	3.88333	0.0110174	4.74043e-07	8.64026	probable sulfate transporter 3.4 [Prunus mume]
TR12814|c1_g1_i6	0.270375	0.000668937	0.0427007	8.58065	cinnamoyl-CoA reductase 1-like [Prunus mume]
TR26967|c0_g1_i15	0.335558	0.000881662	0.0479402	8.51607	electron transfer flavoprotein-ubiquinone oxidoreductase, mitochondrial [Prunus mume]
TR25301|c0_g1_i3	0.779155	0.00220616	0.0132953	8.5076
TR38520|c0_g1_i1	0.531137	0.00167435	0.00764283	8.4675	LOW QUALITY PROTEIN: apurinic endonuclease-redox protein [Prunus mume]
TR26857|c2_g1_i2	1.02964	0.0027403	0.00266133	8.458	scopoletin glucosyltransferase-like [Prunus mume]	scopoletin glucosyltransferase-like
TR13299|c2_g3_i5	0.183801	0.000497738	0.00672957	8.44045	protein trichome birefringence-like 6 [Prunus mume]	protein trichome birefringence-like 6
TR25337|c1_g2_i2	1.98362	0.00562233	2.45359e-14	8.34714	putative serine/threonine-protein kinase [Prunus mume]	serine threonine-protein kinase
TR13508|c5_g3_i6	0.254218	0.000889792	0.0119293	8.34334
TR38510|c3_g4_i7	13.6501	0.0405122	1.01618e-07	8.29735	scopoletin glucosyltransferase-like [Prunus mume]
TR26171|c0_g2_i10	0.33898	0.000965684	0.00872587	8.2901	dnaJ homolog subfamily A member 2 [Prunus mume]	dnaj homolog subfamily a member mitochondrial
TR33081|c1_g2_i1	1.85563	0.00584178	3.18535e-10	8.28474	probable glutathione S-transferase [Prunus mume]	probable glutathione s-transferase
TR26649|c2_g2_i11	0.910853	0.00323134	0.0162394	8.27618	uncharacterized protein LOC103339143 isoform X1 [Prunus mume]	lysosomal amino acid transporter 1
TR38028|c2_g1_i6	1.00553	0.00349844	0.00353851	8.20428	uncharacterized protein LOC103325501 [Prunus mume]
TR13700|c2_g1_i11	0.364107	0.00149982	0.0428906	8.09182	NADH kinase-like isoform X2 [Prunus mume]
TR33700|c0_g1_i12	0.4425	0.00148124	0.0404578	8.08581	mRNA cap guanine-N7 methyltransferase 1 [Prunus mume]	mrna cap guanine-n7 methyltransferase 1
TR1285|c0_g1_i1	21.3347	0.0838647	6.96791e-09	8.07882	salutaridine reductase-like [Prunus mume]
TR33268|c0_g3_i2	2.00897	0.00716629	0.000629525	8.05225	myb-related protein Myb4-like [Prunus mume]	myb-related protein myb4-like
TR33093|c3_g1_i2	2.16776	0.00939475	0.000176313	8.04211	2-phytyl-1,4-beta-naphthoquinone methyltransferase, chloroplastic isoform X2 [Prunus mume]	2-phytyl- -beta-naphthoquinone methyltransferase	http://www.genome.jp/dbget-bin/www_bget?ec:2.1.1.163
TR13103|c0_g1_i1	0.472982	0.0017431	0.0124739	8.02128		coiled-coil domain-containing protein 1-like
TR39435|c0_g1_i4	1.83755	0.00748011	0	7.97552	uncharacterized protein At5g03900, chloroplastic isoform X2 [Prunus mume]	iron-sulfur cluster biosynthesis family partial
TR11757|c2_g6_i16	2.07749	0.00866114	0.00345209	7.96148	cysteine synthase 2 [Prunus mume]
TR25493|c0_g1_i4	53.2188	0.218447	1.56431e-08	7.94241	2-methylene-furan-3-one reductase-like [Prunus mume]	2-methylene-furan-3-one reductase-like
TR36566|c4_g3_i2	0.581224	0.00210837	0.0452085	7.93564	probable polygalacturonase non-catalytic subunit JP650 [Prunus mume]
TR13454|c1_g1_i20	0.76752	0.00342345	0.00343962	7.92239	putative cell division cycle ATPase [Prunus mume]	cell division cycle atpase
TR32365|c0_g3_i9	0.470267	0.00180088	0.0223573	7.91573	peroxisomal (S)-2-hydroxy-acid oxidase GLO1 [Prunus mume]	aldolase-type tim barrel family protein isoform 1
TR26025|c0_g1_i4	1.14865	0.00536757	0.00129625	7.88499	ceramide kinase [Prunus mume]	ceramide kinase
TR38537|c3_g2_i5	0.0342061	0.000153575	0.00763271	7.84709	LOW QUALITY PROTEIN: uncharacterized protein LOC103328873 [Prunus mume]	pleckstrin domain-containing protein isoform 2
TR41239|c0_g1_i11	0.360654	0.00158912	6.49057e-05	7.84393	electron transfer flavoprotein subunit beta, mitochondrial [Prunus mume]	electron transfer flavoprotein subunit mitochondrial
TR25603|c0_g1_i22	0.996738	0.00488044	0.000706549	7.82567	probable ribose-5-phosphate isomerase 4, chloroplastic [Prunus mume]	probable ribose-5-phosphate isomerase chloroplastic	http://www.genome.jp/dbget-bin/www_bget?ec:5.3.1.6
TR6155|c0_g3_i1	0.754559	0.00382885	0.0150079	7.80521
TR26868|c0_g1_i7	0.597752	0.00300024	0.0255388	7.76572	GTP-binding protein ERG [Prunus mume]	gtp-binding protein erg
TR26512|c2_g3_i7	0.477357	0.00205685	0.00988554	7.74248	auxin transporter-like protein 2 [Prunus mume]
TR33169|c3_g2_i1	1.51196	0.00665223	0.0315528	7.72894	TMV resistance protein N-like [Prunus mume]	tmv resistance protein n-like
TR6338|c0_g2_i1	0.368983	0.0017528	0.0394933	7.70783	serine/threonine-protein phosphatase PP1 isozyme 4 [Prunus mume]	serine threonine-protein phosphatase pp1 isozyme 4
TR38025|c4_g1_i4	0.527731	0.00288795	0.00833009	7.70536	G-type lectin S-receptor-like serine/threonine-protein kinase CES101 [Prunus mume]	g-type lectin s-receptor-like serine threonine-protein kinase ces101
TR13246|c5_g2_i1	0.53528	0.00244653	0.0457588	7.6928	DNA-directed RNA polymerase II subunit RPB2 [Prunus mume]	dna-directed rna polymerase iii subunit rpc2	http://www.genome.jp/dbget-bin/www_bget?ec:2.7.7.6
TR34083|c0_g1_i1	1.11582	0.00564991	4.07415e-05	7.68771	putative methyltransferase DDB_G0268948 [Prunus mume]	methyltransferase ddb_g0268948
TR11961|c0_g2_i12	0.314428	0.00170769	0.00378126	7.682	RNA-binding protein 40 isoform X1 [Prunus mume]	u11 u12 small nuclear ribonucleoprotein 65 kda protein
TR33198|c0_g1_i8	3.77246	0.0216169	0.00422368	7.64735	pentatricopeptide repeat-containing protein At1g62910-like [Prunus mume]	pentatricopeptide repeat-containing protein mitochondrial-like
TR39660|c0_g1_i13	0.648384	0.00326448	0.00625595	7.63788	large proline-rich protein bag6-A [Prunus mume]
TR26813|c2_g1_i1	9.77022	0.0578342	2.45603e-06	7.61396	glutathione S-transferase U10-like [Prunus mume]
TR13584|c1_g2_i2	1.46183	0.0067554	0.0160127	7.59865	uncharacterized protein LOC103324810 [Prunus mume]	PREDICTED: uncharacterized protein LOC103324810
TR12405|c2_g2_i4	1.2824	0.00732369	0.0136125	7.56277
TR12424|c0_g2_i3	1.07596	0.00562461	0.00143162	7.5499	LOW QUALITY PROTEIN: G-type lectin S-receptor-like serine/threonine-protein kinase At4g03230 [Prunus mume]	g-type lectin s-receptor-like serine threonine-protein kinase at4g03230
TR25743|c0_g1_i22	0.571303	0.00315621	0.0277433	7.54057	mitochondrial fission protein ELM1 [Prunus mume]	mitochondrial fission protein elm1-like isoform x2
TR35411|c2_g3_i12	1.5257	0.00816437	4.84756e-08	7.53866	transcription factor DYSFUNCTIONAL TAPETUM 1 [Prunus mume]	transcription factor dysfunctional tapetum 1-like
TR40121|c4_g1_i1	3.08379	0.0164065	5.04969e-07	7.50652	receptor-like protein kinase FERONIA [Prunus mume]
TR34924|c0_g3_i3	0.654388	0.00411873	0.000408326	7.4662	probable NOT transcription complex subunit VIP2 isoform X1 [Prunus mume]	probable not transcription complex subunit vip2 isoform x1
TR13454|c1_g1_i12	0.732195	0.00395038	0.000173957	7.46303	putative cell division cycle ATPase [Prunus mume]	cell division cycle atpase
TR26840|c10_g1_i1	65.2672	0.367354	8.5768e-08	7.45333	2-alkenal reductase (NADP(+)-dependent)-like isoform X1 [Prunus mume]	2-alkenal reductase (nadp(+)-dependent)-like
TR12512|c1_g4_i7	1.12954	0.00680966	0.00512219	7.43161	ubiquitin-conjugating enzyme E2-23 kDa-like [Prunus mume]	ubiquitin-conjugating enzyme e2-23 kda-like
TR37884|c1_g1_i6	8.5504	0.0496406	3.8772e-06	7.39741	short-chain dehydrogenase/reductase 2b-like [Prunus mume]	(+)-neomenthol dehydrogenase-like
TR26232|c0_g3_i15	0.573073	0.00371534	0.00121467	7.3826	uncharacterized protein LOC103341019 [Prunus mume]	rna binding isoform 1
TR12963|c2_g3_i1	28.0238	0.183978	2.03219e-07	7.37991	cyclic nucleotide-gated ion channel 1-like [Prunus mume]	cyclic nucleotide-gated ion channel 1-like
TR12504|c0_g2_i1	1.71142	0.0104591	0.000606698	7.3728	mitogen-activated protein kinase kinase kinase YODA-like [Prunus mume]	mitogen-activated protein kinase kinase kinase yoda-like isoform x1
TR11151|c0_g1_i4	0.853934	0.00550157	8.48637e-08	7.36053	violaxanthin de-epoxidase, chloroplastic [Prunus mume]	violaxanthin de- chloroplastic	http://www.genome.jp/dbget-bin/www_bget?ec:1.10.99.3
TR24712|c0_g1_i1	3.79266	0.0249053	0.00045442	7.33097	polyubiquitin isoform X2 [Prunus mume]	polyubiquitin
TR17435|c0_g1_i1	4.31068	0.0263397	1.63547e-08	7.32935	probable mannitol dehydrogenase [Prunus mume]	probable mannitol dehydrogenase
TR12429|c2_g1_i5	101.484	0.611514	1.72084e-05	7.32333	NADPH:quinone oxidoreductase-like [Prunus mume]	nadph:quinone oxidoreductase-like
TR26758|c3_g1_i7	1.70547	0.0119776	0.00222735	7.31666	protein FAR1-RELATED SEQUENCE 5-like [Prunus mume]	protein far1-related sequence 5-like
TR12808|c3_g3_i5	0.427525	0.00253363	0.0158094	7.31076	probable mannitol dehydrogenase [Prunus mume]	probable mannitol dehydrogenase
TR10479|c0_g1_i2	6.81122	0.0451445	0.000603822	7.29682	uncharacterized protein LOC103318944 [Prunus mume]	mediator of rna polymerase ii transcription subunit 15a-like
TR13454|c1_g1_i15	0.438728	0.00270075	0.0106937	7.28116	putative cell division cycle ATPase [Prunus mume]
TR26840|c9_g1_i2	40.0376	0.249098	4.00407e-08	7.2808	2-alkenal reductase (NADP(+)-dependent)-like isoform X1 [Prunus mume]	2-alkenal reductase (nadp(+)-dependent)-like
TR40105|c1_g1_i4	0.477184	0.00322326	0.000966251	7.26709	NADH-plastoquinone oxidoreductase subunit 2 (plastid) [Prunus mume]	nadh dehydrogenase subunit 2
TR38489|c1_g1_i6	0.709032	0.0049048	0.000127739	7.25426	probable protein phosphatase 2C 76 [Prunus mume]	probable protein phosphatase 2c 76
TR4125|c0_g1_i2	18.8828	0.144436	5.92704e-12	7.22258	codeine O-demethylase-like [Prunus mume]	flavonol synthase flavanone 3-hydroxylase-like
TR40000|c0_g1_i6	0.504359	0.00371803	0.000536033	7.21724	purple acid phosphatase 23 [Prunus mume]	purple acid phosphatase 23
TR12298|c4_g3_i1	35.9887	0.256801	9.84379e-08	7.21585	uncharacterized protein LOC103320460 [Prunus mume]
TR12456|c0_g1_i3	1.71273	0.013082	0.000938316	7.20683	oxygen-dependent coproporphyrinogen-III oxidase, chloroplastic [Prunus mume]	coproporphyrinogen iii oxidase
TR33081|c1_g1_i5	19.2495	0.141945	5.02419e-06	7.15761	probable glutathione S-transferase [Prunus mume]	probable glutathione s-transferase
TR32284|c1_g5_i1	0.342281	0.00263877	0.0102403	7.14425	putative disease resistance protein At4g19050 [Prunus mume]	probable disease resistance protein at4g27220
TR38019|c1_g1_i1	59.4293	0.405767	5.19137e-08	7.13208	2-alkenal reductase (NADP(+)-dependent)-like isoform X1 [Prunus mume]	2-alkenal reductase (nadp(+)-dependent)-like
TR35366|c0_g1_i23	1.95027	0.015397	0.000434081	7.11575	glyoxysomal processing protease, glyoxysomal [Prunus mume]	glyoxysomal processing glyoxysomal
TR12984|c3_g2_i1	12.9314	0.0878295	7.5151e-06	7.11481	NAC domain-containing protein 2-like [Prunus mume]	nac domain-containing protein 2
TR12264|c0_g2_i1	0.209393	0.00146987	0.0188178	7.06489	auxin efflux carrier component 3-like [Prunus mume]	auxin efflux carrier component 3-like
TR38581|c2_g2_i5	23.3858	0.167777	5.97927e-07	7.03109	anthocyanidin 3-O-glucoside 5-O-glucosyltransferase-like [Prunus mume]	crocetin chloroplastic-like
TR31379|c0_g1_i10	0.196773	0.00144374	0.0488431	7.01508	uncharacterized protein LOC103324328 [Prunus mume]	s3 self-incompatibility locus-linked pollen protein isoform 1
TR39667|c1_g2_i17	1.16802	0.00946357	0.023259	7.00382	probable inactive purple acid phosphatase 1 [Prunus mume]	probable inactive purple acid phosphatase 1
TR33160|c1_g4_i2	4.68498	0.0420525	5.93817e-05	6.9846	probable aldo-keto reductase 2 [Prunus mume]	probable aldo-keto reductase 2
TR13670|c2_g2_i12	24.6292	0.195555	6.48037e-13	6.98187	(+)-neomenthol dehydrogenase-like [Prunus mume]
TR13670|c2_g2_i1	7.62159	0.0594424	1.3325e-11	6.96378	(+)-neomenthol dehydrogenase-like [Prunus mume]
TR32331|c7_g1_i6	18.1493	0.151573	4.62229e-07	6.93663	probable glutathione S-transferase [Prunus mume]	probable glutathione s-transferase
TR13486|c1_g1_i39	8.48208	0.0806682	9.11665e-06	6.92288	serine carboxypeptidase-like 18 isoform X3 [Prunus mume]
TR40121|c4_g1_i2	2.20376	0.0177215	0.000207317	6.9097	receptor-like protein kinase FERONIA [Prunus mume]	receptor-like protein kinase feronia
TR13379|c5_g2_i1	231.226	2.02259	1.64798e-07	6.88813	feruloyl CoA ortho-hydroxylase 2-like [Prunus mume]	flavonol synthase flavanone 3-hydroxylase-like
TR38531|c4_g1_i7	1.2628	0.0107277	0.00123664	6.88771	autophagy-related protein 8i-like [Prunus mume]	autophagy-related protein 8i
TR26124|c0_g3_i2	0.465496	0.00435092	0.0346578	6.88108	uncharacterized protein LOC103320040 [Prunus mume]	wd repeat-containing protein 91 homolog
TR25472|c0_g2_i1	2.94435	0.0290314	0.00392762	6.86671	two-component response regulator ARR5 [Prunus mume]	response partial
TR26636|c6_g1_i6	3.83334	0.0314456	4.69422e-05	6.85887	14 kDa proline-rich protein DC2.15-like [Prunus mume]
TR12527|c0_g1_i5	0.881674	0.00866324	0.0244412	6.84883	serine/threonine-protein kinase AFC2-like [Prunus mume]	serine threonine-protein kinase afc2-like
TR40080|c0_g1_i6	0.327121	0.00315458	0.0227951	6.8196	UBX domain-containing protein 2 isoform X1 [Prunus mume]	ubx domain-containing protein 2 isoform x1
TR13403|c3_g5_i3	1.5814	0.013913	0.000127095	6.74002	putative branched-chain-amino-acid aminotransferase 7 [Prunus mume]	branched-chain-amino-acid aminotransferase 7
TR31601|c0_g1_i1	0.610674	0.00539831	0.0200461	6.72462	uncharacterized protein LOC103338710 [Prunus mume]	hmg-y-related protein a-like
TR4297|c0_g1_i1	1.8558	0.0180479	1.24976e-05	6.72207	ganglioside-induced differentiation-associated protein 2-like [Prunus mume]	ganglioside-induced differentiation-associated protein 2-like
TR26840|c9_g2_i1	276.437	2.65373	2.60345e-06	6.70731	2-alkenal reductase (NADP(+)-dependent)-like [Prunus mume]
TR36893|c0_g1_i2	0.800912	0.00800436	0.013627	6.69278	polyubiquitin-like [Prunus mume]	ubiquitin isoform 1
TR26645|c0_g1_i1	1.50959	0.0147179	0.000585752	6.65617	mediator of RNA polymerase II transcription subunit 34 isoform X2 [Prunus mume]	mediator of rna polymerase ii transcription subunit 34 isoform x1
TR38495|c2_g1_i16	0.976971	0.00897939	0.00250541	6.6534	uncharacterized protein LOC103337628 [Prunus mume]	PREDICTED: uncharacterized protein LOC103337628
TR789|c0_g1_i1	420.411	4.27818	5.37657e-07	6.64471		early nodulin-75-like
TR25925|c0_g2_i2	0.36863	0.00342664	0.00392146	6.60934	type II inositol 1,4,5-trisphosphate 5-phosphatase FRA3 [Prunus mume]	type ii inositol -trisphosphate 5-phosphatase fra3
TR27018|c4_g3_i1	0.700005	0.00694736	0.0117021	6.60624	ethylene-responsive transcription factor-like protein At4g13040 [Prunus mume]	ethylene-responsive transcription factor-like protein at4g13040
TR12181|c0_g2_i5	0.452328	0.00495321	9.7289e-11	6.59773
TR13347|c4_g2_i10	5.89243	0.0701958	3.57701e-07	6.58977	UDP-glycosyltransferase 73C1-like [Prunus mume]	udp-glycosyltransferase 73c1-like
TR13347|c4_g2_i3	9.43113	0.0939979	0	6.58807	UDP-glycosyltransferase 73C1-like [Prunus mume]	udp-glycosyltransferase 73c1-like
TR33680|c0_g4_i3	60.2486	0.62544	0.000843339	6.58684	probable glutathione S-transferase [Prunus mume]	protein far1-related sequence 5-like
TR13347|c4_g2_i2	4.56323	0.0506512	1.05467e-09	6.56053	UDP-glycosyltransferase 73C1-like [Prunus mume]	udp-glycosyltransferase 73c1-like
TR26907|c6_g1_i9	0.555065	0.0059989	0.000185637	6.53744	zinc finger CCCH domain-containing protein 53-like isoform X1 [Prunus mume]	zinc finger ccch domain-containing protein 53-like isoform x1
TR26942|c1_g2_i2	1.47348	0.0155417	3.07177e-05	6.53636
TR26924|c2_g2_i1	46.921	0.557037	8.4184e-06	6.53084	protein DJ-1 homolog D-like [Prunus mume]	protein dj-1 homolog d-like
TR24833|c0_g1_i2	0.635563	0.00659096	0.0022391	6.50059	serine carboxypeptidase-like 45 [Prunus mume]	serine carboxypeptidase-like 45
TR13670|c2_g2_i11	86.5594	0.977738	5.25823e-07	6.48865	uncharacterized protein LOC103331916 [Prunus mume]	(+)-neomenthol dehydrogenase-like
TR6514|c0_g1_i2	0.523153	0.00537893	0.000246034	6.48613	uncharacterized protein LOC103324374 [Prunus mume]	u-box domain-containing protein 35-like
TR37139|c0_g1_i7	1.44504	0.0164045	0.000271779	6.47762	2-methoxy-6-polyprenyl-1,4-benzoquinol methylase, mitochondrial [Prunus mume]	2-methoxy-6-polyprenyl- -benzoquinol mitochondrial	http://www.genome.jp/dbget-bin/www_bget?ec:2.1.1.163
TR34933|c0_g1_i7	4.47554	0.0561847	4.4372e-06	6.47393	protein TRANSPARENT TESTA 12-like [Prunus mume]	protein transparent testa 12-like
TR13670|c2_g2_i14	51.6761	0.637411	1.81138e-07	6.47024	uncharacterized protein LOC103331896 [Prunus mume]
TR13693|c2_g2_i11	5.07117	0.0600366	3.54038e-05	6.4648	2-methylene-furan-3-one reductase-like [Prunus mume]	2-methylene-furan-3-one reductase-like
TR12831|c0_g1_i3	0.56058	0.00687154	0.0212941	6.45326	glucuronokinase 1 [Prunus mume]	glucuronokinase 1
TR33268|c0_g2_i1	0.810012	0.00875261	0.01633	6.45032	myb-related protein Myb4 [Prunus mume]	myb-related protein myb4-like
TR33095|c0_g1_i5	1.67207	0.0203237	0.00730553	6.43374	nitronate monooxygenase [Prunus mume]	nitronate monooxygenase	http://www.genome.jp/dbget-bin/www_bget?ec:1.13.12.16
TR26545|c1_g1_i12	0.262324	0.00341323	1.49958e-05	6.42166	6-phosphofructokinase 4, chloroplastic [Prunus mume]	atp-dependent 6-phosphofructokinase chloroplastic
TR40494|c8_g2_i4	1.24094	0.0155411	0.000295904	6.39574	RNA polymerase II C-terminal domain phosphatase-like 4 isoform X1 [Prunus mume]	rna polymerase ii c-terminal domain phosphatase-like 4
TR12861|c0_g1_i15	0.871319	0.0114517	0.000481964	6.39528	haloacid dehalogenase-like hydrolase domain-containing protein At3g48420 [Prunus mume]	haloacid dehalogenase-like hydrolase domain-containing protein at3g48420
TR10477|c0_g1_i1	0.841633	0.00931602	0.000799278	6.36704	glutamate receptor 3.7 [Prunus mume]	glutamate receptor -like
TR12515|c0_g1_i5	1.17723	0.0127216	0.0193746	6.36681	uncharacterized protein LOC103324335 [Prunus mume]	PREDICTED: uncharacterized protein LOC103324335
TR9914|c0_g2_i1	1.06028	0.0125046	1.20874e-06	6.3614	golgin candidate 5 isoform X1 [Prunus mume]	golgin candidate 5
TR40461|c3_g3_i1	3.2381	0.0447686	2.22045e-16	6.36077	UPF0481 protein At3g47200-like [Prunus mume]	upf0481 protein at3g47200-like
TR25936|c0_g1_i5	4.28596	0.0560493	4.39433e-05	6.3469	salicylic acid-binding protein 2-like [Prunus mume]	salicylic acid-binding protein 2-like
TR13431|c2_g1_i4	0.444707	0.00585339	0.0222734	6.34597	probable serine/threonine-protein kinase At1g18390 isoform X1 [Prunus mume]	probable receptor-like protein kinase at1g67000
TR26961|c2_g2_i5	0.69078	0.00833266	0.00839901	6.34484	transcriptional corepressor LEUNIG-like isoform X1 [Prunus mume]
TR13418|c1_g3_i10	0.411376	0.00527537	0.00846308	6.34225	uncharacterized protein LOC103329177 [Prunus mume]	ubiquitin and wlm domain-containing protein
TR7579|c0_g1_i1	0.268999	0.00328139	0.0407565	6.32759	uncharacterized protein LOC103338758 [Prunus mume]	e3 ubiquitin ligase big brother- partial
TR12880|c0_g3_i1	1.72805	0.0238848	0.0376837	6.30421	TMV resistance protein N-like [Prunus mume]	tmv resistance protein n-like isoform x3
TR38570|c1_g1_i7	12.968	0.162412	1.09082e-05	6.3003	2-hydroxyisoflavanone dehydratase-like [Prunus mume]
TR40520|c1_g1_i1	2.54851	0.0310371	1.3193e-05	6.2994	probable L-type lectin-domain containing receptor kinase S.5 [Prunus mume]	probable l-type lectin-domain containing receptor kinase
TR37696|c0_g1_i1	2.75682	0.0379183	0.000450545	6.28035	putative pleiotropic drug resistance protein 7 [Prunus mume]	pleiotropic drug resistance protein 1-like
TR27016|c9_g1_i5	0.603978	0.00786457	0.00143893	6.23383	probable receptor-like protein kinase At5g39020 [Prunus mume]	probable receptor-like protein kinase at1g67000
TR33662|c3_g1_i4	14.4162	0.185189	0.00100622	6.22773	aminotransferase ALD1-like isoform X1 [Prunus mume]	probable ll-diaminopimelate chloroplastic	http://www.genome.jp/dbget-bin/www_bget?ec:2.6.1.83
TR26545|c1_g1_i17	3.0287	0.0455745	0	6.22731	6-phosphofructokinase 4, chloroplastic [Prunus mume]
TR26164|c0_g1_i8	0.40366	0.00533228	0.00452918	6.22664	putative F-box protein At3g25750 [Prunus mume]
TR13693|c2_g2_i16	12.0881	0.156984	3.70013e-06	6.21867	2-methylene-furan-3-one reductase-like [Prunus mume]	2-methylene-furan-3-one reductase-like
TR27049|c3_g2_i17	0.398718	0.00533344	0.00248182	6.21818	DNA ligase 1, partial [Prunus mume]	dna ligase 1 isoform x3
TR31526|c0_g1_i1	0.342143	0.00423203	0.0373892	6.20332	uncharacterized protein LOC103327547 [Prunus mume]	hypothetical protein PRUPE_ppa012635mg
TR26977|c0_g1_i2	0.32043	0.00415804	0.0289442	6.15638	probable acyl-activating enzyme 16, chloroplastic isoform X2 [Prunus mume]	probable acyl-activating enzyme chloroplastic
TR13658|c4_g2_i8	1.19985	0.0177458	0.00741811	6.15528	NAC domain-containing protein 100-like [Prunus mume]	nac12 l-protein
TR11046|c0_g1_i1	0.482695	0.00626259	0.00726642	6.1457	uncharacterized protein LOC103341544 [Prunus mume]
TR10732|c0_g1_i4	0.523574	0.00825935	0.0106616	6.14192	L-3-cyanoalanine synthase 1, mitochondrial isoform X1 [Prunus mume]	bifunctional l-3-cyanoalanine synthase cysteine synthase mitochondrial	http://www.genome.jp/dbget-bin/www_bget?ec:4.4.1.9
TR12963|c2_g6_i2	2.53744	0.0334667	5.37766e-06	6.14166	uncharacterized protein LOC103331896 [Prunus mume]	(+)-neomenthol dehydrogenase-like
TR12997|c6_g1_i15	2.46196	0.0365953	0.000717826	6.12978	probable LRR receptor-like serine/threonine-protein kinase At1g53430 isoform X2 [Prunus mume]
TR25947|c0_g1_i5	0.236904	0.00374888	0.0242532	6.11248	uncharacterized protein LOC103319499 [Prunus mume]	transducin wd40 repeat-like superfamily isoform 2
TR10796|c0_g1_i12	0.284897	0.00393718	0.0401295	6.08711	probable protein ABIL5 [Prunus mume]	probable protein abil5
TR11788|c0_g1_i5	0.895395	0.0122047	3.35287e-14	6.08372	uncharacterized protein LOC103335649 isoform X3 [Prunus mume]	hypothetical protein PRUPE_ppa013909mg
TR26726|c2_g3_i2	8.973	0.131828	8.19204e-06	6.07779	cystinosin homolog isoform X1 [Prunus mume]
TR9142|c0_g1_i4	42.1312	0.640012	5.52747e-06	6.07482	pathogen-related protein-like [Prunus mume]	pathogen-related
TR7754|c0_g1_i1	2.70479	0.0418408	0.00116312	6.06978	polyubiquitin 9-like [Prunus mume]	polyubiquitin 9-like
TR26904|c4_g1_i3	2.65321	0.0373151	2.12826e-05	6.06182	probable mitochondrial chaperone BCS1-B [Prunus mume]	probable mitochondrial chaperone bcs1-b
TR12464|c4_g3_i1	5.08757	0.0746438	3.21415e-05	6.05404	12-oxophytodienoate reductase 2-like [Prunus mume]
TR13445|c1_g3_i5	1.34533	0.0226485	0.0258438	6.02587	uncharacterized protein LOC103320258 [Prunus mume]	PREDICTED: uncharacterized protein LOC103320258
TR40058|c0_g1_i2	2.76825	0.049328	0.000981369	6.01884	UDP-glycosyltransferase 85A2-like [Prunus mume]	udp-glycosyltransferase 85a5-like
TR33198|c0_g1_i7	1.54389	0.0220738	0.0419497	6.01815	pentatricopeptide repeat-containing protein At1g62930, chloroplastic-like [Prunus mume]	pentatricopeptide repeat-containing protein mitochondrial-like
TR13047|c4_g3_i1	2.91118	0.0424012	0.000331788	6.01129	UDP-glycosyltransferase 85A2-like [Prunus mume]	7-deoxyloganetin glucosyltransferase-like
TR26784|c0_g1_i10	2.75051	0.0483018	0.0016166	6.00091	putative disease resistance protein At3g14460 [Prunus mume]	disease resistance rpp13-like protein 1
TR13558|c1_g1_i6	46.6318	0.693809	3.98018e-05	5.98916	12-oxophytodienoate reductase 2-like isoform X2 [Prunus mume]	12-oxophytodienoate reductase 2-like
TR31677|c0_g1_i2	0.725776	0.0105858	0.000330373	5.98576	heterogeneous nuclear ribonucleoprotein A3 homolog 2-like [Prunus mume]
TR5489|c0_g1_i3	1.10099	0.0165153	0.0330875	5.98061		hypothetical protein PRUPE_ppa014424mg
TR35402|c6_g3_i2	2.41742	0.0388744	0.000187203	5.97834
TR12893|c0_g1_i7	0.127593	0.00210381	0.0413387	5.9743	LOW QUALITY PROTEIN: protein GAMETE EXPRESSED 2 [Prunus mume]	protein gamete expressed 2
TR25985|c0_g1_i7	0.522783	0.00758739	0.0166004	5.97379	phosphatidylinositol/phosphatidylcholine transfer protein SFH9 isoform X2 [Prunus mume]
TR12566|c3_g1_i2	1.39057	0.0244195	5.65376e-07	5.96891	uncharacterized protein LOC103324551 [Prunus mume]	cysteine-rich receptor-like protein kinase 25
TR10732|c0_g1_i3	0.190776	0.00317855	0.041126	5.96437	L-3-cyanoalanine synthase 1, mitochondrial isoform X1 [Prunus mume]	bifunctional l-3-cyanoalanine synthase cysteine synthase mitochondrial	http://www.genome.jp/dbget-bin/www_bget?ec:4.4.1.9
TR13454|c1_g1_i3	1.99213	0.0299298	8.12978e-07	5.95611	putative cell division cycle ATPase [Prunus mume]
TR12857|c0_g2_i6	0.409702	0.006744	0.00239671	5.94765	TMV resistance protein N-like [Prunus mume]	tmv resistance protein n-like
TR12547|c2_g1_i4	1.49952	0.0259114	0.00418071	5.89456	adenylyltransferase and sulfurtransferase MOCS3 [Prunus mume]
TR12516|c1_g4_i2	0.587116	0.00953224	0.0216352	5.86285	UMP-CMP kinase 3-like [Prunus mume]	ump-cmp kinase 3-like	http://www.genome.jp/dbget-bin/www_bget?ec:2.7.4.3
TR13155|c3_g4_i5	2.29335	0.0373268	0.00230019	5.85767	UDP-glucose flavonoid 3-O-glucosyltransferase 7-like, partial [Prunus mume]	udp-glucose flavonoid 3-o-glucosyltransferase 7-like
TR25471|c1_g1_i2	22.5043	0.425912	2.24231e-05	5.84717	(+)-neomenthol dehydrogenase-like isoform X1 [Prunus mume]	(+)-neomenthol dehydrogenase-like
TR13670|c2_g2_i3	45.6538	0.753864	0.00177312	5.82677	uncharacterized protein LOC103331896 [Prunus mume]	(+)-neomenthol dehydrogenase-like
TR13155|c3_g3_i3	5.5123	0.0901852	0.000149288	5.8265	scopoletin glucosyltransferase-like [Prunus mume]	scopoletin glucosyltransferase-like
TR38572|c0_g1_i6	1.22463	0.0199058	7.29552e-05	5.82466	cysteine-rich receptor-like protein kinase 25 [Prunus mume]
TR26621|c0_g1_i10	0.207264	0.00377257	0.0139128	5.8212	transcription factor GTE8 [Prunus mume]	bromodomain and extraterminal domain protein isoform 6
TR31412|c0_g1_i7	2.21028	0.0389447	0	5.81682	probable anion transporter 6, chloroplastic [Prunus mume]	probable anion transporter chloroplastic
TR13670|c2_g2_i13	3.67738	0.0648889	5.96986e-05	5.80201	uncharacterized protein LOC103331916 [Prunus mume]	(+)-neomenthol dehydrogenase-like
TR38505|c0_g1_i16	0.828912	0.0170108	0.00396869	5.79954	beta-hexosaminidase 1-like [Prunus mume]	beta-hexosaminidase 1	http://www.genome.jp/dbget-bin/www_bget?ec:3.2.1.52
TR12785|c0_g2_i1	1.1718	0.0224194	0.00885366	5.79518	GDSL esterase/lipase At5g41890, partial [Prunus mume]
TR11335|c0_g2_i8	0.24961	0.00489318	0.0276408	5.79287	WD repeat-containing protein 53 [Prunus mume]	wd repeat-containing protein 53
TR12115|c1_g2_i1	12.9664	0.245581	0	5.78795	patatin-like protein 3 isoform X1 [Prunus mume]	patatin-like protein 2
TR38581|c2_g2_i7	19.2495	0.352601	0.000382462	5.77734	anthocyanidin 3-O-glucoside 5-O-glucosyltransferase-like [Prunus mume]
TR37820|c2_g1_i5	0.830967	0.0156201	0.0201864	5.77372	angio-associated migratory cell protein [Prunus mume]	angio-associated migratory cell protein
TR12785|c0_g2_i3	1.88665	0.036195	0	5.75479	GDSL esterase/lipase At5g41890, partial [Prunus mume]	gdsl esterase lipase at5g41890
TR7364|c0_g2_i1	7.74656	0.149676	8.34581e-08	5.74129	uncharacterized protein LOC103343213 [Prunus mume]	hypothetical protein PRUPE_ppa013653mg
TR12702|c1_g1_i1	0.967372	0.0189058	0.0309344	5.74118	(E,E)-alpha-farnesene synthase-like [Prunus mume]	alpha-farnesene synthase
TR11448|c3_g1_i6	0.069227	0.00124252	0.0236643	5.73196	LOW QUALITY PROTEIN: ATP sulfurylase 1, chloroplastic [Prunus mume]	atp sulfurylase chloroplastic	http://www.genome.jp/dbget-bin/www_bget?ec:2.7.7.4
TR40121|c5_g2_i2	2.37437	0.0434481	0.00117481	5.72654	receptor-like protein kinase FERONIA [Prunus mume]
TR27031|c2_g1_i2	0.899636	0.0158709	0.00166762	5.7252
TR12740|c7_g1_i3	0.728193	0.0137387	0.0387038	5.72101	beta-galactosidase 6 [Prunus mume]	beta-galactosidase 6 isoform x1	http://www.genome.jp/dbget-bin/www_bget?ec:3.2.1.23
TR23741|c0_g1_i1	4.82552	0.0984462	3.32224e-07	5.70275	glucan endo-1,3-beta-glucosidase, basic isoform-like, partial [Prunus mume]	glucan endo- -beta- basic isoform-like	http://www.genome.jp/dbget-bin/www_bget?ec:3.2.1.39
TR24676|c0_g1_i3	2.62886	0.0575526	0.00144065	5.70232	protein PLANT CADMIUM RESISTANCE 2-like [Prunus mume]	protein plant cadmium resistance 2-like
TR9142|c0_g1_i2	2.28687	0.0501782	0.000171742	5.6966	pathogen-related protein-like [Prunus mume]	pathogen-related
TR33081|c1_g2_i2	22.5935	0.476669	0.000150663	5.69072	probable glutathione S-transferase [Prunus mume]	probable glutathione s-transferase
TR11189|c1_g1_i1	1.63216	0.0302829	0.0124211	5.6778	phosphatidylserine synthase 2 [Prunus mume]
TR5728|c0_g1_i1	1.17675	0.0235271	6.98306e-06	5.66568	flavonol synthase/flavanone 3-hydroxylase-like [Prunus mume]	flavonol synthase flavanone 3-hydroxylase-like
TR38573|c3_g1_i2	5.06163	0.104678	0.000613981	5.663	haloacid dehalogenase-like hydrolase domain-containing protein Sgpp [Prunus mume]
TR9220|c0_g1_i1	3.35715	0.076502	0.00470986	5.6587	uncharacterized protein LOC103320577 [Prunus mume]	calmodulin-binding family protein
TR33129|c6_g1_i17	0.29488	0.00616716	0.0403983	5.63634	topless-related protein 4-like [Prunus mume]	topless-related protein 4-like isoform x1
TR10479|c0_g1_i1	1.79114	0.0372612	0.00662756	5.63278	mediator of RNA polymerase II transcription subunit 15a [Prunus mume]	mediator of rna polymerase ii transcription subunit 15a-like
TR37884|c2_g1_i1	7.30944	0.171459	0.0019212	5.63144	short-chain dehydrogenase/reductase 2b-like [Prunus mume]	(+)-neomenthol dehydrogenase-like
TR32335|c1_g1_i1	7.24945	0.139302	0.00305369	5.62924	phenazine biosynthesis-like domain-containing protein 1 [Prunus mume]	phenazine biosynthesis-like domain-containing protein 1
TR3233|c0_g1_i1	0.698957	0.0150636	0.0301661	5.61701		collagen alpha-2 chain-like isoform x2
TR11695|c0_g1_i7	0.41798	0.0101023	0.0305146	5.59489	cytochrome c-type biogenesis ccda-like chloroplastic protein [Prunus mume]	cytochrome c-type biogenesis ccda-like chloroplastic protein
TR32319|c1_g1_i2	1.63696	0.0370154	2.65061e-09	5.56875	calcium-transporting ATPase 12, plasma membrane-type-like [Prunus mume]	calcium-transporting atpase plasma membrane-type-like
TR12617|c1_g1_i6	0.90199	0.020206	0.034471	5.564	uncharacterized protein LOC103327120 [Prunus mume]
TR26840|c9_g1_i3	3.97732	0.0884985	0.000162182	5.55921	2-alkenal reductase (NADP(+)-dependent)-like isoform X1 [Prunus mume]	2-alkenal reductase (nadp(+)-dependent)-like
TR26616|c1_g1_i4	0.300108	0.00651278	0.0164836	5.55535	vesicle transport protein SFT2B [Prunus mume]
TR24907|c0_g2_i2	4.52572	0.0997855	0	5.55233	glucan endo-1,3-beta-glucosidase, basic isoform-like [Prunus mume]	glucan endo- -beta- basic isoform-like	http://www.genome.jp/dbget-bin/www_bget?ec:3.2.1.39
TR13433|c3_g5_i1	2.48584	0.0489703	0.0461632	5.54908	heat shock cognate 70 kDa protein-like [Prunus mume]	heat shock cognate 70 kda
TR20712|c0_g1_i1	31.4469	0.666453	0	5.54359	non-specific lipid-transfer protein 1-like [Prunus mume]	non-specific lipid-transfer protein 1-like
TR23892|c0_g2_i1	1.93703	0.0391018	0.0469883	5.52768	uncharacterized protein LOC103338992 [Prunus mume]
TR37884|c1_g1_i3	1.61579	0.0360994	4.90152e-12	5.52649	(+)-neomenthol dehydrogenase-like [Prunus mume]	(+)-neomenthol dehydrogenase-like
TR26726|c2_g1_i4	6.04988	0.128772	2.58256e-05	5.52263	cystinosin homolog isoform X3 [Prunus mume]	cystinosin homolog
TR26700|c2_g1_i9	4.28572	0.0965265	7.43462e-11	5.51842	histidine-containing phosphotransfer protein 1-like [Prunus mume]
TR26382|c0_g1_i2	4.44701	0.108086	8.81112e-05	5.51518	uncharacterized protein LOC103331916 [Prunus mume]	(+)-neomenthol dehydrogenase-like
TR32949|c0_g1_i3	0.684583	0.0156537	0.0110122	5.49436	histidine triad nucleotide-binding protein 3 [Prunus mume]
TR22805|c0_g2_i1	1.47927	0.0325652	0.00264641	5.48562	probable S-adenosylmethionine-dependent methyltransferase At5g38100 [Prunus mume]	probable s-adenosylmethionine-dependent methyltransferase at5g38100
TR20128|c0_g1_i1	0.559049	0.0114907	3.55308e-05	5.48363
TR26367|c1_g1_i2	3.81183	0.0874051	1.12651e-11	5.47581	MATE efflux family protein FRD3 [Prunus mume]	mate efflux family protein frd3
TR12999|c1_g2_i4	10.4726	0.237048	0.00041359	5.46395	uncharacterized protein LOC103318915 [Prunus mume]	b3 domain-containing transcription factor nga4-like
TR25983|c0_g1_i6	0.947543	0.0241733	0.00559942	5.43296	nicotinamide adenine dinucleotide transporter 2, mitochondrial [Prunus mume]	nicotinamide adenine dinucleotide transporter mitochondrial-like
TR12410|c2_g1_i1	0.885703	0.0211559	4.98785e-07	5.42964	LOW QUALITY PROTEIN: LRR receptor-like serine/threonine-protein kinase FLS2 [Prunus mume]	lrr receptor-like serine threonine-protein kinase fls2
TR11598|c0_g1_i2	3.18809	0.0780263	0.00309771	5.42455	CASP-like protein POPTRDRAFT_820933 [Prunus mume]	casp-like protein 1d1
TR41019|c0_g1_i1	1.01866	0.0224267	2.01535e-07	5.39513	putative ribonuclease H protein At1g65750 [Prunus mume]	ribonuclease h protein at1g65750
TR13347|c4_g2_i8	11.5374	0.281674	8.63717e-05	5.39108	UDP-glycosyltransferase 73C1-like [Prunus mume]	udp-glycosyltransferase 73c1-like
TR13670|c2_g2_i10	10.1858	0.227989	1.3188e-05	5.38905	uncharacterized protein LOC103331896 [Prunus mume]	(+)-neomenthol dehydrogenase-like
TR13558|c1_g1_i8	5.25581	0.117046	0.000186697	5.38432	12-oxophytodienoate reductase 2-like [Prunus mume]	12-oxophytodienoate reductase 2-like
TR34707|c0_g1_i1	0.664995	0.0149852	0.00291028	5.38172	probable ADP-ribosylation factor GTPase-activating protein AGD11 [Prunus mume]	probable adp-ribosylation factor gtpase-activating protein agd11
TR13558|c1_g2_i2	19.3288	0.462646	0.000805959	5.37782	12-oxophytodienoate reductase 2-like [Prunus mume]	12-oxophytodienoate reductase 2-like
TR37108|c1_g1_i1	2.69623	0.0685597	0.000136864	5.36824	uncharacterized protein LOC103330540 [Prunus mume]	retroelement pol poly
TR12969|c3_g3_i6	1.55538	0.0434361	0.00653448	5.35879	uncharacterized protein LOC103333120 [Prunus mume]	PREDICTED: uncharacterized protein LOC103333120
TR38112|c0_g2_i1	4.32435	0.10963	0.00194842	5.35855	12-oxophytodienoate reductase 2-like [Prunus mume]
TR24052|c0_g1_i1	2.12321	0.0484751	7.62769e-05	5.35331	disease resistance protein RPM1-like [Prunus mume]
TR26308|c1_g1_i1	1.14491	0.0292673	0.00342007	5.35022	remorin [Prunus mume]	remorin-like isoform x2
TR11504|c0_g1_i1	97.9628	2.51278	0.00338779	5.34993	uncharacterized aminotransferase C660.12c-like isoform X1 [Prunus mume]	l-cysteine desulfhydrase-like
TR25780|c1_g1_i3	0.715931	0.0181157	0.0113314	5.34896
TR13558|c1_g1_i4	43.1184	1.0761	0.00108791	5.34701	12-oxophytodienoate reductase 2-like [Prunus mume]	12-oxophytodienoate reductase 11
TR13434|c1_g2_i3	8.9066	0.206364	0.000652893	5.34568	UDP-glycosyltransferase 85A5-like isoform X1 [Prunus mume]	7-deoxyloganetin glucosyltransferase-like
TR13558|c1_g3_i1	12.0738	0.277582	0.00575705	5.34505	12-oxophytodienoate reductase 2-like [Prunus mume]	12-oxophytodienoate reductase 2-like
TR33103|c0_g2_i2	0.943401	0.0266063	3.00048e-05	5.34369	G-type lectin S-receptor-like serine/threonine-protein kinase At2g19130 [Prunus mume]
TR12463|c2_g1_i2	1.81216	0.0423445	0.0261405	5.32927
TR38581|c2_g2_i2	60.9544	1.57974	0.0325146	5.32492	anthocyanidin 3-O-glucoside 5-O-glucosyltransferase-like [Prunus mume]	crocetin chloroplastic-like
TR33151|c2_g1_i12	1.18601	0.0334164	2.80386e-05	5.32095	TMV resistance protein N-like [Prunus mume]	tmv resistance protein n-like
TR11128|c2_g2_i9	0.149065	0.0035093	0.0385829	5.31423	conserved oligomeric Golgi complex subunit 3 [Prunus mume]	conserved oligomeric golgi complex subunit 3
TR13158|c2_g4_i13	0.49771	0.0126307	0.0493901	5.30926	uncharacterized protein LOC103336068 [Prunus mume]
TR12263|c5_g1_i1	0.24113	0.0065734	0.0249614	5.30862	uncharacterized protein LOC103334016 [Prunus mume]	PREDICTED: uncharacterized protein LOC103334016
TR11901|c1_g1_i10	1.24969	0.0288038	0.0162058	5.30606	putative quinone-oxidoreductase homolog, chloroplastic, partial [Prunus mume]	quinone-oxidoreductase chloroplastic
TR25471|c1_g1_i6	21.0148	0.55763	0.000838607	5.3049	(+)-neomenthol dehydrogenase-like [Prunus mume]	(+)-neomenthol dehydrogenase-like
TR11220|c0_g1_i5	0.989694	0.0270975	0.0383198	5.30306
TR25493|c0_g1_i2	1.3848	0.0392806	0.00692844	5.30181	2-methylene-furan-3-one reductase-like [Prunus mume]	2-methylene-furan-3-one reductase-like
TR13414|c3_g1_i15	1.1309	0.0302986	0.0142597	5.29908	probable disease resistance protein At4g27220 [Prunus mume]	disease resistance protein at4g27190-like
TR10883|c0_g1_i4	0.399643	0.0104611	0.0341072	5.29617	metalloendoproteinase 1-like [Prunus mume]	metalloendoproteinase 1-like
TR13670|c2_g2_i4	67.1905	1.71259	0.0168413	5.29293	uncharacterized protein LOC103331916 [Prunus mume]	(+)-neomenthol dehydrogenase-like
TR12702|c1_g1_i7	2.53562	0.0611044	0.00380072	5.28187	(E,E)-alpha-farnesene synthase-like [Prunus mume]	alpha-farnesene synthase
TR33662|c3_g1_i3	4.05962	0.0993572	2.77445e-13	5.27513	aminotransferase ALD1-like isoform X1 [Prunus mume]	probable ll-diaminopimelate chloroplastic	http://www.genome.jp/dbget-bin/www_bget?ec:2.6.1.83
TR38019|c1_g2_i1	4.70318	0.129136	0.015864	5.26789	2-alkenal reductase (NADP(+)-dependent)-like isoform X1 [Prunus mume]	2-alkenal reductase (nadp(+)-dependent)-like
TR11972|c1_g1_i9	0.64337	0.0174285	0.0077594	5.26683	NADH dehydrogenase [ubiquinone] 1 beta subcomplex subunit 2 [Prunus mume]
TR8918|c0_g1_i1	2.3588	0.0634917	4.79856e-09	5.26337	UDP-glycosyltransferase 73C3-like [Prunus mume]
TR26860|c1_g1_i1	1.07482	0.0257993	0.0274412	5.26093	pathogen-related protein-like [Prunus mume]	pathogen-related
TR37884|c1_g1_i5	1.92828	0.0499281	1.18555e-08	5.25794	(+)-neomenthol dehydrogenase-like [Prunus mume]	(+)-neomenthol dehydrogenase-like
TR37971|c6_g1_i3	0.212679	0.00574728	0.0108203	5.25159	probable vacuolar amino acid transporter YPQ1 [Prunus mume]	probable vacuolar amino acid transporter ypq1
TR13347|c4_g2_i9	1.68102	0.0442701	0.000594055	5.22168	UDP-glycosyltransferase 73C1-like [Prunus mume]
TR11359|c1_g2_i4	6.6359	0.167385	0.00155982	5.22007	ubiquinol oxidase, mitochondrial-like [Prunus mume]	ubiquinol mitochondrial-like
TR40171|c2_g3_i3	2.09608	0.0578594	0.0184742	5.21592	probable receptor-like protein kinase At1g67000 [Prunus mume]
TR5654|c0_g1_i1	0.654194	0.0165496	0.00156407	5.20251	receptor-like protein kinase FERONIA [Prunus mume]	receptor-like protein kinase feronia
TR32277|c0_g1_i1	1.88438	0.0522181	1.86888e-05	5.20244	uncharacterized protein LOC103326781 [Prunus mume]
TR27505|c0_g1_i1	98.3948	2.67547	0.0106818	5.19633	glutathione S-transferase-like [Prunus mume]	glutathione s-transferase-like
TR39741|c0_g3_i2	0.46938	0.0115379	0.0181051	5.19181	uncharacterized protein LOC103326678 [Prunus mume]	gtp-binding family protein
TR26904|c2_g3_i2	5.71589	0.146496	0.000655818	5.18505	mitochondrial chaperone BCS1-like [Prunus mume]	probable mitochondrial chaperone bcs1-b
TR26992|c2_g3_i8	13.688	0.405716	0.000454566	5.17955	zeaxanthin epoxidase, chloroplastic-like [Prunus mume]	zeaxanthin chloroplastic-like
TR11725|c0_g1_i10	0.410781	0.011098	0.0204192	5.17642	probable starch synthase 4, chloroplastic/amyloplastic isoform X1 [Prunus mume]	probable starch synthase chloroplastic amyloplastic isoform x2	http://www.genome.jp/dbget-bin/www_bget?ec:2.4.1.21
TR13558|c2_g1_i2	18.2121	0.55411	0.00282288	5.17007	12-oxophytodienoate reductase 2-like [Prunus mume]	12-oxophytodienoate reductase 2-like
TR40110|c2_g4_i5	9.5617	0.271169	0.000215518	5.16912	uncharacterized protein LOC103332439 [Prunus mume]	cyclic nucleotide-gated ion channel 1-like
TR10710|c0_g1_i2	1.89403	0.049913	0.0270563	5.16362	(+)-neomenthol dehydrogenase-like isoform X1 [Prunus mume]
TR24269|c0_g1_i2	2.13228	0.0613149	0.00250545	5.16343	disease resistance response protein 206-like [Prunus mume]	disease resistance response protein 206-like
TR40110|c2_g5_i3	3.96308	0.121901	0.00637006	5.15541	cyclic nucleotide-gated ion channel 1-like isoform X1 [Prunus mume]	cyclic nucleotide-gated ion channel 1-like
TR40134|c1_g2_i1	2.18343	0.0632596	2.13399e-07	5.15408	common plant regulatory factor 1-like [Prunus mume]	common plant regulatory factor 1-like isoform x1
TR38880|c0_g1_i3	0.393879	0.0110041	0.0371172	5.15007	F-box protein At1g61340-like [Prunus mume]	f-box protein skip27-like
TR38581|c2_g2_i3	26.0489	0.755614	0.0137668	5.14718	anthocyanidin 3-O-glucoside 5-O-glucosyltransferase-like [Prunus mume]	crocetin chloroplastic-like
TR26765|c2_g1_i2	0.375069	0.0107279	0.00134161	5.14594	acyl-CoA--sterol O-acyltransferase 1-like [Prunus mume]	acyl- --sterol o-acyltransferase 1-like
TR11675|c0_g1_i5	5.46858	0.155519	0.001453	5.14534	protein SRG1-like [Prunus mume]	protein srg1-like
TR13558|c1_g1_i9	22.6597	0.741786	0.000446209	5.13239	12-oxophytodienoate reductase 2-like [Prunus mume]	12-oxophytodienoate reductase 2-like
TR25780|c1_g1_i4	0.635355	0.0184596	0.041707	5.12457
TR35451|c0_g1_i3	0.998282	0.0264598	0.00041049	5.12337	uncharacterized protein LOC103339560 [Prunus mume]	mitotic checkpoint serine threonine-protein kinase isoform 1
TR40791|c0_g1_i1	1.66136	0.0464899	3.8183e-06	5.12201	cysteine-rich receptor-like protein kinase 2 isoform X1 [Prunus mume]	probable receptor-like protein kinase at1g67000
TR4125|c0_g1_i1	159.664	4.62403	0	5.12008	codeine O-demethylase-like [Prunus mume]	flavonol synthase flavanone 3-hydroxylase-like
TR19779|c0_g1_i1	1.22757	0.040952	0.0312754	5.1144	glycine-rich cell wall structural protein 1.0 [Prunus mume]	glycine-rich cell wall structural protein
TR40110|c2_g4_i6	2.09914	0.0567798	0.0214215	5.11323	uncharacterized protein LOC103332439 [Prunus mume]	cyclic nucleotide-gated ion channel 1-like
TR12814|c1_g1_i15	27.0914	0.823865	0.00858622	5.10301	cinnamoyl-CoA reductase 1-like [Prunus mume]	cinnamoyl- reductase 1-like
TR38538|c2_g4_i1	4.83918	0.147727	0.000361648	5.09642	uncharacterized protein LOC103318915 [Prunus mume]	b3 domain-containing transcription factor nga4-like
TR13597|c2_g1_i4	0.374136	0.00993626	0.0246986	5.09392	cucumisin-like [Prunus mume]
TR33296|c0_g1_i1	1.10517	0.0371567	0.00693371	5.09339
TR26758|c5_g1_i8	0.401615	0.0124682	0.0362225	5.08112	uncharacterized protein LOC103326461 [Prunus mume]	PREDICTED: uncharacterized protein LOC103326461
TR13619|c1_g4_i1	143.181	4.24635	0.0164768	5.07668	12-oxophytodienoate reductase 2-like [Prunus mume]	12-oxophytodienoate reductase 2-like
TR11566|c2_g1_i3	0.677154	0.0186767	6.05205e-06	5.07659
TR29333|c0_g1_i1	14.4148	0.458224	5.40888e-07	5.07582		hypothetical protein PRUPE_ppa015953mg
TR13282|c1_g1_i5	5.99273	0.180584	1.00085e-06	5.07386	UDP-glycosyltransferase 85A5-like [Prunus mume]	7-deoxyloganetin glucosyltransferase-like
TR26245|c0_g1_i16	4.10306	0.124574	1.80966e-14	5.0635	probable leucine-rich repeat receptor-like serine/threonine-protein kinase At3g14840 [Prunus mume]	probable leucine-rich repeat receptor-like serine threonine-protein kinase at3g14840
TR33081|c1_g1_i2	2.0809	0.058636	0.0131644	5.06279	probable glutathione S-transferase [Prunus mume]	probable glutathione s-transferase
TR26382|c0_g2_i2	1.21519	0.0342424	0.0193043	5.0534	uncharacterized protein LOC103331916 [Prunus mume]	(+)-neomenthol dehydrogenase-like
TR13558|c2_g1_i1	21.4025	0.641263	7.89526e-05	5.05097	12-oxophytodienoate reductase 2-like [Prunus mume]	12-oxophytodienoate reductase 2-like
TR26636|c6_g2_i1	114.644	3.47305	1.22543e-06	5.04828		hypothetical protein PRUPE_ppa014915mg
TR26857|c1_g1_i1	9.26903	0.303887	0.000414117	5.04259	UDP-glucose flavonoid 3-O-glucosyltransferase 7-like [Prunus mume]	udp-glucose flavonoid 3-o-glucosyltransferase 7-like
TR11982|c1_g1_i1	3.4024	0.107528	0.0270453	5.04114	homeobox-leucine zipper protein GLABRA 2 [Prunus mume]	homeobox-leucine zipper protein glabra 2-like
TR3844|c0_g2_i1	1.45263	0.0424423	2.55351e-13	5.03899	29 kDa ribonucleoprotein B, chloroplastic [Prunus mume]	28 kda chloroplastic
TR33133|c3_g2_i2	1.53936	0.0542043	0.0377143	5.02909	protein PHLOEM PROTEIN 2-LIKE A1-like [Prunus mume]	protein phloem protein 2-like a1-like
TR27027|c3_g2_i10	0.42202	0.0132574	0.0202184	5.02039	LOW QUALITY PROTEIN: uncharacterized protein LOC103319147 [Prunus mume]	tmv resistance protein n-like
TR25909|c2_g2_i3	0.297061	0.00923019	0.020134	5.01364	uncharacterized protein LOC103319706 [Prunus mume]	histone acetyltransferase
TR13379|c5_g2_i8	2.07988	0.060929	0.00680598	5.01093	thebaine 6-O-demethylase-like [Prunus mume]	flavonol synthase flavanone 3-hydroxylase-like
TR11781|c0_g1_i9	0.602307	0.0187972	0.0226281	4.99136	transmembrane protein 194A [Prunus mume]	transmembrane protein 194a-like
TR12702|c1_g2_i2	2.45923	0.0724938	0.0015762	4.99122	(E,E)-alpha-farnesene synthase-like [Prunus mume]	alpha-farnesene synthase
TR33163|c3_g3_i1	0.978047	0.0321926	0.00397844	4.98759	putative wall-associated receptor kinase-like 16 [Prunus mume]
TR26726|c2_g3_i3	0.944025	0.0324783	0.0256077	4.98333	cystinosin homolog isoform X1 [Prunus mume]
TR13658|c4_g4_i1	1.20752	0.0402151	0.018697	4.98278	ent-kaur-16-ene synthase, chloroplastic-like [Prunus mume]
TR9523|c0_g1_i1	0.376623	0.013501	0.0252382	4.97801	cytochrome P450 CYP82D47-like [Prunus mume]	cytochrome p450 cyp82d47-like
TR37845|c4_g1_i5	0.993932	0.0301692	0.000273803	4.97671	UDP-glycosyltransferase 85A2-like [Prunus mume]	udp-glycosyltransferase 85a2-like
TR4509|c1_g2_i1	3.3747	0.112097	0.00671157	4.96999
TR11033|c0_g1_i1	11.3216	0.372355	0.000106806	4.9675	E3 ubiquitin-protein ligase ATL31-like [Prunus mume]	e3 ubiquitin-protein ligase atl6-like
TR13558|c1_g1_i2	77.0135	2.53575	0.0145	4.9606	12-oxophytodienoate reductase 2-like [Prunus mume]	12-oxophytodienoate reductase 11
TR13558|c1_g2_i5	15.0301	0.507293	0.00554398	4.96016	12-oxophytodienoate reductase 2-like [Prunus mume]	12-oxophytodienoate reductase 11
TR26652|c0_g1_i4	3.66519	0.129385	0.000925502	4.9552	30S ribosomal protein 3, chloroplastic-like [Prunus mume]	30s ribosomal protein chloroplastic-like
TR12951|c4_g6_i3	1.14404	0.0380773	0.0475335	4.9502	crossover junction endonuclease MUS81-like [Prunus mume]
TR24655|c0_g2_i1	2.45548	0.0897859	2.27312e-05	4.94015	prohibitin-3, mitochondrial [Prunus mume]
TR8342|c0_g1_i3	0.287877	0.0103312	0.00257428	4.93854	lysine histidine transporter-like 8 [Prunus mume]	lysine histidine transporter-like 8
TR34672|c0_g1_i1	6.85678	0.258902	0.0125745	4.92905	probable LL-diaminopimelate aminotransferase, chloroplastic [Prunus mume]	probable ll-diaminopimelate chloroplastic
TR38581|c2_g2_i6	4.54389	0.151126	0.00120272	4.92503	anthocyanidin 3-O-glucoside 5-O-glucosyltransferase-like [Prunus mume]	crocetin chloroplastic-like
TR31682|c0_g1_i5	0.648782	0.0225057	0.00176461	4.92105	uncharacterized protein LOC103335797 [Prunus mume]	magnesium transporter -like family protein isoform 1
TR12558|c1_g1_i2	0.228122	0.00785537	0.0355309	4.91799	molybdate-anion transporter-like [Prunus mume]	molybdate-anion transporter-like
TR10629|c1_g1_i1	2.55056	0.0928741	0.00181855	4.91672	probable inactive purple acid phosphatase 27 [Prunus mume]
TR12999|c1_g3_i1	3.97404	0.123429	0.00664525	4.91147	uncharacterized protein LOC103318915 [Prunus mume]	b3 domain-containing transcription factor nga4-like
TR33177|c0_g1_i2	0.717953	0.0270433	0.00802757	4.90848	salicylic acid-binding protein 2-like [Prunus mume]	salicylic acid-binding protein 2-like
TR24440|c0_g1_i2	2.29401	0.0749783	5.63899e-06	4.90728	probable disease resistance protein At5g66900 [Prunus mume]	probable disease resistance protein at5g66900
TR12010|c1_g1_i2	1.04471	0.0328355	0.00561634	4.90563	TMV resistance protein N-like [Prunus mume]	tmv resistance protein n-like
TR12661|c0_g1_i5	1.61145	0.0570127	2.56999e-06	4.90478	protein NRT1/ PTR FAMILY 5.5-like [Prunus mume]	protein nrt1 ptr family -like
TR1755|c0_g1_i1	15.0612	0.510525	0.00103036	4.90309	butyrate--CoA ligase AAE11, peroxisomal-like [Prunus mume]	butyrate-- ligase peroxisomal-like
TR36642|c2_g2_i4	3.13093	0.106211	0.000459394	4.90081	glutathione S-transferase F9-like isoform X2 [Prunus mume]	glutathione s-transferase f9-like
TR13693|c2_g2_i7	13.5423	0.440618	0.0011423	4.90065	2-methylene-furan-3-one reductase-like [Prunus mume]	2-methylene-furan-3-one reductase-like
TR33092|c8_g1_i7	2.20663	0.0690701	0.000158179	4.89394	NAC domain-containing protein 68 [Prunus mume]	nac domain-containing protein 68
TR36560|c0_g1_i6	0.610441	0.0209114	0.0287267	4.89245	fimbrin-1 [Prunus mume]	fimbrin-1-like
TR39717|c0_g1_i7	0.89011	0.0305151	0.020378	4.88795	uncharacterized protein LOC103323332 isoform X2 [Prunus mume]	bnr asp-box repeat family protein isoform 1
TR25066|c0_g1_i3	2.12967	0.0811948	0.000239691	4.87096	uncharacterized protein LOC103337098 [Prunus mume]	disease resistance protein at4g11170
TR35389|c0_g1_i7	0.554634	0.0192915	0.0220072	4.86148	serine/threonine-protein kinase AFC3 isoform X1 [Prunus mume]
TR24424|c0_g1_i4	1.67733	0.0668476	0.00527378	4.85292	serine/threonine-protein phosphatase PP1 isozyme 2-like [Prunus mume]	serine threonine-protein phosphatase pp1-like
TR26534|c0_g1_i6	19.2412	0.672025	4.40349e-09	4.85203	beta-fructofuranosidase, insoluble isoenzyme CWINV1-like [Prunus mume]	beta- insoluble isoenzyme cwinv1-like
TR26882|c0_g3_i30	0.253444	0.00967271	0.00525787	4.85197	uncharacterized protein LOC103344231 [Prunus mume]	PREDICTED: uncharacterized protein LOC103344231
TR10100|c0_g1_i3	14.3252	0.517312	0.000788062	4.84816	uncharacterized protein LOC103327003 [Prunus mume]	duf506 family protein
TR13076|c1_g4_i10	0.227277	0.0078669	0.0180226	4.84811	SEC1 family transport protein SLY1 [Prunus mume]	sec1 family transport protein sly1-like
TR12595|c0_g1_i2	4.6323	0.167576	0	4.8477	1-aminocyclopropane-1-carboxylate oxidase homolog 1-like [Prunus mume]
TR13103|c0_g1_i22	1.71363	0.0561792	0.00845749	4.84525	uncharacterized protein LOC103341768 isoform X1 [Prunus mume]	PREDICTED: uncharacterized protein LOC102629497 isoform X2
TR13670|c2_g1_i2	12.6087	0.481963	0.00109768	4.8261	LOW QUALITY PROTEIN: (+)-neomenthol dehydrogenase-like [Prunus mume]	(+)-neomenthol dehydrogenase-like
TR13082|c1_g1_i2	2.75425	0.0979274	0	4.82245
TR19813|c0_g1_i1	0.54723	0.0179555	0.0088675	4.82105	receptor-like protein kinase FERONIA [Prunus mume]	receptor-like protein kinase feronia
TR12630|c11_g1_i1	37.2419	1.3843	0.000300823	4.81682	cyclic nucleotide-gated ion channel 1-like [Prunus mume]
TR38570|c1_g1_i5	4.16358	0.139893	0.00328406	4.81648	2-hydroxyisoflavanone dehydratase-like [Prunus mume]
TR7304|c0_g1_i1	1.30208	0.0471203	1.7434e-05	4.81486	cullin-3A [Prunus mume]
TR36899|c1_g1_i2	1.55287	0.057597	1.24667e-12	4.81342	uncharacterized protein LOC103327711 [Prunus mume]	stress response protein nst1-like
TR13296|c0_g5_i7	63.4891	2.22924	7.21645e-15	4.8032	major allergen Pru ar 1-like [Prunus mume]	major allergen pru ar 1-like
TR12973|c2_g1_i3	0.25762	0.00910041	0.0490639	4.80054	WPP domain-associated protein [Prunus mume]	wpp domain-associated protein
TR26942|c1_g2_i4	3.31592	0.123009	0.00318932	4.79973
TR13155|c3_g4_i3	6.42008	0.246235	0.00265469	4.79533	UDP-glucose flavonoid 3-O-glucosyltransferase 7-like [Prunus mume]	udp-glucose flavonoid 3-o-glucosyltransferase 7-like
TR37108|c1_g1_i2	0.528398	0.0200763	0.034074	4.79153	uncharacterized protein LOC103330540 [Prunus mume]	cysteine-rich rlk (receptor-like protein kinase) 8
TR25936|c0_g1_i3	1.98454	0.0771403	2.32056e-05	4.78979	salicylic acid-binding protein 2-like [Prunus mume]	salicylic acid-binding protein 2-like
TR10270|c0_g1_i3	0.212602	0.00809447	0.0333459	4.78702	unknown protein DS12 from 2D-PAGE of leaf, chloroplastic [Prunus mume]	act domain-containing protein acr12
TR33141|c4_g1_i7	7.0734	0.239766	0.000195783	4.78267	boron transporter 4 [Prunus mume]	boron transporter 4-like
TR26498|c2_g3_i5	0.551411	0.017883	0.0454757	4.77943	uncharacterized protein LOC103334783 [Prunus mume]	ankyrin repeat-containing protein at3g12360-like
TR20464|c0_g1_i1	0.91511	0.0349248	0.00923776	4.77334	calcium-transporting ATPase 12, plasma membrane-type-like [Prunus mume]	calcium-transporting atpase plasma membrane-type
TR13652|c1_g1_i2	2.13265	0.0763788	0.00262925	4.75477	anthocyanidin reductase-like [Prunus mume]	anthocyanidin reductase-like
TR40110|c2_g4_i2	11.5822	0.433035	0.000480924	4.75448	uncharacterized protein LOC103332507 [Prunus mume]	cyclic nucleotide-gated ion channel 1-like
TR12740|c6_g1_i2	0.892441	0.037273	0.0101011	4.7499	pentatricopeptide repeat-containing protein At4g04790, mitochondrial-like [Prunus mume]	pentatricopeptide repeat-containing protein mitochondrial-like
TR39466|c0_g1_i6	0.866402	0.03205	0.0477948	4.74865	carbonic anhydrase 2-like [Prunus mume]	carbonic anhydrase 2 isoform x2	http://www.genome.jp/dbget-bin/www_bget?ec:4.2.1.1
TR39999|c1_g2_i1	0.315687	0.011022	0.0468358	4.74746	cation transport regulator-like protein 2 [Prunus mume]	cation transport regulator-like protein 2
TR38581|c2_g2_i8	41.248	1.59101	0.0181471	4.74617	anthocyanidin 3-O-glucoside 5-O-glucosyltransferase-like [Prunus mume]	crocetin chloroplastic-like
TR20457|c1_g1_i1	0.897492	0.0312205	0.0057157	4.74425
TR12820|c5_g1_i1	2.04033	0.0699051	0.0125859	4.73909	uncharacterized protein LOC103330307 isoform X4 [Prunus mume]
TR5160|c0_g1_i1	3.92976	0.144363	2.40624e-07	4.73876	uncharacterized protein LOC103341345 [Prunus mume]	PREDICTED: uncharacterized protein LOC103341345
TR21699|c0_g1_i1	2.54561	0.100067	0.015072	4.73633	putative methyltransferase DDB_G0268948 [Prunus mume]
TR26538|c1_g1_i4	48.0576	1.80688	0.00759042	4.73174	12-oxophytodienoate reductase 2-like [Prunus mume]	12-oxophytodienoate reductase 11
TR24742|c0_g2_i2	1.57982	0.066063	4.49155e-05	4.72805	uncharacterized protein LOC103331706 [Prunus mume]	polynucleotidyl transferase
TR13213|c1_g1_i2	2.11333	0.0794059	0.000123154	4.72019	laccase-11-like [Prunus mume]
TR10187|c0_g2_i1	1.08504	0.0385386	0.00719848	4.71984	proline-rich receptor-like protein kinase PERK15 [Prunus mume]	proline-rich receptor-like protein kinase perk4 isoform x1
TR13597|c1_g1_i7	52.0132	1.95535	1.28482e-05	4.71898	1-aminocyclopropane-1-carboxylate oxidase homolog 11-like [Prunus mume]	1-aminocyclopropane-1-carboxylate oxidase homolog 1-like
TR26382|c0_g3_i2	2.1135	0.0934809	0.0168698	4.71639	(+)-neomenthol dehydrogenase-like isoform X1 [Prunus mume]
TR7408|c0_g1_i1	0.723723	0.0256938	0.0234981	4.70845	myb-related protein Myb4 [Prunus mume]	myb-related protein myb4-like
TR32289|c0_g2_i1	12.8498	0.455126	0	4.70796	cyclic nucleotide-gated ion channel 1-like [Prunus mume]
TR11034|c0_g1_i7	0.29449	0.0118416	0.0409299	4.70773	probable phytol kinase 1, chloroplastic isoform X1 [Prunus mume]	probable phytol kinase chloroplastic
TR13666|c7_g1_i1	28.3151	1.09445	2.62145e-07	4.69388	cytochrome P450 CYP749A22-like [Prunus mume]	cytochrome p450 cyp749a22-like
TR37796|c1_g2_i4	0.874667	0.0334938	0.0328492	4.68912	tropinone reductase homolog At1g07440-like [Prunus mume]	tropinone reductase homolog at1g07440-like
TR22711|c0_g1_i1	3.56391	0.146885	4.64681e-06	4.68656	dihydrolipoyllysine-residue succinyltransferase component of 2-oxoglutarate dehydrogenase complex 2, mitochondrial-like [Prunus mume]	dihydrolipoyllysine-residue succinyltransferase component of 2-oxoglutarate dehydrogenase complex mitochondrial-like
TR7020|c0_g1_i5	0.661262	0.0251568	0.0116793	4.68337	1-acyl-sn-glycerol-3-phosphate acyltransferase [Prunus mume]	1-acyl-sn-glycerol-3-phosphate acyltransferase 2
TR42714|c0_g1_i1	5.65262	0.22175	0.000732268	4.68166	probable polyol transporter 6 [Prunus mume]	probable polyol transporter 6
TR31607|c0_g2_i6	0.888654	0.031815	0.00373819	4.68042	transcription factor ILR3 [Prunus mume]	transcription factor ilr3
TR33059|c1_g6_i1	0.957535	0.041775	0.0128203	4.68015	uncharacterized protein LOC103330951 isoform X1 [Prunus mume]
TR37032|c0_g1_i1	4.4787	0.180446	5.58719e-06	4.67648	uncharacterized protein LOC103322815 [Prunus mume]
TR24678|c0_g1_i1	3.2463	0.128412	0.00333197	4.66887	cinnamyl alcohol dehydrogenase 1-like [Prunus mume]	cinnamyl alcohol dehydrogenase 1
TR32335|c1_g1_i6	5.57392	0.226689	5.4734e-14	4.66385	phenazine biosynthesis-like domain-containing protein 1 [Prunus mume]	phenazine biosynthesis-like domain-containing protein 1
TR39737|c0_g1_i6	0.767093	0.0280645	0.0275005	4.65706	arginine/serine-rich protein 45-like isoform X1 [Prunus mume]	serine arginine-rich splicing factor sr45 isoform x1
TR35382|c0_g6_i4	0.71883	0.0317702	0.000868345	4.65245	uncharacterized protein LOC103344657 [Prunus mume]	e3 ubiquitin-protein ligase topors
TR13578|c2_g4_i1	119.561	4.94237	0	4.64215	dehydration-responsive protein RD22-like [Prunus mume]	dehydration-responsive protein rd22-like
TR10887|c1_g1_i1	1.41612	0.0540167	0.0275916	4.6404	ultraviolet-B receptor UVR8 [Prunus mume]	ultraviolet-b receptor uvr8-like isoform x2
TR32319|c1_g1_i1	1.7208	0.0703611	0.0126732	4.63922	calcium-transporting ATPase 12, plasma membrane-type-like [Prunus mume]	calcium-transporting atpase plasma membrane-type-like
TR35411|c2_g3_i8	1.93406	0.0815968	2.09721e-13	4.63598	transcription factor DYSFUNCTIONAL TAPETUM 1 [Prunus mume]	transcription factor dysfunctional tapetum 1-like
TR12817|c0_g1_i8	1.05533	0.0409383	0.00126057	4.63583	small RNA degrading nuclease 3 [Prunus mume]	small rna degrading nuclease 3-like
TR25471|c1_g2_i2	177.29	7.4971	0.00124024	4.63236	(+)-neomenthol dehydrogenase-like [Prunus mume]	(+)-neomenthol dehydrogenase-like
TR13618|c1_g2_i10	0.977888	0.041164	0.0306925	4.63031	wall-associated receptor kinase-like 1 isoform X2 [Prunus mume]
TR42889|c0_g1_i1	1.38195	0.0639572	0.00204001	4.62714	endochitinase PR4-like [Prunus mume]
TR34933|c0_g1_i5	1.51058	0.0674784	2.02212e-07	4.6268	protein TRANSPARENT TESTA 12-like [Prunus mume]	protein transparent testa 12-like
TR36080|c0_g1_i1	0.617632	0.0230179	0.00267745	4.62348	acid phosphatase 1-like [Prunus mume]
TR40104|c2_g1_i2	2.46034	0.105455	3.48659e-06	4.62297	LRR receptor-like serine/threonine-protein kinase GSO1 [Prunus mume]	lrr receptor-like serine threonine-protein kinase gso2
TR1285|c0_g2_i1	3.3714	0.146873	0.00115049	4.62195	salutaridine reductase-like [Prunus mume]
TR35700|c0_g1_i3	1.45705	0.0549013	2.87359e-12	4.61563	LOW QUALITY PROTEIN: protein S-acyltransferase 18 [Prunus mume]	protein s-acyltransferase 18
TR26992|c2_g3_i2	14.4547	0.612345	0.000617919	4.61153	zeaxanthin epoxidase, chloroplastic-like [Prunus mume]	zeaxanthin chloroplastic-like
TR13155|c3_g3_i4	34.3085	1.38103	1.19018e-09	4.60386	scopoletin glucosyltransferase-like [Prunus mume]	scopoletin glucosyltransferase-like
TR26869|c7_g1_i2	1.38708	0.0559541	1.648e-06	4.60146	uncharacterized acetyltransferase At3g50280-like [Prunus mume]	uncharacterized acetyltransferase at3g50280-like
TR12088|c0_g1_i12	0.277229	0.0116705	0.031955	4.60028	adenosine deaminase-like protein [Prunus mume]	adenosine deaminase-like protein
TR37985|c1_g3_i7	1.6605	0.0672864	0.0437352	4.59185	probable histone-lysine N-methyltransferase ATXR3 [Prunus mume]
TR33095|c0_g1_i2	1.24316	0.0480056	0.0335748	4.59122	nitronate monooxygenase [Prunus mume]
TR12589|c2_g1_i11	0.681882	0.0324803	0.00407471	4.58628	probable serine/threonine-protein kinase At1g01540 [Prunus mume]
TR31917|c0_g1_i1	10.9086	0.47272	1.76816e-06	4.58177	chitotriosidase-1-like [Prunus mume]	acidic mammalian chitinase-like
TR40104|c2_g1_i3	1.25742	0.0483099	0.0148492	4.58106	probable leucine-rich repeat receptor-like protein kinase At1g35710 [Prunus mume]	probable leucine-rich repeat receptor-like protein kinase at1g35710
TR18526|c0_g1_i1	19.7185	0.814746	0	4.58014	1-aminocyclopropane-1-carboxylate oxidase homolog 1-like [Prunus mume]	1-aminocyclopropane-1-carboxylate oxidase homolog 1-like
TR14698|c0_g1_i1	23.2185	0.984852	0.000992266	4.57412	probable WRKY transcription factor 75 [Prunus mume]	probable wrky transcription factor 75
TR8042|c0_g1_i1	0.981667	0.0408161	0.000102649	4.55392	LOW QUALITY PROTEIN: uncharacterized protein LOC103344548 [Prunus mume]
TR25662|c0_g1_i11	0.449147	0.0174036	0.018481	4.55269	uncharacterized protein LOC103325672, partial [Prunus mume]	2-oxoglutarate and fe -dependent oxygenase superfamily protein isoform 1
TR26471|c1_g2_i2	8.75884	0.386209	0.000324534	4.54464
TR26840|c9_g1_i1	38.1015	1.70976	0.0056879	4.54267	2-alkenal reductase (NADP(+)-dependent)-like [Prunus mume]	2-alkenal reductase (nadp(+)-dependent)-like
TR12695|c4_g1_i2	388.761	16.8229	2.78786e-07	4.54214	putative methyltransferase DDB_G0268948 [Prunus mume]
TR38500|c5_g3_i1	50.0816	2.30384	0.0320986	4.54141	isoflavone 2'-hydroxylase-like isoform X1 [Prunus mume]	isoflavone 2 -hydroxylase
TR38533|c3_g2_i13	0.259817	0.012711	0.0471214	4.53999	uncharacterized protein LOC103343551 [Prunus mume]	mutator-like transposase
TR25981|c0_g1_i3	0.725076	0.0285884	0.00773363	4.53916	NAD-dependent malic enzyme 59 kDa isoform, mitochondrial isoform X1 [Prunus mume]	nad-dependent malic enzyme 59 kda mitochondrial-like
TR10100|c0_g1_i1	1.82103	0.0904375	0.0219602	4.53465	uncharacterized protein LOC103327003 [Prunus mume]	duf506 family protein
TR2356|c0_g2_i1	2.39172	0.102988	0.012445	4.53417
TR11448|c3_g1_i5	1.77221	0.0742552	0.00423007	4.51892	LOW QUALITY PROTEIN: ATP sulfurylase 1, chloroplastic [Prunus mume]	atp sulfurylase chloroplastic	http://www.genome.jp/dbget-bin/www_bget?ec:2.7.7.4
TR38510|c3_g4_i2	3.52235	0.160703	1.10246e-05	4.51713	abscisate beta-glucosyltransferase-like [Prunus mume]
TR11359|c0_g1_i1	14.9369	0.65414	0.0241957	4.51489	ubiquinol oxidase, mitochondrial-like [Prunus mume]	ubiquinol mitochondrial-like
TR10635|c1_g1_i1	43.4611	1.96757	8.6696e-07	4.51016		hypothetical protein PRUPE_ppb013610mg, partial
TR12721|c0_g1_i12	1.32425	0.0578939	0.000506515	4.50451	chorismate mutase 2 [Prunus mume]	chorismate mutase 2	http://www.genome.jp/dbget-bin/www_bget?ec:5.4.99.5
TR11817|c0_g1_i1	0.189212	0.00813608	0.0190508	4.5045	uncharacterized protein LOC103339208 [Prunus mume]	hypothetical protein PRUPE_ppa017040mg, partial
TR5472|c0_g1_i2	88.5937	4.01292	0.000298029	4.50318	glutathione transferase GST 23-like [Prunus mume]	glutathione transferase gst 23-like
TR13666|c5_g1_i3	10.712	0.541145	0.000128656	4.50259	cytochrome P450 CYP749A22-like [Prunus mume]	cytochrome p450 cyp749a22-like
TR37830|c1_g2_i17	2.59654	0.131872	0.0454472	4.49379	uncharacterized protein LOC103343251 isoform X1 [Prunus mume]	thioredoxin mitochondrial-like isoform x2
TR13509|c3_g1_i1	0.860904	0.036661	0.0138838	4.48272	uncharacterized protein LOC103327479 [Prunus mume]	PREDICTED: uncharacterized protein LOC103327479
TR33662|c3_g1_i6	8.95022	0.440825	0.0103211	4.47931	aminotransferase ALD1-like isoform X2 [Prunus mume]
TR33177|c0_g1_i1	0.635575	0.0312079	0.010345	4.47905	salicylic acid-binding protein 2-like [Prunus mume]	salicylic acid-binding protein 2-like
TR34970|c0_g1_i5	0.731499	0.0342695	0.0209927	4.47788	diacylglycerol kinase 5 isoform X1 [Prunus mume]	diacylglycerol kinase 5-like	http://www.genome.jp/dbget-bin/www_bget?ec:2.7.1.107
TR26652|c0_g2_i1	0.986331	0.0492583	0.030542	4.47173
TR41320|c0_g2_i1	3.489	0.165805	0.00619162	4.46818	U1 small nuclear ribonucleoprotein C-like [Prunus mume]	protein diaphanous homolog 1-like
TR38584|c1_g1_i2	8.18572	0.383889	0.000955668	4.46061	cytochrome P450 CYP82D47-like [Prunus mume]	cytochrome p450 cyp82d47-like
TR12267|c3_g1_i1	1.51845	0.0706795	0.0388914	4.45524
TR11817|c0_g1_i8	1.15782	0.0515886	7.54735e-09	4.45258	uncharacterized protein LOC103339208 [Prunus mume]	hypothetical protein PRUPE_ppa027095mg, partial
TR13296|c0_g5_i5	17.5909	0.750587	0	4.451	major allergen Pru ar 1-like [Prunus mume]	major allergen pru ar 1-like
TR25369|c2_g1_i4	1.0392	0.0544094	0.0333372	4.43213	uncharacterized protein LOC103327113 [Prunus mume]	protein binding
TR11448|c3_g1_i4	2.05118	0.092792	5.41882e-11	4.43118	LOW QUALITY PROTEIN: ATP sulfurylase 1, chloroplastic [Prunus mume]	atp sulfurylase chloroplastic	http://www.genome.jp/dbget-bin/www_bget?ec:2.7.7.4
TR13574|c2_g1_i4	0.591338	0.0314054	0.0129107	4.42843
TR11895|c6_g1_i1	1.30907	0.0660033	0.0259399	4.42772	lysine histidine transporter-like 8 [Prunus mume]
TR13670|c2_g4_i1	144.435	7.04088	0.00213801	4.41568	(+)-neomenthol dehydrogenase-like [Prunus mume]	(+)-neomenthol dehydrogenase-like
TR37982|c1_g1_i4	4.50739	0.229103	0.0227367	4.41124
TR39955|c0_g2_i1	1.38872	0.0607621	9.45132e-05	4.40893	IST1 homolog [Prunus mume]	ist1-like protein
TR20965|c1_g2_i1	3.20088	0.158798	0.0143316	4.40751	uncharacterized protein LOC103335505 [Prunus mume]	cysteine histidine-rich c1 domain family protein
TR13518|c0_g1_i1	4.4963	0.220177	0.0198639	4.40751
TR37980|c0_g1_i5	0.750358	0.0332175	0.0239874	4.39249	uncharacterized protein LOC103322486 isoform X4 [Prunus mume]	cct motif protein
TR13140|c3_g2_i12	2.42348	0.106102	4.03307e-05	4.39196	cytochrome b5 [Prunus mume]
TR16576|c0_g1_i1	6.34214	0.307871	0.00163845	4.39043
TR33653|c1_g1_i4	2.08416	0.115548	0.0172348	4.38927	wall-associated receptor kinase-like 1 isoform X2 [Prunus mume]	wall-associated receptor kinase-like 9
TR12477|c0_g2_i17	0.550762	0.0276821	0.0487298	4.37981	uncharacterized protein LOC103338603 [Prunus mume]	PREDICTED: uncharacterized protein LOC103437879 isoform X2
TR26545|c1_g1_i14	0.500282	0.0272517	9.42404e-07	4.37862	6-phosphofructokinase 4, chloroplastic [Prunus mume]
TR33095|c0_g1_i1	2.0553	0.0967129	0.00667279	4.37723	nitronate monooxygenase [Prunus mume]	nitronate monooxygenase	http://www.genome.jp/dbget-bin/www_bget?ec:1.13.12.16
TR13558|c1_g1_i5	25.2044	1.2473	7.34083e-05	4.35105	12-oxophytodienoate reductase 2-like isoform X2 [Prunus mume]	12-oxophytodienoate reductase 2-like
TR4225|c0_g2_i1	171.652	8.33491	0.00926164	4.34791	methylthioribose kinase-like [Prunus mume]	methylthioribose kinase-like
TR12644|c0_g2_i1	1.25959	0.0603667	4.71359e-09	4.34742	glutamate receptor 2.8-like [Prunus mume]
TR37841|c0_g1_i12	0.707741	0.0403438	0.0189901	4.34644
TR23537|c0_g1_i2	0.30246	0.0152003	0.0314528	4.34632	uncharacterized protein LOC103343923 [Prunus mume]	calmodulin-binding protein 60-c
TR24251|c0_g1_i1	19.9339	0.951906	0.004327	4.34574	endochitinase 2-like [Prunus mume]
TR38538|c2_g1_i2	9.93975	0.507788	3.61925e-05	4.34528	uncharacterized protein LOC103318913 [Prunus mume]	b3 domain-containing protein os02g0764100-like
TR32331|c7_g1_i7	8.04633	0.39483	8.80358e-09	4.33647	probable glutathione S-transferase [Prunus mume]	probable glutathione s-transferase
TR38064|c3_g1_i10	1.0465	0.0537589	0.00227483	4.33594	G-type lectin S-receptor-like serine/threonine-protein kinase At1g61500 [Prunus mume]	g-type lectin s-receptor-like serine threonine-protein kinase at1g61550
TR12183|c1_g1_i3	0.910363	0.0473504	0.0324098	4.33298	uncharacterized protein LOC103343179 [Prunus mume]
TR13389|c1_g2_i4	1.37351	0.065755	4.20775e-14	4.33133	probable disease resistance protein At5g66900 [Prunus mume]	probable disease resistance protein at5g66900
TR12463|c2_g1_i6	3.16273	0.147497	0.0337123	4.32875
TR12702|c1_g1_i5	2.39281	0.13174	5.62816e-05	4.32706	(E,E)-alpha-farnesene synthase-like [Prunus mume]	alpha-farnesene synthase
TR26653|c2_g2_i6	2.56892	0.131662	0.0234124	4.32286	uncharacterized protein LOC103332713 [Prunus mume]	lipid-transfer protein dir1
TR35411|c1_g3_i3	1.48009	0.0770272	0.011303	4.31741
TR40165|c2_g3_i9	2.65797	0.142028	0.00168264	4.31645	BEL1-like homeodomain protein 3 [Prunus mume]	bel1-like homeodomain protein 3
TR13558|c2_g2_i3	2.63972	0.133216	9.76191e-07	4.31193	12-oxophytodienoate reductase 2-like [Prunus mume]	12-oxophytodienoate reductase 2-like
TR5849|c0_g3_i1	0.749814	0.0381401	1.30228e-05	4.30467
TR26635|c0_g1_i4	0.91189	0.0436286	0.0364373	4.30463	RNA exonuclease 4 [Prunus mume]	hypothetical protein PRUPE_ppa015478mg
TR13619|c1_g2_i14	0.333669	0.0174906	0.00247666	4.29427	LOW QUALITY PROTEIN: zinc finger MYM-type protein 1-like [Prunus mume]	zinc finger mym-type protein 1-like
TR26951|c1_g4_i2	2.1798	0.104103	0.0294539	4.2909	zinc finger CCCH domain-containing protein 43-like isoform X3 [Prunus mume]
TR39740|c4_g3_i2	0.962276	0.0566803	0.0181975	4.28636	heparan-alpha-glucosaminide N-acetyltransferase [Prunus mume]	heparan-alpha-glucosaminide n-acetyltransferase-like
TR13213|c1_g1_i3	4.71564	0.261216	0.00127044	4.28099	laccase-11-like [Prunus mume]
TR12413|c7_g1_i3	23.7029	1.11689	1.11022e-16	4.28053	titin isoform X4 [Prunus mume]	titin isoform x2
TR13299|c2_g3_i1	0.474701	0.0223179	0.00369853	4.27862	protein trichome birefringence-like 6 [Prunus mume]	protein trichome birefringence-like 6
TR26295|c0_g2_i1	9.97146	0.488156	0	4.27745	probable inactive 2-oxoglutarate-dependent dioxygenase AOP2 [Prunus mume]	probable inactive 2-oxoglutarate-dependent dioxygenase aop2
TR13272|c2_g2_i1	0.746839	0.0401036	0.012226	4.2691
TR25772|c0_g2_i14	0.551658	0.0280539	7.04564e-05	4.26801	probable polygalacturonase [Prunus mume]	probable polygalacturonase
TR34968|c0_g1_i1	2.98336	0.140957	0.00185468	4.26703	rhodanese-like domain-containing protein 11, chloroplastic [Prunus mume]	rhodanese-like domain-containing protein chloroplastic
TR13296|c0_g5_i13	117.311	5.8946	1.28474e-06	4.26158	major allergen Pru ar 1-like [Prunus mume]	major allergen pru ar 1-like
TR13296|c0_g5_i1	31.6401	1.6663	0.00926411	4.26019	major allergen Pru ar 1-like [Prunus mume]
TR11359|c1_g2_i5	1.8583	0.100572	0.0136973	4.25908	ubiquinol oxidase, mitochondrial-like [Prunus mume]	ubiquinol mitochondrial-like
TR37658|c0_g2_i1	0.845787	0.0472015	0.0420037	4.25871	pumilio homolog 12 [Prunus mume]	pumilio homolog 12
TR24805|c0_g2_i1	1.08733	0.0577452	0.00039689	4.25862	phosphoglycerate mutase-like [Prunus mume]	phosphoglycerate mutase-like	http://www.genome.jp/dbget-bin/www_bget?ec:5.4.2.11
TR12687|c1_g1_i1	6.50197	0.330338	6.18637e-11	4.25395	probable calcium-binding protein CML45 [Prunus mume]	probable calcium-binding protein cml45
TR11628|c0_g2_i11	0.239795	0.012893	0.00373393	4.25156	major facilitator superfamily domain-containing protein 12 [Prunus mume]	major facilitator superfamily domain-containing protein 12
TR20316|c1_g1_i1	3.39897	0.185882	0.00078607	4.2409
TR12944|c2_g1_i6	2.21207	0.110809	0.00451047	4.24062
TR11628|c0_g2_i5	0.464969	0.0243946	0.0425563	4.23874	major facilitator superfamily domain-containing protein 12 [Prunus mume]	major facilitator superfamily domain-containing protein 12
TR13454|c1_g1_i11	7.03979	0.363059	5.24537e-10	4.23853	probable mitochondrial chaperone BCS1-B [Prunus mume]
TR13639|c2_g1_i10	8.75376	0.475426	0.00479951	4.23656	cellulose synthase-like protein G3 [Prunus mume]	cellulose synthase-like protein g2
TR25836|c0_g1_i10	1.15266	0.0610135	4.07585e-12	4.23622	casein kinase I isoform delta-like [Prunus mume]	casein kinase i isoform delta-like
TR8278|c0_g1_i3	0.268554	0.0160721	0.00153559	4.22509	annexin A13-like [Prunus mume]	annexin a13-like
TR26517|c5_g2_i4	2.79126	0.144729	1.15928e-08	4.22107	uncharacterized protein LOC103335663 [Prunus mume]
TR26632|c2_g1_i3	4.69612	0.26026	0.000111134	4.21997	anthrax toxin receptor-like [Prunus mume]
TR40447|c1_g1_i1	2.23916	0.124625	9.29794e-05	4.21851	probable LRR receptor-like serine/threonine-protein kinase At5g48740 isoform X1 [Prunus mume]
TR11666|c0_g3_i4	0.238093	0.0134481	0.0426477	4.21672	uncharacterized protein LOC103344390, partial [Prunus mume]	g2 mitotic-specific cyclin-b
TR26636|c6_g1_i8	11.8131	0.664556	1.76853e-11	4.21537	14 kDa proline-rich protein DC2.15-like [Prunus mume]
TR27667|c0_g1_i1	1.25568	0.0696778	9.90707e-05	4.21467
TR10057|c0_g1_i6	0.899303	0.0453101	0.0338239	4.21416	selenoprotein K [Prunus mume]
TR26034|c2_g1_i6	0.834384	0.0467505	0.0117196	4.2128		dolichol-phosphate mannosyltransferase
TR10710|c0_g1_i1	5.12067	0.281257	0.00706197	4.21248	(+)-neomenthol dehydrogenase-like isoform X1 [Prunus mume]
TR13666|c4_g1_i4	8.92136	0.473844	1.25429e-05	4.20468	cytochrome P450 CYP749A22-like [Prunus mume]	cytochrome p450 cyp749a22-like
TR13068|c0_g5_i8	0.400573	0.0216132	0.043744	4.20198	cinnamoyl-CoA reductase 2-like isoform X1 [Prunus mume]	cinnamoyl- reductase 2-like
TR9868|c0_g1_i3	0.411256	0.0226308	0.0257765	4.19857	uncharacterized protein LOC103337116 [Prunus mume]	sphingomyelin phosphodiesterase 4
TR37682|c1_g2_i2	1.41909	0.0793175	0.00361153	4.19623	uncharacterized protein LOC103338677 [Prunus mume]
TR12695|c0_g1_i1	27.0074	1.47509	4.11514e-07	4.19149	putative methyltransferase DDB_G0268948, partial [Prunus mume]	methyltransferase partial
TR11817|c0_g1_i6	0.483506	0.0274444	0.0119716	4.19052	uncharacterized protein LOC103339208 [Prunus mume]	hypothetical protein PRUPE_ppa017040mg, partial
TR11848|c0_g1_i1	1.25263	0.0734897	0.0164975	4.19013	caffeoylshikimate esterase isoform X1 [Prunus mume]	caffeoylshikimate esterase-like
TR26766|c0_g1_i5	1.91424	0.106158	0.0109598	4.18903	endochitinase-like [Prunus mume]
TR38570|c1_g1_i8	17.3124	0.951375	0.00807287	4.18775	2-hydroxyisoflavanone dehydratase-like [Prunus mume]
TR12595|c0_g1_i1	2.07665	0.114621	1.41507e-05	4.18595	1-aminocyclopropane-1-carboxylate oxidase homolog 1-like [Prunus mume]
TR13619|c1_g1_i1	11.4814	0.684028	0.0273966	4.18356	12-oxophytodienoate reductase 2-like [Prunus mume]
TR12721|c0_g1_i4	2.24988	0.117994	0.0133842	4.18332	chorismate mutase 2 [Prunus mume]	chorismate mutase 2	http://www.genome.jp/dbget-bin/www_bget?ec:5.4.99.5
TR11504|c0_g1_i4	4.05255	0.224151	0.0109886	4.17577	uncharacterized aminotransferase C660.12c-like isoform X1 [Prunus mume]	l-cysteine desulfhydrase-like
TR13459|c1_g2_i5	0.232165	0.0139592	0.0127623	4.17519	DNA polymerase zeta catalytic subunit [Prunus mume]	dna polymerase zeta catalytic subunit isoform x2
TR11777|c8_g1_i16	0.491806	0.0280306	0.00163541	4.17057	tRNA pseudouridine(38/39) synthase [Prunus mume]	trna pseudouridine(38 39) synthase isoform x1
TR12814|c2_g1_i1	8.98964	0.533564	0.0114746	4.17021	cinnamoyl-CoA reductase 1-like [Prunus mume]
TR13670|c2_g2_i5	7.51528	0.403532	0.00499491	4.16692	(+)-neomenthol dehydrogenase-like isoform X2 [Prunus mume]
TR38996|c0_g1_i2	42.3558	2.50368	9.40992e-07	4.16412		glycine-rich cell wall structural
TR38506|c0_g1_i2	2.94984	0.169821	3.63879e-08	4.16	uncharacterized protein LOC103331119 [Prunus mume]
TR12464|c2_g1_i2	42.9561	2.55357	0.000273924	4.15211	12-oxophytodienoate reductase 2-like [Prunus mume]
TR32331|c7_g1_i4	5.18307	0.299404	6.30483e-06	4.14097	probable glutathione S-transferase [Prunus mume]	probable glutathione s-transferase
TR25828|c0_g3_i3	0.516518	0.0285522	0.0422244	4.13996	cytosolic 5'-nucleotidase 3 [Prunus mume]	7-methylguanosine phosphate-specific 5 -nucleotidase a	http://www.genome.jp/dbget-bin/www_bget?ec:3.1.3.5
TR26371|c0_g1_i8	0.145693	0.00893399	0.025511	4.1293	probable LRR receptor-like serine/threonine-protein kinase At1g67720 isoform X1 [Prunus mume]	probable lrr receptor-like serine threonine-protein kinase at1g67720
TR33095|c0_g1_i12	2.79221	0.164451	0.00923548	4.12916	nitronate monooxygenase [Prunus mume]
TR26829|c0_g2_i1	2.2095	0.118917	0	4.12847	protein FAR1-RELATED SEQUENCE 3-like [Prunus mume]	protein far1-related sequence 3-like
TR12162|c3_g4_i3	2.5465	0.140352	0	4.1266	uncharacterized protein LOC103325361 [Prunus mume]	wall-associated receptor kinase-like 16
TR37856|c0_g1_i7	0.808007	0.0429623	7.73233e-06	4.12655	dihydroorotate dehydrogenase (quinone), mitochondrial-like [Prunus mume]	dihydroorotate dehydrogenase mitochondrial-like
TR2454|c0_g1_i1	3.2436	0.175374	0.0305997	4.12451
TR25471|c1_g1_i5	3.18206	0.169224	2.17303e-06	4.12449	(+)-neomenthol dehydrogenase-like [Prunus mume]
TR12909|c1_g1_i5	21.553	1.26372	0	4.12438	heterogeneous nuclear ribonucleoprotein A3 homolog 2-like [Prunus mume]	heterogeneous nuclear ribonucleoprotein a3-like
TR35366|c0_g1_i2	0.494245	0.0273374	0.0353227	4.12041	glyoxysomal processing protease, glyoxysomal [Prunus mume]	glyoxysomal processing glyoxysomal
TR12963|c1_g2_i1	1.14523	0.0612236	0.000187841	4.11982
TR12895|c3_g2_i9	0.75907	0.0455676	0.0423621	4.1186	crt homolog 1 [Prunus mume]
TR40123|c0_g1_i12	0.535664	0.0342786	0.0410243	4.11378	7-hydroxymethyl chlorophyll a reductase, chloroplastic-like isoform X2 [Prunus mume]	7-hydroxymethyl chlorophyll a chloroplastic
TR37996|c0_g2_i28	0.207332	0.0119087	4.16444e-05	4.11183	DIS3-like exonuclease 2 [Prunus mume]	dis3-like exonuclease 2
TR25588|c2_g3_i11	1.51558	0.0818483	0.000256082	4.10591	uncharacterized protein LOC103330338 isoform X1 [Prunus mume]
TR35411|c2_g3_i5	2.49897	0.140314	0.000158668	4.10481	transcription factor DYSFUNCTIONAL TAPETUM 1 [Prunus mume]	transcription factor dysfunctional tapetum 1-like
TR25618|c0_g1_i2	1.33168	0.0717573	0.0134732	4.10245	probable ADP-ribosylation factor GTPase-activating protein AGD5 isoform X6 [Prunus mume]
TR32741|c0_g1_i4	0.24328	0.0141064	0.0102368	4.09633	serine carboxypeptidase-like 20 [Prunus mume]	serine carboxypeptidase-like 20
TR32299|c5_g3_i1	66.4618	3.94809	1.92851e-05	4.0949	UDP-glycosyltransferase 74E2-like [Prunus mume]	udp-glycosyltransferase 74f2-like
TR13618|c1_g1_i4	1.2198	0.07026	0.0113781	4.09466	wall-associated receptor kinase-like 9 [Prunus mume]
TR26343|c0_g1_i9	0.376578	0.0227862	0.0463782	4.09424	pyrophosphate--fructose 6-phosphate 1-phosphotransferase subunit alpha [Prunus mume]	pyrophosphate--fructose 6-phosphate 1-phosphotransferase subunit alpha	http://www.genome.jp/dbget-bin/www_bget?ec:2.7.1.11
TR38581|c2_g2_i1	15.6603	0.921015	0.00103702	4.0934	anthocyanidin 3-O-glucoside 5-O-glucosyltransferase-like [Prunus mume]	crocetin chloroplastic-like
TR13564|c3_g2_i1	0.570326	0.0314854	0.0415302	4.09248	uncharacterized protein LOC103343807 [Prunus mume]	PREDICTED: uncharacterized protein LOC103343807
TR11290|c1_g1_i17	0.842658	0.0548772	0.00947664	4.08729	D-glycerate 3-kinase, chloroplastic [Prunus mume]
TR35186|c0_g2_i1	4.93316	0.305762	0.00257622	4.08649	G-type lectin S-receptor-like serine/threonine-protein kinase RLK1 [Prunus mume]	g-type lectin s-receptor-like serine threonine-protein kinase rlk1-like
TR38510|c3_g4_i6	4.86277	0.281078	0	4.08434	abscisate beta-glucosyltransferase-like [Prunus mume]	scopoletin glucosyltransferase-like
TR12989|c0_g1_i4	1.76479	0.101622	7.66054e-14	4.08271	glutaredoxin-C4 [Prunus mume]	glutaredoxin-c4
TR11081|c0_g1_i7	0.954903	0.0561741	0.00547619	4.07805	signal peptidase complex catalytic subunit SEC11C-like [Prunus mume]
TR26992|c2_g3_i7	1.80133	0.105195	1.1347e-06	4.07773	zeaxanthin epoxidase, chloroplastic-like [Prunus mume]	zeaxanthin chloroplastic-like
TR5921|c0_g1_i1	1.19953	0.0672681	0.000662642	4.07772	desumoylating isopeptidase 1 [Prunus mume]	desumoylating isopeptidase 1-like
TR33095|c0_g2_i5	28.6831	1.76904	0.00575477	4.07748	nitronate monooxygenase [Prunus mume]
TR32966|c0_g1_i1	14.8248	0.875852	4.996e-15	4.07411	uncharacterized protein LOC103329733 [Prunus mume]	hop-interacting protein thi031
TR39354|c0_g1_i1	0.541322	0.0333997	0.000555964	4.07365	G-type lectin S-receptor-like serine/threonine-protein kinase RLK1 [Prunus mume]	g-type lectin s-receptor-like serine threonine-protein kinase rlk1
TR40080|c0_g1_i1	0.335454	0.0213498	0.0422706	4.07292	UBX domain-containing protein 2 isoform X1 [Prunus mume]	ubx domain-containing protein 2 isoform x2
TR13670|c2_g2_i8	26.0182	1.59669	0.00281399	4.07117	uncharacterized protein LOC103331896 [Prunus mume]
TR33925|c0_g1_i1	3.60698	0.214533	5.52359e-08	4.07092	agamous-like MADS-box protein AGL62 [Prunus mume]	agamous-like mads-box protein agl62
TR13296|c0_g5_i14	1.80947	0.101594	0.0153984	4.07046	major allergen Pru ar 1-like [Prunus mume]	major allergen pru ar 1-like
TR33095|c0_g1_i9	7.72207	0.48259	0.00505364	4.06513	nitronate monooxygenase [Prunus mume]	nitronate monooxygenase	http://www.genome.jp/dbget-bin/www_bget?ec:1.13.12.16
TR40135|c3_g1_i1	2.54138	0.146788	0.0334742	4.06125	succinate-semialdehyde dehydrogenase, mitochondrial-like isoform X3 [Prunus mume]	hypothetical protein PRUPE_ppa026702mg, partial
TR7709|c0_g2_i1	3.58807	0.22305	7.18669e-05	4.05705	lamin-like protein [Prunus mume]
TR26590|c0_g3_i3	0.604523	0.0379813	0.0112908	4.05499	uncharacterized protein LOC103327406 [Prunus mume]	protein smg8
TR32289|c4_g2_i3	26.7474	1.62053	7.2394e-06	4.05384	cyclic nucleotide-gated ion channel 1-like [Prunus mume]	cyclic nucleotide-gated ion channel 1-like
TR13319|c0_g4_i11	0.241868	0.0152577	0.0212827	4.05303
TR11448|c3_g1_i2	2.13831	0.132742	5.62776e-08	4.0529	LOW QUALITY PROTEIN: ATP sulfurylase 1, chloroplastic [Prunus mume]	atp sulfurylase chloroplastic	http://www.genome.jp/dbget-bin/www_bget?ec:2.7.7.4
TR12707|c1_g2_i13	0.288825	0.0170457	0.0454177	4.04933	acetate--CoA ligase ACS, chloroplastic/glyoxysomal [Prunus mume]	acetate-- ligase chloroplastic glyoxysomal-like isoform x1
TR13648|c1_g1_i1	1.24873	0.0755571	0.0474271	4.04907
TR13086|c5_g1_i12	1.09327	0.0707393	0.000972861	4.04889	uncharacterized protein LOC103343107 [Prunus mume]	wd repeat-containing protein 85
TR37868|c5_g3_i6	2.31265	0.134151	0.0288185	4.04305	probable serine/threonine-protein kinase At4g35230 [Prunus mume]	probable serine threonine-protein kinase at4g35230
TR32288|c7_g2_i4	20.2965	1.35812	0	4.04203	cytochrome P450 CYP749A22-like [Prunus mume]	cytochrome p450 cyp749a22-like
TR34083|c0_g1_i2	11.2812	0.67854	0.0360969	4.04152	putative methyltransferase DDB_G0268948 [Prunus mume]	methyltransferase ddb_g0268948
TR24243|c0_g2_i1	4.0677	0.256794	0.000320815	4.04055	acid phosphatase 1 [Prunus mume]	acid phosphatase 1-like
TR26916|c0_g2_i3	4.05883	0.24015	0.00585107	4.04003	GDSL esterase/lipase 2-like [Prunus mume]	gdsl esterase lipase 2-like
TR12463|c2_g2_i1	4.45636	0.263358	0.0243752	4.03834
TR35605|c0_g1_i1	6.65053	0.399453	1.11022e-16	4.03041	epidermis-specific secreted glycoprotein EP1-like [Prunus mume]	epidermis-specific secreted glycoprotein ep1-like
TR36281|c0_g1_i1	2.71167	0.174319	0.0246116	4.03	uncharacterized protein LOC103324590 [Prunus mume]
TR26916|c0_g2_i2	2.73479	0.170903	4.22995e-14	4.02705	GDSL esterase/lipase 2-like [Prunus mume]	gdsl esterase lipase 2-like
TR25664|c2_g1_i4	1.55042	0.101582	2.62024e-05	4.02652	probable receptor-like protein kinase At5g47070 isoform X2 [Prunus mume]	probable receptor-like protein kinase at5g47070
TR33095|c0_g1_i7	3.7614	0.2428	0.0218266	4.02585	nitronate monooxygenase [Prunus mume]	nitronate monooxygenase	http://www.genome.jp/dbget-bin/www_bget?ec:1.13.12.16
TR36642|c2_g2_i1	193.449	12.2091	0.0195653	4.02305	glutathione S-transferase F9-like isoform X2 [Prunus mume]	glutathione s-transferase f9-like
TR9818|c0_g1_i1	1.15945	0.0815365	0.000503516	4.01932	cytochrome P450 CYP749A22-like [Prunus mume]
TR23621|c0_g2_i3	1.06667	0.071476	0.00939202	4.01901	uncharacterized protein LOC103319525 [Prunus mume]	hva22-like protein isoform 2
TR40141|c2_g1_i1	1.20969	0.0779066	0.0346439	4.01604	pleiotropic drug resistance protein 1-like [Prunus mume]
TR12042|c2_g4_i1	6.13351	0.366338	1.00323e-05	4.01266	cytochrome P450 CYP749A22-like [Prunus mume]	cytochrome p450 cyp749a22-like
TR33135|c0_g1_i1	2.63542	0.168997	6.93389e-10	4.00991
TR38590|c1_g2_i5	2.78962	0.156622	0.0455704	4.00616	calcium-transporting ATPase 4, plasma membrane-type-like [Prunus mume]
TR13558|c1_g1_i7	23.8079	1.535	0.00153983	4.0016	12-oxophytodienoate reductase 2-like [Prunus mume]	12-oxophytodienoate reductase 2-like
TR13114|c0_g2_i2	0.566482	0.0331914	0.0469773	4.00132	BAHD acyltransferase At5g47980-like [Prunus mume]
TR3209|c0_g1_i1	17.951	1.13816	0	3.99873	uncharacterized protein LOC103340630 [Prunus mume]	saur family protein
TR27002|c1_g3_i3	1.83943	0.125132	0.00274941	3.99183	probable low-specificity L-threonine aldolase 1 [Prunus mume]	probable low-specificity l-threonine aldolase 1
TR12720|c1_g3_i5	0.196734	0.0114119	0.00530474	3.98749	uncharacterized protein LOC103330833 [Prunus mume]
TR38535|c2_g1_i1	6.44608	0.37475	0	3.98715	dehydration-responsive protein RD22-like isoform X1 [Prunus mume]
TR27963|c0_g1_i1	7.12419	0.450852	0	3.9865	protein PHLOEM PROTEIN 2-LIKE A1-like [Prunus mume]
TR11922|c1_g1_i1	0.533221	0.0332242	0.0342372	3.98527	uncharacterized protein At4g15545 isoform X2 [Prunus mume]
TR13329|c2_g2_i3	3.91288	0.256443	1.02247e-06	3.97636	LOW QUALITY PROTEIN: receptor-like protein kinase FERONIA [Prunus mume]
TR13721|c0_g4_i6	2.0967	0.124622	0.0386212	3.97414	uncharacterized protein LOC103335052 [Prunus mume]
TR35718|c0_g1_i1	2.22686	0.146503	9.59984e-05	3.97282	ribosome-inactivating protein alpha-trichosanthin-like [Prunus mume]	ribosome-inactivating protein bryodin ii-like
TR32248|c0_g1_i1	49.346	3.18066	2.12185e-09	3.97275	uncharacterized protein LOC103329965 [Prunus mume]
TR12802|c3_g3_i1	2.75721	0.177634	0.0368797	3.97146	putative disease resistance protein At1g50180 [Prunus mume]	disease resistance protein at1g50180
TR29358|c0_g1_i1	15.1564	0.976135	0.0318037	3.96642	probable acyl-activating enzyme 1, peroxisomal [Prunus mume]	probable acyl-activating enzyme peroxisomal
TR25506|c1_g1_i1	2.86784	0.176225	0	3.96478	transcription factor GTE6 [Prunus mume]	transcription factor gte6
TR12589|c1_g1_i1	4.02123	0.272042	0.00397267	3.95721
TR12042|c2_g3_i8	37.892	2.37366	7.8152e-05	3.95367	cytochrome P450 CYP749A22-like [Prunus mume]	cytochrome p450 cyp749a22-like
TR32661|c0_g1_i3	1.36513	0.0986498	0.000341374	3.95111	protein CREG1 [Prunus mume]	protein creg1
TR11635|c0_g3_i3	2.35859	0.144846	0.00663877	3.94983	gibberellin 2-beta-dioxygenase 1-like [Prunus mume]	gibberellin 2-beta-dioxygenase 1-like
TR37125|c0_g1_i1	2.74875	0.173159	0.00186472	3.94925
TR26860|c1_g3_i1	11.8819	0.783853	6.28665e-06	3.94782	pathogen-related protein-like [Prunus mume]	pathogen-related
TR13252|c0_g1_i1	2.19743	0.138432	0.0056823	3.94773	zinc-binding alcohol dehydrogenase domain-containing protein 2-like [Prunus mume]	zinc-binding alcohol dehydrogenase domain-containing protein 2
TR13543|c1_g3_i5	2.63581	0.159238	0.0195627	3.94552	LOW QUALITY PROTEIN: cellulose synthase-like protein E1 [Prunus mume]	cellulose synthase-like protein e1
TR39070|c0_g1_i3	3.3456	0.210036	0.000182443	3.9451	thioredoxin-like protein CXXS1 [Prunus mume]	thioredoxin-like protein cxxs1
TR13580|c1_g1_i8	2.35468	0.149351	4.92457e-05	3.94479	non-functional NADPH-dependent codeinone reductase 2-like [Prunus mume]	non-functional nadph-dependent codeinone reductase 2-like
TR33657|c0_g1_i11	1.01916	0.0753188	0.00904719	3.94349	hypersensitive-induced response protein 2 [Prunus mume]	hypersensitive-induced response protein 2
TR6149|c0_g1_i2	1.13428	0.0779998	0.0037227	3.94173	actin-like [Prunus mume]	actin
TR12341|c0_g1_i2	98.133	6.437	0	3.94053	secoisolariciresinol dehydrogenase-like [Prunus mume]	secoisolariciresinol dehydrogenase-like
TR33133|c3_g2_i3	1.73669	0.109292	0.0105675	3.93845	protein PHLOEM PROTEIN 2-LIKE A1-like [Prunus mume]	protein phloem protein 2-like a1-like
TR13335|c4_g4_i9	2.4142	0.164788	9.13561e-06	3.93714	bifunctional riboflavin kinase/FMN phosphatase-like [Prunus mume]	bifunctional riboflavin kinase fmn phosphatase-like	http://www.genome.jp/dbget-bin/www_bget?ec:2.7.1.26
TR12463|c2_g1_i7	2.0849	0.141388	0.0254189	3.93602
TR40194|c3_g1_i2	1.17543	0.0805719	0.0309061	3.93582
TR12607|c9_g2_i1	5.87655	0.399003	0	3.93211	secoisolariciresinol dehydrogenase-like [Prunus mume]
TR8838|c1_g1_i1	5.55348	0.339941	0.0207169	3.92867	glu S.griseus protease inhibitor-like [Prunus mume]	serine protease inhibitor
TR12332|c0_g2_i13	0.491138	0.0342436	0.0424736	3.92828	probable glucan 1,3-beta-glucosidase A [Prunus mume]	probable glucan -beta-glucosidase a
TR13558|c2_g2_i1	8.59475	0.573444	0.0185512	3.91932	12-oxophytodienoate reductase 2-like [Prunus mume]	12-oxophytodienoate reductase 2-like
TR32306|c0_g1_i1	0.765789	0.0525989	0.000648158	3.91458	S-linalool synthase-like [Prunus mume]
TR26942|c1_g2_i7	35.2941	2.27156	0	3.91392
TR32987|c4_g1_i3	8.58711	0.604106	9.46262e-06	3.9122	salicylic acid-binding protein 2-like [Prunus mume]	salicylic acid-binding protein 2-like
TR8498|c0_g1_i1	3.43702	0.219754	8.97234e-06	3.9083	expansin-like B1 isoform X1 [Prunus mume]	expansin-like b1
TR25700|c0_g1_i13	1.11482	0.0685867	0.0223128	3.90477	salt tolerance protein-like isoform X1 [Prunus mume]	probable salt tolerance-like protein at1g78600 isoform x1
TR25471|c1_g1_i3	16.9675	1.15269	0.0076834	3.9016	(+)-neomenthol dehydrogenase-like isoform X1 [Prunus mume]	(+)-neomenthol dehydrogenase-like
TR26980|c1_g1_i1	2.61627	0.172246	0.00452588	3.89339	cytochrome P450 736A117 [Prunus mume]	cytochrome p450 71a26-like
TR13155|c3_g4_i4	0.910412	0.0602029	7.39353e-06	3.89026	UDP-glucose flavonoid 3-O-glucosyltransferase 7-like [Prunus mume]	udp-glucose flavonoid 3-o-glucosyltransferase 7-like
TR130|c0_g2_i1	1.37226	0.0845275	0.0309585	3.888	transmembrane emp24 domain-containing protein p24delta9-like [Prunus mume]	transmembrane emp24 domain-containing protein p24delta9-like
TR13213|c1_g1_i4	3.62491	0.26348	4.106e-05	3.88757	laccase-11-like [Prunus mume]
TR34390|c0_g1_i1	2.79449	0.188681	6.32404e-09	3.88715	probable calcium-binding protein CML41 [Prunus mume]	probable calcium-binding protein cml41
TR40194|c1_g1_i1	0.756643	0.0523322	1.33638e-05	3.8857
TR38004|c2_g2_i1	1.65492	0.123577	1.14353e-14	3.88498	7-ethoxycoumarin O-deethylase-like [Prunus mume]
TR34941|c0_g1_i11	0.508282	0.0358385	0.00447494	3.8821	ELMO domain-containing protein B [Prunus mume]	elmo domain-containing protein a-like isoform x1
TR10591|c1_g1_i2	0.654585	0.0460629	0.00640539	3.88118	serine/arginine-rich splicing factor 2-like [Prunus mume]	serine arginine-rich splicing factor sc35
TR33081|c1_g1_i3	2.86028	0.193447	0.00078002	3.86868	probable glutathione S-transferase parC [Prunus mume]	probable glutathione s-transferase
TR26517|c0_g1_i1	0.972713	0.0657391	0.00474845	3.86308
TR43298|c0_g1_i1	12.859	0.878886	1.0838e-10	3.86254	LOW QUALITY PROTEIN: uncharacterized protein LOC103320102 [Prunus mume]	methionyl-trna synthetase
TR25471|c1_g2_i1	29.0928	2.02167	0.00702614	3.86152	(+)-neomenthol dehydrogenase-like [Prunus mume]	(+)-neomenthol dehydrogenase-like
TR9178|c0_g1_i1	2.17326	0.150429	0.00164086	3.8611	early nodulin-like protein 1 [Prunus mume]	early nodulin-like protein 1
TR33767|c1_g1_i2	0.133669	0.00986208	0.00651866	3.85583	LOW QUALITY PROTEIN: uncharacterized protein LOC103321987 [Prunus mume]	pre-mrna-processing factor 19
TR25050|c0_g1_i3	0.948989	0.0728819	0.0064953	3.85568	uncharacterized protein LOC103333473 isoform X2 [Prunus mume]	hypothetical protein PRUPE_ppa012530mg
TR13357|c0_g1_i24	0.583392	0.0369527	0.00024617	3.85135	uncharacterized protein LOC103339653 [Prunus mume]	autophagy-related protein 8b-like isoform x1
TR26701|c0_g1_i4	0.430223	0.0276634	0.000537079	3.85093	uncharacterized protein LOC103320824 [Prunus mume]	alpha- -mannosyl-glycoprotein 2-beta-n-acetylglucosaminyltransferase
TR13508|c4_g5_i1	7.45111	0.477791	7.81177e-11	3.85091	receptor-like protein 2 [Prunus mume]	receptor-like protein 2
TR13666|c6_g1_i1	4.59917	0.307421	0.000230934	3.84741	cytochrome P450 CYP749A22-like [Prunus mume]	cytochrome p450 cyp749a22-like
TR13086|c5_g1_i3	0.481503	0.0358798	0.0170258	3.84152	uncharacterized protein LOC103343107 [Prunus mume]	wd repeat-containing protein 85
TR33135|c3_g3_i3	4.47463	0.317109	1.48931e-06	3.83232	uncharacterized protein LOC103331249 [Prunus mume]	probable receptor-like protein kinase at5g39020
TR30096|c0_g1_i1	13.1042	0.951078	5.72384e-07	3.82823	UDP-glycosyltransferase 73C6-like [Prunus mume]
TR11000|c0_g1_i8	0.209811	0.0135442	0.0345516	3.82568	uncharacterized protein LOC103344152 [Prunus mume]	protein efr3 homolog b-like isoform x1
TR38500|c5_g2_i1	1.1319	0.0771731	0.00521227	3.82303	isoflavone 2'-hydroxylase-like [Prunus mume]	isoflavone 2 -hydroxylase
TR18078|c0_g1_i1	4.08343	0.299908	0.000261696	3.8223
TR13296|c0_g5_i3	21.297	1.4471	4.10748e-05	3.82226	major allergen Pru ar 1-like [Prunus mume]	major allergen pru ar 1-like
TR26931|c1_g2_i8	1.66284	0.119727	0.0360175	3.81688	glutathione S-transferase zeta class-like isoform X1 [Prunus mume]	glutathione s-transferase zeta class-like
TR13358|c1_g1_i4	4.13681	0.303945	0.00841041	3.81632	cytochrome P450 81D11-like [Prunus mume]
TR12566|c3_g1_i1	2.00959	0.136605	3.85064e-07	3.8153	uncharacterized protein LOC103324551 [Prunus mume]	cysteine-rich receptor-like protein kinase 10
TR13388|c0_g1_i2	8.90353	0.643184	1.705e-10	3.81247	receptor-like protein kinase HSL1 [Prunus mume]
TR38572|c0_g1_i3	2.40996	0.163571	0.00078229	3.81199	cysteine-rich receptor-like protein kinase 25 [Prunus mume]
TR26382|c0_g1_i1	4.96449	0.398231	0.0013698	3.80751	uncharacterized protein LOC103331916 [Prunus mume]	(+)-neomenthol dehydrogenase-like
TR10249|c0_g2_i6	0.604251	0.0460197	0.0433503	3.80109	tobamovirus multiplication protein 1 [Prunus mume]
TR12384|c1_g3_i2	0.341501	0.024861	0.000358073	3.79991	LOW QUALITY PROTEIN: dynamin-like protein ARC5 [Prunus mume]	dynamin-like protein arc5
TR13187|c3_g3_i5	0.51429	0.0343819	0.000400452	3.79291	(R)-hydroxynitrile lyase [Prunus mume]	-(+)-mandelonitrile lyase isoform mdl4 precursor
TR4259|c0_g1_i2	0.589234	0.0474131	0.0037647	3.79077	uncharacterized protein LOC103343213 [Prunus mume]	hypothetical protein PRUPE_ppa013653mg
TR25071|c0_g1_i2	14.5523	1.02689	0.0445694	3.78944	uncharacterized protein LOC103328112 [Prunus mume]	PREDICTED: uncharacterized protein LOC103328112
TR2960|c0_g1_i1	1.69212	0.129277	0.0378859	3.78763	auxin-induced protein 15A-like [Prunus mume]	auxin-induced protein 15a-like
TR19470|c0_g1_i1	14.8757	1.05853	9.3363e-06	3.78674	potassium channel SKOR-like, partial [Prunus mume]	potassium channel skor- partial
TR38581|c2_g2_i4	4.16782	0.344607	0.00834992	3.78315	anthocyanidin 3-O-glucoside 5-O-glucosyltransferase-like [Prunus mume]	crocetin chloroplastic-like
TR13000|c0_g1_i6	2.09344	0.143219	0.00548925	3.78082	pre-mRNA-splicing factor SF2 isoform X3 [Prunus mume]	pre-mrna-splicing factor sf2
TR39528|c0_g1_i1	1.70572	0.117395	0.0170774	3.77438
TR12852|c3_g1_i1	0.733653	0.0497717	0.0493955	3.77371	L-type lectin-domain containing receptor kinase IX.1-like [Prunus mume]	l-type lectin-domain containing receptor kinase -like
TR13454|c1_g1_i7	0.973945	0.0733164	0.000371691	3.76717	putative cell division cycle ATPase [Prunus mume]	cell division cycle atpase
TR12963|c2_g4_i8	18.7541	1.38787	2.55985e-06	3.76652	cyclic nucleotide-gated ion channel 1-like [Prunus mume]	cyclic nucleotide-gated ion channel 1-like
TR39318|c0_g1_i2	1.79667	0.12248	0.00789678	3.7649
TR38530|c6_g3_i1	10.3766	0.796339	0.0234231	3.76377	cytochrome P450 89A2-like [Prunus mume]	cytochrome p450 89a2-like
TR12993|c4_g3_i4	4.49123	0.346009	0.00703334	3.7618
TR3084|c0_g1_i1	0.932371	0.067544	0.0347935	3.76109	probable WRKY transcription factor 75 [Prunus mume]
TR7342|c0_g1_i1	8.56309	0.633626	0	3.76044	epidermis-specific secreted glycoprotein EP1-like [Prunus mume]	epidermis-specific secreted glycoprotein ep1-like
TR31390|c2_g3_i3	1.0877	0.0920097	0.0397859	3.75676	delta(7)-sterol-C5(6)-desaturase-like [Prunus mume]	delta -sterol-c5 -desaturase-like
TR24269|c0_g1_i1	12.5418	0.966204	4.38538e-14	3.75662	disease resistance response protein 206-like [Prunus mume]	disease resistance response protein 206-like
TR10621|c1_g2_i2	7.67259	0.588238	0.0020393	3.7483	transcription factor MYB34 [Prunus mume]	protein odorant1-like
TR3740|c0_g1_i1	5.19144	0.390155	5.61572e-07	3.74569	myb-related protein Myb4-like [Prunus mume]	myb-related protein myb4-like
TR33646|c5_g5_i1	1.83731	0.139998	0.0228034	3.74264	glu S.griseus protease inhibitor-like [Prunus mume]	serine protease inhibitor
TR33668|c0_g1_i9	0.924967	0.070977	0.00467004	3.73727	E3 ubiquitin-protein ligase FANCL isoform X2 [Prunus mume]	e3 ubiquitin-protein ligase fancl isoform x1
TR38544|c4_g2_i5	2.30557	0.175466	1.37229e-07	3.73657	TMV resistance protein N-like [Prunus mume]	tmv resistance protein n-like
TR11897|c1_g1_i14	2.90398	0.228449	0.0226203	3.73599	LOW QUALITY PROTEIN: beta-galactosidase [Prunus mume]	beta-galactosidase precursor	http://www.genome.jp/dbget-bin/www_bget?ec:3.2.1.23
TR17957|c0_g1_i1	9.16391	0.669006	7.22301e-10	3.7323	proteinase inhibitor type-2 CEVI57 [Prunus mume]	proteinase inhibitor type-2 cevi57-like
TR12875|c5_g2_i15	0.324403	0.0245731	0.0491373	3.7318	ATP-dependent (S)-NAD(P)H-hydrate dehydratase [Prunus mume]	atp-dependent -nad h-hydrate dehydratase isoform x1
TR13670|c2_g2_i6	51.5969	4.09295	5.10329e-09	3.73037	uncharacterized protein LOC103331896 [Prunus mume]	(+)-neomenthol dehydrogenase-like
TR38476|c0_g2_i1	0.343279	0.0263665	0.0061751	3.73031	3-oxoacyl-[acyl-carrier-protein] synthase II, chloroplastic-like [Prunus mume]	3-oxoacyl-
TR13434|c1_g2_i5	15.9293	1.23367	0.00271666	3.72762	UDP-glycosyltransferase 85A5-like isoform X1 [Prunus mume]	7-deoxyloganetin glucosyltransferase-like
TR40461|c3_g3_i5	0.987972	0.0716386	0.0329056	3.72686	UPF0481 protein At3g47200-like [Prunus mume]	upf0481 protein at3g47200-like
TR38570|c1_g1_i1	7.56094	0.55639	0.0267738	3.72684	2-hydroxyisoflavanone dehydratase-like [Prunus mume]
TR26840|c9_g2_i2	2.44532	0.212246	0.0153689	3.72491	2-alkenal reductase (NADP(+)-dependent)-like [Prunus mume]	2-alkenal reductase (nadp(+)-dependent)-like
TR26942|c1_g2_i6	6.10468	0.486032	0.00140654	3.72436
TR33095|c0_g2_i6	20.4624	1.55732	0.00864769	3.72139	nitronate monooxygenase [Prunus mume]	nitronate monooxygenase	http://www.genome.jp/dbget-bin/www_bget?ec:1.13.12.16
TR40180|c3_g2_i5	1.20966	0.10558	0.0282205	3.71839	putative disease resistance protein RGA1 [Prunus mume]	disease resistance protein rga4 isoform x1
TR13639|c2_g1_i1	2.85328	0.225286	0	3.7183	cellulose synthase-like protein G3 [Prunus mume]	cellulose synthase-like protein g2
TR13458|c1_g1_i1	4.01689	0.330682	3.53981e-09	3.71763	probable glutathione S-transferase [Prunus mume]	probable glutathione s-transferase
TR6335|c0_g2_i1	0.613847	0.0457833	0.0330317	3.71571	uncharacterized protein At5g08430 [Prunus mume]	zinc finger ccch domain-containing protein 19-like isoform x2
TR27022|c1_g2_i8	1.61399	0.129351	0.00460944	3.71536	cycloartenol synthase [Prunus mume]	beta-amyrin synthase
TR9738|c1_g1_i6	1.4591	0.104835	0.0176475	3.70122	double-stranded RNA-binding protein 3 [Prunus mume]	double-stranded rna-binding protein 3
TR12035|c0_g1_i8	1.13498	0.0805609	0.0430774	3.69515	uncharacterized protein LOC103333828 [Prunus mume]	PREDICTED: uncharacterized protein LOC103333828
TR19869|c0_g1_i5	0.991183	0.0711329	8.60735e-06	3.69155	RAB6-interacting golgin-like [Prunus mume]	rab6-interacting golgin-like
TR12464|c4_g1_i1	2.50436	0.196679	0.0164458	3.69018	12-oxophytodienoate reductase 2-like [Prunus mume]
TR12837|c1_g2_i10	2.94701	0.212451	2.25092e-06	3.68862	prolyl endopeptidase-like isoform X2 [Prunus mume]
TR13047|c4_g1_i1	7.4693	0.584236	0.0464465	3.68843	UDP-glycosyltransferase 85A5-like [Prunus mume]
TR13628|c3_g1_i1	0.421426	0.0364504	0.0192686	3.67594	dehydration-responsive protein RD22-like [Prunus mume]	dehydration-responsive protein rd22-like
TR35718|c1_g1_i1	1.1313	0.0912878	0.0125101	3.67442	ribosome-inactivating protein alpha-trichosanthin-like [Prunus mume]	ricin-agglutinin family protein
TR8065|c0_g1_i2	4.38979	0.352217	0	3.67312	nitrate reductase [NADH]-like [Prunus mume]	nitrate partial
TR13203|c3_g2_i1	27.6543	2.30662	0.0271944	3.67253	tetrahydrocannabinolic acid synthase-like [Prunus mume]
TR13122|c7_g3_i1	1.57788	0.13755	0.0354203	3.66597
TR26685|c1_g3_i3	5.86133	0.479252	0.00245013	3.66474	histidine-containing phosphotransfer protein 1-like [Prunus mume]
TR38064|c3_g1_i4	1.05468	0.0815741	9.80463e-07	3.64771	G-type lectin S-receptor-like serine/threonine-protein kinase At1g61500 [Prunus mume]	g-type lectin s-receptor-like serine threonine-protein kinase at1g61550
TR37996|c0_g2_i29	0.0789179	0.00628605	0.0188028	3.64353	DIS3-like exonuclease 2 [Prunus mume]	dis3-like exonuclease 2
TR40481|c2_g1_i10	1.50976	0.121554	0.0117994	3.64309	uncharacterized protein LOC103331991 [Prunus mume]	lipase class 3 family protein
TR10472|c0_g4_i1	2.53088	0.216979	1.7961e-05	3.64098	gibberellin-regulated protein 6 [Prunus mume]	gibberellin-regulated protein 6
TR33623|c0_g1_i1	2.6697	0.226671	1.36471e-05	3.63873	uncharacterized protein LOC103339006 [Prunus mume]	c2 domain-containing protein
TR12202|c1_g1_i1	0.472869	0.0417605	0.0207266	3.63754	ecotropic viral integration site 5 protein homolog [Prunus mume]	tbc1 domain family member 8b
TR37870|c0_g1_i10	0.771898	0.0664714	0.0421379	3.63749	casein kinase II subunit alpha [Prunus mume]	casein kinase ii subunit alpha-like
TR33092|c8_g1_i5	2.90798	0.220178	0.0339882	3.63259	probable sulfate transporter 3.4 [Prunus mume]
TR9750|c0_g1_i1	19.1518	1.49432	0	3.6324	peroxidase 44 [Prunus mume]	peroxidase 44
TR37649|c0_g2_i2	1.11564	0.0866265	1.45806e-06	3.62654
TR27005|c3_g2_i3	2.76635	0.217518	0.0269918	3.62106	uncharacterized protein LOC103328913 [Prunus mume]
TR13525|c1_g1_i22	2.32193	0.192562	5.93501e-05	3.61817	uncharacterized protein LOC103327833 [Prunus mume]
TR13356|c2_g1_i3	3.15263	0.243234	0.0270677	3.61348	anthocyanidin 3-O-glucosyltransferase 2-like [Prunus mume]
TR24068|c0_g1_i1	1.26694	0.107246	0.0217238	3.61302
TR39365|c0_g1_i1	2.68802	0.204608	4.55265e-05	3.60666
TR38008|c3_g2_i3	7.61284	0.629569	0.0287237	3.60532	shikimate O-hydroxycinnamoyltransferase-like [Prunus mume]
TR36640|c2_g1_i6	0.90536	0.0727392	0.0432061	3.59888	flavonoid 3',5'-methyltransferase-like [Prunus mume]	flavonoid 3 -methyltransferase-like
TR11616|c0_g1_i12	0.426006	0.0357252	0.000254358	3.59789	probable disease resistance protein At5g45490 [Prunus mume]	diacylglycerol kinase 5-like isoform x1
TR24807|c0_g1_i4	0.395369	0.0317597	1.42979e-07	3.59685	ubiquitin carboxyl-terminal hydrolase 14 [Prunus mume]	ubiquitin carboxyl-terminal hydrolase 14-like isoform x1
TR7364|c0_g1_i1	14.4072	1.18177	0	3.59399	uncharacterized protein LOC103343213 [Prunus mume]	tmv resistance protein n-like
TR12120|c1_g1_i2	1.61992	0.130076	2.94261e-05	3.59374	bifunctional riboflavin biosynthesis protein RIBA 1, chloroplastic [Prunus mume]	bifunctional riboflavin biosynthesis protein riba chloroplastic	http://www.genome.jp/dbget-bin/www_bget?ec:4.1.99.12
TR17123|c0_g1_i1	4.36038	0.374247	1.49584e-07	3.59353	scopoletin glucosyltransferase-like [Prunus mume]
TR32340|c1_g2_i19	0.674129	0.0580609	0.00725939	3.59138	cyclic nucleotide-gated ion channel 1-like [Prunus mume]	cyclic nucleotide-gated ion channel 1-like
TR38570|c1_g1_i3	3.42123	0.306141	1.84107e-05	3.58994	2-hydroxyisoflavanone dehydratase-like [Prunus mume]
TR26857|c2_g1_i3	0.69762	0.0594577	0.029002	3.58262	scopoletin glucosyltransferase-like [Prunus mume]
TR26585|c0_g2_i14	1.16922	0.0954669	1.34528e-06	3.58237	AP-5 complex subunit zeta-1 [Prunus mume]	ap-5 complex subunit zeta-1
TR38495|c2_g1_i1	3.42886	0.278365	0.0395343	3.5811	uncharacterized protein LOC103337628 [Prunus mume]	PREDICTED: uncharacterized protein LOC103337628
TR11901|c1_g1_i5	0.819262	0.0694892	8.17298e-06	3.58043	putative quinone-oxidoreductase homolog, chloroplastic, partial [Prunus mume]	quinone-oxidoreductase chloroplastic
TR27859|c0_g1_i1	3.13365	0.268423	4.76286e-14	3.56663	cysteine-rich repeat secretory protein 55 [Prunus mume]
TR33662|c3_g1_i5	1.49161	0.134264	0.0452143	3.56514	aminotransferase ALD1-like isoform X2 [Prunus mume]	aminotransferase ald1-like	http://www.genome.jp/dbget-bin/www_bget?ec:2.6.1.83
TR13296|c0_g6_i1	2.33197	0.212606	3.08528e-05	3.56417	major allergen Pru av 1-like [Prunus mume]	major allergen pru av 1-like
TR13605|c1_g1_i4	1.51534	0.12654	8.88178e-16	3.56335	NEP1-interacting protein 2 isoform X3 [Prunus mume]	nep1-interacting 1
TR13700|c2_g1_i1	2.11943	0.181051	0.029175	3.56258
TR26904|c4_g1_i1	12.9003	1.12183	1.42901e-08	3.56098	probable mitochondrial chaperone BCS1-B [Prunus mume]	probable mitochondrial chaperone bcs1-b
TR13086|c5_g1_i5	0.58367	0.0469871	0.020463	3.5576	uncharacterized protein LOC103343107 [Prunus mume]	wd repeat-containing protein 85
TR3486|c0_g1_i1	21.1785	1.85889	0.00233061	3.55656	protein YLS3 [Prunus mume]	protein yls3
TR21254|c0_g1_i7	0.496617	0.0391261	0.00216896	3.55451	ankyrin-1 [Prunus mume]	caseinolytic peptidase b protein homolog
TR21168|c0_g1_i1	6.18544	0.524335	0	3.5544	cytochrome P450 711A1-like [Prunus mume]
TR40447|c0_g1_i1	2.44571	0.228034	0.00353438	3.54882	probable disease resistance protein At5g66900 [Prunus mume]	probable disease resistance protein at5g66900
TR19942|c0_g1_i2	0.662645	0.0608996	0.0176315	3.54552	lysine histidine transporter-like 8 [Prunus mume]
TR13556|c3_g2_i1	3.48774	0.305126	0.000280104	3.54395		hypothetical protein PRUPE_ppa024358mg
TR13529|c0_g1_i1	1.34892	0.108348	0.00031823	3.53685	probable leucine-rich repeat receptor-like protein kinase At5g63930 [Prunus mume]	receptor-like protein 12
TR8522|c0_g1_i3	5.20129	0.449489	0	3.53641	cytochrome P450 CYP72A219-like isoform X3 [Prunus mume]	cytochrome p450 cyp72a219-like
TR13639|c2_g1_i14	4.242	0.35345	0.0243895	3.53477	cellulose synthase-like protein G3 [Prunus mume]	cellulose synthase-like protein g2
TR25772|c0_g2_i8	0.59269	0.0488814	6.91269e-05	3.52852	probable polygalacturonase [Prunus mume]	probable polygalacturonase
TR33662|c3_g1_i7	2.15954	0.184733	0.0181967	3.52415	aminotransferase ALD1-like isoform X2 [Prunus mume]	probable ll-diaminopimelate chloroplastic	http://www.genome.jp/dbget-bin/www_bget?ec:2.6.1.83
TR11086|c0_g1_i3	2.71841	0.257892	0.000446782	3.51099	uncharacterized protein LOC103324551 [Prunus mume]	cysteine-rich receptor-like protein kinase 15
TR13522|c2_g1_i1	1.37675	0.112674	0.0132297	3.509	developmental protein SEPALLATA 1-like isoform X2 [Prunus mume]
TR13580|c1_g1_i4	7.63615	0.683845	0.000497365	3.50806	non-functional NADPH-dependent codeinone reductase 2-like [Prunus mume]	non-functional nadph-dependent codeinone reductase 2-like
TR11558|c4_g3_i18	1.41241	0.121212	4.9738e-14	3.50278	cytochrome P450 CYP736A12-like [Prunus mume]
TR13666|c4_g1_i3	42.1169	3.62214	2.12947e-05	3.49962	cytochrome P450 CYP749A22-like [Prunus mume]
TR12464|c2_g1_i1	40.4215	3.53182	0.0241618	3.49825	12-oxophytodienoate reductase 2-like [Prunus mume]
TR25021|c0_g1_i2	1.37707	0.127452	0.000159684	3.49818	ABC transporter E family member 2-like [Prunus mume]
TR7771|c1_g1_i1	15.0937	1.34585	4.60794e-11	3.49436	probable S-adenosylmethionine-dependent methyltransferase At5g37990 [Prunus mume]
TR37866|c1_g6_i5	6.52555	0.596692	0	3.49208	protein TRANSPARENT TESTA 12-like [Prunus mume]	protein transparent testa 12-like
TR26869|c4_g1_i1	2.16986	0.18568	0.0136136	3.49072	uncharacterized acetyltransferase At3g50280-like [Prunus mume]	uncharacterized acetyltransferase at3g50280-like
TR1397|c0_g1_i1	5.0999	0.466501	7.96141e-13	3.4847	LOW QUALITY PROTEIN: glycine-rich cell wall structural protein 1.8-like [Prunus mume]
TR39396|c0_g1_i1	1.06283	0.0915806	0.000648456	3.48412	molybdenum cofactor sulfurase-like [Prunus mume]
TR16626|c0_g1_i1	4.35882	0.375775	0.0221734	3.48095	uncharacterized protein LOC103324034 [Prunus mume]	n-acetyltransferase p20
TR26666|c0_g1_i2	21.3363	1.88895	0	3.4799	uncharacterized protein LOC103343212 [Prunus mume]
TR13673|c3_g2_i1	1.20532	0.117695	0.000252989	3.47971	probable LRR receptor-like serine/threonine-protein kinase At1g34110 [Prunus mume]
TR40104|c2_g1_i4	2.54722	0.235496	6.25097e-11	3.47301	probable leucine-rich repeat receptor-like protein kinase At1g35710 [Prunus mume]	probable lrr receptor-like serine threonine-protein kinase at4g36180
TR13580|c1_g1_i11	5.16285	0.494183	0.00625756	3.46795	non-functional NADPH-dependent codeinone reductase 2-like [Prunus mume]	non-functional nadph-dependent codeinone reductase 2-like
TR8099|c1_g2_i1	0.827103	0.069287	0.0159408	3.46667	probable apyrase 7 [Prunus mume]	probable apyrase 7
TR37703|c1_g4_i1	2.34911	0.214725	5.15917e-11	3.46603	acyl-coenzyme A thioesterase 13-like [Prunus mume]
TR13309|c1_g1_i5	3.69397	0.3415	0.0324837	3.46274
[truncated: 5,282 more rows]

## Sheet: day6
Transcripts	FPKM D6	FPKM W6	FDR	LogRealFC	Description P. mume	Description Ath	KEGG	KEGG2
[truncated: 6,367 more rows]

[truncated: 6 more sheets: 1d_UP, 1d_DOWN, 3d_UP, 3d_DOWN, 6d_UP, 6d_DOWN]
