# Supplementary material for: Transcriptome and Metabolite Changes during Hydrogen Cyanamide-Induced Floral Bud Break in Sweet Cherry
Source: Front Plant Sci. 2017 Jul 17;8:1233. doi: 10.3389/fpls.2017.01233 (PMC5511853; doi:10.3389/fpls.2017.01233)
Supplement: DATA SHEET 2 — List of differentially expressed genes in hydrogen cyanamide-treated flower buds independent of the development effect, including the most enriched GO terms. [file Data_Sheet_2.XLSX]

## Sheet: Dormex_vs_Water_all_results
Transcripts	Common?	Dormex_TMM	Water_TMM	Dormex_FPKM	Water_FPKM	FDR	log2FC	Description Ath	Description Pmume
TR33966|c0_g1_i1	Common with Day1	2.62767	0.770857	2.62767	0.644882	0	18.4156
TR13619|c1_g6_i1	Common with Day3	3.96475	0.610463	3.96475	0.311336	0	17.5382	12-oxophytodienoate reductase 2 [Source:TAIR;Acc:AT1G76690]	12-oxophytodienoate reductase 2-like [Prunus mume]
TR8619|c0_g2_i1	Common with Day1	1.30034	0.699386	1.30034	0.647142	4.66294e-15	17.4536	Protein of unknown function (DUF567) [Source:TAIR;Acc:AT1G63410]	protein LURP-one-related 4 [Prunus mume]
TR26538|c1_g1_i2	Common with Day1	1.41699	0.157292	1.41699	0.0645115	0	17.4301
TR7039|c0_g2_i1	Common with Day1	1.26312	0.0375059	1.26312	6.99097e-11	1.92572e-10	17.173
TR25590|c2_g1_i4	Specific	3.34443	0.721833	3.34443	4.97556e-21	1.9762e-08	17.1489	SBP (S-ribonuclease binding protein) family protein [Source:TAIR;Acc:AT1G10650]	E3 ubiquitin-protein ligase BOI [Prunus mume]
TR12999|c1_g2_i2	Specific	1.66766	0.831458	1.66766	0	1.14203e-07	16.9807	AP2/B3-like transcriptional factor family protein [Source:TAIR;Acc:AT4G01500]	uncharacterized protein LOC103318916 [Prunus mume]
TR31400|c0_g2_i1	Specific	1.69047	0.925877	1.69047	0.0362004	6.10417e-07	16.9395	receptor like protein 34 [Source:TAIR;Acc:AT3G11010]	LOW QUALITY PROTEIN: receptor-like protein 12 [Prunus mume]
TR26267|c0_g1_i1	Common with Day1	2.52906	0.11431	2.52906	4.80626e-08	8.37083e-06	16.6963	TRF-like 9 [Source:TAIR;Acc:AT3G12560]	telomere repeat-binding protein 5-like [Prunus mume]
TR12477|c0_g2_i3	Common with Day6	1.06122	1.40216	1.06122	0.340938	2.13877e-05	16.3901	zinc ion binding [Source:TAIR;Acc:AT5G61110]	uncharacterized protein LOC103336914 isoform X2 [Prunus mume]
TR12060|c1_g1_i2	Common with Day1/Day3	0.724421	2.44665e-06	0.724421	8.65512e-06	1.92971e-06	15.5573	Haem oxygenase-like, multi-helical [Source:TAIR;Acc:AT5G32470]	uncharacterized protein LOC103334406 [Prunus mume]
TR8539|c0_g1_i1	Common with Day3	1.01695	9.44365e-06	1.01695	9.61747e-06	2.12963e-05	15.5211	30S ribosomal protein, putative [Source:TAIR;Acc:AT5G24490]	ribosome-binding factor PSRP1, chloroplastic isoform X2 [Prunus mume]
TR12901|c1_g2_i7	Specific	0.803636	1.2362	0.803636	0.477842	0.000563743	15.3662	pathogenesis-related 4 [Source:TAIR;Acc:AT3G04720]	pathogenesis-related protein PR-4 [Prunus mume]
TR7433|c0_g3_i1	Common with Day3	0.371908	0.0122358	0.371908	1.16503e-07	0.00143506	15.3464	Ribosomal L18p/L5e family protein [Source:TAIR;Acc:AT1G48350]	50S ribosomal protein L18, chloroplastic [Prunus mume]
TR8422|c1_g2_i1	Common with Day3	0.298617	0.0982375	0.298617	1.01047e-07	0.00141973	15.2962	Plant invertase/pectin methylesterase inhibitor superfamily [Source:TAIR;Acc:AT4G02320]	pectinesterase-like [Prunus mume]
TR24499|c0_g2_i1	Specific	0.421315	0.13427	0.421315	3.08769e-06	2.94031e-05	15.2596
TR21887|c0_g1_i1	Specific	0.154949	0.162426	0.154949	0.047894	0.00918028	14.9846	unknown protein; FUNCTIONS IN: molecular_function unknown; INVOLVED IN: biological_process unknown; LOCATED IN: endomembrane system; EXPRESSED IN: flower; EXPRESSED DURING: 4 anthesis; BEST Arabidopsis thaliana protein match is: unknown protein (TAI /.../71110.1); Has 161 Blast hits to 154 proteins in 16 species: Archae - 0; Bacteria - 0; Metazoa - 0; Fungi - 0; Plants - 161; Viruses - 0; Other E…	uncharacterized protein LOC103322290 [Prunus mume]
TR34424|c0_g3_i1	Common with Day3	0.094348	2.05768e-05	0.094348	4.03326e-09	0.0144757	14.91	tRNA synthetase class I (I, L, M and V) family protein [Source:TAIR;Acc:AT5G49030]	isoleucine--tRNA ligase, mitochondrial [Prunus mume]
TR10472|c0_g2_i1	Specific	0.323325	3.00954e-08	0.323325	3.01291e-08	0.0249613	14.7502
TR9364|c0_g2_i3	Specific	0.220935	0.174574	0.220935	2.03565e-06	0.00831388	14.6563	ACT-like superfamily protein [Source:TAIR;Acc:AT5G25320]	uncharacterized protein LOC103319717 isoform X1 [Prunus mume]
TR13618|c1_g1_i3	Common with Day1	1.02572	0.0219239	1.02572	5.09162e-05	0.00111086	14.5668	Wall-associated kinase family protein [Source:TAIR;Acc:AT1G19390]	wall-associated receptor kinase-like 9 [Prunus mume]
TR34912|c0_g1_i1	Specific	0.133267	0.134924	0.133267	0.0990213	0.0413879	14.5543	alpha/beta-Hydrolases superfamily protein [Source:TAIR;Acc:AT1G26120]	probable isoprenylcysteine alpha-carbonyl methylesterase ICMEL1 [Prunus mume]
TR34045|c0_g1_i2	Specific	0.386906	0.000210119	0.386906	2.30186e-06	0.0320191	14.5352	NAD(P)-linked oxidoreductase superfamily protein [Source:TAIR;Acc:AT5G62420]	aldo-keto reductase family 4 member C9 [Prunus mume]
TR37871|c1_g2_i5	Common with Day3	0.603028	8.03722e-06	0.603028	8.03723e-06	0.00730324	14.491	Plastid-lipid associated protein PAP / fibrillin family protein [Source:TAIR;Acc:AT3G26070]	probable plastid-lipid-associated protein 4, chloroplastic [Prunus mume]
TR25279|c0_g1_i5	Specific	0.178312	8.19348e-13	0.178312	1.98252e-06	0.0283834	14.3908	CONTAINS InterPro DOMAIN/s: Protein phosphatase 4 core regulatory subunit R2 (InterPro:IPR015267); Has 30201 Blast hits to 17322 proteins in 780 species: Archae - 12; Bacteria - 1396; Metazoa - 17338; Fungi - 3422; Plants - 5037; Viruses - 0; Other /.../otes - 2996 (source: NCBI BLink). [Source:TAIR;Acc:AT5G17070]	serine/threonine-protein phosphatase 4 regulatory subunit 2-A [Prunus mume]
TR40461|c3_g3_i6	Common with Day6	0.378279	0.303537	0.378279	1.42548e-05	1.99638e-05	14.2161	unknown protein; CONTAINS InterPro DOMAIN/s: Protein of unknown function DUF247, plant (InterPro:IPR004158), Protein of unknown function DUF862, eukaryotic (InterPro:IPR008580); BEST Arabidopsis thaliana protein match is: Plant protein of unknown fu /.../ (DUF247) (TAIR:AT5G11290.1); Has 1967 Blast hits to 1844 proteins in 183 species: Archae - 0; Bacteria - 6; Metazoa - 223; Fungi - 83; Plants -…	UPF0481 protein At3g47200-like [Prunus mume]
TR37978|c1_g1_i1	Specific	0.143761	3.16486e-06	0.143761	3.74212e-06	0.0433357	13.9925	FAD/NAD(P)-binding oxidoreductase family protein [Source:TAIR;Acc:AT1G58440]	squalene monooxygenase-like [Prunus mume]
TR35417|c1_g2_i11	Specific	0.18236	0.0958632	0.18236	4.96294e-06	0.0144718	13.9367	IQ-domain 5 [Source:TAIR;Acc:AT3G22190]	protein IQ-DOMAIN 1 [Prunus mume]
TR26901|c2_g5_i10	Specific	0.428492	0.427183	0.428492	2.19242e-05	0.000281827	13.7743	cytochrome P450, family 704, subfamily A, polypeptide 2 [Source:TAIR;Acc:AT2G45510]	cytochrome P450 704C1-like [Prunus mume]
TR38557|c2_g2_i14	Common with Day3	0.853177	0.421387	0.853177	0.00020778	2.30812e-06	13.7031	alpha-L-arabinofuranosidase 1 [Source:TAIR;Acc:AT3G10740]	alpha-L-arabinofuranosidase 1-like [Prunus mume]
TR12559|c1_g2_i1	Common with Day3	0.177584	0.0155547	0.177584	0.0119157	0.0359182	13.5928	Plant protein of unknown function (DUF247) [Source:TAIR;Acc:AT2G36430]	UPF0481 protein At3g47200 [Prunus mume]
TR24911|c1_g1_i1	Specific	0.231744	0.184504	0.231744	1.10889e-05	0.0120672	13.5086	AMP-dependent synthetase and ligase family protein [Source:TAIR;Acc:AT4G05160]	4-coumarate--CoA ligase-like 7 [Prunus mume]
TR12072|c0_g2_i2	Specific	0.0908815	0.0770772	0.0908815	0.031053	0.0100728	13.4741	MUTL protein homolog 1 [Source:TAIR;Acc:AT3G24320]	DNA mismatch repair protein MSH1, mitochondrial [Prunus mume]
TR26840|c9_g2_i3	Common with Day1/Day3/Day6	34.394	9.27013	34.394	2.10135	0	13.1255	Zinc-binding dehydrogenase family protein [Source:TAIR;Acc:AT5G37980]	2-alkenal reductase (NADP(+)-dependent)-like [Prunus mume]
TR38053|c1_g2_i1	Specific	0.583792	0.14445	0.583792	5.24351e-05	0.00160635	13.0714	Chaperone DnaJ-domain superfamily protein [Source:TAIR;Acc:AT1G77930]	uncharacterized protein LOC103332955 isoform X1 [Prunus mume]
TR40175|c0_g2_i4	Specific	0.416868	0.343237	0.416868	4.40378e-05	0.0154445	12.7909	suppressor of npr1-1 constitutive 4 [Source:TAIR;Acc:AT1G66980]	probable receptor-like protein kinase At5g39020 [Prunus mume]
TR22591|c0_g1_i3	Common with Day3	0.522026	0.164547	0.522026	0.000107421	3.59929e-06	12.0452	Sulfite exporter TauE/SafE family protein [Source:TAIR;Acc:AT1G61740]	uncharacterized protein LOC103324582 [Prunus mume]
TR11004|c0_g2_i1	Specific	0.476197	3.00896e-05	0.476197	8.75696e-05	0.0018528	12.0023		chloride channel protein CLC-d isoform X1 [Prunus mume]
TR26916|c0_g1_i1	Common with Day1/Day3	13.7758	3.19335	13.7758	3.09828	0	11.2651	GDSL lipase 1 [Source:TAIR;Acc:AT5G40990]	GDSL esterase/lipase 2-like [Prunus mume]
TR13468|c3_g1_i23	Specific	0.575709	0.275197	0.575709	0.000251386	0.0042249	10.9904	S-locus lectin protein kinase family protein [Source:TAIR;Acc:AT1G11340]	G-type lectin S-receptor-like serine/threonine-protein kinase At4g27290 [Prunus mume]
TR11788|c0_g1_i4	Common with Day3	0.508554	0.00216343	0.508554	0.000275767	6.82362e-05	10.7216	unknown protein; FUNCTIONS IN: molecular_function unknown; INVOLVED IN: biological_process unknown; LOCATED IN: chloroplast; EXPRESSED IN: 22 plant structures; EXPRESSED DURING: 13 growth stages; Has 30201 Blast hits to 17322 proteins in 780 species /.../ae - 12; Bacteria - 1396; Metazoa - 17338; Fungi - 3422; Plants - 5037; Viruses - 0; Other Eukaryotes - 2996 (source: NCBI BLink). [Source:TAIR;…	uncharacterized protein LOC103335649 isoform X2 [Prunus mume]
TR33022|c0_g1_i9	Specific	0.100609	6.80225e-05	0.100609	6.60235e-05	0.0288452	10.4567	chaperonin 60 beta [Source:TAIR;Acc:AT1G55490]	chaperonin 60 subunit beta 4, chloroplastic isoform X2 [Prunus mume]
TR33199|c3_g1_i3	Common with Day1/Day6	0.553697	0.237001	0.553697	0.0535814	2.42752e-10	10.4151		uncharacterized protein LOC103331192 [Prunus mume]
TR24499|c0_g2_i3	Specific	0.340524	0.0187534	0.340524	0.000271438	0.000552857	10.2941
TR21275|c0_g1_i3	Specific	0.0520391	0.0202833	0.0520391	0.0192242	0.0472902	10.2119	pre-mRNA-processing protein 40C [Source:TAIR;Acc:AT3G19840]	pre-mRNA-processing protein 40C [Prunus mume]
TR13671|c1_g1_i19	Specific	0.292439	0.000240185	0.292439	0.000240185	0.0420572	10.1427
TR26857|c2_g1_i2	Common with Day1/Day3/Day6	2.06602	0.913288	2.06602	0.599774	2.88658e-15	9.80886	UDP-glucosyl transferase 73B3 [Source:TAIR;Acc:AT4G34131]	scopoletin glucosyltransferase-like [Prunus mume]
TR34085|c0_g1_i2	Common with Day3	0.24037	0.000158363	0.24037	0.000195126	0.00875018	9.73498		uncharacterized protein LOC103323209 [Prunus mume]
TR12424|c0_g2_i3	Common with Day3/Day6	2.03905	1.35364	2.03905	0.00191533	1.86104e-11	9.72557	S-locus lectin protein kinase family protein [Source:TAIR;Acc:AT4G03230]	LOW QUALITY PROTEIN: G-type lectin S-receptor-like serine/threonine-protein kinase At4g03230 [Prunus mume]
TR40464|c2_g1_i5	Common with Day3/Day6	0.281704	0.100856	0.281704	0.000315321	1.08746e-06	9.6475	Wall-associated kinase family protein [Source:TAIR;Acc:AT1G16260]	wall-associated receptor kinase-like 6 [Prunus mume]
TR33268|c0_g3_i1	Common with Day1/Day3/Day6	2.72761	0.708795	2.72761	0.2467	0	9.48816	myb domain protein 15 [Source:TAIR;Acc:AT3G23250]	myb-related protein Myb4-like [Prunus mume]
TR25769|c0_g1_i7	Common with Day3	0.990088	0.000286787	0.990088	0.00127295	3.83262e-05	9.45241	transmembrane protein-related [Source:TAIR;Acc:AT2G46060]	uncharacterized protein LOC103332098 isoform X2 [Prunus mume]
TR13343|c3_g2_i9	Specific	0.571993	0.157917	0.571993	0.000932122	0.0296815	9.1362
TR26190|c2_g1_i2	Specific	0.119213	0.0214543	0.119213	0.000328571	0.0214723	9.11627	nodulin MtN21 /EamA-like transporter family protein [Source:TAIR;Acc:AT3G28100]	WAT1-related protein At5g40240-like [Prunus mume]
TR13612|c7_g3_i4	Common with Day6	0.375051	0.218896	0.375051	0.000589948	0.000460651	9.11547	receptor like protein 7 [Source:TAIR;Acc:AT1G47890]	receptor-like protein 12 [Prunus mume]
TR27002|c1_g3_i11	Common with Day3	0.457991	9.11875e-05	0.457991	0.000657732	0.000172016	9.11045	threonine aldolase 2 [Source:TAIR;Acc:AT3G04520]	probable low-specificity L-threonine aldolase 1 [Prunus mume]
TR13684|c3_g3_i5	Common with Day6	0.255128	0.223726	0.255128	0.000461774	0.000330801	9.09405	Protein kinase superfamily protein [Source:TAIR;Acc:AT1G66920]	probable receptor-like protein kinase At1g67000 [Prunus mume]
TR12964|c1_g1_i12	Common with Day6	0.454093	0.251656	0.454093	0.000822839	0.000179222	9.00114	receptor lectin kinase [Source:TAIR;Acc:AT2G37710]	L-type lectin-domain containing receptor kinase IV.1-like [Prunus mume]
TR13582|c0_g2_i17	Specific	0.34867	0.000943225	0.34867	0.000934637	0.0203753	8.68519
TR26752|c0_g2_i4	Specific	0.274337	0.235671	0.274337	0.000618395	0.047339	8.59318		vegetative cell wall protein gp1-like [Prunus mume]
TR26405|c0_g1_i15	Common with Day6	0.184112	0.155938	0.184112	0.000466128	0.00665269	8.51406	pfkB-like carbohydrate kinase family protein [Source:TAIR;Acc:AT4G28706]	ribokinase [Prunus mume]
TR25377|c0_g1_i9	Common with Day1	0.215571	0.124258	0.215571	0.11975	0.00993599	8.37462	Putative methyltransferase family protein [Source:TAIR;Acc:AT1G79915]	methyltransferase-like protein 22 isoform X1 [Prunus mume]
TR33268|c0_g3_i2	Common with Day1/Day3/Day6	1.62843	0.592011	1.62843	0.114402	1.35548e-10	8.35107	myb domain protein 15 [Source:TAIR;Acc:AT3G23250]	myb-related protein Myb4-like [Prunus mume]
TR12999|c1_g2_i5	Specific	0.382531	0.123452	0.382531	0.00113534	0.00082858	8.33731	AP2/B3-like transcriptional factor family protein [Source:TAIR;Acc:AT2G36080]	uncharacterized protein LOC103318915 [Prunus mume]
TR32983|c0_g1_i5	Specific	0.125364	0.0428176	0.125364	0.000384366	0.0257775	8.27775	Cysteine proteinases superfamily protein [Source:TAIR;Acc:AT5G04250]	OTU domain-containing protein DDB_G0284757 [Prunus mume]
TR13081|c3_g1_i7	Specific	0.181361	0.13229	0.181361	0.000711939	0.000381448	8.11961	disease resistance protein (TIR-NBS-LRR class), putative [Source:TAIR;Acc:AT5G17680]	TMV resistance protein N-like [Prunus mume]
TR25250|c1_g1_i5	Specific	0.187473	0.0319516	0.187473	0.00819006	0.00060275	8.07108	methyl-CPG-binding domain 7 [Source:TAIR;Acc:AT5G59800]	methyl-CpG-binding domain-containing protein 7-like [Prunus mume]
TR25936|c0_g1_i1	Common with Day1/Day3/Day6	2.43114	0.922666	2.43114	0.253892	5.59552e-14	7.98084	methyl esterase 1 [Source:TAIR;Acc:AT2G23620]	salicylic acid-binding protein 2-like [Prunus mume]
TR26387|c0_g4_i2	Specific	0.119739	0.00132777	0.119739	0.00132777	0.0390343	7.91695	sodium hydrogen exchanger 4 [Source:TAIR;Acc:AT3G06370]	sodium/hydrogen exchanger 2-like [Prunus mume]
TR12463|c2_g1_i3	Common with Day1/Day6	2.0107	0.669084	2.0107	0.0282752	1.33019e-10	7.83971
TR37845|c4_g1_i13	Common with Day3/Day6	1.83323	1.13022	1.83323	0.0338279	1.32863e-09	7.83899	UDP-glucosyl transferase 85A2 [Source:TAIR;Acc:AT1G22360]	UDP-glycosyltransferase 85A2-like [Prunus mume]
TR38019|c1_g1_i1	Common with Day1/Day3/Day6	49.3625	17.9506	49.3625	7.16925	1.87628e-14	7.74407	Zinc-binding dehydrogenase family protein [Source:TAIR;Acc:AT5G16980]	2-alkenal reductase (NADP(+)-dependent)-like isoform X1 [Prunus mume]
TR26868|c0_g1_i7	Common with Day3/Day6	0.840373	0.537133	0.840373	0.00355319	2.87312e-07	7.72697	GTP-binding family protein [Source:TAIR;Acc:AT1G30960]	GTP-binding protein ERG [Prunus mume]
TR13398|c4_g2_i1	Specific	0.242205	0.048511	0.242205	0.00117339	1.569e-05	7.65433	Seven transmembrane MLO family protein [Source:TAIR;Acc:AT2G44110]	MLO-like protein 1 [Prunus mume]
TR24677|c0_g1_i1	Specific	0.477801	0.0719226	0.477801	0.00226326	0.043465	7.52432	Disease resistance protein (TIR-NBS-LRR class) family [Source:TAIR;Acc:AT5G45210]	TMV resistance protein N-like [Prunus mume]
TR9220|c0_g1_i3	Common with Day3/Day6	1.52411	0.752872	1.52411	0.0908016	2.26728e-08	7.50564	calmodulin-binding family protein [Source:TAIR;Acc:AT5G57010]	uncharacterized protein LOC103320577 [Prunus mume]
TR26916|c0_g1_i2	Common with Day1/Day3	0.839959	0.261288	0.839959	0.20962	2.19312e-10	7.48235	GDSL-motif lipase 4 [Source:TAIR;Acc:AT3G14225]	GDSL esterase/lipase 2-like [Prunus mume]
TR26891|c1_g7_i2	Specific	0.17083	0.157416	0.17083	0.0133667	0.0320379	7.46437	CDPK-related kinase 1 [Source:TAIR;Acc:AT2G41140]	CDPK-related kinase 5-like [Prunus mume]
TR11128|c2_g2_i5	Common with Day3/Day6	3.53445	0.908084	3.53445	0.0180454	0	7.444	sec34-like family protein [Source:TAIR;Acc:AT1G73430]	conserved oligomeric Golgi complex subunit 3 [Prunus mume]
TR13056|c6_g1_i9	Common with Day6	2.96821	3.17308	2.96821	0.222043	4.86481e-08	7.38997	homolog of yeast STE14 A [Source:TAIR;Acc:AT5G23320]	protein-S-isoprenylcysteine O-methyltransferase A-like [Prunus mume]
TR37441|c0_g2_i1	Common with Day6	0.680028	0.634845	0.680028	0.00319975	0.0017475	7.37835	MutT/nudix family protein [Source:TAIR;Acc:AT4G12720]	nudix hydrolase 2 isoform X2 [Prunus mume]
TR26840|c10_g1_i1	Common with Day1/Day3/Day6	51.6434	19.1597	51.6434	7.16087	3.18634e-13	7.37029	Zinc-binding dehydrogenase family protein [Source:TAIR;Acc:AT3G03080]	2-alkenal reductase (NADP(+)-dependent)-like isoform X1 [Prunus mume]
TR26636|c6_g1_i6	Common with Day3/Day6	6.97218	5.69632	6.97218	0.0393165	2.01046e-11	7.31043	Bifunctional inhibitor/lipid-transfer protein/seed storage 2S albumin superfamily protein [Source:TAIR;Acc:AT2G45180]	14 kDa proline-rich protein DC2.15-like [Prunus mume]
TR24712|c0_g1_i1	Common with Day3	1.26422	0.00830176	1.26422	0.00830176	7.37447e-07	7.30673	Ubiquitin family protein [Source:TAIR;Acc:AT4G02890]	polyubiquitin isoform X2 [Prunus mume]
TR25683|c0_g1_i3	Specific	0.27095	0.000324734	0.27095	0.00139183	0.00429226	7.21726	Protein of unknown function (DUF300) [Source:TAIR;Acc:AT4G38360]	transmembrane protein 184 homolog DDB_G0279555 [Prunus mume]
TR12052|c0_g1_i4	Specific	0.102459	0.0242815	0.102459	0.000670333	0.0487098	7.19846	Transmembrane amino acid transporter family protein [Source:TAIR;Acc:AT1G25530]	lysine histidine transporter-like 6 [Prunus mume]
TR13347|c4_g2_i3	Common with Day1/Day3/Day6	9.53508	3.94509	9.53508	1.63335	0	7.19224	UDP-glucosyl transferase 73C1 [Source:TAIR;Acc:AT2G36750]	UDP-glycosyltransferase 73C1-like [Prunus mume]
TR40121|c4_g1_i1	Common with Day1/Day3/Day6	1.92075	0.885337	1.92075	0.438208	5.27689e-13	7.15742	Malectin/receptor-like protein kinase family protein [Source:TAIR;Acc:AT3G51550]	receptor-like protein kinase FERONIA [Prunus mume]
TR12464|c3_g1_i3	Common with Day1	0.910489	0.401935	0.910489	0.363368	2.5668e-08	7.0442
TR11376|c0_g1_i11	Common with Day1	0.133439	0.00183166	0.133439	0.00111085	0.00216452	6.98544	D111/G-patch domain-containing protein [Source:TAIR;Acc:AT3G52350]	G patch domain-containing protein 8 isoform X1 [Prunus mume]
TR17435|c0_g1_i1	Common with Day1/Day3	10.5066	4.59156	10.5066	4.57803	7.9825e-14	6.96629	cinnamyl alcohol dehydrogenase 9 [Source:TAIR;Acc:AT4G39330]	probable mannitol dehydrogenase [Prunus mume]
TR31370|c0_g2_i14	Common with Day3	0.114201	0.000249076	0.114201	0.00083534	0.0345297	6.9625	AAA-type ATPase family protein [Source:TAIR;Acc:AT2G45500]	spastin isoform X1 [Prunus mume]
TR26857|c2_g1_i1	Common with Day1/Day3/Day6	3.12354	1.35039	3.12354	0.951375	3.21965e-15	6.95267	UDP-glucosyl transferase 73B3 [Source:TAIR;Acc:AT4G34131]	scopoletin glucosyltransferase-like [Prunus mume]
TR26840|c9_g1_i2	Common with Day1/Day3/Day6	36.3787	13.6965	36.3787	5.65379	2.49745e-12	6.94745	Zinc-binding dehydrogenase family protein [Source:TAIR;Acc:AT3G03080]	2-alkenal reductase (NADP(+)-dependent)-like isoform X1 [Prunus mume]
TR26840|c9_g2_i1	Common with Day1/Day3/Day6	317.029	110.688	317.029	72.0244	0	6.8876	Zinc-binding dehydrogenase family protein [Source:TAIR;Acc:AT3G03080]	2-alkenal reductase (NADP(+)-dependent)-like [Prunus mume]
TR10883|c0_g1_i1	Common with Day6	0.586185	0.174284	0.586185	0.0480258	4.28571e-07	6.871	Matrixin family protein [Source:TAIR;Acc:AT2G45040]	metalloendoproteinase 1-like [Prunus mume]
TR25493|c0_g1_i4	Common with Day1/Day3/Day6	36.7782	7.33953	36.7782	5.59054	0	6.78959	Oxidoreductase, zinc-binding dehydrogenase family protein [Source:TAIR;Acc:AT1G23740]	2-methylene-furan-3-one reductase-like [Prunus mume]
TR36912|c0_g2_i1	Specific	0.29797	0.228288	0.29797	0.00536487	9.54142e-05	6.77377	isocitrate lyase [Source:TAIR;Acc:AT3G21720]	isocitrate lyase isoform X1 [Prunus mume]
TR13367|c0_g3_i1	Common with Day1/Day6	1.38349	1.03085	1.38349	0.0135286	8.10985e-11	6.64651	Concanavalin A-like lectin protein kinase family protein [Source:TAIR;Acc:AT5G55830]	probable L-type lectin-domain containing receptor kinase S.5 [Prunus mume]
TR11534|c1_g1_i2	Specific	1.06301	0.17165	1.06301	0.127549	1.38697e-06	6.56614
TR40520|c1_g1_i2	Common with Day3/Day6	1.12647	0.553654	1.12647	0.0880662	3.9647e-10	6.52933	Concanavalin A-like lectin protein kinase family protein [Source:TAIR;Acc:AT5G06740]	probable L-type lectin-domain containing receptor kinase S.5 [Prunus mume]
TR23892|c0_g2_i1	Common with Day3	1.25915	0.367293	1.25915	0.0130339	2.34213e-05	6.49349		uncharacterized protein LOC103338992 [Prunus mume]
TR33081|c1_g2_i2	Common with Day1/Day3/Day6	19.7292	7.12614	19.7292	1.65511	0	6.47989	glutathione S-transferase TAU 21 [Source:TAIR;Acc:AT1G78360]	probable glutathione S-transferase [Prunus mume]
TR1285|c0_g1_i1	Common with Day1/Day3	19.5222	4.32182	19.5222	3.56859	2.44249e-15	6.47587	NAD(P)-binding Rossmann-fold superfamily protein [Source:TAIR;Acc:AT3G61220]	salutaridine reductase-like [Prunus mume]
TR40110|c2_g4_i1	Common with Day3/Day6	4.27073	1.66312	4.27073	0.103748	9.41998e-10	6.45729	cyclic nucleotide gated channel 1 [Source:TAIR;Acc:AT5G53130]	uncharacterized protein LOC103332439 [Prunus mume]
TR25071|c0_g1_i1	Common with Day6	0.639221	0.41113	0.639221	0.00770137	4.3082e-09	6.41855		uncharacterized protein LOC103328112 [Prunus mume]
TR5489|c0_g1_i2	Specific	0.423742	0.356861	0.423742	0.0564155	0.00113662	6.40323
TR13282|c1_g1_i8	Common with Day1/Day3	3.11103	0.961558	3.11103	0.701325	4.11193e-12	6.36141	UDP-glucosyl transferase 85A5 [Source:TAIR;Acc:AT1G22370]	UDP-glycosyltransferase 85A2-like, partial [Prunus mume]
TR1392|c0_g1_i1	Specific	0.82756	0.46498	0.82756	0.247177	9.14894e-08	6.31513
TR12814|c1_g1_i2	Common with Day1/Day3	1.09142	0.179001	1.09142	0.119384	3.41962e-09	6.2694	NAD(P)-binding Rossmann-fold superfamily protein [Source:TAIR;Acc:AT5G19440]	cinnamoyl-CoA reductase 1-like [Prunus mume]
TR32331|c7_g1_i10	Common with Day1/Day3	10.2094	3.64795	10.2094	2.58358	3.9968e-15	6.25637	glutathione S-transferase tau 7 [Source:TAIR;Acc:AT2G29420]	probable glutathione S-transferase [Prunus mume]
TR36902|c0_g1_i14	Common with Day3	0.420367	0.0979529	0.420367	0.00549965	5.6129e-05	6.25467	S-adenosylmethionine carrier 1 [Source:TAIR;Acc:AT4G39460]	S-adenosylmethionine carrier 1, chloroplastic/mitochondrial [Prunus mume]
TR13196|c1_g2_i3	Common with Day1/Day6	5.39656	3.11111	5.39656	1.81579	6.10934e-12	6.23991	Terpenoid cyclases family protein [Source:TAIR;Acc:AT1G78950]	beta-amyrin synthase [Prunus mume]
TR39197|c0_g1_i1	Common with Day6	1.25822	0.867321	1.25822	0.0147995	4.03771e-06	6.21808	Barwin-related endoglucanase [Source:TAIR;Acc:AT4G30380]	EG45-like domain containing protein [Prunus mume]
TR37826|c6_g5_i7	Common with Day1	0.473382	0.0091788	0.473382	0.00692916	0.00672807	6.20521	HIS HF [Source:TAIR;Acc:AT4G26900]	imidazole glycerol phosphate synthase hisHF, chloroplastic [Prunus mume]
TR12429|c2_g1_i5	Common with Day1/Day3/Day6	96.7278	33.4854	96.7278	23.8298	0	6.17062	NADPH:quinone oxidoreductase [Source:TAIR;Acc:AT3G27890]	NADPH:quinone oxidoreductase-like [Prunus mume]
TR12963|c2_g6_i9	Common with Day1/Day3/Day6	5.02012	2.17439	5.02012	0.931102	3.10862e-15	6.16949	NAD(P)-binding Rossmann-fold superfamily protein [Source:TAIR;Acc:AT1G01800]	uncharacterized protein LOC103331896 [Prunus mume]
TR11781|c0_g1_i9	Common with Day3/Day6	0.550583	0.370523	0.550583	0.0675046	1.23493e-06	6.1673	Uncharacterized conserved protein (DUF2215) [Source:TAIR;Acc:AT5G67610]	transmembrane protein 194A [Prunus mume]
TR40121|c4_g1_i2	Common with Day1/Day3/Day6	1.6098	0.750964	1.6098	0.291981	9.84157e-12	6.16501	Malectin/receptor-like protein kinase family protein [Source:TAIR;Acc:AT3G51550]	receptor-like protein kinase FERONIA [Prunus mume]
TR32312|c1_g1_i9	Common with Day6	0.563318	0.598823	0.563318	0.0703359	2.88872e-06	6.15155	Melibiase family protein [Source:TAIR;Acc:AT3G26380]	uncharacterized protein LOC103321913 [Prunus mume]
TR12808|c3_g3_i3	Common with Day1	0.211303	0.112008	0.211303	0.104729	0.000517736	6.13312	elicitor-activated gene 3-1 [Source:TAIR;Acc:AT4G37980]	probable mannitol dehydrogenase [Prunus mume]
TR25936|c0_g1_i3	Common with Day1/Day3/Day6	2.20559	1.10967	2.20559	0.48293	2.00995e-12	6.11989	methyl esterase 3 [Source:TAIR;Acc:AT2G23610]	salicylic acid-binding protein 2-like [Prunus mume]
TR13558|c1_g1_i9	Common with Day1/Day3/Day6	36.9709	13.9645	36.9709	11.8011	1.66811e-12	6.09711	12-oxophytodienoate reductase 2 [Source:TAIR;Acc:AT1G76690]	12-oxophytodienoate reductase 2-like [Prunus mume]
TR22490|c0_g1_i2	Specific	0.57996	0.18637	0.57996	0.0625426	4.37601e-07	6.0863	unknown protein; FUNCTIONS IN: molecular_function unknown; INVOLVED IN: biological_process unknown; LOCATED IN: endomembrane system; EXPRESSED IN: 23 plant structures; EXPRESSED DURING: 13 growth stages; CONTAINS InterPro DOMAIN/s: Protein of unknow /.../tion DUF1365 (InterPro:IPR010775); Has 1789 Blast hits to 1789 proteins in 449 species: Archae - 0; Bacteria - 824; Metazoa - 0; Fungi - 6; Plan…	uncharacterized protein LOC103325137 [Prunus mume]
TR4465|c0_g1_i2	Common with Day6	1.25783	0.845652	1.25783	0.0169083	3.26765e-08	6.06989	2-oxoglutarate (2OG) and Fe(II)-dependent oxygenase superfamily protein [Source:TAIR;Acc:AT2G36690]	thebaine 6-O-demethylase-like [Prunus mume]
TR12191|c0_g1_i2	Specific	0.0705199	0.00037386	0.0705199	0.000818035	0.0363039	6.03847	Clp ATPase [Source:TAIR;Acc:AT5G51070]	chaperone protein ClpD, chloroplastic [Prunus mume]
TR25780|c1_g1_i3	Common with Day3/Day6	0.546992	0.382407	0.546992	0.185117	4.85619e-05	6.0342
TR33268|c0_g2_i1	Common with Day3	0.390005	0.128352	0.390005	0.122043	0.000426299	6.0308	myb domain protein 15 [Source:TAIR;Acc:AT3G23250]	myb-related protein Myb4 [Prunus mume]
TR40494|c8_g2_i4	Common with Day3	0.418794	0.0113856	0.418794	0.0108752	1.99226e-07	6.02354	C-terminal domain phosphatase-like 4 [Source:TAIR;Acc:AT5G58003]	RNA polymerase II C-terminal domain phosphatase-like 4 isoform X1 [Prunus mume]
TR39667|c1_g2_i8	Specific	0.371145	0.132116	0.371145	0.111481	0.0273233	6.00176	Purple acid phosphatases superfamily protein [Source:TAIR;Acc:AT1G13750]	probable inactive purple acid phosphatase 1 [Prunus mume]
TR37696|c0_g1_i1	Common with Day1/Day3/Day6	3.91724	1.44646	3.91724	1.33759	2.00595e-12	5.96715	pleiotropic drug resistance 12 [Source:TAIR;Acc:AT1G15520]	putative pleiotropic drug resistance protein 7 [Prunus mume]
TR33081|c1_g1_i5	Common with Day1/Day3/Day6	16.1014	6.4793	16.1014	1.98291	3.33067e-16	5.96435	glutathione S-transferase TAU 19 [Source:TAIR;Acc:AT1G78380]	probable glutathione S-transferase [Prunus mume]
TR26015|c1_g1_i1	Specific	0.740801	0.366584	0.740801	0.0109991	0.000313533	5.93456	calmodulin-binding family protein [Source:TAIR;Acc:AT4G33050]	uncharacterized protein LOC103320576 [Prunus mume]
TR12814|c1_g1_i13	Common with Day3	0.454193	0.118663	0.454193	0.0436059	1.94232e-05	5.92524	NAD(P)-binding Rossmann-fold superfamily protein [Source:TAIR;Acc:AT5G19440]	cinnamoyl-CoA reductase 1-like [Prunus mume]
TR25936|c0_g1_i5	Common with Day1/Day3/Day6	4.14282	1.70832	4.14282	0.444142	1.13629e-10	5.91944	methyl esterase 3 [Source:TAIR;Acc:AT2G23610]	salicylic acid-binding protein 2-like [Prunus mume]
TR12463|c2_g1_i2	Common with Day1/Day3/Day6	2.60502	1.61876	2.60502	0.987982	2.2498e-11	5.91647
TR40105|c1_g1_i4	Common with Day1/Day3/Day6	0.906228	0.572708	0.906228	0.0406094	1.08284e-10	5.91249	NADH dehydrogenase 2B [Source:TAIR;Acc:ATMG01320]	NADH-plastoquinone oxidoreductase subunit 2 (plastid) [Prunus mume]
TR13693|c2_g2_i11	Common with Day3/Day6	2.93449	1.24617	2.93449	0.0482184	2.53838e-10	5.88695	Oxidoreductase, zinc-binding dehydrogenase family protein [Source:TAIR;Acc:AT1G23740]	2-methylene-furan-3-one reductase-like [Prunus mume]
TR12808|c3_g1_i1	Common with Day1	2.85031	0.429623	2.85031	0.429623	2.80225e-06	5.85573	elicitor-activated gene 3-2 [Source:TAIR;Acc:AT4G37990]	probable mannitol dehydrogenase [Prunus mume]
TR33103|c0_g2_i7	Common with Day3/Day6	1.15137	0.738844	1.15137	0.0540734	1.22054e-10	5.84324	S-locus lectin protein kinase family protein [Source:TAIR;Acc:AT2G19130]	G-type lectin S-receptor-like serine/threonine-protein kinase At2g19130 [Prunus mume]
TR13558|c1_g1_i6	Common with Day1/Day3	87.2859	31.3016	87.2859	28.8524	1.19404e-11	5.83752	12-oxophytodienoate reductase 1 [Source:TAIR;Acc:AT1G76680]	12-oxophytodienoate reductase 2-like isoform X2 [Prunus mume]
TR41900|c0_g1_i1	Specific	0.568285	0.258802	0.568285	0.157749	8.12184e-05	5.83517	Integrase-type DNA-binding superfamily protein [Source:TAIR;Acc:AT3G23220]	ethylene-responsive transcription factor ERF095 [Prunus mume]
TR13558|c1_g2_i4	Specific	1.34982	0.423603	1.34982	0.423603	9.16867e-05	5.82091	12-oxophytodienoate reductase 2 [Source:TAIR;Acc:AT1G76690]	12-oxophytodienoate reductase 2-like [Prunus mume]
TR8838|c0_g1_i3	Common with Day6	1.08185	0.669721	1.08185	0.0171069	2.26334e-05	5.80854	Serine protease inhibitor, potato inhibitor I-type family protein [Source:TAIR;Acc:AT2G38870]	glu S.griseus protease inhibitor-like [Prunus mume]
TR13500|c1_g3_i7	Common with Day3/Day6	1.25918	0.281133	1.25918	0.0244865	7.66266e-09	5.79932	beta glucosidase 17 [Source:TAIR;Acc:AT2G44480]	beta-glucosidase 12-like [Prunus mume]
TR12702|c1_g1_i7	Common with Day3	1.2079	0.360423	1.2079	0.0203681	1.41948e-05	5.77846	terpene synthase 03 [Source:TAIR;Acc:AT4G16740]	(E,E)-alpha-farnesene synthase-like [Prunus mume]
TR10466|c0_g1_i8	Common with Day1	0.16766	0.00237428	0.16766	0.00507753	0.00395398	5.77573	Nodulin MtN3 family protein [Source:TAIR;Acc:AT1G21460]	bidirectional sugar transporter SWEET1 [Prunus mume]
TR38112|c0_g2_i1	Common with Day1/Day3	6.10923	0.906302	6.10923	0.750284	1.32564e-08	5.74622	12-oxophytodienoate reductase 1 [Source:TAIR;Acc:AT1G76680]	12-oxophytodienoate reductase 2-like [Prunus mume]
TR20712|c0_g1_i1	Common with Day1/Day3/Day6	52.2521	24.2883	52.2521	13.0398	1.88738e-15	5.7329	lipid transfer protein 12 [Source:TAIR;Acc:AT3G51590]	non-specific lipid-transfer protein 1-like [Prunus mume]
TR26813|c2_g1_i1	Common with Day1/Day3	11.2705	3.27381	11.2705	2.85745	8.21865e-12	5.70784	glutathione S-transferase TAU 10 [Source:TAIR;Acc:AT1G74590]	glutathione S-transferase U10-like [Prunus mume]
TR22444|c0_g2_i1	Specific	0.233417	0.0016882	0.233417	0.00419825	0.00505571	5.68912	nodulin MtN21 /EamA-like transporter family protein [Source:TAIR;Acc:AT1G25270]	WAT1-related protein At1g68170-like [Prunus mume]
TR13597|c2_g1_i5	Specific	0.190264	0.16572	0.190264	0.00396406	0.0366669	5.68663	Subtilase family protein [Source:TAIR;Acc:AT3G46850]	cucumisin-like [Prunus mume]
TR36912|c0_g2_i2	Common with Day6	0.396384	0.326909	0.396384	0.00976308	4.03649e-05	5.66229	isocitrate lyase [Source:TAIR;Acc:AT3G21720]	isocitrate lyase isoform X1 [Prunus mume]
TR13403|c3_g5_i3	Common with Day3/Day6	1.5085	0.969638	1.5085	0.0364033	1.32031e-08	5.64897	D-aminoacid aminotransferase-like PLP-dependent enzymes superfamily protein [Source:TAIR;Acc:AT1G50090]	putative branched-chain-amino-acid aminotransferase 7 [Prunus mume]
TR13379|c5_g2_i1	Common with Day1/Day3/Day6	146.567	38.0903	146.567	23.9148	4.71845e-14	5.64197	2-oxoglutarate (2OG) and Fe(II)-dependent oxygenase superfamily protein [Source:TAIR;Acc:AT3G19000]	feruloyl CoA ortho-hydroxylase 2-like [Prunus mume]
TR38004|c2_g2_i1	Common with Day1/Day3/Day6	1.81488	1.67533	1.81488	0.965995	1.10212e-11	5.63389	cytochrome P450, family 706, subfamily A, polypeptide 4 [Source:TAIR;Acc:AT4G12300]	7-ethoxycoumarin O-deethylase-like [Prunus mume]
TR35110|c0_g1_i1	Common with Day1/Day6	4.09883	2.18794	4.09883	0.728525	2.30437e-10	5.6257
TR12042|c2_g3_i3	Common with Day1	3.05732	1.10136	3.05732	0.727558	2.28138e-08	5.61192	Cytochrome P450 superfamily protein [Source:TAIR;Acc:AT2G26710]	cytochrome P450 CYP749A22-like [Prunus mume]
TR25471|c1_g1_i7	Common with Day1	1.71542	0.183354	1.71542	0.0778802	4.29689e-06	5.60699	NAD(P)-binding Rossmann-fold superfamily protein [Source:TAIR;Acc:AT2G24190]	(+)-neomenthol dehydrogenase-like isoform X1 [Prunus mume]
TR11901|c1_g1_i10	Common with Day1/Day3	1.60452	0.761502	1.60452	0.453143	5.30042e-09	5.60489	Oxidoreductase, zinc-binding dehydrogenase family protein [Source:TAIR;Acc:AT4G13010]	putative quinone-oxidoreductase homolog, chloroplastic, partial [Prunus mume]
TR13558|c2_g1_i2	Common with Day1/Day3/Day6	28.4557	10.31	28.4557	9.17642	2.22233e-11	5.60424	12-oxophytodienoate reductase 2 [Source:TAIR;Acc:AT1G76690]	12-oxophytodienoate reductase 2-like [Prunus mume]
TR10684|c1_g1_i2	Specific	0.354467	0.13602	0.354467	0.0155997	0.000181674	5.60127	SGNH hydrolase-type esterase superfamily protein [Source:TAIR;Acc:AT5G45920]	GDSL esterase/lipase At5g45920 [Prunus mume]
TR12808|c3_g2_i1	Common with Day1/Day3	6.388	2.08768	6.388	1.87638	2.42184e-11	5.6009	elicitor-activated gene 3-2 [Source:TAIR;Acc:AT4G37990]	probable mannitol dehydrogenase [Prunus mume]
TR40101|c4_g1_i3	Common with Day3	0.533492	0.209457	0.533492	0.0115867	0.000446704	5.58368	unknown protein; BEST Arabidopsis thaliana protein match is: unknown protein (TAIR:AT1G64680.1); Has 30201 Blast hits to 17322 proteins in 780 species: Archae - 12; Bacteria - 1396; Metazoa - 17338; Fungi - 3422; Plants - 5037; Viruses - 0; Other Eu /.../es - 2996 (source: NCBI BLink). [Source:TAIR;Acc:AT4G01995]	beta-carotene isomerase D27, chloroplastic-like [Prunus mume]
TR32288|c7_g2_i4	Common with Day1/Day3	20.6312	6.09162	20.6312	5.12159	6.85563e-13	5.5797		cytochrome P450 CYP749A22-like [Prunus mume]
TR13558|c1_g3_i1	Common with Day1/Day3	18.2922	6.23809	18.2922	5.60658	2.38708e-10	5.57048	12-oxophytodienoate reductase 2 [Source:TAIR;Acc:AT1G76690]	12-oxophytodienoate reductase 2-like [Prunus mume]
TR13652|c1_g1_i3	Specific	0.285052	0.0183805	0.285052	0.00633096	0.00643667	5.54427	NAD(P)-binding Rossmann-fold superfamily protein [Source:TAIR;Acc:AT4G27250]	anthocyanidin reductase-like [Prunus mume]
TR789|c0_g1_i1	Common with Day1/Day3/Day6	179.637	32.7855	179.637	10.4686	1.99831e-10	5.53947
TR24610|c0_g1_i1	Common with Day3/Day6	0.717075	0.357017	0.717075	0.157271	2.11101e-09	5.52694	Concanavalin A-like lectin protein kinase family protein [Source:TAIR;Acc:AT5G06740]	probable L-type lectin-domain containing receptor kinase S.5 [Prunus mume]
TR11597|c0_g1_i13	Common with Day1	0.510253	0.00919758	0.510253	0.00915444	5.57847e-05	5.51881	vacuolar ATPase subunit F family protein [Source:TAIR;Acc:AT4G02620]	V-type proton ATPase subunit F [Prunus mume]
TR9142|c0_g1_i4	Common with Day1/Day3/Day6	43.5967	21.9549	43.5967	9.42858	0	5.51503	pathogenesis-related family protein [Source:TAIR;Acc:AT1G78780]	pathogen-related protein-like [Prunus mume]
TR24251|c0_g1_i1	Common with Day1/Day3/Day6	30.1954	14.5258	30.1954	3.64035	5.9952e-15	5.51454	basic chitinase [Source:TAIR;Acc:AT3G12500]	endochitinase 2-like [Prunus mume]
TR25381|c0_g1_i3	Specific	0.21833	0.0855195	0.21833	0.0049373	0.00011533	5.48405	photolyase 1 [Source:TAIR;Acc:AT1G12370]	deoxyribodipyrimidine photo-lyase [Prunus mume]
TR31376|c0_g2_i19	Common with Day1	0.294033	0.0594376	0.294033	0.0506356	1.78519e-05	5.48403	MRG family protein [Source:TAIR;Acc:AT4G37280]	nuA4 complex subunit EAF3 homolog [Prunus mume]
TR12516|c1_g8_i2	Specific	0.315144	0.116085	0.315144	0.006462	0.00638622	5.48126
TR24377|c0_g1_i2	Specific	0.35998	0.221746	0.35998	0.0950355	4.79484e-05	5.46992	NAD(P)-binding Rossmann-fold superfamily protein [Source:TAIR;Acc:AT2G29290]	tropinone reductase homolog At1g07440-like [Prunus mume]
TR33680|c0_g4_i3	Common with Day1/Day3/Day6	57.9139	21.4407	57.9139	16.5526	1.90847e-13	5.4643	glutathione S-transferase TAU 8 [Source:TAIR;Acc:AT3G09270]	probable glutathione S-transferase [Prunus mume]
TR13059|c0_g1_i2	Specific	0.673696	0.555869	0.673696	0.0135338	5.68046e-05	5.45994	UDP-Glycosyltransferase superfamily protein [Source:TAIR;Acc:AT3G02100]	UDP-glycosyltransferase 83A1-like [Prunus mume]
TR12464|c3_g1_i2	Specific	0.373757	0.00537834	0.373757	0.00845968	0.000483317	5.45521
TR40058|c0_g1_i2	Common with Day3/Day6	1.94541	0.844226	1.94541	0.16227	5.17068e-09	5.42753	UDP-Glycosyltransferase superfamily protein [Source:TAIR;Acc:AT1G22400]	UDP-glycosyltransferase 85A2-like [Prunus mume]
TR30661|c0_g1_i1	Specific	0.585006	0.365447	0.585006	0.0126329	6.8373e-05	5.40827	SAUR-like auxin-responsive protein family [Source:TAIR;Acc:AT5G50760]	uncharacterized protein LOC103338225 [Prunus mume]
TR38510|c3_g4_i7	Common with Day1/Day3/Day6	19.3971	9.78373	19.3971	4.88564	5.37358e-09	5.40394	UDP-glucosyltransferase 73B2 [Source:TAIR;Acc:AT4G34135]	scopoletin glucosyltransferase-like [Prunus mume]
TR13347|c4_g2_i9	Common with Day1/Day3/Day6	1.98531	0.806341	1.98531	0.282712	6.54771e-10	5.40389	UDP-glucosyl transferase 73C1 [Source:TAIR;Acc:AT2G36750]	UDP-glycosyltransferase 73C1-like [Prunus mume]
TR42714|c0_g1_i1	Common with Day1/Day3/Day6	6.22856	2.34978	6.22856	1.74064	5.11458e-12	5.40328	Major facilitator superfamily protein [Source:TAIR;Acc:AT4G36670]	probable polyol transporter 6 [Prunus mume]
TR40801|c0_g1_i16	Common with Day3	1.64636	0.360431	1.64636	0.0391595	1.15706e-05	5.39477	TRF-like 6 [Source:TAIR;Acc:AT1G72650]	uncharacterized protein LOC103327648 [Prunus mume]
TR26840|c9_g1_i3	Common with Day1/Day3/Day6	3.29762	1.09688	3.29762	0.367869	1.36668e-13	5.39462	Zinc-binding dehydrogenase family protein [Source:TAIR;Acc:AT3G03080]	2-alkenal reductase (NADP(+)-dependent)-like isoform X1 [Prunus mume]
TR22444|c0_g1_i1	Common with Day1/Day3	3.84963	0.199546	3.84963	0.1583	4.02337e-09	5.3943	nodulin MtN21 /EamA-like transporter family protein [Source:TAIR;Acc:AT1G68170]	WAT1-related protein At1g68170-like [Prunus mume]
TR38538|c2_g4_i2	Common with Day6	2.07606	1.21586	2.07606	0.0459528	1.43933e-07	5.38669	auxin response factor 17 [Source:TAIR;Acc:AT1G77850]	uncharacterized protein LOC103318915 [Prunus mume]
TR13673|c3_g3_i4	Common with Day6	0.485837	0.496706	0.485837	0.0110806	0.00976123	5.37874	receptor like protein 33 [Source:TAIR;Acc:AT3G05660]	probable LRR receptor-like serine/threonine-protein kinase At1g34110 [Prunus mume]
TR7358|c0_g1_i2	Specific	0.408472	0.192355	0.408472	0.00954785	0.000848756	5.37237	RAB GTPase homolog 1C [Source:TAIR;Acc:AT4G17530]	GTP-binding protein YPTM2-like [Prunus mume]
TR32331|c7_g1_i5	Common with Day1	0.510213	0.1351	0.510213	0.135084	8.08999e-05	5.36998	glutathione S-transferase tau 7 [Source:TAIR;Acc:AT2G29420]	probable glutathione S-transferase [Prunus mume]
TR9982|c0_g1_i2	Specific	0.621539	0.195476	0.621539	0.0175922	0.0142183	5.35972	terpene synthase 02 [Source:TAIR;Acc:AT4G16730]	(E,E)-alpha-farnesene synthase-like [Prunus mume]
TR13347|c4_g2_i2	Common with Day1/Day3/Day6	4.53318	1.87645	4.53318	0.856918	1.10134e-12	5.35288	UDP-glucosyl transferase 73C1 [Source:TAIR;Acc:AT2G36750]	UDP-glycosyltransferase 73C1-like [Prunus mume]
TR24678|c0_g1_i1	Common with Day1/Day3	4.08427	0.805619	4.08427	0.722008	1.22267e-09	5.35071	cinnamyl alcohol dehydrogenase 5 [Source:TAIR;Acc:AT4G34230]	cinnamyl alcohol dehydrogenase 1-like [Prunus mume]
TR13597|c1_g1_i7	Common with Day1/Day3	51.9762	16.8512	51.9762	16.2964	2.00938e-11	5.34756	2-oxoglutarate (2OG) and Fe(II)-dependent oxygenase superfamily protein [Source:TAIR;Acc:AT1G06620]	1-aminocyclopropane-1-carboxylate oxidase homolog 11-like [Prunus mume]
TR12178|c0_g2_i2	Common with Day6	1.49319	0.749564	1.49319	0.126256	1.37831e-05	5.34645	amino acid permease 2 [Source:TAIR;Acc:AT5G09220]	amino acid permease 3-like isoform X1 [Prunus mume]
TR26816|c0_g1_i1	Common with Day1	0.369417	0.0388531	0.369417	0.0110404	0.000469715	5.34363	pseudouridine synthase and archaeosine transglycosylase (PUA) domain-containing protein [Source:TAIR;Acc:AT1G09150]	malignant T-cell-amplified sequence 1-A [Prunus mume]
TR19519|c0_g1_i1	Specific	0.633941	0.220525	0.633941	0.220525	0.000701676	5.34074	phospholipase A 2A [Source:TAIR;Acc:AT2G26560]	LOW QUALITY PROTEIN: patatin-like protein 2 [Prunus mume]
TR32277|c0_g2_i1	Specific	0.696021	0.327744	0.696021	0.0953965	0.000105388	5.33462
TR12951|c4_g6_i3	Common with Day3	0.497378	0.12792	0.497378	0.12792	0.000485874	5.32455	Restriction endonuclease, type II-like superfamily protein [Source:TAIR;Acc:AT4G30870]	crossover junction endonuclease MUS81-like [Prunus mume]
TR38538|c2_g4_i1	Common with Day3/Day6	3.25648	1.66093	3.25648	0.101573	4.7065e-10	5.31947	auxin response factor 17 [Source:TAIR;Acc:AT1G77850]	uncharacterized protein LOC103318915 [Prunus mume]
TR25780|c1_g1_i5	Common with Day6	1.37128	0.735879	1.37128	0.137652	1.25333e-12	5.31786
TR8918|c0_g1_i1	Common with Day3/Day6	1.84045	0.992308	1.84045	0.0955484	2.55351e-14	5.31624	UDP-Glycosyltransferase superfamily protein [Source:TAIR;Acc:AT2G36780]	UDP-glycosyltransferase 73C3-like [Prunus mume]
TR31339|c0_g1_i2	Common with Day3	0.130505	0.00771987	0.130505	0.0075317	0.00179106	5.314	Plastid-lipid associated protein PAP / fibrillin family protein [Source:TAIR;Acc:AT2G42130]	probable plastid-lipid-associated protein 13, chloroplastic [Prunus mume]
TR40145|c0_g1_i6	Specific	0.0751439	0.0212474	0.0751439	0.0021772	0.0159058	5.28782	Protein kinase superfamily protein [Source:TAIR;Acc:AT1G66910]	probable receptor-like protein kinase At1g67000 [Prunus mume]
TR38538|c2_g2_i3	Common with Day6	0.879558	0.296146	0.879558	0.021292	9.24171e-05	5.28062	auxin response factor 17 [Source:TAIR;Acc:AT1G77850]	uncharacterized protein LOC103318916 [Prunus mume]
TR41252|c0_g1_i8	Common with Day6	0.322506	0.252199	0.322506	0.0139647	0.000977025	5.27701	diacylglycerol kinase 5 [Source:TAIR;Acc:AT2G20900]	diacylglycerol kinase 5-like [Prunus mume]
TR37608|c0_g1_i1	Specific	0.343342	0.0923163	0.343342	0.0272891	0.0139232	5.26619
TR4125|c0_g1_i2	Common with Day1/Day3/Day6	9.67714	2.78977	9.67714	0.464398	1.45439e-14	5.25432	2-oxoglutarate (2OG) and Fe(II)-dependent oxygenase superfamily protein [Source:TAIR;Acc:AT3G19000]	codeine O-demethylase-like [Prunus mume]
TR37881|c5_g3_i5	Common with Day3	0.247047	0.0193315	0.247047	0.00604168	0.0246466	5.24128		uncharacterized protein LOC103331222 [Prunus mume]
TR19783|c1_g1_i1	Common with Day6	0.434002	0.434002	0.434002	0.0107122	0.00414326	5.23856
TR40171|c2_g3_i9	Common with Day1/Day6	0.961232	0.735059	0.961232	0.414321	0.000104122	5.23352	PR5-like receptor kinase [Source:TAIR;Acc:AT5G38280]	probable receptor-like protein kinase At1g67000 [Prunus mume]
TR13558|c1_g2_i2	Common with Day1/Day3	41.3547	14.3517	41.3547	13.8609	2.16532e-09	5.21596	12-oxophytodienoate reductase 2 [Source:TAIR;Acc:AT1G76690]	12-oxophytodienoate reductase 2-like [Prunus mume]
TR8422|c1_g3_i1	Specific	0.250365	0.122838	0.250365	0.00594243	0.00193471	5.21316	Plant invertase/pectin methylesterase inhibitor superfamily [Source:TAIR;Acc:AT4G02320]	pectinesterase-like [Prunus mume]
TR40110|c2_g5_i3	Common with Day1/Day3/Day6	2.93348	1.43017	2.93348	0.251262	2.78777e-13	5.20762	cyclic nucleotide gated channel 1 [Source:TAIR;Acc:AT5G53130]	cyclic nucleotide-gated ion channel 1-like isoform X1 [Prunus mume]
TR12814|c1_g1_i6	Common with Day1/Day3	0.344911	0.0272643	0.344911	0.0315305	1.47229e-05	5.19177	NAD(P)-binding Rossmann-fold superfamily protein [Source:TAIR;Acc:AT5G19440]	cinnamoyl-CoA reductase 1-like [Prunus mume]
TR8758|c0_g1_i5	Common with Day6	0.35593	0.272354	0.35593	0.0962391	0.000196981	5.18438	Haloacid dehalogenase-like hydrolase (HAD) superfamily protein [Source:TAIR;Acc:AT3G10970]	uncharacterized protein LOC103332870 [Prunus mume]
TR8838|c1_g1_i1	Common with Day3/Day6	4.41476	2.28318	4.41476	0.273215	1.85701e-07	5.17489	Serine protease inhibitor, potato inhibitor I-type family protein [Source:TAIR;Acc:AT5G43580]	glu S.griseus protease inhibitor-like [Prunus mume]
TR40121|c5_g2_i1	Common with Day1/Day3/Day6	1.39348	0.536856	1.39348	0.286811	3.75056e-12	5.16841	Malectin/receptor-like protein kinase family protein [Source:TAIR;Acc:AT3G51550]	receptor-like protein kinase FERONIA [Prunus mume]
TR38581|c2_g2_i7	Common with Day1/Day3/Day6	20.472	7.13456	20.472	4.27155	1.3326e-12	5.16117	UDP-glucosyl transferase 75B2 [Source:TAIR;Acc:AT1G05530]	anthocyanidin 3-O-glucoside 5-O-glucosyltransferase-like [Prunus mume]
TR38584|c1_g1_i2	Common with Day1/Day3/Day6	10.8586	7.77888	10.8586	0.740688	2.78666e-14	5.16107	cytochrome P450, family 82, subfamily C, polypeptide 4 [Source:TAIR;Acc:AT4G31940]	cytochrome P450 CYP82D47-like [Prunus mume]
TR13454|c1_g1_i6	Specific	0.105495	0.00090574	0.105495	0.00369901	0.0195369	5.15697	P-loop containing nucleoside triphosphate hydrolases superfamily protein [Source:TAIR;Acc:AT2G18190]	putative cell division cycle ATPase [Prunus mume]
TR26528|c1_g2_i5	Common with Day6	0.852789	0.697326	0.852789	0.237831	0.000142267	5.14884		uncharacterized protein LOC103324145 [Prunus mume]
TR4648|c0_g2_i1	Common with Day6	0.952048	0.949043	0.952048	0.0265439	3.52594e-07	5.13043	serine carboxypeptidase-like 6 [Source:TAIR;Acc:AT1G73270]	serine carboxypeptidase-like 17 isoform X1 [Prunus mume]
TR26295|c1_g1_i1	Common with Day1/Day6	5.60374	2.28961	5.60374	0.825331	3.0057e-06	5.12431		probable 2-oxoglutarate-dependent dioxygenase AOP1 [Prunus mume]
TR13618|c1_g2_i1	Specific	0.251412	0.0457922	0.251412	0.0454334	0.00193846	5.08505	wall associated kinase-like 5 [Source:TAIR;Acc:AT1G16160]	wall-associated receptor kinase-like 1 isoform X2 [Prunus mume]
TR1285|c0_g2_i1	Common with Day1/Day3	3.56337	0.990024	3.56337	0.856556	4.20292e-09	5.08454	NAD(P)-binding Rossmann-fold superfamily protein [Source:TAIR;Acc:AT3G61220]	salutaridine reductase-like [Prunus mume]
TR27031|c2_g1_i2	Common with Day3	0.574321	0.121163	0.574321	0.0461113	6.3274e-07	5.08199
TR36855|c0_g2_i1	Common with Day6	0.962324	0.442584	0.962324	0.0593139	2.38602e-06	5.07351	Disease resistance protein (CC-NBS-LRR class) family [Source:TAIR;Acc:AT1G59124]	disease resistance protein RPM1-like [Prunus mume]
TR25333|c0_g1_i1	Common with Day1/Day3/Day6	14.0331	4.30527	14.0331	3.76046	2.3094e-09	5.07064	12-oxophytodienoate reductase 2 [Source:TAIR;Acc:AT1G76690]	12-oxophytodienoate reductase 2-like [Prunus mume]
TR40099|c1_g1_i7	Common with Day3	0.202639	0.0972522	0.202639	0.00610265	0.000127186	5.07023	Protein kinase superfamily protein [Source:TAIR;Acc:AT1G66920]	probable receptor-like protein kinase At1g67000 [Prunus mume]
TR13012|c5_g1_i6	Specific	0.997623	0.55862	0.997623	0.058659	0.000432664	5.05174	Proteasome component (PCI) domain protein [Source:TAIR;Acc:AT1G02090]	COP9 signalosome complex subunit 7-like isoform X4 [Prunus mume]
TR26951|c1_g4_i2	Common with Day3	1.21268	0.137225	1.21268	0.0429299	9.20776e-05	5.03379	Zinc finger C-x8-C-x5-C-x3-H type family protein [Source:TAIR;Acc:AT5G63260]	zinc finger CCCH domain-containing protein 43-like isoform X3 [Prunus mume]
TR11838|c0_g1_i6	Specific	0.0765807	0.00264812	0.0765807	0.00264812	0.0145814	5.03332	trithorax-like protein 2 [Source:TAIR;Acc:AT1G05830]	histone-lysine N-methyltransferase ATX2-like [Prunus mume]
TR12394|c1_g1_i4	Specific	0.459896	0.254423	0.459896	0.011701	0.00160982	5.00401	Leucine-rich repeat protein kinase family protein [Source:TAIR;Acc:AT3G47580]	probable LRR receptor-like serine/threonine-protein kinase At3g47570 [Prunus mume]
TR13627|c0_g1_i1	Common with Day6	0.0812421	0.0839927	0.0812421	0.00276075	0.00828043	4.99691	F-box/RNI-like superfamily protein [Source:TAIR;Acc:AT4G14096]	F-box/LRR-repeat protein At3g26922-like [Prunus mume]
TR13486|c1_g1_i39	Common with Day3/Day6	5.50755	2.42344	5.50755	0.192334	4.80886e-10	4.99247	serine carboxypeptidase-like 15 [Source:TAIR;Acc:AT3G12240]	serine carboxypeptidase-like 18 isoform X3 [Prunus mume]
TR22805|c0_g2_i1	Common with Day1/Day3	3.43659	0.889178	3.43659	0.829419	2.2358e-08	4.98706	S-adenosyl-L-methionine-dependent methyltransferases superfamily protein [Source:TAIR;Acc:AT1G15125]	probable S-adenosylmethionine-dependent methyltransferase At5g38100 [Prunus mume]
TR13558|c1_g1_i4	Common with Day1/Day3/Day6	31.9712	8.31213	31.9712	6.5198	7.34068e-12	4.98044	12-oxophytodienoate reductase 2 [Source:TAIR;Acc:AT1G76690]	12-oxophytodienoate reductase 2-like [Prunus mume]
TR26924|c2_g2_i3	Common with Day1/Day3/Day6	196.563	112.687	196.563	8.85247	1.40262e-11	4.97844	Class I glutamine amidotransferase-like superfamily protein [Source:TAIR;Acc:AT3G02720]	protein DJ-1 homolog D-like [Prunus mume]
TR38064|c3_g1_i2	Specific	0.563042	0.297939	0.563042	0.0204259	0.0064189	4.96991	S-locus lectin protein kinase family protein [Source:TAIR;Acc:AT1G61370]	G-type lectin S-receptor-like serine/threonine-protein kinase At1g61500 [Prunus mume]
TR38004|c2_g1_i1	Common with Day1	0.353644	0.100198	0.353644	0.0113798	0.0023142	4.9692	cytochrome P450, family 706, subfamily A, polypeptide 6 [Source:TAIR;Acc:AT4G12320]	flavonoid 3',5'-hydroxylase 1-like [Prunus mume]
TR12457|c1_g1_i3	Common with Day6	0.282817	0.234315	0.282817	0.044591	0.000630966	4.96438
TR26726|c2_g3_i3	Common with Day3	0.588658	0.144162	0.588658	0.0192546	5.81695e-05	4.96008	PQ-loop repeat family protein / transmembrane family protein [Source:TAIR;Acc:AT5G40670]	cystinosin homolog isoform X1 [Prunus mume]
TR32369|c1_g4_i5	Specific	0.151328	0.0793139	0.151328	0.00471066	0.0104203	4.9503	DNA binding [Source:TAIR;Acc:AT3G21430]	protein ALWAYS EARLY 3 [Prunus mume]
TR26538|c1_g1_i4	Common with Day1/Day3	38.3982	12.868	38.3982	10.6992	2.28527e-11	4.94495	12-oxophytodienoate reductase 1 [Source:TAIR;Acc:AT1G76680]	12-oxophytodienoate reductase 2-like [Prunus mume]
TR8498|c0_g1_i1	Common with Day1/Day3	8.28134	2.82707	8.28134	1.46806	1.23422e-09	4.93489	expansin-like B1 [Source:TAIR;Acc:AT4G17030]	expansin-like B1 isoform X1 [Prunus mume]
TR25381|c0_g1_i4	Specific	0.135155	0.0646493	0.135155	0.0465624	0.0111605	4.93146	photolyase 1 [Source:TAIR;Acc:AT1G12370]	deoxyribodipyrimidine photo-lyase [Prunus mume]
TR13339|c1_g2_i7	Common with Day1	0.309444	0.0428063	0.309444	0.0102204	0.000563138	4.92541	Disease resistance protein (TIR-NBS-LRR class) family [Source:TAIR;Acc:AT4G36150]	TMV resistance protein N-like [Prunus mume]
TR26726|c2_g3_i2	Common with Day1/Day3	5.02756	1.35653	5.02756	0.862761	1.14114e-09	4.92447	PQ-loop repeat family protein / transmembrane family protein [Source:TAIR;Acc:AT5G40670]	cystinosin homolog isoform X1 [Prunus mume]
TR42001|c0_g1_i1	Specific	0.628466	0.197634	0.628466	0.176265	0.000551992	4.92346
TR5472|c0_g1_i1	Common with Day1	1.26552	0.507641	1.26552	0.22422	1.56215e-07	4.9158	glutathione S-transferase tau 7 [Source:TAIR;Acc:AT2G29420]	glutathione transferase GST 23-like [Prunus mume]
TR40110|c2_g4_i2	Common with Day1/Day3/Day6	12.9426	8.00449	12.9426	0.917694	2.75162e-09	4.91255	cyclic nucleotide gated channel 1 [Source:TAIR;Acc:AT5G53130]	uncharacterized protein LOC103332507 [Prunus mume]
TR13310|c1_g7_i1	Common with Day6	0.714824	0.581736	0.714824	0.0440338	6.81772e-05	4.91059
TR32999|c0_g1_i1	Common with Day6	0.336449	0.179201	0.336449	0.0117909	0.00200131	4.89683	RING domain ligase2 [Source:TAIR;Acc:AT5G14420]	E3 ubiquitin-protein ligase RGLG2 [Prunus mume]
TR7364|c0_g2_i1	Common with Day1/Day3/Day6	6.38742	2.79051	6.38742	1.10857	0	4.89422		uncharacterized protein LOC103343213 [Prunus mume]
TR12814|c1_g1_i15	Common with Day1/Day3/Day6	25.6082	11.3173	25.6082	5.53781	2.33127e-10	4.89042	NAD(P)-binding Rossmann-fold superfamily protein [Source:TAIR;Acc:AT5G19440]	cinnamoyl-CoA reductase 1-like [Prunus mume]
TR13558|c1_g1_i2	Common with Day1/Day3/Day6	75.5653	25.4767	75.5653	20.4769	8.03138e-11	4.89024	12-oxophytodienoate reductase 2 [Source:TAIR;Acc:AT1G76690]	12-oxophytodienoate reductase 2-like [Prunus mume]
TR26773|c1_g1_i3	Common with Day6	0.35778	0.351602	0.35778	0.0124791	0.000246466	4.88825	Eukaryotic aspartyl protease family protein [Source:TAIR;Acc:AT2G03200]	aspartic proteinase nepenthesin-1-like [Prunus mume]
TR24052|c0_g1_i1	Common with Day3/Day6	1.77074	0.955098	1.77074	0.125748	6.2102e-07	4.88229	NB-ARC domain-containing disease resistance protein [Source:TAIR;Acc:AT3G07040]	disease resistance protein RPM1-like [Prunus mume]
TR13619|c1_g4_i1	Common with Day1/Day3/Day6	131.626	42.8172	131.626	34.4216	7.93471e-11	4.85668	12-oxophytodienoate reductase 2 [Source:TAIR;Acc:AT1G76690]	12-oxophytodienoate reductase 2-like [Prunus mume]
TR1874|c0_g1_i1	Common with Day1	2.42323	0.92252	2.42323	0.944548	5.50886e-06	4.83001	elicitor-activated gene 3-2 [Source:TAIR;Acc:AT4G37990]	probable mannitol dehydrogenase [Prunus mume]
TR33680|c0_g2_i1	Common with Day1/Day3	10.3767	3.80454	10.3767	2.49991	6.3068e-09	4.81769	glutathione S-transferase tau 7 [Source:TAIR;Acc:AT2G29420]	probable glutathione S-transferase [Prunus mume]
TR38570|c1_g1_i7	Common with Day1/Day3/Day6	12.3322	6.02276	12.3322	2.38742	1.22125e-15	4.81749	alpha/beta-Hydrolases superfamily protein [Source:TAIR;Acc:AT2G03550]	2-hydroxyisoflavanone dehydratase-like [Prunus mume]
TR40121|c5_g2_i2	Common with Day3/Day6	1.34596	0.449806	1.34596	0.136871	9.97343e-10	4.80815	Malectin/receptor-like protein kinase family protein [Source:TAIR;Acc:AT3G51550]	receptor-like protein kinase FERONIA [Prunus mume]
TR2960|c0_g1_i1	Common with Day3/Day6	2.97296	2.37132	2.97296	0.197466	3.3112e-08	4.80632	SAUR-like auxin-responsive protein family [Source:TAIR;Acc:AT4G34800]	auxin-induced protein 15A-like [Prunus mume]
TR11781|c0_g1_i8	Specific	0.277577	0.112839	0.277577	0.0654226	0.000220086	4.80569	Uncharacterized conserved protein (DUF2215) [Source:TAIR;Acc:AT5G67610]	transmembrane protein 194A [Prunus mume]
TR13388|c0_g1_i1	Common with Day3/Day6	0.998075	0.636887	0.998075	0.148921	1.48383e-08	4.79473	Protein kinase family protein with leucine-rich repeat domain [Source:TAIR;Acc:AT5G25930]	receptor-like protein kinase HSL1 [Prunus mume]
TR12516|c1_g4_i2	Common with Day1/Day3	0.813672	0.283477	0.813672	0.159897	5.01147e-07	4.79417	P-loop containing nucleoside triphosphate hydrolases superfamily protein [Source:TAIR;Acc:AT5G26667]	UMP-CMP kinase 3-like [Prunus mume]
TR10068|c0_g1_i1	Specific	0.719907	0.253399	0.719907	0.0233382	0.000860164	4.79353	ubiquitin-associated (UBA)/TS-N domain-containing protein / octicosapeptide/Phox/Bemp1 (PB1) domain-containing protein [Source:TAIR;Acc:AT4G24690]	uncharacterized protein LOC103337936 isoform X1 [Prunus mume]
TR13458|c3_g1_i3	Specific	0.513	0.257955	0.513	0.257955	0.00632252	4.78348	NAD(P)-binding Rossmann-fold superfamily protein [Source:TAIR;Acc:AT2G29310]	protein LOW PSII ACCUMULATION 1, chloroplastic [Prunus mume]
TR33196|c1_g3_i3	Specific	1.24847	0.0420546	1.24847	0.0420541	0.00121518	4.78335	LRR and NB-ARC domains-containing disease resistance protein [Source:TAIR;Acc:AT3G14460]	putative disease resistance RPP13-like protein 1 [Prunus mume]
TR38581|c2_g2_i8	Common with Day1/Day3/Day6	55.5156	25.9263	55.5156	13.9906	5.18872e-06	4.78239	indole-3-acetate beta-D-glucosyltransferase [Source:TAIR;Acc:AT4G15550]	anthocyanidin 3-O-glucoside 5-O-glucosyltransferase-like [Prunus mume]
TR12589|c1_g3_i1	Common with Day1	3.01517	1.34877	3.01517	0.473884	3.2523e-06	4.78185		protein YLS2-like [Prunus mume]
TR12162|c2_g3_i1	Specific	0.883645	0.681239	0.883645	0.0285822	4.21235e-05	4.77867	wall associated kinase 5 [Source:TAIR;Acc:AT1G21230]	wall-associated receptor kinase 5-like [Prunus mume]
TR23288|c0_g2_i1	Specific	0.15901	0.0336132	0.15901	0.028213	0.0182139	4.77534
TR37108|c1_g1_i1	Common with Day1/Day3/Day6	1.3253	0.240914	1.3253	0.138286	6.91565e-08	4.77308		uncharacterized protein LOC103330540 [Prunus mume]
TR26636|c6_g1_i3	Specific	0.306537	0.157539	0.306537	0.0104549	0.0170488	4.76311	Bifunctional inhibitor/lipid-transfer protein/seed storage 2S albumin superfamily protein [Source:TAIR;Acc:AT2G45180]	14 kDa proline-rich protein DC2.15-like [Prunus mume]
TR15867|c0_g1_i1	Common with Day1	0.816224	0.392827	0.816224	0.389798	1.34479e-05	4.7587
TR4509|c1_g2_i1	Common with Day1/Day3/Day6	3.54261	1.42483	3.54261	0.461788	7.72694e-10	4.75514
TR26098|c1_g2_i30	Specific	0.109124	0.0449344	0.109124	0.0118831	0.0205038	4.75161	alpha-mannosidase 1 [Source:TAIR;Acc:AT1G51590]	mannosyl-oligosaccharide 1,2-alpha-mannosidase MNS1-like isoform X2 [Prunus mume]
TR32331|c7_g1_i6	Common with Day1/Day3/Day6	18.5435	7.41472	18.5435	4.14458	3.60949e-08	4.75038	glutathione S-transferase tau 7 [Source:TAIR;Acc:AT2G29420]	probable glutathione S-transferase [Prunus mume]
TR13558|c2_g1_i1	Common with Day1/Day3	42.6002	16.1692	42.6002	15.5389	4.22838e-08	4.74961	12-oxophytodienoate reductase 2 [Source:TAIR;Acc:AT1G76690]	12-oxophytodienoate reductase 2-like [Prunus mume]
TR659|c0_g1_i1	Common with Day6	0.973176	0.954395	0.973176	0.0323373	1.48307e-05	4.74725		23 kDa jasmonate-induced protein-like [Prunus mume]
TR12999|c1_g3_i1	Common with Day3/Day6	2.52985	1.30791	2.52985	0.160739	1.0179e-07	4.74007	related to ABI3/VP1 2 [Source:TAIR;Acc:AT1G68840]	uncharacterized protein LOC103318915 [Prunus mume]
TR38006|c0_g1_i13	Specific	0.212176	0.0456146	0.212176	0.00780087	0.00060082	4.73207	peroxin 10 [Source:TAIR;Acc:AT2G26350]	peroxisome biogenesis factor 10 [Prunus mume]
TR12469|c1_g1_i3	Specific	0.656889	0.314142	0.656889	0.024786	0.0170484	4.72402	Yippee family putative zinc-binding protein [Source:TAIR;Acc:AT4G27745]	protein yippee-like At4g27745 [Prunus mume]
TR27505|c0_g1_i1	Common with Day1/Day3/Day6	73.9956	20.4227	73.9956	17.4178	2.4383e-10	4.71429	glutathione S-transferase phi 8 [Source:TAIR;Acc:AT2G47730]	glutathione S-transferase-like [Prunus mume]
TR12993|c4_g3_i4	Common with Day1/Day3	5.40136	2.09832	5.40136	1.94038	1.64569e-08	4.71076
TR13670|c2_g2_i12	Common with Day1/Day3/Day6	16.6723	7.14756	16.6723	1.77178	0	4.70753	NAD(P)-binding Rossmann-fold superfamily protein [Source:TAIR;Acc:AT3G61220]	(+)-neomenthol dehydrogenase-like [Prunus mume]
TR40108|c2_g2_i1	Specific	1.09468	0.741799	1.09468	0.0387138	0.00106297	4.69743
TR33150|c0_g3_i1	Specific	0.857382	0.284788	0.857382	0.0381234	0.00069089	4.67567	Leucine-rich repeat protein kinase family protein [Source:TAIR;Acc:AT1G79620]	probable leucine-rich repeat receptor-like protein kinase At5g49770, partial [Prunus mume]
TR25683|c0_g1_i4	Specific	0.134281	0.00133742	0.134281	0.00637733	0.0124068	4.66555	Protein of unknown function (DUF300) [Source:TAIR;Acc:AT4G38360]	transmembrane protein 184 homolog DDB_G0279555 [Prunus mume]
TR23892|c1_g1_i1	Common with Day1	0.595035	0.206324	0.595035	0.0513656	0.00208944	4.66238
TR12464|c4_g3_i1	Common with Day1/Day3	4.36607	0.828738	4.36607	0.772307	5.54604e-09	4.66163	12-oxophytodienoate reductase 2 [Source:TAIR;Acc:AT1G76690]	12-oxophytodienoate reductase 2-like [Prunus mume]
TR13558|c2_g2_i1	Common with Day1/Day3	10.5151	3.78112	10.5151	3.73236	2.66483e-08	4.65658	12-oxophytodienoate reductase 1 [Source:TAIR;Acc:AT1G76680]	12-oxophytodienoate reductase 2-like [Prunus mume]
TR1734|c0_g1_i1	Common with Day6	2.73799	1.63905	2.73799	0.270504	3.57787e-09	4.65225
TR26801|c5_g1_i1	Specific	0.360128	0.360291	0.360128	0.0146239	0.0200519	4.65034	unknown protein; FUNCTIONS IN: molecular_function unknown; INVOLVED IN: biological_process unknown; LOCATED IN: endomembrane system; EXPRESSED IN: 23 plant structures; EXPRESSED DURING: 13 growth stages; BEST Arabidopsis thaliana protein match is: u /.../ protein (TAIR:AT1G65295.1); Has 30201 Blast hits to 17322 proteins in 780 species: Archae - 12; Bacteria - 1396; Metazoa - 17338; Fungi - 3422;…	uncharacterized protein LOC103342393 isoform X1 [Prunus mume]
TR13347|c4_g2_i8	Common with Day1/Day3/Day6	9.03526	3.97453	9.03526	2.3115	2.28673e-10	4.64975	UDP-glucosyl transferase 73C1 [Source:TAIR;Acc:AT2G36750]	UDP-glycosyltransferase 73C1-like [Prunus mume]
TR40520|c1_g1_i1	Common with Day1/Day3/Day6	2.55707	1.48111	2.55707	0.276985	3.60277e-09	4.64321	Concanavalin A-like lectin protein kinase family protein [Source:TAIR;Acc:AT5G06740]	probable L-type lectin-domain containing receptor kinase S.5 [Prunus mume]
TR40171|c2_g2_i1	Specific	1.17124	0.354818	1.17124	0.0993724	0.000251811	4.63138		uncharacterized protein LOC103344031, partial [Prunus mume]
TR38581|c2_g2_i5	Common with Day1/Day3	33.8639	13.3681	33.8639	8.1149	2.62933e-10	4.62293	UDP-Glycosyltransferase superfamily protein [Source:TAIR;Acc:AT4G14090]	anthocyanidin 3-O-glucoside 5-O-glucosyltransferase-like [Prunus mume]
TR34083|c0_g1_i1	Common with Day1/Day3	1.01371	0.302324	1.01371	0.0474922	7.1179e-06	4.61873	S-adenosyl-L-methionine-dependent methyltransferases superfamily protein [Source:TAIR;Acc:AT5G10830]	putative methyltransferase DDB_G0268948 [Prunus mume]
TR12595|c0_g1_i1	Common with Day1/Day3/Day6	1.38668	0.503505	1.38668	0.181318	7.18276e-09	4.61869	2-oxoglutarate (2OG) and Fe(II)-dependent oxygenase superfamily protein [Source:TAIR;Acc:AT1G06620]	1-aminocyclopropane-1-carboxylate oxidase homolog 1-like [Prunus mume]
TR8758|c0_g1_i6	Specific	0.148626	0.0593203	0.148626	0.0183911	0.00197434	4.61051	Haloacid dehalogenase-like hydrolase (HAD) superfamily protein [Source:TAIR;Acc:AT3G10970]	uncharacterized protein LOC103332870 [Prunus mume]
TR25983|c0_g1_i6	Common with Day3	0.37002	0.0552842	0.37002	0.0301229	0.000236436	4.6071	NAD+ transporter 2 [Source:TAIR;Acc:AT1G25380]	nicotinamide adenine dinucleotide transporter 2, mitochondrial [Prunus mume]
TR26780|c1_g1_i4	Specific	1.49854	0.98212	1.49854	0.433625	8.84998e-05	4.60429	2-oxoglutarate (2OG) and Fe(II)-dependent oxygenase superfamily protein [Source:TAIR;Acc:AT4G10490]	hyoscyamine 6-dioxygenase-like isoform X2 [Prunus mume]
TR40081|c0_g1_i4	Specific	0.726965	0.0173856	0.726965	0.0173904	0.0052702	4.60074	Protein of unknown function (DUF177) [Source:TAIR;Acc:AT3G19800]	uncharacterized protein LOC103323668 [Prunus mume]
TR26015|c1_g1_i2	Specific	1.82965	0.840002	1.82965	0.200091	9.73918e-06	4.59612	calmodulin-binding family protein [Source:TAIR;Acc:AT4G33050]	uncharacterized protein LOC103340707 [Prunus mume]
TR13558|c1_g1_i5	Common with Day1/Day3	44.8353	19.5869	44.8353	18.7929	6.0744e-08	4.5855	12-oxophytodienoate reductase 2 [Source:TAIR;Acc:AT1G76690]	12-oxophytodienoate reductase 2-like isoform X2 [Prunus mume]
TR13434|c1_g2_i3	Common with Day1/Day3	10.0965	3.92126	10.0965	1.85485	5.5509e-10	4.57784	UDP-glucosyl transferase 85A5 [Source:TAIR;Acc:AT1G22370]	UDP-glycosyltransferase 85A5-like isoform X1 [Prunus mume]
TR12464|c2_g1_i2	Common with Day1/Day3	43.3411	12.992	43.3411	10.8091	1.43539e-09	4.57723	12-oxophytodienoate reductase 2 [Source:TAIR;Acc:AT1G76690]	12-oxophytodienoate reductase 2-like [Prunus mume]
TR33163|c3_g3_i1	Common with Day3/Day6	0.727811	0.425392	0.727811	0.053692	1.09598e-07	4.56177	Wall-associated kinase family protein [Source:TAIR;Acc:AT1G19390]	putative wall-associated receptor kinase-like 16 [Prunus mume]
TR36591|c1_g1_i16	Common with Day3	0.770946	0.214609	0.770946	0.203546	1.37978e-05	4.55879	Inositol monophosphatase family protein [Source:TAIR;Acc:AT4G05090]	putative PAP-specific phosphatase, mitochondrial [Prunus mume]
TR10561|c0_g1_i1	Common with Day6	0.27348	0.18174	0.27348	0.0118554	0.00133207	4.55816	RAS-related GTP-binding nuclear protein 2 [Source:TAIR;Acc:AT5G20020]	GTP-binding nuclear protein Ran-3 [Prunus mume]
TR12924|c2_g6_i2	Common with Day3	0.413108	0.108175	0.413108	0.0160335	0.0202182	4.54862	pinoresinol reductase 1 [Source:TAIR;Acc:AT1G32100]	isoflavone reductase homolog [Prunus mume]
TR34924|c0_g3_i3	Common with Day3	0.305543	0.00917897	0.305543	0.0172669	0.000564611	4.54629	VIRE2 interacting protein 2 [Source:TAIR;Acc:AT5G59710]	probable NOT transcription complex subunit VIP2 isoform X1 [Prunus mume]
TR13558|c1_g2_i5	Common with Day1/Day3	21.119	6.44333	21.119	6.30442	4.86291e-08	4.54312	12-oxophytodienoate reductase 1 [Source:TAIR;Acc:AT1G76680]	12-oxophytodienoate reductase 2-like [Prunus mume]
TR11504|c0_g1_i1	Common with Day1/Day3/Day6	95.1644	44.7362	95.1644	22.8302	3.64636e-10	4.54168	Pyridoxal phosphate (PLP)-dependent transferases superfamily protein [Source:TAIR;Acc:AT5G26600]	uncharacterized aminotransferase C660.12c-like isoform X1 [Prunus mume]
TR38570|c1_g1_i8	Common with Day1/Day3/Day6	16.7439	7.96408	16.7439	3.01578	8.78186e-14	4.53859	alpha/beta-Hydrolases superfamily protein [Source:TAIR;Acc:AT2G03550]	2-hydroxyisoflavanone dehydratase-like [Prunus mume]
TR31677|c0_g1_i2	Common with Day3/Day6	3.0004	2.74763	3.0004	0.119418	1.3436e-07	4.53804		heterogeneous nuclear ribonucleoprotein A3 homolog 2-like [Prunus mume]
TR12976|c2_g1_i1	Specific	0.771324	0.190716	0.771324	0.030209	0.00174214	4.53539	casein kinase I-like 8 [Source:TAIR;Acc:AT5G43320]	casein kinase I-like isoform X2 [Prunus mume]
TR12463|c2_g1_i7	Common with Day1/Day3	2.23456	0.857968	2.23456	0.257273	2.42491e-05	4.51761
TR35632|c0_g1_i3	Common with Day1	0.509178	0.116015	0.509178	0.138042	0.000394182	4.51697	cinnamyl-alcohol dehydrogenase [Source:TAIR;Acc:AT1G72680]	probable cinnamyl alcohol dehydrogenase 1 [Prunus mume]
TR9476|c0_g1_i1	Specific	0.614607	0.364055	0.614607	0.0260259	0.00388889	4.51151	Far-red impaired responsive (FAR1) family protein [Source:TAIR;Acc:AT3G07500]	protein FAR1-RELATED SEQUENCE 5-like [Prunus mume]
TR26649|c2_g2_i11	Common with Day3	0.327089	0.0245489	0.327089	0.0136687	0.0225838	4.51081	PQ-loop repeat family protein / transmembrane family protein [Source:TAIR;Acc:AT2G41050]	uncharacterized protein LOC103339143 isoform X1 [Prunus mume]
TR12814|c1_g1_i11	Specific	0.216133	0.14728	0.216133	0.151373	0.00338279	4.50749	NAD(P)-binding Rossmann-fold superfamily protein [Source:TAIR;Acc:AT5G19440]	cinnamoyl-CoA reductase 1-like [Prunus mume]
TR31434|c0_g1_i1	Specific	0.985302	0.455057	0.985302	0.0355955	0.00426066	4.49985
TR36678|c0_g1_i1	Specific	0.433525	0.159332	0.433525	0.0417295	0.0067297	4.49571		probable transcription factor KAN3 [Prunus mume]
TR38433|c3_g1_i1	Specific	0.421143	0.201712	0.421143	0.201712	0.01063	4.49028
TR33662|c3_g1_i4	Common with Day3	6.25716	2.01332	6.25716	1.27373	7.24798e-08	4.48761	AGD2-like defense response protein 1 [Source:TAIR;Acc:AT2G13810]	aminotransferase ALD1-like isoform X1 [Prunus mume]
TR22260|c0_g1_i1	Specific	0.633104	0.490452	0.633104	0.0286018	0.000783396	4.47758	isocitrate lyase [Source:TAIR;Acc:AT3G21720]	isocitrate lyase isoform X1 [Prunus mume]
TR13639|c2_g1_i10	Common with Day1/Day3/Day6	8.81516	4.0442	8.81516	2.16678	1.78297e-08	4.46461	cellulose synthase like G3 [Source:TAIR;Acc:AT4G23990]	cellulose synthase-like protein G3 [Prunus mume]
TR13558|c1_g1_i7	Common with Day1/Day3	36.9953	14.2529	36.9953	13.6057	9.05657e-08	4.46424	12-oxophytodienoate reductase 2 [Source:TAIR;Acc:AT1G76690]	12-oxophytodienoate reductase 2-like [Prunus mume]
TR12096|c0_g1_i2	Specific	1.15204	0.825391	1.15204	0.171061	1.36653e-05	4.46183
TR11928|c0_g2_i4	Common with Day1	0.207582	0.0600667	0.207582	0.0250682	0.000703501	4.45845	Tetratricopeptide repeat (TPR)-like superfamily protein [Source:TAIR;Acc:AT1G27150]	tetratricopeptide repeat protein 38 [Prunus mume]
TR26904|c4_g1_i3	Common with Day1/Day3/Day6	1.51266	0.55665	1.51266	0.0917075	2.07919e-08	4.45825	AAA-ATPase 1 [Source:TAIR;Acc:AT5G40010]	probable mitochondrial chaperone BCS1-B [Prunus mume]
TR36627|c0_g1_i1	Specific	0.0445866	0.0404598	0.0445866	0.00325346	0.0495321	4.45628	IQ-domain 13 [Source:TAIR;Acc:AT3G59690]	protein IQ-DOMAIN 14 isoform X2 [Prunus mume]
TR24907|c0_g2_i2	Common with Day3/Day6	9.98121	8.50448	9.98121	0.41827	1.21871e-07	4.4446	beta-1,3-glucanase 3 [Source:TAIR;Acc:AT3G57240]	glucan endo-1,3-beta-glucosidase, basic isoform-like [Prunus mume]
TR13347|c4_g2_i6	Common with Day1/Day3/Day6	1.41998	1.00993	1.41998	0.222976	2.73557e-09	4.43609	UDP-Glycosyltransferase superfamily protein [Source:TAIR;Acc:AT2G36780]	UDP-glycosyltransferase 73C1-like [Prunus mume]
TR12516|c1_g4_i3	Common with Day1	0.373611	0.0961906	0.373611	0.0687851	0.000976271	4.43082	P-loop containing nucleoside triphosphate hydrolases superfamily protein [Source:TAIR;Acc:AT5G26667]	UMP-CMP kinase 3-like [Prunus mume]
TR12849|c0_g3_i2	Common with Day6	1.99971	1.45877	1.99971	0.129621	6.85709e-06	4.42876
TR13508|c5_g3_i10	Specific	0.318948	0.0992257	0.318948	0.0390514	0.00385402	4.41518
TR38500|c5_g3_i1	Common with Day1/Day3/Day6	72.8146	28.5139	72.8146	22.036	1.74224e-08	4.41439	cytochrome P450, family 81, subfamily F, polypeptide 2 [Source:TAIR;Acc:AT5G57220]	isoflavone 2'-hydroxylase-like isoform X1 [Prunus mume]
TR21451|c0_g1_i1	Common with Day6	0.457637	0.479636	0.457637	0.021999	0.000101399	4.40982	polygalacturonase 4 [Source:TAIR;Acc:AT1G02790]	exopolygalacturonase-like [Prunus mume]
TR12162|c3_g4_i1	Common with Day3	0.257124	0.146187	0.257124	0.0113049	1.00117e-05	4.40686	wall-associated kinase 2 [Source:TAIR;Acc:AT1G21270]	putative wall-associated receptor kinase-like 16 [Prunus mume]
TR4413|c0_g1_i1	Common with Day1	1.00862	0.377498	1.00862	0.321462	2.95865e-05	4.40549	phospholipase A 2A [Source:TAIR;Acc:AT2G26560]	LOW QUALITY PROTEIN: patatin-like protein 2 [Prunus mume]
TR12298|c4_g3_i1	Common with Day1/Day3/Day6	37.1593	14.9738	37.1593	6.75165	5.00438e-07	4.40445	NAD(P)-binding Rossmann-fold superfamily protein [Source:TAIR;Acc:AT4G24220]	uncharacterized protein LOC103320460 [Prunus mume]
TR33081|c1_g1_i2	Common with Day1/Day3	5.36056	1.15758	5.36056	1.32249	3.22486e-06	4.40413	glutathione S-transferase TAU 22 [Source:TAIR;Acc:AT1G78340]	probable glutathione S-transferase [Prunus mume]
TR9220|c0_g1_i1	Common with Day1/Day3/Day6	2.64728	1.31538	2.64728	0.20206	5.95865e-08	4.40298	calmodulin-binding family protein [Source:TAIR;Acc:AT4G33050]	uncharacterized protein LOC103320577 [Prunus mume]
TR37985|c1_g3_i7	Common with Day3	0.676694	0.0915629	0.676694	0.0316464	0.0135032	4.40124	SET domain protein 2 [Source:TAIR;Acc:AT4G15180]	probable histone-lysine N-methyltransferase ATXR3 [Prunus mume]
TR12596|c0_g1_i17	Common with Day1	0.115668	0.0105771	0.115668	0.00599616	0.0174971	4.39814	RNA binding (RRM/RBD/RNP motifs) family protein [Source:TAIR;Acc:AT3G45630]	uncharacterized protein YMR317W-like isoform X1 [Prunus mume]
TR19813|c0_g1_i1	Common with Day3	0.549657	0.301419	0.549657	0.0769581	4.31322e-13	4.39043	Malectin/receptor-like protein kinase family protein [Source:TAIR;Acc:AT3G51550]	receptor-like protein kinase FERONIA [Prunus mume]
TR41315|c0_g2_i1	Specific	0.439849	0.0222862	0.439849	0.0222862	0.0295313	4.3893
TR12999|c1_g2_i4	Common with Day3/Day6	5.18035	1.72556	5.18035	0.243009	3.51235e-08	4.38608	AP2/B3-like transcriptional factor family protein [Source:TAIR;Acc:AT4G01500]	uncharacterized protein LOC103318915 [Prunus mume]
TR12463|c2_g2_i1	Common with Day1/Day3	4.58992	1.0048	4.58992	0.67426	3.18492e-07	4.38456
TR13288|c3_g1_i7	Common with Day1	4.8391	2.73752	4.8391	2.45858	2.6093e-07	4.37485	cytochrome P450, family 714, subfamily A, polypeptide 2 [Source:TAIR;Acc:AT5G24900]	cytochrome P450 CYP749A22-like [Prunus mume]
TR5489|c0_g1_i3	Common with Day1/Day3	2.2488	1.23373	2.2488	0.614179	1.07176e-06	4.37068
TR2590|c0_g1_i1	Specific	0.387998	0.121174	0.387998	0.141087	0.0369072	4.36524
TR13558|c2_g2_i3	Common with Day1/Day3	2.73824	0.719264	2.73824	0.718279	1.46522e-07	4.35959	12-oxophytodienoate reductase 2 [Source:TAIR;Acc:AT1G76690]	12-oxophytodienoate reductase 2-like [Prunus mume]
TR11901|c1_g1_i8	Specific	0.386318	0.190542	0.386318	0.193535	0.00613414	4.35402	Oxidoreductase, zinc-binding dehydrogenase family protein [Source:TAIR;Acc:AT4G13010]	putative quinone-oxidoreductase homolog, chloroplastic [Prunus mume]
TR10635|c1_g1_i1	Common with Day1/Day3/Day6	50.9083	31.7351	50.9083	6.4227	1.24345e-14	4.35003
TR13670|c2_g2_i11	Common with Day1/Day3	102.291	33.857	102.291	29.9311	6.43385e-08	4.34837	NAD(P)-binding Rossmann-fold superfamily protein [Source:TAIR;Acc:AT3G61220]	uncharacterized protein LOC103331916 [Prunus mume]
TR12814|c2_g1_i1	Common with Day1/Day3/Day6	8.99636	4.27398	8.99636	2.21131	7.25659e-08	4.34584		cinnamoyl-CoA reductase 1-like [Prunus mume]
TR36202|c0_g2_i1	Common with Day6	0.601326	0.599647	0.601326	0.0275727	7.26663e-05	4.342	Chalcone and stilbene synthase family protein [Source:TAIR;Acc:AT4G34850]	chalcone synthase [Prunus mume]
TR37811|c2_g1_i1	Common with Day6	0.223819	0.223812	0.223819	0.00929599	0.0145296	4.33625	plant glycogenin-like starch initiation protein 2 [Source:TAIR;Acc:AT1G77130]	LOW QUALITY PROTEIN: putative UDP-glucuronate:xylan alpha-glucuronosyltransferase 3 [Prunus mume]
TR37829|c2_g1_i1	Common with Day1	2.16148	1.23101	2.16148	1.1639	3.1874e-05	4.31271	Eukaryotic aspartyl protease family protein [Source:TAIR;Acc:AT3G52500]	aspartic proteinase nepenthesin-1-like [Prunus mume]
TR13047|c3_g1_i1	Specific	0.928733	0.343549	0.928733	0.209092	9.32036e-05	4.31114	UDP-glucosyl transferase 85A3 [Source:TAIR;Acc:AT1G22380]	UDP-glycosyltransferase 85A2-like [Prunus mume]
TR10187|c0_g2_i1	Common with Day1/Day3/Day6	1.14323	0.629126	1.14323	0.136918	3.7959e-07	4.30509	Protein kinase protein with adenine nucleotide alpha hydrolases-like domain [Source:TAIR;Acc:AT1G77280]	proline-rich receptor-like protein kinase PERK15 [Prunus mume]
TR12658|c0_g3_i5	Specific	0.691321	0.0744096	0.691321	0.0335847	0.00690938	4.30464	exportin 1A [Source:TAIR;Acc:AT5G17020]	exportin-1-like [Prunus mume]
TR13658|c4_g4_i1	Common with Day3/Day6	1.56322	1.1337	1.56322	0.0765885	2.50243e-06	4.30174		ent-kaur-16-ene synthase, chloroplastic-like [Prunus mume]
TR12702|c1_g2_i2	Common with Day3	1.18465	0.361727	1.18465	0.0566379	3.37572e-05	4.30148	Terpenoid cyclases/Protein prenyltransferases superfamily protein [Source:TAIR;Acc:AT3G25810]	(E,E)-alpha-farnesene synthase-like [Prunus mume]
TR25978|c0_g1_i6	Specific	0.152319	0.0464708	0.152319	0.00764819	0.0470879	4.30027
TR33296|c0_g1_i1	Common with Day3/Day6	0.815226	0.286003	0.815226	0.100346	3.36875e-07	4.29682
TR32277|c0_g1_i1	Common with Day1/Day3/Day6	1.24384	0.535434	1.24384	0.157595	2.68934e-10	4.29261		uncharacterized protein LOC103326781 [Prunus mume]
TR25875|c2_g3_i22	Common with Day1	0.479075	0.038495	0.479075	0.0240362	0.000187828	4.2901
TR11675|c0_g1_i5	Common with Day1/Day3/Day6	4.61793	2.5074	4.61793	0.400276	8.24561e-08	4.27538	senescence-related gene 1 [Source:TAIR;Acc:AT1G17020]	protein SRG1-like [Prunus mume]
TR13618|c1_g2_i10	Common with Day3/Day6	1.04407	0.691861	1.04407	0.0768003	5.28597e-07	4.27385	wall associated kinase-like 2 [Source:TAIR;Acc:AT1G16130]	wall-associated receptor kinase-like 1 isoform X2 [Prunus mume]
TR9982|c0_g1_i4	Specific	0.871776	0.42807	0.871776	0.0478756	0.000737694	4.27147	terpene synthase 02 [Source:TAIR;Acc:AT4G16730]	(E,E)-alpha-farnesene synthase-like [Prunus mume]
TR26631|c0_g1_i5	Common with Day6	1.34555	1.36725	1.34555	0.0867299	0.000180394	4.26887	unknown protein; BEST Arabidopsis thaliana protein match is: unknown protein (TAIR:AT1G03055.1); Has 146 Blast hits to 146 proteins in 26 species: Archae - 0; Bacteria - 6; Metazoa - 0; Fungi - 0; Plants - 125; Viruses - 0; Other Eukaryotes - 15 (so /.../NCBI BLink). [Source:TAIR;Acc:AT1G64680]	beta-carotene isomerase D27, chloroplastic [Prunus mume]
TR12463|c2_g2_i2	Common with Day1/Day6	4.54767	2.19326	4.54767	0.811907	2.71673e-06	4.26235
TR37982|c1_g1_i8	Common with Day1	11.9465	3.30815	11.9465	2.53229	5.83645e-07	4.26002
TR36627|c0_g1_i9	Common with Day6	0.0530866	0.0463688	0.0530866	0.0044859	0.0334481	4.25681	IQ-domain 13 [Source:TAIR;Acc:AT3G59690]	protein IQ-DOMAIN 14 isoform X2 [Prunus mume]
TR13019|c0_g3_i14	Common with Day6	0.142611	0.135924	0.142611	0.00782467	0.0190892	4.25359	CONTAINS InterPro DOMAIN/s: Brain/reproductive organ-expressed protein (InterPro:IPR010358); Has 35333 Blast hits to 34131 proteins in 2444 species: Archae - 798; Bacteria - 22429; Metazoa - 974; Fungi - 991; Plants - 531; Viruses - 0; Other Eukaryo /.../9610 (source: NCBI BLink). [Source:TAIR;Acc:AT5G42470]	BRCA1-A complex subunit BRE [Prunus mume]
TR12963|c2_g6_i2	Common with Day1/Day3	2.78426	0.587798	2.78426	0.189957	9.64419e-09	4.25008	NAD(P)-binding Rossmann-fold superfamily protein [Source:TAIR;Acc:AT1G01800]	uncharacterized protein LOC103331896 [Prunus mume]
TR5472|c0_g1_i2	Common with Day1/Day3/Day6	84.6447	39.4571	84.6447	20.3055	4.03055e-12	4.24981	glutathione S-transferase tau 7 [Source:TAIR;Acc:AT2G29420]	glutathione transferase GST 23-like [Prunus mume]
TR36642|c2_g2_i1	Common with Day1/Day3	222.705	82.0591	222.705	67.059	1.93973e-07	4.24563	glutathione S-transferase PHI 9 [Source:TAIR;Acc:AT2G30860]	glutathione S-transferase F9-like isoform X2 [Prunus mume]
TR1755|c0_g1_i1	Common with Day1/Day3	11.5496	4.80552	11.5496	1.59957	2.57819e-09	4.2455	AMP-dependent synthetase and ligase family protein [Source:TAIR;Acc:AT1G66120]	butyrate--CoA ligase AAE11, peroxisomal-like [Prunus mume]
TR34968|c0_g1_i1	Common with Day1/Day3	1.65914	0.334634	1.65914	0.0852738	1.056e-06	4.24187	Rhodanese/Cell cycle control phosphatase superfamily protein [Source:TAIR;Acc:AT4G24750]	rhodanese-like domain-containing protein 11, chloroplastic [Prunus mume]
TR13508|c4_g5_i1	Common with Day3/Day6	6.55866	3.30788	6.55866	0.726322	0	4.2353	receptor like protein 3 [Source:TAIR;Acc:AT1G17250]	receptor-like protein 2 [Prunus mume]
TR35790|c0_g1_i1	Specific	1.10829	0.739694	1.10829	0.0566245	0.00157826	4.23381
TR26924|c2_g2_i1	Common with Day1/Day3/Day6	41.4206	23.1994	41.4206	2.75581	4.01588e-09	4.23101	Class I glutamine amidotransferase-like superfamily protein [Source:TAIR;Acc:AT3G02720]	protein DJ-1 homolog D-like [Prunus mume]
TR12516|c1_g4_i5	Specific	0.388157	0.0793771	0.388157	0.0489511	0.00016892	4.23003	P-loop containing nucleoside triphosphate hydrolases superfamily protein [Source:TAIR;Acc:AT5G26667]	UMP-CMP kinase 3-like [Prunus mume]
TR13486|c1_g1_i29	Specific	0.415794	0.0998882	0.415794	0.0212955	0.000468984	4.22133	serine carboxypeptidase-like 16 [Source:TAIR;Acc:AT3G12220]	serine carboxypeptidase-like 13 [Prunus mume]
TR12820|c5_g1_i1	Common with Day3	0.682129	0.0362804	0.682129	0.0361198	0.0027102	4.22111		uncharacterized protein LOC103330307 isoform X4 [Prunus mume]
TR33141|c4_g1_i17	Common with Day1	0.125848	0.0517678	0.125848	0.010697	0.0013176	4.21971	HCO3- transporter family [Source:TAIR;Acc:AT1G15460]	boron transporter 4 [Prunus mume]
TR23741|c0_g1_i1	Common with Day3	2.56458	0.739044	2.56458	0.228868	1.95581e-05	4.21374	beta-1,3-glucanase 1 [Source:TAIR;Acc:AT3G57270]	glucan endo-1,3-beta-glucosidase, basic isoform-like, partial [Prunus mume]
TR26666|c0_g1_i2	Common with Day3/Day6	160.743	153.796	160.743	7.81816	1.18112e-06	4.21313		uncharacterized protein LOC103343212 [Prunus mume]
TR33141|c4_g1_i7	Common with Day1/Day3/Day6	5.90639	2.80274	5.90639	1.3579	1.10053e-07	4.21278	HCO3- transporter family [Source:TAIR;Acc:AT1G15460]	boron transporter 4 [Prunus mume]
TR25608|c0_g1_i7	Specific	0.404138	0.094686	0.404138	0.0946831	0.0428325	4.21096	Mitochondrial substrate carrier family protein [Source:TAIR;Acc:AT1G74240]	S-adenosylmethionine carrier 1, chloroplastic/mitochondrial [Prunus mume]
TR33081|c1_g2_i1	Common with Day3/Day6	1.56242	1.36013	1.56242	0.930887	0	4.20969	glutathione S-transferase TAU 21 [Source:TAIR;Acc:AT1G78360]	probable glutathione S-transferase [Prunus mume]
TR37649|c0_g2_i2	Common with Day1/Day3/Day6	1.01343	0.507502	1.01343	0.114348	2.62679e-13	4.20938
TR40110|c2_g5_i9	Common with Day1/Day6	1.06864	0.663752	1.06864	0.0540729	6.19226e-08	4.20793	cyclic nucleotide gated channel 1 [Source:TAIR;Acc:AT5G53130]	uncharacterized protein LOC103332439 [Prunus mume]
TR38676|c0_g1_i1	Specific	0.362987	0.133593	0.362987	0.0425204	0.0146083	4.2078	unknown protein; BEST Arabidopsis thaliana protein match is: unknown protein (TAIR:AT1G11070.1); Has 23100 Blast hits to 15699 proteins in 1063 species: Archae - 116; Bacteria - 2262; Metazoa - 8308; Fungi - 3268; Plants - 3181; Viruses - 958; Other /.../yotes - 5007 (source: NCBI BLink). [Source:TAIR;Acc:AT4G04980]	uncharacterized protein At4g04980 [Prunus mume]
TR41186|c0_g1_i11	Common with Day6	0.898021	0.83677	0.898021	0.0490501	0.0001886	4.2078	LOCATED IN: plasma membrane; EXPRESSED IN: 23 plant structures; EXPRESSED DURING: 13 growth stages; CONTAINS InterPro DOMAIN/s: von Willebrand factor, type A (InterPro:IPR002035); BEST Arabidopsis thaliana protein match is: inter-alpha-trypsin inhib /.../eavy chain-related (TAIR:AT1G19110.1); Has 1407 Blast hits to 1406 proteins in 307 species: Archae - 6; Bacteria - 522; Metazoa - 484; Fungi - 5…	inter-alpha-trypsin inhibitor heavy chain H3 [Prunus mume]
TR12566|c3_g3_i2	Common with Day6	1.11936	0.751447	1.11936	0.112581	8.74098e-06	4.20047	S-locus lectin protein kinase family protein [Source:TAIR;Acc:AT4G27300]	G-type lectin S-receptor-like serine/threonine-protein kinase At4g27290 isoform X4 [Prunus mume]
TR19338|c0_g1_i1	Specific	0.497184	0.500618	0.497184	0.141359	0.0199906	4.19986		cell wall protein AWA1 [Prunus mume]
TR12595|c0_g1_i2	Common with Day1/Day3/Day6	2.32237	0.616358	2.32237	0.300273	1.90549e-06	4.19762	2-oxoglutarate (2OG) and Fe(II)-dependent oxygenase superfamily protein [Source:TAIR;Acc:AT1G06620]	1-aminocyclopropane-1-carboxylate oxidase homolog 1-like [Prunus mume]
TR34933|c0_g1_i3	Common with Day6	0.158831	0.129259	0.158831	0.0111699	0.00381326	4.19523	MATE efflux family protein [Source:TAIR;Acc:AT5G65380]	protein TRANSPARENT TESTA 12-like [Prunus mume]
TR13658|c3_g3_i2	Common with Day6	2.48148	2.18523	2.48148	0.126914	0.000105563	4.18905
TR26840|c9_g1_i1	Common with Day1/Day3	56.9731	20.301	56.9731	14.9524	2.87991e-07	4.18502	Zinc-binding dehydrogenase family protein [Source:TAIR;Acc:AT5G16990]	2-alkenal reductase (NADP(+)-dependent)-like [Prunus mume]
TR26820|c2_g2_i14	Common with Day1	0.516845	0.119596	0.516845	0.0297554	0.0259652	4.18436	oxidoreductases [Source:TAIR;Acc:AT4G20350]	alpha-ketoglutarate-dependent dioxygenase alkB homolog 6 isoform X1 [Prunus mume]
TR12534|c4_g1_i1	Common with Day3/Day6	4.02081	2.69772	4.02081	0.345817	2.28988e-06	4.17561		uncharacterized protein LOC103323054 [Prunus mume]
TR39959|c0_g1_i1	Specific	0.491796	0.281707	0.491796	0.0420069	0.0149014	4.17461	heat shock protein 70 (Hsp 70) family protein [Source:TAIR;Acc:AT1G56410]	heat shock cognate 70 kDa protein-like [Prunus mume]
TR11546|c2_g2_i2	Specific	1.26299	0.269775	1.26299	0.179853	0.0091532	4.1701	Sas10/U3 ribonucleoprotein (Utp) family protein [Source:TAIR;Acc:AT2G43650]	something about silencing protein 10 isoform X1 [Prunus mume]
TR40177|c2_g1_i4	Common with Day6	0.253094	0.217443	0.253094	0.0183435	0.00207407	4.16885		uncharacterized protein LOC103332038 [Prunus mume]
TR37866|c1_g6_i6	Specific	0.599083	0.52827	0.599083	0.0293734	0.0277963	4.15903		protein TRANSPARENT TESTA 12-like [Prunus mume]
TR25936|c0_g1_i4	Common with Day6	0.838311	0.750166	0.838311	0.162359	1.24711e-05	4.1526	methyl esterase 3 [Source:TAIR;Acc:AT2G23610]	salicylic acid-binding protein 2-like [Prunus mume]
TR34969|c1_g3_i1	Specific	0.613594	0.108329	0.613594	0.0309707	0.00961385	4.15127	Homeodomain-like superfamily protein [Source:TAIR;Acc:AT1G01060]	protein CCA1 [Prunus mume]
TR9142|c0_g1_i2	Common with Day3/Day6	2.66153	1.82421	2.66153	0.460395	5.6471e-06	4.15011	pathogenesis-related family protein [Source:TAIR;Acc:AT1G78780]	pathogen-related protein-like [Prunus mume]
TR12587|c2_g3_i15	Specific	0.178179	0.0623258	0.178179	0.00983804	0.031649	4.14968	HEAT repeat-containing protein [Source:TAIR;Acc:AT5G01400]	symplekin [Prunus mume]
TR13213|c1_g1_i2	Common with Day1/Day3/Day6	1.57591	0.336087	1.57591	0.0811595	2.27506e-08	4.14424	laccase 10 [Source:TAIR;Acc:AT5G01190]	laccase-11-like [Prunus mume]
TR8620|c1_g1_i1	Specific	0.463678	0.16687	0.463678	0.0250533	0.0263333	4.14321
TR13207|c2_g4_i5	Common with Day6	1.28544	0.961657	1.28544	0.0633738	3.43048e-05	4.14114	MATE efflux family protein [Source:TAIR;Acc:AT5G65380]	protein TRANSPARENT TESTA 12-like [Prunus mume]
TR10046|c0_g1_i5	Specific	0.539828	0.419231	0.539828	0.1355	0.0109515	4.14108	diacylglycerol kinase 2 [Source:TAIR;Acc:AT5G63770]	diacylglycerol kinase 2 [Prunus mume]
TR11889|c0_g2_i8	Common with Day6	0.337014	0.380754	0.337014	0.151398	0.000341064	4.13661	serine carboxypeptidase-like 17 [Source:TAIR;Acc:AT3G12203]	serine carboxypeptidase-like 14 [Prunus mume]
TR13666|c6_g1_i1	Common with Day1/Day3	4.37443	1.57432	4.37443	0.683961	3.75613e-07	4.1308	Cytochrome P450 superfamily protein [Source:TAIR;Acc:AT2G26710]	cytochrome P450 CYP749A22-like [Prunus mume]
TR13282|c1_g1_i5	Common with Day1/Day3/Day6	5.82338	2.65179	5.82338	1.6732	1.53325e-07	4.12888	UDP-Glycosyltransferase superfamily protein [Source:TAIR;Acc:AT1G22400]	UDP-glycosyltransferase 85A5-like [Prunus mume]
TR13580|c1_g1_i4	Common with Day1/Day3/Day6	13.5064	5.4798	13.5064	4.1706	2.88388e-07	4.12223	NAD(P)-linked oxidoreductase superfamily protein [Source:TAIR;Acc:AT1G59960]	non-functional NADPH-dependent codeinone reductase 2-like [Prunus mume]
TR18526|c0_g1_i1	Common with Day1/Day3/Day6	15.9248	6.38701	15.9248	5.01032	1.60552e-06	4.11933	2-oxoglutarate (2OG) and Fe(II)-dependent oxygenase superfamily protein [Source:TAIR;Acc:AT1G06620]	1-aminocyclopropane-1-carboxylate oxidase homolog 1-like [Prunus mume]
TR25130|c0_g1_i2	Common with Day1	1.1329	0.25405	1.1329	0.198315	1.1448e-05	4.11784
TR26840|c9_g2_i2	Common with Day1/Day3/Day6	3.22947	1.15326	3.22947	0.628801	1.72186e-08	4.11773	Zinc-binding dehydrogenase family protein [Source:TAIR;Acc:AT5G37980]	2-alkenal reductase (NADP(+)-dependent)-like [Prunus mume]
TR24725|c0_g1_i1	Common with Day1	0.922894	0.488474	0.922894	0.498211	7.34812e-05	4.11257	unknown protein; FUNCTIONS IN: molecular_function unknown; INVOLVED IN: biological_process unknown; LOCATED IN: endomembrane system; EXPRESSED IN: stem, sperm cell, root, stamen; EXPRESSED DURING: 4 anthesis; BEST Arabidopsis thaliana protein match /.../known protein (TAIR:AT4G37290.1); Has 36 Blast hits to 35 proteins in 6 species: Archae - 0; Bacteria - 0; Metazoa - 0; Fungi - 0; Plants - 36; V…	uncharacterized protein LOC103326170 [Prunus mume]
TR13670|c2_g2_i10	Common with Day1/Day3	8.33445	2.08893	8.33445	1.64005	1.18562e-08	4.105	NAD(P)-binding Rossmann-fold superfamily protein [Source:TAIR;Acc:AT3G61220]	uncharacterized protein LOC103331896 [Prunus mume]
TR14698|c0_g1_i1	Common with Day1/Day3/Day6	20.6521	9.38113	20.6521	2.93215	2.93321e-13	4.10367	WRKY DNA-binding protein 75 [Source:TAIR;Acc:AT5G13080]	probable WRKY transcription factor 75 [Prunus mume]
TR15190|c0_g1_i1	Specific	0.630507	0.121529	0.630507	0.112375	0.00453853	4.09363
TR12894|c0_g3_i2	Common with Day6	0.149003	0.127309	0.149003	0.00750739	0.0135173	4.08529	S-locus lectin protein kinase family protein [Source:TAIR;Acc:AT4G27290]	G-type lectin S-receptor-like serine/threonine-protein kinase At4g27290 [Prunus mume]
TR13213|c1_g1_i3	Common with Day1/Day3	2.32052	0.291865	2.32052	0.188174	2.56623e-06	4.0832	laccase 11 [Source:TAIR;Acc:AT5G03260]	laccase-11-like [Prunus mume]
TR19519|c1_g1_i1	Common with Day1	1.4617	0.577862	1.4617	0.472709	0.00133063	4.0824	phospholipase A 2A [Source:TAIR;Acc:AT2G26560]	LOW QUALITY PROTEIN: patatin-like protein 2 [Prunus mume]
TR12010|c1_g1_i2	Common with Day3	0.505014	0.115136	0.505014	0.0559521	0.000157494	4.08223	Disease resistance protein (TIR-NBS-LRR class) family [Source:TAIR;Acc:AT3G04220]	TMV resistance protein N-like [Prunus mume]
TR26860|c1_g3_i1	Common with Day1/Day3/Day6	12.0032	6.69565	12.0032	1.31748	3.34569e-10	4.07699	pathogenesis-related family protein [Source:TAIR;Acc:AT1G78780]	pathogen-related protein-like [Prunus mume]
TR3409|c0_g2_i1	Common with Day6	2.60732	2.55089	2.60732	0.142393	1.23087e-05	4.07476	Cupredoxin superfamily protein [Source:TAIR;Acc:AT2G15780]	uncharacterized protein LOC103320277 [Prunus mume]
TR31677|c0_g1_i1	Common with Day6	0.391154	0.348489	0.391154	0.0213363	0.00130063	4.06999		heterogeneous nuclear ribonucleoprotein A3 homolog 2-like [Prunus mume]
TR28599|c0_g1_i1	Specific	0.438051	0.291664	0.438051	0.115499	0.0412568	4.06929	cation/H+ exchanger 27 [Source:TAIR;Acc:AT5G01690]	cation/H(+) antiporter 15-like [Prunus mume]
TR12909|c1_g1_i5	Common with Day3/Day6	42.1995	34.8715	42.1995	2.44205	1.44504e-07	4.06901		heterogeneous nuclear ribonucleoprotein A3 homolog 2-like [Prunus mume]
TR12808|c3_g3_i4	Common with Day1	1.86624	0.633515	1.86624	0.681704	1.72481e-05	4.06798	elicitor-activated gene 3-1 [Source:TAIR;Acc:AT4G37980]	probable mannitol dehydrogenase [Prunus mume]
TR30101|c0_g1_i1	Specific	0.565524	0.240687	0.565524	0.0493327	0.00420854	4.0677
TR35411|c1_g3_i3	Common with Day1/Day3	1.37296	0.289578	1.37296	0.156181	2.59929e-05	4.05546
TR33145|c1_g1_i1	Common with Day6	1.23511	1.04383	1.23511	0.159361	0.00174584	4.04
TR17957|c0_g1_i1	Common with Day1/Day3/Day6	13.0427	4.62751	13.0427	3.22404	1.36086e-07	4.03913	serine-type endopeptidase inhibitors [Source:TAIR;Acc:AT1G72060]	proteinase inhibitor type-2 CEVI57 [Prunus mume]
TR13666|c5_g1_i3	Common with Day1/Day3/Day6	9.66065	6.06508	9.66065	3.19909	1.31235e-07	4.03617	Cytochrome P450 superfamily protein [Source:TAIR;Acc:AT2G26710]	cytochrome P450 CYP749A22-like [Prunus mume]
TR13196|c1_g2_i2	Common with Day1/Day3/Day6	2.17826	1.20583	2.17826	0.714798	2.54882e-08	4.03176	Terpenoid cyclases family protein [Source:TAIR;Acc:AT1G78950]	beta-amyrin synthase [Prunus mume]
TR13670|c2_g2_i14	Common with Day1/Day3/Day6	38.8571	15.1687	38.8571	5.83347	4.61584e-08	4.02274	NAD(P)-binding Rossmann-fold superfamily protein [Source:TAIR;Acc:AT3G61220]	uncharacterized protein LOC103331896 [Prunus mume]
TR11897|c1_g1_i14	Common with Day1/Day3/Day6	2.9523	1.93638	2.9523	0.345342	2.606e-06	4.01598	beta-galactosidase 12 [Source:TAIR;Acc:AT4G26140]	LOW QUALITY PROTEIN: beta-galactosidase [Prunus mume]
TR33677|c7_g1_i6	Specific	0.771462	0.362686	0.771462	0.302914	0.0494175	4.01527	WRKY family transcription factor [Source:TAIR;Acc:AT1G62300]	probable WRKY transcription factor 31 [Prunus mume]
TR11897|c1_g1_i9	Common with Day1/Day6	38.6792	24.4726	38.6792	4.59173	4.70999e-05	4.01343	beta galactosidase 1 [Source:TAIR;Acc:AT3G13750]	LOW QUALITY PROTEIN: beta-galactosidase [Prunus mume]
TR40000|c0_g1_i6	Common with Day3/Day6	0.370298	0.146567	0.370298	0.0209209	1.21518e-06	4.01186	purple acid phosphatase 23 [Source:TAIR;Acc:AT4G13700]	purple acid phosphatase 23 [Prunus mume]
TR25008|c0_g1_i6	Common with Day6	0.654294	0.442092	0.654294	0.0309987	0.000776649	4.00606	nodulin MtN21 /EamA-like transporter family protein [Source:TAIR;Acc:AT3G28050]	WAT1-related protein At5g40210-like isoform X2 [Prunus mume]
TR12695|c4_g1_i2	Common with Day1/Day3/Day6	367.653	177.939	367.653	98.5841	6.31906e-12	4.00602	S-adenosyl-L-methionine-dependent methyltransferases superfamily protein [Source:TAIR;Acc:AT4G22530]	putative methyltransferase DDB_G0268948 [Prunus mume]
TR40140|c1_g3_i21	Specific	0.803626	0.135204	0.803626	0.0359033	0.0147705	4.00307
TR13670|c2_g2_i4	Common with Day1/Day3/Day6	85.4669	31.2123	85.4669	24.5149	5.03183e-07	4.00277	NAD(P)-binding Rossmann-fold superfamily protein [Source:TAIR;Acc:AT3G61220]	uncharacterized protein LOC103331916 [Prunus mume]
TR11335|c0_g2_i8	Common with Day3	0.130394	0.00727175	0.130394	0.00830164	0.00320936	4.0024	Transducin/WD40 repeat-like superfamily protein [Source:TAIR;Acc:AT5G45760]	WD repeat-containing protein 53 [Prunus mume]
TR25639|c0_g1_i3	Common with Day6	1.49504	0.837785	1.49504	0.0913977	0.00317004	4.0021
TR28708|c0_g1_i1	Specific	0.589802	0.21705	0.589802	0.0374282	0.0485977	4.00169	heat shock protein 70 [Source:TAIR;Acc:AT3G12580]	heat shock cognate 70 kDa protein-like [Prunus mume]
TR851|c0_g1_i1	Specific	0.637776	0.156193	0.637776	0.0379735	0.00061866	3.9982
TR4125|c0_g1_i1	Common with Day1/Day3/Day6	91.8508	37.4168	91.8508	8.18327	1.08437e-07	3.99544	2-oxoglutarate (2OG) and Fe(II)-dependent oxygenase superfamily protein [Source:TAIR;Acc:AT3G19010]	codeine O-demethylase-like [Prunus mume]
TR12449|c0_g1_i10	Specific	0.275746	0.0655709	0.275746	0.0723037	0.0250485	3.99353	CONTAINS InterPro DOMAIN/s: Small-subunit processome, Utp12 (InterPro:IPR007148); Has 764 Blast hits to 656 proteins in 193 species: Archae - 0; Bacteria - 42; Metazoa - 237; Fungi - 154; Plants - 85; Viruses - 23; Other Eukaryotes - 223 (source: NC /.../nk). [Source:TAIR;Acc:AT1G15420]	WD repeat-containing protein 43 [Prunus mume]
TR13155|c3_g3_i3	Common with Day1/Day3/Day6	7.90492	4.87615	7.90492	1.79904	3.111e-09	3.9914	UDP-glucosyl transferase 73B3 [Source:TAIR;Acc:AT4G34131]	scopoletin glucosyltransferase-like [Prunus mume]
TR40110|c2_g4_i5	Common with Day1/Day3/Day6	8.34554	4.35532	8.34554	0.842381	3.53176e-05	3.98606	cyclic nucleotide gated channel 1 [Source:TAIR;Acc:AT5G53130]	uncharacterized protein LOC103332439 [Prunus mume]
TR13193|c2_g1_i15	Specific	0.826568	0.444636	0.826568	0.0499342	0.00147965	3.98489	FUNCTIONS IN: molecular_function unknown; INVOLVED IN: biological_process unknown; LOCATED IN: endomembrane system; EXPRESSED IN: 24 plant structures; EXPRESSED DURING: 15 growth stages; CONTAINS InterPro DOMAIN/s: CHD5-like protein (InterPro:IPR007 /.../Has 30201 Blast hits to 17322 proteins in 780 species: Archae - 12; Bacteria - 1396; Metazoa - 17338; Fungi - 3422; Plants - 5037; Viruses - 0; …	tail-anchored protein insertion receptor WRB-like [Prunus mume]
TR32319|c1_g1_i4	Common with Day6	0.499603	0.260083	0.499603	0.03232	0.000531502	3.98024	autoinhibited Ca(2+)-ATPase 9 [Source:TAIR;Acc:AT3G21180]	calcium-transporting ATPase 12, plasma membrane-type-like [Prunus mume]
TR10479|c0_g1_i2	Common with Day3	2.73422	0.472217	2.73422	0.169838	1.49553e-05	3.9797	unknown protein; BEST Arabidopsis thaliana protein match is: unknown protein (TAIR:AT2G10440.1); Has 103701 Blast hits to 43153 proteins in 1828 species: Archae - 30; Bacteria - 7385; Metazoa - 38639; Fungi - 11531; Plants - 7727; Viruses - 307; Oth /.../aryotes - 38082 (source: NCBI BLink). [Source:TAIR;Acc:AT1G15780]	uncharacterized protein LOC103318944 [Prunus mume]
TR38570|c1_g1_i1	Common with Day1/Day3	8.60699	4.35291	8.60699	1.80955	7.90191e-08	3.9715	alpha/beta-Hydrolases superfamily protein [Source:TAIR;Acc:AT1G49640]	2-hydroxyisoflavanone dehydratase-like [Prunus mume]
TR3233|c0_g1_i1	Common with Day3	0.232986	0.00971111	0.232986	0.0144494	0.0235448	3.96999
TR37884|c1_g1_i4	Common with Day1	0.454024	0.0831558	0.454024	0.0907268	0.000467931	3.96714	NAD(P)-binding Rossmann-fold superfamily protein [Source:TAIR;Acc:AT3G61220]	short-chain dehydrogenase/reductase 2b-like [Prunus mume]
TR11558|c4_g3_i14	Specific	0.275765	0.0982136	0.275765	0.0188349	0.014264	3.96577		putative cell division cycle ATPase [Prunus mume]
TR33640|c1_g4_i2	Common with Day1	7.97444	3.16496	7.97444	2.91623	1.68845e-06	3.96319	alpha/beta-Hydrolases superfamily protein [Source:TAIR;Acc:AT3G23600]	endo-1,3;1,4-beta-D-glucanase-like isoform X2 [Prunus mume]
TR25493|c0_g1_i2	Common with Day1/Day3	1.13306	0.139076	1.13306	0.141457	1.26828e-06	3.95335	Oxidoreductase, zinc-binding dehydrogenase family protein [Source:TAIR;Acc:AT1G23740]	2-methylene-furan-3-one reductase-like [Prunus mume]
TR1808|c0_g2_i1	Common with Day6	0.639387	0.639147	0.639387	0.0418761	0.00692036	3.95238	ralf-like 22 [Source:TAIR;Acc:AT3G05490]	protein RALF-like 22 [Prunus mume]
TR16513|c0_g1_i1	Specific	0.566138	0.357251	0.566138	0.115336	0.0312315	3.95209
TR21935|c1_g1_i1	Common with Day6	1.86907	1.23713	1.86907	0.108484	0.000162297	3.94774
TR8042|c0_g1_i1	Common with Day3/Day6	1.11959	0.808885	1.11959	0.0993699	4.06201e-05	3.94738	cysteine-rich RLK (RECEPTOR-like protein kinase) 8 [Source:TAIR;Acc:AT4G23160]	LOW QUALITY PROTEIN: uncharacterized protein LOC103344548 [Prunus mume]
TR13580|c1_g1_i13	Common with Day1/Day6	6.66929	3.11528	6.66929	2.53927	1.77987e-06	3.94669	NAD(P)-linked oxidoreductase superfamily protein [Source:TAIR;Acc:AT1G59960]	non-functional NADPH-dependent codeinone reductase 2-like [Prunus mume]
TR33059|c1_g6_i1	Common with Day3	0.470818	0.146675	0.470818	0.0325803	0.000729016	3.94583		uncharacterized protein LOC103330951 isoform X1 [Prunus mume]
TR10377|c1_g1_i1	Common with Day1/Day3/Day6	3.26996	1.52641	3.26996	0.849757	1.5359e-05	3.94136	MATE efflux family protein [Source:TAIR;Acc:AT3G21690]	protein TRANSPARENT TESTA 12-like [Prunus mume]
TR26636|c6_g2_i1	Common with Day1/Day3/Day6	120.33	63.4866	120.33	22.1082	0	3.9359
TR13639|c2_g1_i1	Common with Day1/Day3	2.51669	0.687596	2.51669	0.427889	0.000177253	3.93124	cellulose synthase like G3 [Source:TAIR;Acc:AT4G23990]	cellulose synthase-like protein G3 [Prunus mume]
TR13347|c4_g2_i10	Common with Day1/Day3/Day6	5.73908	2.76661	5.73908	0.906539	1.52185e-10	3.92662	UDP-glucosyl transferase 73C1 [Source:TAIR;Acc:AT2G36750]	UDP-glycosyltransferase 73C1-like [Prunus mume]
TR25471|c1_g1_i1	Common with Day1/Day3	7.91837	2.49587	7.91837	1.861	8.69436e-05	3.92282	NAD(P)-binding Rossmann-fold superfamily protein [Source:TAIR;Acc:AT1G01800]	(+)-neomenthol dehydrogenase-like [Prunus mume]
TR13047|c4_g1_i1	Common with Day1/Day3/Day6	5.16788	2.11308	5.16788	0.778714	1.19503e-06	3.91557	UDP-Glycosyltransferase superfamily protein [Source:TAIR;Acc:AT1G22400]	UDP-glycosyltransferase 85A5-like [Prunus mume]
TR32306|c0_g1_i1	Common with Day1/Day3	0.576323	0.153634	0.576323	0.120375	0.00030965	3.91238	terpene synthase 04 [Source:TAIR;Acc:AT1G61120]	S-linalool synthase-like [Prunus mume]
TR37884|c1_g1_i6	Common with Day1/Day3	5.32014	0.759756	5.32014	0.892542	5.59851e-06	3.91205	NAD(P)-binding Rossmann-fold superfamily protein [Source:TAIR;Acc:AT3G61220]	short-chain dehydrogenase/reductase 2b-like [Prunus mume]
TR11777|c8_g1_i5	Common with Day1	0.123207	0.0475276	0.123207	0.0517018	0.00360877	3.90679	Pseudouridine synthase family protein [Source:TAIR;Acc:AT1G34150]	tRNA pseudouridine(38/39) synthase [Prunus mume]
TR18816|c0_g1_i1	Specific	0.809744	0.599668	0.809744	0.0510926	0.0177357	3.90469
TR38500|c5_g2_i1	Common with Day1/Day3	1.03963	0.492163	1.03963	0.320904	2.55141e-06	3.90308	cytochrome P450, family 81, subfamily D, polypeptide 8 [Source:TAIR;Acc:AT4G37370]	isoflavone 2'-hydroxylase-like [Prunus mume]
TR13603|c2_g3_i7	Specific	0.932796	0.346669	0.932796	0.0623177	0.0162907	3.90168
TR21577|c0_g1_i1	Specific	0.394308	0.166706	0.394308	0.0543318	0.0499743	3.90129	Malectin/receptor-like protein kinase family protein [Source:TAIR;Acc:AT3G51550]	receptor-like protein kinase FERONIA [Prunus mume]
TR24673|c0_g1_i1	Specific	0.314955	0.19491	0.314955	0.109506	0.00033521	3.89721	gibberellin 2-oxidase 6 [Source:TAIR;Acc:AT1G02400]	gibberellin 2-beta-dioxygenase 2-like isoform X2 [Prunus mume]
TR24187|c0_g1_i1	Common with Day6	10.4315	10.4659	10.4315	0.667602	5.85775e-05	3.89172	RmlC-like cupins superfamily protein [Source:TAIR;Acc:AT5G39160]	putative germin-like protein 2-1 [Prunus mume]
TR12471|c2_g1_i2	Specific	0.223889	0.055286	0.223889	0.0145126	0.020675	3.88633	S18 ribosomal protein [Source:TAIR;Acc:AT4G09800]	40S ribosomal protein S18-like [Prunus mume]
TR26498|c2_g3_i5	Common with Day3	0.358772	0.0063956	0.358772	0.0167267	0.00378403	3.8849	Ankyrin repeat family protein [Source:TAIR;Acc:AT3G18670]	uncharacterized protein LOC103334783 [Prunus mume]
TR37982|c1_g1_i4	Common with Day1/Day3	4.79012	1.83763	4.79012	0.654936	1.80908e-07	3.88341
TR31620|c0_g1_i1	Specific	0.499327	0.11914	0.499327	0.0345872	0.0169602	3.88031	RHO-related protein from plants 9 [Source:TAIR;Acc:AT4G28950]	rac-like GTP-binding protein ARAC7 isoform X1 [Prunus mume]
TR40171|c2_g3_i3	Common with Day3/Day6	1.68391	1.00365	1.68391	0.315589	0.000182498	3.87955	PR5-like receptor kinase [Source:TAIR;Acc:AT5G38280]	probable receptor-like protein kinase At1g67000 [Prunus mume]
TR29333|c0_g1_i1	Common with Day3/Day6	9.11986	4.40288	9.11986	0.672906	1.13406e-05	3.87567
TR38570|c1_g1_i2	Common with Day1/Day3/Day6	6.2088	3.41757	6.2088	1.30049	5.59172e-11	3.87246	alpha/beta-Hydrolases superfamily protein [Source:TAIR;Acc:AT3G48690]	2-hydroxyisoflavanone dehydratase-like [Prunus mume]
TR12030|c1_g1_i16	Specific	0.481326	0.378215	0.481326	0.0765145	0.0321364	3.86862	SET domain protein 38 [Source:TAIR;Acc:AT5G06620]	histone-lysine N-methyltransferase ATXR4 [Prunus mume]
TR4225|c0_g2_i1	Common with Day1/Day3	151.853	66.1853	151.853	44.3225	4.67908e-05	3.86057	S-methyl-5-thioribose kinase [Source:TAIR;Acc:AT1G49820]	methylthioribose kinase-like [Prunus mume]
TR38019|c1_g2_i1	Common with Day3	2.79031	1.91708	2.79031	1.13374	0.00054592	3.86021	Zinc-binding dehydrogenase family protein [Source:TAIR;Acc:AT5G16980]	2-alkenal reductase (NADP(+)-dependent)-like isoform X1 [Prunus mume]
TR13302|c2_g1_i3	Common with Day6	2.57293	2.28147	2.57293	0.302708	1.17232e-06	3.85918	UDP-Glycosyltransferase superfamily protein [Source:TAIR;Acc:AT4G15480]	putative UDP-glucose glucosyltransferase [Prunus mume]
TR13081|c3_g1_i6	Specific	0.132883	0.0910959	0.132883	0.00782433	0.038923	3.85794	disease resistance protein (TIR-NBS-LRR class), putative [Source:TAIR;Acc:AT5G17680]	TMV resistance protein N-like [Prunus mume]
TR12534|c1_g1_i1	Common with Day3/Day6	5.32788	3.66046	5.32788	0.483759	7.172e-07	3.85742
TR10011|c1_g1_i3	Common with Day6	1.87241	1.17993	1.87241	0.380079	6.56173e-06	3.85699	pathogenesis-related 4 [Source:TAIR;Acc:AT3G04720]	pathogenesis-related protein PR-4-like [Prunus mume]
TR12808|c3_g3_i2	Common with Day1/Day3	3.02072	0.651977	3.02072	0.805749	2.12545e-05	3.85454	elicitor-activated gene 3-2 [Source:TAIR;Acc:AT4G37990]	probable mannitol dehydrogenase [Prunus mume]
TR10397|c0_g1_i7	Specific	0.185314	0.0293644	0.185314	0.0131129	0.00220821	3.8488	unknown protein; FUNCTIONS IN: molecular_function unknown; INVOLVED IN: biological_process unknown; LOCATED IN: chloroplast; BEST Arabidopsis thaliana protein match is: unknown protein (TAIR:AT3G07580.1); Has 35333 Blast hits to 34131 proteins in 24 /.../cies: Archae - 798; Bacteria - 22429; Metazoa - 974; Fungi - 991; Plants - 531; Viruses - 0; Other Eukaryotes - 9610 (source: NCBI BLink). [Sour…	uncharacterized protein LOC103334014 isoform X2 [Prunus mume]
TR12060|c0_g1_i1	Common with Day1	2.57695	1.21947	2.57695	0.618549	5.92129e-06	3.84698		uncharacterized protein LOC103334406 [Prunus mume]
TR34083|c0_g1_i2	Common with Day1/Day3	10.2074	4.58965	10.2074	2.3895	4.86676e-07	3.84697	S-adenosyl-L-methionine-dependent methyltransferases superfamily protein [Source:TAIR;Acc:AT5G10830]	putative methyltransferase DDB_G0268948 [Prunus mume]
TR2904|c0_g1_i1	Common with Day6	0.394462	0.258746	0.394462	0.116123	1.75791e-06	3.84497	VQ motif-containing protein [Source:TAIR;Acc:AT1G68450]	protein MKS1-like [Prunus mume]
TR12999|c1_g2_i3	Common with Day6	0.968992	0.588226	0.968992	0.0731818	0.000299863	3.84459	AP2/B3-like transcriptional factor family protein [Source:TAIR;Acc:AT4G01500]	uncharacterized protein LOC103318915 [Prunus mume]
TR40882|c0_g2_i2	Common with Day1	0.176918	0.0156804	0.176918	0.0137409	0.00863819	3.84336	ubiquitin-conjugating enzyme 34 [Source:TAIR;Acc:AT1G17280]	ubiquitin-conjugating enzyme E2 34 [Prunus mume]
TR12463|c2_g1_i6	Common with Day1/Day3	2.88064	1.05144	2.88064	0.351216	4.08783e-05	3.84216
TR33177|c0_g1_i1	Common with Day3/Day6	0.583899	0.284094	0.583899	0.113643	5.96798e-05	3.83773	methyl esterase 8 [Source:TAIR;Acc:AT2G23590]	salicylic acid-binding protein 2-like [Prunus mume]
TR12566|c3_g1_i1	Common with Day3/Day6	2.40438	1.7283	2.40438	0.165505	8.54536e-08	3.83764	cysteine-rich RLK (RECEPTOR-like protein kinase) 25 [Source:TAIR;Acc:AT4G05200]	uncharacterized protein LOC103324551 [Prunus mume]
TR22062|c0_g2_i1	Common with Day1	5.12005	2.52076	5.12005	1.66695	1.06056e-06	3.83676	alpha/beta-Hydrolases superfamily protein [Source:TAIR;Acc:AT5G42930]	uncharacterized protein LOC103320345 [Prunus mume]
TR8961|c0_g1_i1	Specific	0.938726	0.807648	0.938726	0.214081	0.0092035	3.83636
TR12898|c5_g1_i4	Common with Day6	0.356533	0.269493	0.356533	0.0225991	0.000857719	3.83591	Transcription elongation factor (TFIIS) family protein [Source:TAIR;Acc:AT5G09850]	probable mediator of RNA polymerase II transcription subunit 26c [Prunus mume]
TR2057|c0_g1_i1	Common with Day6	2.53377	1.94692	2.53377	0.269862	3.20717e-05	3.83557
TR10621|c1_g2_i2	Common with Day1/Day3/Day6	10.7582	7.87375	10.7582	1.28973	9.83671e-05	3.83413	MYB-like 102 [Source:TAIR;Acc:AT4G21440]	transcription factor MYB34 [Prunus mume]
TR9142|c0_g1_i3	Common with Day1/Day3/Day6	1.34585	0.577387	1.34585	0.257258	6.20543e-11	3.83185	pathogenesis-related family protein [Source:TAIR;Acc:AT1G78780]	pathogen-related protein-like [Prunus mume]
TR11504|c0_g1_i4	Common with Day1/Day3/Day6	3.99116	1.68312	3.99116	0.616688	1.67447e-10	3.8299	Pyridoxal phosphate (PLP)-dependent transferases superfamily protein [Source:TAIR;Acc:AT5G26600]	uncharacterized aminotransferase C660.12c-like isoform X1 [Prunus mume]
TR26857|c2_g1_i3	Common with Day1/Day3	0.590029	0.351939	0.590029	0.182917	1.06376e-06	3.82601	UDP-glucosyl transferase 73B3 [Source:TAIR;Acc:AT4G34131]	scopoletin glucosyltransferase-like [Prunus mume]
TR24499|c0_g2_i4	Specific	0.749737	0.628038	0.749737	0.255874	5.24348e-05	3.82514
TR20901|c0_g1_i1	Common with Day1/Day6	6.18738	3.9203	6.18738	0.647302	2.54497e-07	3.82469	ACC synthase 1 [Source:TAIR;Acc:AT3G61510]	1-aminocyclopropane-1-carboxylate synthase [Prunus mume]
TR26830|c1_g2_i3	Common with Day6	0.145827	0.136363	0.145827	0.0102643	0.0145122	3.82311	HOPW1-1-interacting 2 [Source:TAIR;Acc:AT4G31750]	probable protein phosphatase 2C 59 [Prunus mume]
TR34635|c0_g1_i1	Common with Day3	1.98678	1.35979	1.98678	0.136292	3.44329e-05	3.82033
TR13434|c1_g4_i1	Specific	1.894	0.676646	1.894	0.199232	4.08317e-05	3.82004		UDP-glycosyltransferase 85A2-like [Prunus mume]
TR32987|c4_g1_i3	Common with Day1/Day3/Day6	11.7703	7.48625	11.7703	3.01874	4.6696e-12	3.81992	methyl esterase 1 [Source:TAIR;Acc:AT2G23620]	salicylic acid-binding protein 2-like [Prunus mume]
TR20211|c0_g1_i1	Specific	0.717964	0.418563	0.717964	0.0737659	4.99307e-05	3.81675	receptor like protein 3 [Source:TAIR;Acc:AT1G17250]	receptor-like protein 2 [Prunus mume]
TR13693|c2_g2_i16	Common with Day3	5.13335	0.723011	5.13335	0.475881	1.38045e-05	3.8167	Oxidoreductase, zinc-binding dehydrogenase family protein [Source:TAIR;Acc:AT1G23740]	2-methylene-furan-3-one reductase-like [Prunus mume]
TR13574|c4_g1_i1	Common with Day3	0.951896	0.0328517	0.951896	0.0646377	0.0104777	3.80966		uncharacterized protein LOC103330685 isoform X1 [Prunus mume]
TR22487|c0_g2_i1	Common with Day6	0.969614	0.979055	0.969614	0.0662279	0.000248686	3.80847	Cysteine proteinases superfamily protein [Source:TAIR;Acc:AT1G06260]	zingipain-2 [Prunus mume]
TR12463|c2_g1_i5	Common with Day3	1.71776	0.666886	1.71776	0.29651	0.00134574	3.80517
TR26904|c2_g3_i2	Common with Day3	4.72196	2.28814	4.72196	0.540256	1.88047e-06	3.80218	AAA-ATPase 1 [Source:TAIR;Acc:AT5G40010]	mitochondrial chaperone BCS1-like [Prunus mume]
TR32299|c5_g1_i18	Common with Day6	0.416998	0.390509	0.416998	0.0275413	0.000324108	3.80097	Uridine diphosphate glycosyltransferase 74E2 [Source:TAIR;Acc:AT1G05680]	UDP-glycosyltransferase 74E2-like [Prunus mume]
TR20316|c1_g1_i1	Common with Day3/Day6	2.84031	1.92526	2.84031	0.279182	2.39611e-05	3.79224
TR11448|c3_g1_i6	Common with Day3	0.0481216	0.0144209	0.0481216	0.0049219	0.00141498	3.79204	ATP sulfurylase 1 [Source:TAIR;Acc:AT3G22890]	LOW QUALITY PROTEIN: ATP sulfurylase 1, chloroplastic [Prunus mume]
TR40158|c3_g2_i19	Specific	0.364588	0.212054	0.364588	0.0418139	0.00793495	3.79178	cysteine-rich RLK (RECEPTOR-like protein kinase) 10 [Source:TAIR;Acc:AT4G23180]	uncharacterized protein LOC103320073 [Prunus mume]
TR25471|c1_g1_i4	Common with Day3	1.7234	0.594939	1.7234	0.545078	0.00011178	3.79137	NAD(P)-binding Rossmann-fold superfamily protein [Source:TAIR;Acc:AT2G24190]	(+)-neomenthol dehydrogenase-like isoform X1 [Prunus mume]
TR22736|c1_g1_i2	Common with Day1/Day6	0.86892	0.38538	0.86892	0.121426	1.44383e-05	3.78966	Cellulase (glycosyl hydrolase family 5) protein [Source:TAIR;Acc:AT1G13130]	probable glucan 1,3-beta-glucosidase A [Prunus mume]
TR2119|c0_g1_i1	Common with Day6	1.80073	1.65012	1.80073	0.117806	5.66448e-05	3.78879	Pollen Ole e 1 allergen and extensin family protein [Source:TAIR;Acc:AT3G16660]	uncharacterized protein LOC103323030 [Prunus mume]
TR13676|c5_g1_i2	Common with Day1/Day6	0.669312	0.491027	0.669312	0.217275	0.000878629	3.78724	carboxyesterase 13 [Source:TAIR;Acc:AT3G48700]	probable carboxylesterase 12 [Prunus mume]
TR12464|c4_g1_i1	Common with Day1/Day3	2.94822	1.09061	2.94822	0.991879	2.37543e-06	3.78667	12-oxophytodienoate reductase 2 [Source:TAIR;Acc:AT1G76690]	12-oxophytodienoate reductase 2-like [Prunus mume]
TR12901|c1_g2_i2	Common with Day1/Day6	19.8076	11.2499	19.8076	5.32835	1.43479e-07	3.78538	pathogenesis-related 4 [Source:TAIR;Acc:AT3G04720]	pathogenesis-related protein PR-4-like [Prunus mume]
TR6224|c0_g1_i1	Specific	1.54779	0.601162	1.54779	0.16942	0.00104821	3.78288	unknown protein; FUNCTIONS IN: molecular_function unknown; INVOLVED IN: biological_process unknown; LOCATED IN: chloroplast; Has 30201 Blast hits to 17322 proteins in 780 species: Archae - 12; Bacteria - 1396; Metazoa - 17338; Fungi - 3422; Plants - /.../ Viruses - 0; Other Eukaryotes - 2996 (source: NCBI BLink). [Source:TAIR;Acc:AT4G14145]	uncharacterized protein LOC103332358 [Prunus mume]
TR29358|c0_g1_i1	Common with Day1/Day3/Day6	13.0217	7.5989	13.0217	1.73242	3.33181e-09	3.78103	acyl activating enzyme 1 [Source:TAIR;Acc:AT1G20560]	probable acyl-activating enzyme 1, peroxisomal [Prunus mume]
TR38558|c1_g2_i12	Common with Day1	0.115806	0.0442985	0.115806	0.00812224	0.00460207	3.7809	transporter associated with antigen processing protein 1 [Source:TAIR;Acc:AT1G70610]	ABC transporter B family member 26, chloroplastic-like [Prunus mume]
TR12589|c1_g1_i1	Common with Day1/Day3/Day6	3.37723	1.39443	3.37723	0.643822	4.25093e-06	3.77952
TR25471|c1_g1_i5	Common with Day3	1.76669	0.637014	1.76669	0.494672	0.000622007	3.7754	NAD(P)-binding Rossmann-fold superfamily protein [Source:TAIR;Acc:AT1G01800]	(+)-neomenthol dehydrogenase-like [Prunus mume]
TR6038|c0_g1_i1	Common with Day6	0.838811	0.827056	0.838811	0.0596499	0.000986763	3.77022	Cupredoxin superfamily protein [Source:TAIR;Acc:AT2G15780]	uncharacterized protein LOC103335413 [Prunus mume]
TR33662|c3_g1_i5	Common with Day1/Day3/Day6	1.21055	0.471312	1.21055	0.310859	9.09718e-07	3.76863	AGD2-like defense response protein 1 [Source:TAIR;Acc:AT2G13810]	aminotransferase ALD1-like isoform X2 [Prunus mume]
TR13155|c3_g3_i1	Common with Day1/Day3	16.6854	7.97121	16.6854	4.88853	0.000142217	3.76514	UDP-glucosyl transferase 73B3 [Source:TAIR;Acc:AT4G34131]	scopoletin glucosyltransferase-like [Prunus mume]
TR26314|c2_g2_i1	Common with Day6	2.05824	1.06672	2.05824	0.140168	4.93318e-05	3.76148	uridine kinase-like 4 [Source:TAIR;Acc:AT4G26510]	uridine kinase-like protein 3 [Prunus mume]
TR12961|c4_g2_i1	Specific	4.58852	2.13181	4.58852	0.829183	0.000137797	3.76135
TR39732|c0_g1_i1	Common with Day6	4.87062	4.09454	4.87062	0.317481	9.07216e-05	3.7612	serine carboxypeptidase-like 42 [Source:TAIR;Acc:AT5G42240]	serine carboxypeptidase-like 42 [Prunus mume]
TR13452|c1_g1_i5	Common with Day1	2.38029	1.26107	2.38029	0.993785	0.0001544	3.75987	Receptor-like protein kinase-related family protein [Source:TAIR;Acc:AT3G22060]	cysteine-rich repeat secretory protein 38-like [Prunus mume]
TR23634|c0_g1_i1	Common with Day6	1.11343	1.11343	1.11343	0.0768999	0.000392171	3.75911	S-adenosyl-L-methionine-dependent methyltransferases superfamily protein [Source:TAIR;Acc:AT4G26220]	probable caffeoyl-CoA O-methyltransferase At4g26220 isoform X1 [Prunus mume]
TR13047|c4_g1_i4	Common with Day3	0.426448	0.329658	0.426448	0.209799	0.00113563	3.75268	UDP-Glycosyltransferase superfamily protein [Source:TAIR;Acc:AT1G22400]	UDP-glycosyltransferase 85A5-like [Prunus mume]
TR13558|c1_g1_i1	Common with Day1	51.2949	13.9297	51.2949	11.9341	2.89704e-07	3.75066	12-oxophytodienoate reductase 2 [Source:TAIR;Acc:AT1G76690]	12-oxophytodienoate reductase 2-like [Prunus mume]
TR38028|c2_g1_i6	Common with Day3	0.600159	0.275467	0.600159	0.0431895	0.00169283	3.75039	Vacuolar ATPase assembly integral membrane protein VMA21-like domain [Source:TAIR;Acc:AT2G31710]	uncharacterized protein LOC103325501 [Prunus mume]
TR33509|c0_g1_i2	Specific	0.643982	0.283695	0.643982	0.0442192	0.0118275	3.74928
TR20092|c0_g1_i1	Common with Day6	0.772353	0.781235	0.772353	0.0548981	0.000928685	3.74869	LOB domain-containing protein 2 [Source:TAIR;Acc:AT1G06280]	LOB domain-containing protein 2 [Prunus mume]
TR13522|c6_g2_i5	Common with Day6	0.108046	0.110348	0.108046	0.00960054	0.0322717	3.74673	Ypt/Rab-GAP domain of gyp1p superfamily protein [Source:TAIR;Acc:AT4G28550]	TBC1 domain family member 15-like [Prunus mume]
TR12516|c1_g8_i1	Common with Day1	1.38322	0.513518	1.38322	0.303444	1.97044e-05	3.7453
TR39466|c0_g1_i6	Common with Day3/Day6	0.640555	0.344011	0.640555	0.116087	0.000133358	3.74154	carbonic anhydrase 2 [Source:TAIR;Acc:AT5G14740]	carbonic anhydrase 2-like [Prunus mume]
TR38581|c2_g2_i4	Common with Day1/Day3/Day6	6.78088	3.30219	6.78088	2.09582	4.79366e-07	3.73614	indole-3-acetate beta-D-glucosyltransferase [Source:TAIR;Acc:AT4G15550]	anthocyanidin 3-O-glucoside 5-O-glucosyltransferase-like [Prunus mume]
TR38495|c2_g1_i1	Common with Day3	4.88538	3.69733	4.88538	0.578963	4.52063e-06	3.7322	Late embryogenesis abundant (LEA) hydroxyproline-rich glycoprotein family [Source:TAIR;Acc:AT2G46150]	uncharacterized protein LOC103337628 [Prunus mume]
TR40115|c4_g1_i23	Specific	0.847018	0.574217	0.847018	0.0579728	0.0279166	3.72918	protein serine/threonine kinases;protein kinases;ATP binding;sugar binding;kinases;carbohydrate binding [Source:TAIR;Acc:AT1G11300]	G-type lectin S-receptor-like serine/threonine-protein kinase At1g11330 [Prunus mume]
TR25071|c0_g1_i2	Common with Day1/Day3	15.4561	6.79703	15.4561	3.90288	2.01114e-05	3.72224		uncharacterized protein LOC103328112 [Prunus mume]
TR25188|c0_g2_i1	Specific	1.02012	0.739468	1.02012	0.156724	0.0256403	3.71167	Leucine-rich repeat protein kinase family protein [Source:TAIR;Acc:AT3G47570]	probable LRR receptor-like serine/threonine-protein kinase At3g47570 [Prunus mume]
TR13612|c7_g2_i9	Specific	0.459114	0.158612	0.459114	0.0769893	2.10773e-06	3.70787	receptor like protein 6 [Source:TAIR;Acc:AT1G45616]	receptor-like protein 12 [Prunus mume]
TR13282|c1_g1_i9	Common with Day1/Day3	8.19452	3.90381	8.19452	2.60836	0.000250581	3.70745	UDP-glucosyl transferase 85A2 [Source:TAIR;Acc:AT1G22360]	UDP-glycosyltransferase 85A5-like [Prunus mume]
TR13658|c3_g8_i1	Common with Day6	2.76375	2.32804	2.76375	0.199323	1.50344e-05	3.706
TR9254|c1_g1_i1	Common with Day6	1.95135	2.0038	1.95135	0.151343	6.06296e-05	3.7024	cytochrome P450, family 704, subfamily B, polypeptide 1 [Source:TAIR;Acc:AT1G69500]	cytochrome P450 704B1 [Prunus mume]
TR32280|c6_g3_i1	Specific	0.264096	0.170986	0.264096	0.0393173	0.00495811	3.70152
TR11586|c0_g1_i4	Specific	0.715455	0.621691	0.715455	0.0491816	0.0209793	3.69809
TR10939|c0_g1_i3	Common with Day6	1.3722	1.18276	1.3722	0.0986023	0.00143268	3.69763
TR15709|c0_g1_i1	Common with Day6	1.58382	0.96618	1.58382	0.145595	1.18842e-05	3.69736	RNI-like superfamily protein [Source:TAIR;Acc:AT3G48880]	F-box/LRR-repeat protein At3g48880-like [Prunus mume]
TR13419|c0_g1_i2	Specific	0.543731	0.366761	0.543731	0.0470132	0.000372211	3.69077	receptor like protein 21 [Source:TAIR;Acc:AT2G25470]	LRR receptor-like serine/threonine-protein kinase GSO2 [Prunus mume]
TR25471|c1_g1_i2	Common with Day1/Day3/Day6	16.4418	7.90586	16.4418	2.77894	1.92662e-09	3.68932	NAD(P)-binding Rossmann-fold superfamily protein [Source:TAIR;Acc:AT2G24190]	(+)-neomenthol dehydrogenase-like isoform X1 [Prunus mume]
TR40110|c2_g4_i6	Common with Day3/Day6	3.63562	2.22553	3.63562	0.269909	0.000273407	3.68893	cyclic nucleotide gated channel 1 [Source:TAIR;Acc:AT5G53130]	uncharacterized protein LOC103332439 [Prunus mume]
TR31917|c0_g1_i1	Common with Day1/Day3/Day6	11.1867	5.69442	11.1867	1.51771	0	3.68287	Glycosyl hydrolase family protein with chitinase insertion domain [Source:TAIR;Acc:AT4G19810]	chitotriosidase-1-like [Prunus mume]
TR40816|c0_g1_i1	Specific	0.76967	0.234912	0.76967	0.0642128	0.000153692	3.68206	Outer membrane OMP85 family protein [Source:TAIR;Acc:AT3G44160]	outer envelope protein 80, chloroplastic isoform X3 [Prunus mume]
TR12702|c1_g1_i3	Common with Day3/Day6	1.63171	0.761688	1.63171	0.191118	1.34606e-06	3.6772	terpene synthase 02 [Source:TAIR;Acc:AT4G16730]	(E,E)-alpha-farnesene synthase-like [Prunus mume]
TR4490|c0_g1_i1	Common with Day6	0.55087	0.399803	0.55087	0.0582941	0.00264298	3.67408	receptor-like protein kinase 1 [Source:TAIR;Acc:AT5G60900]	G-type lectin S-receptor-like serine/threonine-protein kinase RLK1 [Prunus mume]
TR26262|c0_g2_i18	Specific	0.17656	0.112598	0.17656	0.025274	0.0399859	3.67256	S-adenosyl-L-methionine-dependent methyltransferases superfamily protein [Source:TAIR;Acc:AT3G17310]	DNA (cytosine-5)-methyltransferase DRM1 [Prunus mume]
TR26517|c5_g2_i3	Specific	0.694713	0.39618	0.694713	0.116089	0.000212473	3.67216
TR38581|c2_g2_i3	Common with Day1/Day3	33.9995	14.4846	33.9995	8.62291	0.00137481	3.67111	indole-3-acetate beta-D-glucosyltransferase [Source:TAIR;Acc:AT4G15550]	anthocyanidin 3-O-glucoside 5-O-glucosyltransferase-like [Prunus mume]
TR40481|c2_g2_i4	Specific	1.07531	0.160006	1.07531	0.181746	0.00323579	3.67101	beta-amylase 2 [Source:TAIR;Acc:AT4G00490]	beta-amylase 7 [Prunus mume]
TR5455|c0_g1_i1	Common with Day1/Day6	2.11647	1.45487	2.11647	0.473582	0.000852721	3.67036	Stigma-specific Stig1 family protein [Source:TAIR;Acc:AT1G11925]	uncharacterized protein LOC103324427 [Prunus mume]
TR26555|c1_g1_i11	Specific	0.171639	0.0662861	0.171639	0.0126839	0.0364333	3.6694	vacuolar proton ATPase A3 [Source:TAIR;Acc:AT4G39080]	vacuolar proton ATPase a3-like [Prunus mume]
TR13489|c4_g1_i12	Specific	0.731521	0.429823	0.731521	0.0883562	0.00327852	3.66594	Protein kinase superfamily protein [Source:TAIR;Acc:AT1G66920]	probable receptor-like protein kinase At1g67000 [Prunus mume]
TR34933|c0_g1_i2	Common with Day3	0.453301	0.121773	0.453301	0.0388235	5.06648e-05	3.66571	MATE efflux family protein [Source:TAIR;Acc:AT5G65380]	protein TRANSPARENT TESTA 12-like [Prunus mume]
TR11901|c1_g1_i5	Common with Day1/Day3/Day6	0.889285	0.300847	0.889285	0.0991469	5.92799e-05	3.66548	Oxidoreductase, zinc-binding dehydrogenase family protein [Source:TAIR;Acc:AT4G13010]	putative quinone-oxidoreductase homolog, chloroplastic, partial [Prunus mume]
TR13325|c0_g1_i7	Specific	0.664917	0.173461	0.664917	0.0492331	0.00907581	3.66343	cytochrome c oxidase 15 [Source:TAIR;Acc:AT5G56090]	cytochrome c oxidase assembly protein COX15 isoform X1 [Prunus mume]
TR12233|c0_g1_i5	Specific	0.112853	0.0492703	0.112853	0.0114928	0.00560587	3.66137	pantothenate kinase 2 [Source:TAIR;Acc:AT4G32180]	pantothenate kinase 2 [Prunus mume]
TR13580|c1_g1_i8	Common with Day1/Day3/Day6	3.31365	1.33306	3.31365	0.987111	1.48816e-06	3.66118	NAD(P)-linked oxidoreductase superfamily protein [Source:TAIR;Acc:AT1G59960]	non-functional NADPH-dependent codeinone reductase 2-like [Prunus mume]
TR25471|c1_g1_i6	Common with Day1/Day3/Day6	14.3643	5.90537	14.3643	2.52947	3.6328e-07	3.65772	NAD(P)-binding Rossmann-fold superfamily protein [Source:TAIR;Acc:AT2G24190]	(+)-neomenthol dehydrogenase-like [Prunus mume]
TR32965|c0_g1_i5	Specific	0.334099	0.158513	0.334099	0.127725	0.0289343	3.65399	Protein of unknown function (DUF707) [Source:TAIR;Acc:AT1G67850]	uncharacterized protein LOC103321836 isoform X2 [Prunus mume]
TR21434|c0_g2_i1	Common with Day1/Day3	3.41075	1.18724	3.41075	1.17248	2.76129e-06	3.65393	glutathione S-transferase tau 7 [Source:TAIR;Acc:AT2G29420]	probable glutathione S-transferase [Prunus mume]
TR11448|c3_g1_i5	Common with Day1/Day3	1.36422	0.544487	1.36422	0.196258	4.15732e-08	3.6527	Pseudouridine synthase/archaeosine transglycosylase-like family protein [Source:TAIR;Acc:AT4G14680]	LOW QUALITY PROTEIN: ATP sulfurylase 1, chloroplastic [Prunus mume]
TR33662|c3_g1_i6	Common with Day1/Day3/Day6	5.52206	1.90405	5.52206	0.509911	8.36258e-05	3.65248	AGD2-like defense response protein 1 [Source:TAIR;Acc:AT2G13810]	aminotransferase ALD1-like isoform X2 [Prunus mume]
TR12814|c1_g1_i21	Common with Day1	1.02219	0.509839	1.02219	0.543651	9.60625e-05	3.64978	NAD(P)-binding Rossmann-fold superfamily protein [Source:TAIR;Acc:AT5G19440]	cinnamoyl-CoA reductase 1-like [Prunus mume]
TR26860|c1_g1_i1	Common with Day3/Day6	0.591848	0.411469	0.591848	0.205003	0.00334059	3.64954	pathogenesis-related family protein [Source:TAIR;Acc:AT1G78780]	pathogen-related protein-like [Prunus mume]
TR24186|c0_g1_i1	Common with Day1	0.694532	0.287507	0.694532	0.139755	0.00051037	3.64797
TR10883|c0_g1_i4	Common with Day3	0.358723	0.210256	0.358723	0.0835565	0.00393231	3.6467	Matrixin family protein [Source:TAIR;Acc:AT1G59970]	metalloendoproteinase 1-like [Prunus mume]
TR13434|c1_g2_i5	Common with Day1/Day3/Day6	16.8742	7.69801	16.8742	4.78561	5.5235e-05	3.64598	UDP-Glycosyltransferase superfamily protein [Source:TAIR;Acc:AT1G22400]	UDP-glycosyltransferase 85A5-like isoform X1 [Prunus mume]
TR33662|c3_g1_i3	Common with Day1/Day3	2.43308	0.579016	2.43308	0.245287	3.51646e-06	3.6455	AGD2-like defense response protein 1 [Source:TAIR;Acc:AT2G13810]	aminotransferase ALD1-like isoform X1 [Prunus mume]
TR12720|c1_g3_i5	Common with Day3	0.125655	0.0707294	0.125655	0.0145094	0.00197857	3.64461	Amidohydrolase family [Source:TAIR;Acc:AT3G55850]	uncharacterized protein LOC103330833 [Prunus mume]
TR8818|c0_g2_i1	Common with Day1	1.62606	0.982628	1.62606	0.902005	0.00518445	3.64411		L-type lectin-domain containing receptor kinase IX.1 [Prunus mume]
TR40141|c3_g1_i2	Common with Day1	0.837978	0.688817	0.837978	0.3144	0.000101367	3.64222	pleiotropic drug resistance 12 [Source:TAIR;Acc:AT1G15520]	pleiotropic drug resistance protein 1-like [Prunus mume]
TR11830|c1_g1_i5	Common with Day1/Day6	0.652015	0.223036	0.652015	0.0895117	0.00018781	3.63962	Tyrosine transaminase family protein [Source:TAIR;Acc:AT5G53970]	probable aminotransferase TAT2 isoform X1 [Prunus mume]
TR13500|c1_g3_i9	Common with Day1/Day3	3.36516	1.65115	3.36516	1.12707	0.000134276	3.63735	beta glucosidase 13 [Source:TAIR;Acc:AT5G44640]	beta-glucosidase 12-like [Prunus mume]
TR12308|c4_g2_i1	Common with Day3/Day6	2.63754	1.88325	2.63754	0.365293	8.09928e-06	3.63267		uncharacterized protein LOC103343567 [Prunus mume]
TR11628|c0_g2_i11	Common with Day3	0.105431	0.035803	0.105431	0.0191013	0.00541312	3.63193	Major facilitator superfamily protein [Source:TAIR;Acc:AT2G44280]	major facilitator superfamily domain-containing protein 12 [Prunus mume]
TR25128|c0_g1_i11	Common with Day1	0.173576	0.0150415	0.173576	0.0146428	0.0163332	3.6319	copper chaperone for SOD1 [Source:TAIR;Acc:AT1G12520]	copper chaperone for superoxide dismutase, chloroplastic/cytosolic [Prunus mume]
TR26295|c0_g2_i2	Common with Day1/Day3	6.98777	3.90881	6.98777	1.72339	1.27787e-13	3.62586	2-oxoglutarate (2OG) and Fe(II)-dependent oxygenase superfamily protein [Source:TAIR;Acc:AT1G52800]	probable 2-oxoglutarate-dependent dioxygenase AOP1 [Prunus mume]
TR26295|c0_g2_i1	Common with Day1/Day3/Day6	10.4301	6.2956	10.4301	1.29898	3.88754e-07	3.62353	2-oxoglutarate (2OG) and Fe(II)-dependent oxygenase superfamily protein [Source:TAIR;Acc:AT1G52800]	probable inactive 2-oxoglutarate-dependent dioxygenase AOP2 [Prunus mume]
TR38510|c3_g4_i4	Common with Day1/Day3/Day6	3.57881	2.00404	3.57881	1.01341	6.42631e-07	3.62249	UDP-glucosyltransferase 73B2 [Source:TAIR;Acc:AT4G34135]	abscisate beta-glucosyltransferase-like [Prunus mume]
TR12252|c1_g1_i1	Specific	0.887779	0.350936	0.887779	0.0689135	0.00705216	3.61975	Subtilase family protein [Source:TAIR;Acc:AT1G32950]	subtilisin-like protease [Prunus mume]
TR25639|c0_g1_i1	Specific	0.719501	0.44329	0.719501	0.20127	0.0148471	3.61854
TR7447|c0_g1_i2	Specific	0.203352	0.120587	0.203352	0.0276039	0.0293138	3.61537	unknown protein; FUNCTIONS IN: molecular_function unknown; INVOLVED IN: biological_process unknown; LOCATED IN: chloroplast thylakoid membrane, chloroplast, chloroplast envelope; EXPRESSED IN: 22 plant structures; EXPRESSED DURING: 13 growth stages; /.../9 Blast hits to 39 proteins in 18 species: Archae - 0; Bacteria - 0; Metazoa - 0; Fungi - 0; Plants - 39; Viruses - 0; Other Eukaryotes - 0 (sou…	uncharacterized protein LOC103319333 [Prunus mume]
TR38996|c0_g1_i2	Common with Day1/Day3/Day6	41.973	25.1657	41.973	7.5572	0	3.61192
TR21210|c1_g1_i1	Specific	1.05612	0.300848	1.05612	0.189242	0.00441707	3.61047
TR13203|c3_g2_i1	Common with Day1/Day3/Day6	20.512	9.7695	20.512	4.22831	3.88376e-10	3.60939	FAD-binding Berberine family protein [Source:TAIR;Acc:AT5G44400]	tetrahydrocannabinolic acid synthase-like [Prunus mume]
TR12578|c1_g1_i13	Common with Day6	0.359546	0.291167	0.359546	0.0326046	0.00234945	3.60406	SWITCH1 [Source:TAIR;Acc:AT5G51330]	protein DYAD-like [Prunus mume]
TR26329|c0_g1_i10	Common with Day1/Day3	0.31077	0.000945877	0.31077	0.0158608	0.00432427	3.60375	Myosin family protein with Dil domain [Source:TAIR;Acc:AT1G08730]	myosin-11-like [Prunus mume]
TR13673|c3_g2_i1	Common with Day3/Day6	1.53157	1.09912	1.53157	0.127227	3.03929e-06	3.60088	receptor like protein 33 [Source:TAIR;Acc:AT3G05660]	probable LRR receptor-like serine/threonine-protein kinase At1g34110 [Prunus mume]
TR34933|c0_g1_i7	Common with Day1/Day3/Day6	3.57606	1.57629	3.57606	1.00965	0.000312172	3.59969	MATE efflux family protein [Source:TAIR;Acc:AT5G65380]	protein TRANSPARENT TESTA 12-like [Prunus mume]
TR26714|c1_g1_i12	Common with Day6	0.41864	0.432524	0.41864	0.0388129	0.0245554	3.59894	CONTAINS InterPro DOMAIN/s: Etoposide-induced 2.4 (InterPro:IPR009890); Has 264 Blast hits to 262 proteins in 100 species: Archae - 0; Bacteria - 0; Metazoa - 130; Fungi - 16; Plants - 79; Viruses - 0; Other Eukaryotes - 39 (source: NCBI BLink). [Source:TAIR;Acc:AT4G06676]	protein EI24 homolog [Prunus mume]
TR41283|c0_g1_i1	Specific	0.395679	0.182575	0.395679	0.104436	0.002323	3.59575	cinnamyl alcohol dehydrogenase 6 [Source:TAIR;Acc:AT4G37970]	probable mannitol dehydrogenase [Prunus mume]
TR11534|c1_g1_i1	Specific	0.331016	0.158592	0.331016	0.158592	0.0420369	3.59246
TR37845|c4_g1_i8	Common with Day6	2.24227	1.34358	2.24227	0.318156	0.00157871	3.5922	UDP-glucosyl transferase 85A2 [Source:TAIR;Acc:AT1G22360]	UDP-glycosyltransferase 85A2-like [Prunus mume]
TR37884|c2_g1_i1	Common with Day1/Day3	4.6727	0.30871	4.6727	0.52611	0.00016158	3.58604	NAD(P)-binding Rossmann-fold superfamily protein [Source:TAIR;Acc:AT3G61220]	short-chain dehydrogenase/reductase 2b-like [Prunus mume]
TR13670|c2_g1_i2	Common with Day1/Day3	12.3614	4.91668	12.3614	3.28461	0.000481222	3.5772	NAD(P)-binding Rossmann-fold superfamily protein [Source:TAIR;Acc:AT3G61220]	LOW QUALITY PROTEIN: (+)-neomenthol dehydrogenase-like [Prunus mume]
TR39396|c0_g1_i1	Common with Day1/Day3/Day6	0.884013	0.350728	0.884013	0.222848	3.37112e-06	3.56536	Pyridoxal phosphate (PLP)-dependent transferases superfamily protein [Source:TAIR;Acc:AT5G51920]	molybdenum cofactor sulfurase-like [Prunus mume]
TR19843|c0_g1_i1	Specific	0.712049	0.450178	0.712049	0.409221	0.000851997	3.55566
TR38534|c3_g3_i3	Common with Day6	0.178442	0.177722	0.178442	0.0155268	0.00259237	3.54689	Histidine kinase-, DNA gyrase B-, and HSP90-like ATPase family protein [Source:TAIR;Acc:AT1G19100]	MORC family CW-type zinc finger protein 4-like [Prunus mume]
TR13580|c1_g1_i11	Common with Day1/Day3	7.56929	3.00503	7.56929	2.17455	3.34796e-06	3.54652	NAD(P)-linked oxidoreductase superfamily protein [Source:TAIR;Acc:AT1G59960]	non-functional NADPH-dependent codeinone reductase 2-like [Prunus mume]
TR38581|c1_g1_i1	Common with Day1/Day6	2.87088	1.88163	2.87088	0.641599	1.78739e-06	3.54427
TR6616|c1_g1_i1	Common with Day6	5.91874	5.26893	5.91874	0.508046	6.10864e-05	3.5412	Kunitz family trypsin and protease inhibitor protein [Source:TAIR;Acc:AT1G17860]	miraculin-like [Prunus mume]
TR12620|c0_g1_i1	Common with Day6	1.80846	0.778614	1.80846	0.149991	0.00433993	3.54069	multidrug resistance-associated protein 3 [Source:TAIR;Acc:AT3G13080]	ABC transporter C family member 3-like isoform X1 [Prunus mume]
TR19921|c0_g1_i1	Common with Day3	0.410067	0.191247	0.410067	0.06769	0.0219407	3.53961		CASP-like protein POPTRDRAFT_758901 [Prunus mume]
TR13608|c1_g1_i1	Common with Day1/Day6	60.9097	28.6068	60.9097	13.2987	3.7372e-07	3.53583		protein YLS2-like [Prunus mume]
TR20538|c0_g1_i1	Common with Day6	0.458864	0.458864	0.458864	0.0370904	0.0254185	3.53152	unknown protein; FUNCTIONS IN: molecular_function unknown; INVOLVED IN: biological_process unknown; LOCATED IN: endomembrane system; EXPRESSED IN: 13 plant structures; EXPRESSED DURING: LP.04 four leaves visible, 4 anthesis, LP.02 two leaves visible /.../l differentiation and expansion stage; BEST Arabidopsis thaliana protein match is: unknown protein (TAIR:AT1G47980.1); Has 172 Blast hits to 172…	desiccation-related protein PCC13-62-like [Prunus mume]
TR26621|c0_g1_i10	Common with Day3	0.0995561	0.0340568	0.0995561	0.036853	0.00479827	3.53017	global transcription factor group E8 [Source:TAIR;Acc:AT3G27260]	transcription factor GTE8 [Prunus mume]
TR13434|c1_g1_i1	Common with Day1/Day3/Day6	19.0349	9.24182	19.0349	5.21255	2.73636e-07	3.52787		UDP-glycosyltransferase 85A5-like [Prunus mume]
TR12849|c0_g3_i3	Common with Day6	4.5609	3.998	4.5609	0.372631	6.48728e-05	3.52762
TR6420|c0_g1_i1	Common with Day1	0.792115	0.381749	0.792115	0.31539	0.000212792	3.52534	O-acyltransferase (WSD1-like) family protein [Source:TAIR;Acc:AT5G16350]	O-acyltransferase WSD1-like [Prunus mume]
TR22785|c1_g1_i1	Specific	0.628263	0.40265	0.628263	0.0476499	0.011419	3.52497	cytochrome P450, family 79, subfamily B, polypeptide 2 [Source:TAIR;Acc:AT4G39950]	isoleucine N-monooxygenase 2-like [Prunus mume]
TR33662|c3_g1_i2	Common with Day1	1.15103	0.320599	1.15103	0.186771	7.80176e-06	3.52409	AGD2-like defense response protein 1 [Source:TAIR;Acc:AT2G13810]	aminotransferase ALD1-like isoform X1 [Prunus mume]
TR593|c0_g1_i1	Specific	1.02321	0.777008	1.02321	0.0737367	0.0320937	3.52316
TR13498|c2_g1_i2	Common with Day1/Day3	0.857745	0.435677	0.857745	0.0741556	0.000384525	3.51946	Serine/threonine-protein kinase WNK (With No Lysine)-related [Source:TAIR;Acc:AT3G15240]	uncharacterized protein LOC103332320 [Prunus mume]
TR11504|c0_g1_i2	Common with Day1/Day6	3.71231	1.92486	3.71231	0.938435	1.92318e-07	3.51817	Pyridoxal phosphate (PLP)-dependent transferases superfamily protein [Source:TAIR;Acc:AT5G26600]	uncharacterized aminotransferase C660.12c-like isoform X1 [Prunus mume]
TR24620|c0_g1_i1	Specific	0.81222	0.685145	0.81222	0.131049	0.0101678	3.51569	Sulfite exporter TauE/SafE family protein [Source:TAIR;Acc:AT2G25737]	uncharacterized protein LOC103327990 [Prunus mume]
TR33646|c5_g9_i1	Common with Day6	0.632819	0.601481	0.632819	0.0610479	0.00371668	3.51466	Serine protease inhibitor, potato inhibitor I-type family protein [Source:TAIR;Acc:AT2G38870]	glu S.griseus protease inhibitor-like [Prunus mume]
TR40461|c3_g3_i3	Common with Day6	1.00908	0.772228	1.00908	0.0881444	6.64561e-06	3.51288	unknown protein; CONTAINS InterPro DOMAIN/s: Protein of unknown function DUF247, plant (InterPro:IPR004158), Protein of unknown function DUF862, eukaryotic (InterPro:IPR008580); BEST Arabidopsis thaliana protein match is: Plant protein of unknown fu /.../ (DUF247) (TAIR:AT5G11290.1); Has 1967 Blast hits to 1844 proteins in 183 species: Archae - 0; Bacteria - 6; Metazoa - 223; Fungi - 83; Plants -…	UPF0481 protein At3g47200-like [Prunus mume]
TR10335|c0_g1_i5	Specific	0.120381	0.0495086	0.120381	0.00925605	0.0318313	3.51283	Subtilase family protein [Source:TAIR;Acc:AT4G10550]	subtilisin-like protease [Prunus mume]
TR10635|c1_g1_i3	Common with Day1/Day3/Day6	14.5868	9.37888	14.5868	3.21655	5.56782e-07	3.5112
TR12799|c0_g1_i1	Common with Day1/Day6	52.2343	23.9737	52.2343	8.04374	0.00287764	3.51029	Glucose-methanol-choline (GMC) oxidoreductase family protein [Source:TAIR;Acc:AT1G73050]	(R)-mandelonitrile lyase 1-like [Prunus mume]
TR12191|c0_g1_i5	Common with Day1/Day3/Day6	3.00738	1.28513	3.00738	0.253435	8.95241e-06	3.50446	Clp ATPase [Source:TAIR;Acc:AT5G51070]	chaperone protein ClpD, chloroplastic [Prunus mume]
TR7408|c0_g1_i3	Specific	0.285606	0.0877323	0.285606	0.0225937	0.00181991	3.50343	myb domain protein 15 [Source:TAIR;Acc:AT3G23250]	myb-related protein Myb4 [Prunus mume]
TR32331|c7_g1_i7	Common with Day1/Day3	8.01108	3.68889	8.01108	2.2193	6.92984e-08	3.50132	glutathione S-transferase tau 7 [Source:TAIR;Acc:AT2G29420]	probable glutathione S-transferase [Prunus mume]
TR12695|c0_g1_i1	Common with Day1/Day3/Day6	24.5328	11.2069	24.5328	6.06984	2.59581e-12	3.49975	S-adenosyl-L-methionine-dependent methyltransferases superfamily protein [Source:TAIR;Acc:AT4G22530]	putative methyltransferase DDB_G0268948, partial [Prunus mume]
TR15746|c0_g1_i1	Specific	2.61157	1.17778	2.61157	0.321621	0.000678656	3.49912	Integrase-type DNA-binding superfamily protein [Source:TAIR;Acc:AT3G23230]	ethylene-responsive transcription factor ERF098 [Prunus mume]
TR38569|c2_g1_i1	Common with Day1	0.680614	0.481182	0.680614	0.292828	2.3363e-05	3.49809	Leucine-rich repeat protein kinase family protein [Source:TAIR;Acc:AT5G49760]	probable leucine-rich repeat receptor-like protein kinase At5g49770 [Prunus mume]
TR27144|c0_g1_i1	Specific	0.446184	0.225391	0.446184	0.180513	0.0449312	3.49672		aminotransferase ALD1-like isoform X2 [Prunus mume]
TR20004|c0_g1_i1	Common with Day6	2.1855	1.75089	2.1855	0.180294	5.91452e-05	3.49618	Leucine-rich repeat protein kinase family protein [Source:TAIR;Acc:AT3G47570]	probable LRR receptor-like serine/threonine-protein kinase At3g47570 [Prunus mume]
TR11246|c1_g1_i1	Common with Day1	0.322715	0.0245332	0.322715	0.0260505	0.00583182	3.49563
TR13673|c1_g1_i1	Specific	0.783005	0.539228	0.783005	0.134889	0.0109632	3.4951	Leucine-rich repeat (LRR) family protein [Source:TAIR;Acc:AT1G33610]	receptor-like protein 12 [Prunus mume]
TR13203|c2_g1_i1	Common with Day1/Day6	29.0192	14.0695	29.0192	6.05827	6.71487e-09	3.49166	FAD-binding Berberine family protein [Source:TAIR;Acc:AT5G44360]	tetrahydrocannabinolic acid synthase-like [Prunus mume]
TR12702|c1_g1_i9	Common with Day1/Day3/Day6	7.89327	4.99189	7.89327	2.41729	1.43404e-11	3.49089	terpene synthase 03 [Source:TAIR;Acc:AT4G16740]	(E,E)-alpha-farnesene synthase-like [Prunus mume]
TR10629|c1_g1_i1	Common with Day3/Day6	1.82035	0.853336	1.82035	0.293815	0.000578406	3.48633	purple acid phosphatase 24 [Source:TAIR;Acc:AT4G24890]	probable inactive purple acid phosphatase 27 [Prunus mume]
TR13282|c1_g1_i1	Common with Day1/Day3/Day6	35.8481	17.3893	35.8481	11.2742	0.000230975	3.48053	UDP-glucosyl transferase 85A2 [Source:TAIR;Acc:AT1G22360]	UDP-glycosyltransferase 85A5-like isoform X1 [Prunus mume]
TR26952|c1_g6_i2	Common with Day3	0.26867	0.0414978	0.26867	0.0208085	0.0104566	3.47976		uncharacterized protein LOC103327120 [Prunus mume]
TR40461|c3_g3_i5	Common with Day3	0.355284	0.0498364	0.355284	0.0296821	0.00768532	3.47932	unknown protein; CONTAINS InterPro DOMAIN/s: Protein of unknown function DUF247, plant (InterPro:IPR004158), Protein of unknown function DUF862, eukaryotic (InterPro:IPR008580); BEST Arabidopsis thaliana protein match is: Plant protein of unknown fu /.../ (DUF247) (TAIR:AT5G11290.1); Has 1967 Blast hits to 1844 proteins in 183 species: Archae - 0; Bacteria - 6; Metazoa - 223; Fungi - 83; Plants -…	UPF0481 protein At3g47200-like [Prunus mume]
TR38500|c5_g1_i1	Common with Day1/Day6	40.9377	18.34	40.9377	12.75	3.02591e-06	3.47632	cytochrome P450, family 81, subfamily D, polypeptide 8 [Source:TAIR;Acc:AT4G37370]	isoflavone 2'-hydroxylase-like isoform X1 [Prunus mume]
TR10887|c1_g1_i1	Common with Day1/Day3	1.55151	0.429249	1.55151	0.121237	0.000424657	3.4743	Regulator of chromosome condensation (RCC1) family protein [Source:TAIR;Acc:AT3G53830]	ultraviolet-B receptor UVR8 [Prunus mume]
TR36916|c3_g1_i3	Common with Day3	0.275776	0.084931	0.275776	0.0390492	9.53504e-05	3.47269	Eukaryotic aspartyl protease family protein [Source:TAIR;Acc:AT5G22850]	aspartic proteinase-like protein 2 [Prunus mume]
TR25493|c0_g1_i3	Common with Day1	0.846617	0.143672	0.846617	0.195423	0.00176719	3.4726	Oxidoreductase, zinc-binding dehydrogenase family protein [Source:TAIR;Acc:AT1G23740]	2-methylene-furan-3-one reductase-like [Prunus mume]
TR12808|c3_g3_i5	Common with Day1/Day3	0.40179	0.137898	0.40179	0.143276	0.000786484	3.47095	elicitor-activated gene 3-2 [Source:TAIR;Acc:AT4G37990]	probable mannitol dehydrogenase [Prunus mume]
TR1356|c0_g1_i1	Common with Day6	0.460418	0.465822	0.460418	0.0388949	0.00198343	3.47007	S-adenosyl-L-methionine-dependent methyltransferases superfamily protein [Source:TAIR;Acc:AT1G68040]	probable S-adenosylmethionine-dependent methyltransferase At5g38100 [Prunus mume]
TR25906|c1_g3_i1	Common with Day1	0.254964	0.0215169	0.254964	0.0268636	0.00333391	3.46387	Hydrolase-like protein family [Source:TAIR;Acc:AT1G29120]	uncharacterized protein LOC103324942 [Prunus mume]
TR12162|c0_g1_i1	Common with Day6	1.14313	0.951067	1.14313	0.0944691	0.000480082	3.46083	wall associated kinase 5 [Source:TAIR;Acc:AT1G21230]	uncharacterized protein LOC103325361 [Prunus mume]
TR11895|c6_g1_i1	Common with Day3	0.947637	0.297743	0.947637	0.207829	0.000339041	3.46079	Transmembrane amino acid transporter family protein [Source:TAIR;Acc:AT1G47670]	lysine histidine transporter-like 8 [Prunus mume]
TR41315|c0_g1_i1	Common with Day1	1.38825	0.42927	1.38825	0.442518	0.000655195	3.45748
TR13232|c6_g1_i51	Specific	0.522845	0.099347	0.522845	0.0481714	0.00506535	3.45488	Protein phosphatase 2C family protein [Source:TAIR;Acc:AT1G47380]	probable protein phosphatase 2C 12 [Prunus mume]
TR25906|c1_g3_i7	Specific	0.0993639	0.00707677	0.0993639	0.00976422	0.0371491	3.45434	Hydrolase-like protein family [Source:TAIR;Acc:AT1G29120]	uncharacterized protein LOC103324942 [Prunus mume]
TR40110|c2_g4_i7	Common with Day3/Day6	3.48193	1.80651	3.48193	0.446186	3.54285e-06	3.45338	cyclic nucleotide gated channel 1 [Source:TAIR;Acc:AT5G53130]	uncharacterized protein LOC103332439 [Prunus mume]
TR5654|c0_g1_i1	Common with Day3	0.533344	0.28394	0.533344	0.101019	1.67913e-09	3.45319	Malectin/receptor-like protein kinase family protein [Source:TAIR;Acc:AT3G51550]	receptor-like protein kinase FERONIA [Prunus mume]
TR42645|c0_g1_i1	Specific	1.03964	0.756586	1.03964	0.106365	0.0115003	3.45285
TR12509|c6_g1_i9	Common with Day6	0.644234	0.446929	0.644234	0.0604253	0.000582755	3.45022	2-phosphoglycolate phosphatase 1 [Source:TAIR;Acc:AT5G36700]	phosphoglycolate phosphatase 1B, chloroplastic-like [Prunus mume]
TR39070|c0_g3_i1	Common with Day6	1.24889	0.715325	1.24889	0.104913	0.000879344	3.44934	C-terminal cysteine residue is changed to a serine 1 [Source:TAIR;Acc:AT1G11530]	thioredoxin-like protein CXXS1 [Prunus mume]
TR32368|c2_g11_i1	Specific	0.395896	0.107797	0.395896	0.0602239	0.0311358	3.44877	Ribosomal protein L36e family protein [Source:TAIR;Acc:AT2G37600]	60S ribosomal protein L36-2-like [Prunus mume]
TR13658|c4_g2_i8	Common with Day3	0.754621	0.323453	0.754621	0.074273	0.00133017	3.44824	NAC domain containing protein 100 [Source:TAIR;Acc:AT5G61430]	NAC domain-containing protein 100-like [Prunus mume]
TR41286|c0_g2_i1	Specific	0.324484	0.223253	0.324484	0.0499934	0.0108923	3.44505	Transducin/WD40 repeat-like superfamily protein [Source:TAIR;Acc:AT3G49180]	protein ROOT INITIATION DEFECTIVE 3, partial [Prunus mume]
TR33193|c0_g3_i1	Specific	0.423279	0.157652	0.423279	0.0953814	0.00534698	3.44371
TR26893|c2_g1_i1	Specific	1.34911	0.488918	1.34911	0.114497	0.00159064	3.44331
TR33095|c0_g1_i9	Common with Day1/Day3/Day6	5.6701	3.2812	5.6701	1.89653	1.06625e-06	3.44239	Aldolase-type TIM barrel family protein [Source:TAIR;Acc:AT5G64250]	nitronate monooxygenase [Prunus mume]
TR40034|c0_g1_i10	Common with Day3	4.42873	3.64803	4.42873	0.47378	0.000386034	3.43978	SWIB/MDM2 domain superfamily protein [Source:TAIR;Acc:AT4G26810]	upstream activation factor subunit UAF30 [Prunus mume]
TR20939|c0_g1_i1	Specific	0.751607	0.432225	0.751607	0.159481	0.0207303	3.43847	PDI-like 5-1 [Source:TAIR;Acc:AT1G07960]	protein disulfide-isomerase 5-1 [Prunus mume]
TR32324|c0_g1_i17	Common with Day3	0.32042	0.187813	0.32042	0.0277635	0.00206417	3.43776	Major facilitator superfamily protein [Source:TAIR;Acc:AT5G61520]	hexose carrier protein HEX6-like [Prunus mume]
TR13367|c0_g4_i1	Specific	0.150476	0.0986211	0.150476	0.0130505	0.00467424	3.43462	Concanavalin A-like lectin protein kinase family protein [Source:TAIR;Acc:AT5G06740]	probable L-type lectin-domain containing receptor kinase S.5 [Prunus mume]
TR40171|c2_g3_i1	Specific	0.342567	0.0543739	0.342567	0.0342815	0.0295894	3.43389	receptor serine/threonine kinase, putative [Source:TAIR;Acc:AT4G18250]	probable receptor-like protein kinase At1g67000 [Prunus mume]
TR40791|c0_g1_i1	Common with Day3/Day6	1.16863	0.644344	1.16863	0.111326	0.000243488	3.433	PR5-like receptor kinase [Source:TAIR;Acc:AT5G38280]	cysteine-rich receptor-like protein kinase 2 isoform X1 [Prunus mume]
TR38583|c2_g2_i5	Specific	0.443064	0.156348	0.443064	0.0525425	0.023483	3.43272	Disease resistance protein (CC-NBS-LRR class) family [Source:TAIR;Acc:AT1G63350]	B3 domain-containing protein Os04g0386900-like [Prunus mume]
TR13619|c1_g1_i1	Common with Day1/Day3	7.3523	1.52561	7.3523	1.45667	4.43135e-06	3.43254	12-oxophytodienoate reductase 2 [Source:TAIR;Acc:AT1G76690]	12-oxophytodienoate reductase 2-like [Prunus mume]
TR25581|c0_g1_i1	Common with Day1	2.88649	0.908788	2.88649	0.751853	1.30436e-05	3.43133	O-methyltransferase 1 [Source:TAIR;Acc:AT5G54160]	caffeic acid 3-O-methyltransferase-like [Prunus mume]
TR22475|c0_g1_i1	Common with Day6	0.739288	0.632548	0.739288	0.0651679	8.53382e-05	3.43112	Pectin lyase-like superfamily protein [Source:TAIR;Acc:AT5G14650]	polygalacturonase At1g48100 [Prunus mume]
TR10944|c0_g1_i4	Common with Day1	0.110329	0.0346396	0.110329	0.0324995	0.0120025	3.42981	phospholipase D delta [Source:TAIR;Acc:AT4G35790]	phospholipase D delta [Prunus mume]
TR42038|c0_g1_i1	Common with Day1/Day6	65.9821	48.1617	65.9821	10.2457	0.00893741	3.42921	Kunitz family trypsin and protease inhibitor protein [Source:TAIR;Acc:AT1G17860]	alpha-amylase/subtilisin inhibitor-like [Prunus mume]
TR38570|c1_g1_i3	Common with Day1/Day3/Day6	3.62454	1.60542	3.62454	0.705808	9.72787e-07	3.42844	alpha/beta-Hydrolases superfamily protein [Source:TAIR;Acc:AT1G47480]	2-hydroxyisoflavanone dehydratase-like [Prunus mume]
TR37819|c1_g5_i1	Common with Day1	53.4027	23.3324	53.4027	17.4112	0.010373	3.42834	S-adenosyl-L-methionine-dependent methyltransferases superfamily protein [Source:TAIR;Acc:AT2G41380]	putative methyltransferase DDB_G0268948 [Prunus mume]
TR7628|c0_g1_i1	Common with Day1/Day6	4.70761	2.48697	4.70761	1.18268	0.000111636	3.42588	alpha/beta-Hydrolases superfamily protein [Source:TAIR;Acc:AT3G23600]	endo-1,3;1,4-beta-D-glucanase-like [Prunus mume]
TR24907|c0_g2_i1	Common with Day6	3.19187	2.81741	3.19187	0.264874	9.92978e-05	3.42468	beta-1,3-glucanase 3 [Source:TAIR;Acc:AT3G57240]	glucan endo-1,3-beta-glucosidase, basic isoform-like [Prunus mume]
TR40461|c3_g1_i2	Specific	0.474274	0.167444	0.474274	0.161242	0.00135716	3.42014	unknown protein; CONTAINS InterPro DOMAIN/s: Protein of unknown function DUF247, plant (InterPro:IPR004158), Protein of unknown function DUF862, eukaryotic (InterPro:IPR008580); BEST Arabidopsis thaliana protein match is: Plant protein of unknown fu /.../ (DUF247) (TAIR:AT5G11290.1); Has 1967 Blast hits to 1844 proteins in 183 species: Archae - 0; Bacteria - 6; Metazoa - 223; Fungi - 83; Plants -…	UPF0481 protein At3g47200-like [Prunus mume]
TR13558|c2_g2_i2	Common with Day1	7.72527	2.50625	7.72527	2.28704	5.99603e-05	3.41981	12-oxophytodienoate reductase 2 [Source:TAIR;Acc:AT1G76690]	12-oxophytodienoate reductase 2-like [Prunus mume]
TR13278|c0_g1_i9	Common with Day1/Day3/Day6	3.20064	1.64695	3.20064	0.441839	1.74305e-14	3.41978	Coatomer, beta' subunit [Source:TAIR;Acc:AT3G15980]	coatomer subunit beta'-2-like [Prunus mume]
TR33199|c0_g1_i4	Common with Day6	1.9603	1.38889	1.9603	0.187177	0.00165551	3.41924		uncharacterized protein LOC103343756 [Prunus mume]
TR10896|c0_g1_i1	Common with Day1	4.26748	1.60882	4.26748	1.50733	0.00032913	3.41897	FMN-linked oxidoreductases superfamily protein [Source:TAIR;Acc:AT1G09400]	12-oxophytodienoate reductase 2-like [Prunus mume]
TR40464|c2_g3_i1	Specific	0.433094	0.271719	0.433094	0.0373593	0.0235435	3.41817		wall-associated receptor kinase-like 6 [Prunus mume]
TR32279|c0_g2_i14	Common with Day1	0.160061	0.334152	0.160061	0.309515	0.00552589	3.41688	lipid phosphate phosphatase 3 [Source:TAIR;Acc:AT3G02600]	lipid phosphate phosphatase 2 isoform X2 [Prunus mume]
TR13232|c3_g1_i1	Common with Day1/Day3	6.71645	3.78356	6.71645	1.65356	1.37899e-06	3.41378	phospholipase A 2A [Source:TAIR;Acc:AT2G26560]	patatin-like protein 2 [Prunus mume]
TR37829|c2_g1_i3	Common with Day1	1.2053	0.6073	1.2053	0.559811	0.000238134	3.41189	Eukaryotic aspartyl protease family protein [Source:TAIR;Acc:AT3G52500]	aspartic proteinase nepenthesin-1-like [Prunus mume]
TR10732|c0_g1_i2	Common with Day1/Day3/Day6	3.43097	1.92851	3.43097	1.58664	5.60616e-06	3.41003	cysteine synthase C1 [Source:TAIR;Acc:AT3G61440]	L-3-cyanoalanine synthase 1, mitochondrial isoform X1 [Prunus mume]
TR13458|c1_g1_i1	Common with Day1/Day3	3.16085	1.49973	3.16085	1.02055	3.30333e-07	3.40945	glutathione S-transferase tau 7 [Source:TAIR;Acc:AT2G29420]	probable glutathione S-transferase [Prunus mume]
TR12687|c0_g1_i1	Specific	1.65248	0.931069	1.65248	0.144413	0.000875774	3.40844
TR38530|c6_g3_i1	Common with Day1/Day3/Day6	9.75307	4.01063	9.75307	2.72558	0.00018217	3.40429	Cytochrome P450 superfamily protein [Source:TAIR;Acc:AT2G12190]	cytochrome P450 89A2-like [Prunus mume]
TR37108|c1_g1_i2	Common with Day3	0.411221	0.0765933	0.411221	0.0627265	0.000154651	3.40385		uncharacterized protein LOC103330540 [Prunus mume]
TR26232|c0_g3_i16	Common with Day6	0.324841	0.29263	0.324841	0.0295718	0.00435019	3.40251	Plant Tudor-like RNA-binding protein [Source:TAIR;Acc:AT4G32440]	uncharacterized protein LOC103341019 [Prunus mume]
TR39354|c0_g1_i1	Common with Day3/Day6	0.439829	0.271714	0.439829	0.0532546	0.00401953	3.40003	receptor-like protein kinase 1 [Source:TAIR;Acc:AT5G60900]	G-type lectin S-receptor-like serine/threonine-protein kinase RLK1 [Prunus mume]
TR13389|c1_g2_i13	Common with Day3/Day6	1.42726	0.762109	1.42726	0.151892	0.000578177	3.39994	Disease resistance protein (CC-NBS-LRR class) family [Source:TAIR;Acc:AT5G66900]	probable disease resistance protein At5g66900 [Prunus mume]
TR39528|c0_g1_i1	Common with Day3/Day6	3.97584	3.44471	3.97584	0.340225	3.07521e-05	3.3956
TR26796|c3_g2_i2	Specific	0.270628	0.0229219	0.270628	0.0268181	0.00591404	3.3945	Major facilitator superfamily protein [Source:TAIR;Acc:AT3G09470]	UNC93-like protein 3 [Prunus mume]
TR17397|c0_g1_i1	Specific	0.998409	0.0996624	0.998409	0.0996624	0.0270319	3.39238
TR4651|c1_g1_i1	Specific	0.826103	0.485559	0.826103	0.0808905	0.0281967	3.38681	Pyridoxal phosphate (PLP)-dependent transferases superfamily protein [Source:TAIR;Acc:AT3G62130]	uncharacterized aminotransferase C660.12c-like isoform X2 [Prunus mume]
TR13282|c1_g1_i2	Common with Day1	1.97146	0.398028	1.97146	0.204496	0.000323127	3.38673	UDP-glucosyl transferase 85A2 [Source:TAIR;Acc:AT1G22360]	UDP-glycosyltransferase 85A5-like [Prunus mume]
TR40464|c2_g1_i1	Specific	0.238924	0.118609	0.238924	0.020749	0.00367272	3.38563	wall associated kinase-like 1 [Source:TAIR;Acc:AT1G16120]	wall-associated receptor kinase-like 6 [Prunus mume]
TR9142|c0_g1_i1	Common with Day6	0.853501	0.691234	0.853501	0.277227	0.00245784	3.38485	pathogenesis-related family protein [Source:TAIR;Acc:AT1G78780]	pathogen-related protein-like [Prunus mume]
TR13673|c0_g1_i1	Common with Day3/Day6	1.12497	0.735911	1.12497	0.152894	0.000200686	3.3844	receptor like protein 7 [Source:TAIR;Acc:AT1G47890]	receptor-like protein 12 [Prunus mume]
TR30141|c0_g1_i1	Common with Day1/Day3	6.92456	3.29055	6.92456	1.86133	3.57168e-05	3.38091
TR38581|c2_g2_i2	Common with Day1/Day3/Day6	71.2016	34.1722	71.2016	20.4813	0.000292673	3.38044	indole-3-acetate beta-D-glucosyltransferase [Source:TAIR;Acc:AT4G15550]	anthocyanidin 3-O-glucoside 5-O-glucosyltransferase-like [Prunus mume]
TR32283|c0_g3_i8	Common with Day3	0.190613	0.0213954	0.190613	0.0178236	0.0385978	3.37897	Transducin family protein / WD-40 repeat family protein [Source:TAIR;Acc:AT4G33270]	cell division cycle 20.1, cofactor of APC complex-like isoform X2 [Prunus mume]
TR33128|c0_g1_i3	Common with Day6	1.08671	0.74918	1.08671	0.0988739	0.00331996	3.3773	minichromosome maintenance (MCM2/3/5) family protein [Source:TAIR;Acc:AT1G44900]	DNA replication licensing factor MCM2 [Prunus mume]
TR18078|c0_g1_i1	Common with Day1/Day3	3.00737	1.03427	3.00737	0.891806	0.00110774	3.37427
TR36408|c0_g1_i1	Common with Day1/Day6	3.02323	1.8338	3.02323	0.523581	4.50865e-09	3.3736	related to ABI3/VP1 2 [Source:TAIR;Acc:AT1G68840]	AP2/ERF and B3 domain-containing transcription repressor RAV2-like [Prunus mume]
TR13112|c1_g2_i16	Specific	0.161434	0.062598	0.161434	0.0138876	0.0395136	3.37114	topoisomerase 3alpha [Source:TAIR;Acc:AT5G63920]	DNA topoisomerase 3-alpha [Prunus mume]
TR12808|c3_g2_i3	Common with Day1/Day3	0.717493	0.315451	0.717493	0.225115	0.000102063	3.36968	elicitor-activated gene 3-2 [Source:TAIR;Acc:AT4G37990]	probable mannitol dehydrogenase [Prunus mume]
TR40178|c0_g1_i3	Specific	0.373005	0.180759	0.373005	0.0342821	0.00460747	3.36864	UDP-glucosyl transferase 85A5 [Source:TAIR;Acc:AT1G22370]	UDP-glycosyltransferase 85A5-like [Prunus mume]
TR32320|c1_g1_i12	Common with Day1	0.439426	0.208604	0.439426	0.0554223	0.00292963	3.36679	proline transporter 1 [Source:TAIR;Acc:AT2G39890]	proline transporter 2-like [Prunus mume]
TR11078|c0_g3_i7	Specific	0.561879	0.092424	0.561879	0.0528863	0.0289891	3.3656	Eukaryotic release factor 1 (eRF1) family protein [Source:TAIR;Acc:AT4G27650]	protein pelota isoform X2 [Prunus mume]
TR1397|c0_g1_i1	Common with Day3/Day6	12.1223	10.3784	12.1223	1.08912	1.98636e-05	3.36501		LOW QUALITY PROTEIN: glycine-rich cell wall structural protein 1.8-like [Prunus mume]
TR11448|c3_g1_i4	Common with Day1/Day3/Day6	1.5455	0.621338	1.5455	0.242582	1.11022e-15	3.36467	ATP sulfurylase 1 [Source:TAIR;Acc:AT3G22890]	LOW QUALITY PROTEIN: ATP sulfurylase 1, chloroplastic [Prunus mume]
TR40495|c5_g2_i7	Common with Day1/Day6	8.798	5.07113	8.798	1.11523	3.24556e-08	3.36172	Gag-Pol-related retrotransposon family protein [Source:TAIR;Acc:ATMG00300]	uncharacterized protein LOC103343416 [Prunus mume]
TR12405|c2_g2_i4	Common with Day3	0.566507	0.13359	0.566507	0.051152	0.0134037	3.36109
TR1377|c0_g2_i1	Specific	0.373245	0.165669	0.373245	0.0557728	0.000212763	3.35778	Aluminium activated malate transporter family protein [Source:TAIR;Acc:AT5G46600]	aluminum-activated malate transporter 8-like [Prunus mume]
TR33160|c1_g4_i2	Common with Day1/Day3/Day6	11.4011	5.58543	11.4011	6.02557	0.000270681	3.35604	NAD(P)-linked oxidoreductase superfamily protein [Source:TAIR;Acc:AT1G60710]	probable aldo-keto reductase 2 [Prunus mume]
TR11613|c0_g3_i2	Common with Day6	0.16923	0.0905251	0.16923	0.0201673	0.00199789	3.35453	Seven transmembrane MLO family protein [Source:TAIR;Acc:AT3G45290]	MLO-like protein 3 [Prunus mume]
TR36642|c2_g2_i4	Common with Day1/Day3	3.71498	1.18458	3.71498	1.25953	5.2208e-05	3.35161	glutathione S-transferase PHI 9 [Source:TAIR;Acc:AT2G30860]	glutathione S-transferase F9-like isoform X2 [Prunus mume]
TR13347|c4_g2_i1	Common with Day1/Day3	2.89341	1.06623	2.89341	0.624335	5.91033e-05	3.35068	UDP-glucosyl transferase 73C1 [Source:TAIR;Acc:AT2G36750]	UDP-glycosyltransferase 73C1-like [Prunus mume]
TR26766|c0_g1_i5	Common with Day3	1.05979	0.374815	1.05979	0.178131	0.00425505	3.35	basic chitinase [Source:TAIR;Acc:AT3G12500]	endochitinase-like [Prunus mume]
TR39064|c1_g1_i1	Specific	0.365463	0.145178	0.365463	0.0279786	0.00213615	3.3486	Ribosomal protein L14 [Source:TAIR;Acc:AT4G27090]	60S ribosomal protein L14-2-like [Prunus mume]
TR33969|c0_g1_i1	Specific	0.584959	0.406611	0.584959	0.20152	0.032613	3.34826
TR34367|c1_g1_i1	Common with Day1	0.749789	0.346942	0.749789	0.114254	6.36378e-07	3.34721
TR37829|c2_g1_i4	Common with Day1	4.62359	2.43013	4.62359	2.3685	0.000331135	3.34613	Eukaryotic aspartyl protease family protein [Source:TAIR;Acc:AT3G52500]	aspartic proteinase nepenthesin-1-like [Prunus mume]
TR12702|c1_g1_i4	Common with Day1/Day3/Day6	10.8468	4.77104	10.8468	2.38801	4.11743e-11	3.34446	terpene synthase 03 [Source:TAIR;Acc:AT4G16740]	(E,E)-alpha-farnesene synthase-like [Prunus mume]
TR24187|c1_g1_i1	Specific	1.23235	1.23235	1.23235	0.114308	0.0238196	3.34284
TR25471|c1_g1_i3	Common with Day1/Day3/Day6	15.3276	8.27595	15.3276	3.96705	0.000898001	3.34038	NAD(P)-binding Rossmann-fold superfamily protein [Source:TAIR;Acc:AT2G24190]	(+)-neomenthol dehydrogenase-like isoform X1 [Prunus mume]
TR22736|c1_g1_i3	Common with Day1/Day6	7.85046	3.20533	7.85046	2.41286	0.00607894	3.34029	Cellulase (glycosyl hydrolase family 5) protein [Source:TAIR;Acc:AT1G13130]	probable glucan 1,3-beta-glucosidase A [Prunus mume]
TR8494|c0_g1_i1	Specific	0.599651	0.228376	0.599651	0.16212	0.0214966	3.33782		uncharacterized protein LOC103329682 [Prunus mume]
TR13236|c1_g1_i1	Common with Day1	4.20653	1.87509	4.20653	1.56958	2.05485e-05	3.33296	Cytochrome P450 superfamily protein [Source:TAIR;Acc:AT3G28740]	isoflavone 2'-hydroxylase-like isoform X1 [Prunus mume]
TR7408|c0_g1_i1	Common with Day3	0.423565	0.195295	0.423565	0.0944562	0.000163426	3.33252	myb domain protein 15 [Source:TAIR;Acc:AT3G23250]	myb-related protein Myb4 [Prunus mume]
TR40858|c0_g1_i3	Common with Day1/Day3/Day6	3.05067	1.56049	3.05067	1.05716	0.000237531	3.33197	phosphate transporter 3;2 [Source:TAIR;Acc:AT3G48850]	mitochondrial phosphate carrier protein 2, mitochondrial [Prunus mume]
TR27031|c2_g1_i4	Common with Day1/Day3	0.55804	0.175206	0.55804	0.146563	5.87252e-05	3.33091		uncharacterized protein LOC103337510 [Prunus mume]
TR33095|c0_g3_i1	Specific	1.43551	1.01275	1.43551	0.805134	0.0014682	3.32611	Aldolase-type TIM barrel family protein [Source:TAIR;Acc:AT5G64250]	nitronate monooxygenase [Prunus mume]
TR33141|c4_g1_i11	Common with Day1	0.206116	0.0997512	0.206116	0.0505746	0.000329767	3.32324	HCO3- transporter family [Source:TAIR;Acc:AT1G15460]	boron transporter 4 [Prunus mume]
TR27022|c0_g1_i1	Common with Day1/Day3	17.6794	8.77651	17.6794	6.48721	5.74363e-05	3.32264	Terpenoid cyclases family protein [Source:TAIR;Acc:AT1G78950]	beta-amyrin synthase [Prunus mume]
TR13679|c1_g3_i7	Specific	0.35854	0.135677	0.35854	0.0346499	0.00889207	3.31966
TR13666|c4_g1_i3	Common with Day1/Day3/Day6	49.9848	29.941	49.9848	8.4307	2.18329e-08	3.31945	cytochrome P450, family 72, subfamily A, polypeptide 9 [Source:TAIR;Acc:AT3G14630]	cytochrome P450 CYP749A22-like [Prunus mume]
TR7039|c0_g1_i2	Common with Day1	4.2185	2.73613	4.2185	1.93234	1.01799e-05	3.31853	alpha/beta-Hydrolases superfamily protein [Source:TAIR;Acc:AT5G42930]	uncharacterized protein LOC103320345 [Prunus mume]
TR37858|c1_g1_i12	Common with Day3	0.80989	0.215203	0.80989	0.0746332	0.001902	3.31777	NADH:ubiquinone oxidoreductase, 17.2kDa subunit [Source:TAIR;Acc:AT4G26965]	uncharacterized protein LOC103326448 [Prunus mume]
TR26734|c4_g2_i13	Common with Day1/Day3/Day6	1.80822	1.14477	1.80822	0.166782	9.11716e-05	3.31507	fatty acid desaturase 5 [Source:TAIR;Acc:AT3G15850]	palmitoyl-monogalactosyldiacylglycerol delta-7 desaturase, chloroplastic-like [Prunus mume]
TR32331|c7_g1_i8	Common with Day1/Day6	4.30085	2.37231	4.30085	0.857866	5.27618e-09	3.31503	glutathione S-transferase tau 7 [Source:TAIR;Acc:AT2G29420]	probable glutathione S-transferase [Prunus mume]
TR26766|c0_g1_i2	Common with Day1/Day6	48.3683	32.2928	48.3683	8.69234	4.8807e-08	3.31337	basic chitinase [Source:TAIR;Acc:AT3G12500]	endochitinase-like [Prunus mume]
TR13501|c0_g1_i4	Specific	0.592968	0.292526	0.592968	0.129714	0.021782	3.31322	S-locus lectin protein kinase family protein [Source:TAIR;Acc:AT4G27290]	LOW QUALITY PROTEIN: G-type lectin S-receptor-like serine/threonine-protein kinase At4g27290 [Prunus mume]
TR26916|c0_g2_i3	Common with Day1/Day3	4.4514	2.52789	4.4514	0.629145	0.000490897	3.3087	GDSL-motif lipase 5 [Source:TAIR;Acc:AT1G53920]	GDSL esterase/lipase 2-like [Prunus mume]
TR37655|c0_g1_i4	Specific	0.327149	0.144191	0.327149	0.0333571	0.00538549	3.30627	Inositol monophosphatase family protein [Source:TAIR;Acc:AT3G02870]	inositol monophosphatase 3 [Prunus mume]
TR25836|c0_g1_i10	Common with Day3	0.668931	0.137634	0.668931	0.137634	0.0056327	3.30581	casein kinase 1 [Source:TAIR;Acc:AT4G26100]	casein kinase I isoform delta-like [Prunus mume]
TR33764|c0_g1_i2	Specific	0.227253	0.0836157	0.227253	0.0234464	0.0216201	3.301	S-adenosyl-L-methionine-dependent methyltransferases superfamily protein [Source:TAIR;Acc:AT5G40530]	ribosomal RNA-processing protein 8 [Prunus mume]
TR40173|c0_g1_i3	Specific	0.344331	0.0506376	0.344331	0.0466811	0.0197528	3.30095	AMP-dependent synthetase and ligase family protein [Source:TAIR;Acc:AT3G16170]	malonate--CoA ligase [Prunus mume]
TR34933|c0_g1_i9	Specific	1.87836	1.70398	1.87836	0.865369	0.00445868	3.29952	MATE efflux family protein [Source:TAIR;Acc:AT5G44050]	protein TRANSPARENT TESTA 12-like [Prunus mume]
TR20615|c1_g1_i1	Specific	0.173769	0.239654	0.173769	0.0828094	0.031099	3.29847	Pentatricopeptide repeat (PPR) superfamily protein [Source:TAIR;Acc:AT3G54980]	pentatricopeptide repeat-containing protein At3g54980, mitochondrial-like [Prunus mume]
TR32288|c3_g1_i1	Common with Day1	1.06252	0.501913	1.06252	0.396171	0.00180837	3.29288		uncharacterized protein LOC103342458 [Prunus mume]
TR13608|c5_g1_i1	Common with Day1/Day6	69.0839	36.3969	69.0839	16.0157	1.90732e-08	3.29119	Calcium-dependent phosphotriesterase superfamily protein [Source:TAIR;Acc:AT3G51430]	protein YLS2-like [Prunus mume]
TR18157|c0_g1_i1	Common with Day3	1.51732	0.92535	1.51732	0.320403	0.000642694	3.28933	disease resistance family protein / LRR family protein [Source:TAIR;Acc:AT2G34930]	LRR receptor-like serine/threonine-protein kinase FLS2 [Prunus mume]
TR25562|c2_g3_i1	Common with Day6	0.429664	0.354354	0.429664	0.0413863	0.00470794	3.28098	Leucine-rich repeat protein kinase family protein [Source:TAIR;Acc:AT3G47090]	probable LRR receptor-like serine/threonine-protein kinase At3g47570 [Prunus mume]
TR13670|c2_g2_i5	Common with Day1/Day3	8.08712	3.05697	8.08712	2.30306	6.75622e-06	3.2804	NAD(P)-binding Rossmann-fold superfamily protein [Source:TAIR;Acc:AT3G61220]	(+)-neomenthol dehydrogenase-like isoform X2 [Prunus mume]
TR40040|c0_g1_i1	Specific	2.49195	2.50471	2.49195	0.24259	0.00129691	3.27871	Jojoba acyl CoA reductase-related male sterility protein [Source:TAIR;Acc:AT3G11980]	fatty acyl-CoA reductase 2 [Prunus mume]
TR28942|c0_g1_i1	Specific	1.04048	0.224828	1.04048	0.0977734	0.0308022	3.27726
TR27020|c0_g1_i2	Specific	1.01774	0.639122	1.01774	0.158547	6.28902e-07	3.27307
TR12463|c2_g1_i1	Common with Day1	2.71031	0.954122	2.71031	0.626336	5.72684e-05	3.2713
TR26857|c1_g1_i2	Common with Day1	0.831118	0.370419	0.831118	0.327418	0.00234878	3.26962	UDP-glucosyl transferase 73B3 [Source:TAIR;Acc:AT4G34131]	UDP-glucose flavonoid 3-O-glucosyltransferase 7-like [Prunus mume]
TR32319|c1_g1_i1	Common with Day3/Day6	1.19381	0.608168	1.19381	0.11466	1.94862e-06	3.2641	ATPase E1-E2 type family protein / haloacid dehalogenase-like hydrolase family protein [Source:TAIR;Acc:AT3G22910]	calcium-transporting ATPase 12, plasma membrane-type-like [Prunus mume]
TR31416|c8_g4_i3	Specific	0.649328	0.512424	0.649328	0.0567761	0.0417472	3.26107
TR23168|c0_g1_i2	Common with Day1	0.457356	0.17822	0.457356	0.0910184	0.0184705	3.26054	Ribosomal L29 family protein [Source:TAIR;Acc:AT5G02610]	60S ribosomal protein L35 [Prunus mume]
TR11359|c1_g2_i4	Common with Day1/Day3	11.2286	5.28313	11.2286	3.36119	3.03596e-06	3.26042	alternative oxidase 2 [Source:TAIR;Acc:AT5G64210]	ubiquinol oxidase, mitochondrial-like [Prunus mume]
TR8874|c0_g1_i3	Common with Day1/Day6	8.63698	6.26872	8.63698	0.859438	0.000110911	3.25826	unknown protein; FUNCTIONS IN: molecular_function unknown; INVOLVED IN: response to oxidative stress; LOCATED IN: chloroplast; EXPRESSED IN: 18 plant structures; EXPRESSED DURING: 9 growth stages; BEST Arabidopsis thaliana protein match is: unknown /.../n (TAIR:AT3G46880.1); Has 1807 Blast hits to 1807 proteins in 277 species: Archae - 0; Bacteria - 0; Metazoa - 736; Fungi - 347; Plants - 385; Vi…	sericin-2 [Prunus mume]
TR26869|c7_g1_i2	Common with Day3	0.789026	0.371969	0.789026	0.188358	0.00262829	3.25535	HXXXD-type acyl-transferase family protein [Source:TAIR;Acc:AT5G42830]	uncharacterized acetyltransferase At3g50280-like [Prunus mume]
TR33646|c5_g5_i1	Common with Day3	7.91848	7.4104	7.91848	0.742351	0.00053285	3.25511	Serine protease inhibitor, potato inhibitor I-type family protein [Source:TAIR;Acc:AT2G38870]	glu S.griseus protease inhibitor-like [Prunus mume]
TR33092|c8_g1_i7	Common with Day3	1.78183	0.799224	1.78183	0.184558	0.000630559	3.25234	NAC domain containing protein 83 [Source:TAIR;Acc:AT5G13180]	NAC domain-containing protein 68 [Prunus mume]
TR13703|c1_g3_i6	Specific	0.526291	0.24487	0.526291	0.0714824	0.0467901	3.25194	adenosine deaminases;RNA binding;RNA binding;adenosine deaminases [Source:TAIR;Acc:AT1G01760]	tRNA-specific adenosine deaminase 1 [Prunus mume]
TR40173|c0_g1_i1	Common with Day1	0.810893	0.120847	0.810893	0.0844465	0.0167039	3.25069	AMP-dependent synthetase and ligase family protein [Source:TAIR;Acc:AT3G16170]	malonate--CoA ligase [Prunus mume]
TR12702|c1_g1_i5	Common with Day1/Day3	5.39827	4.18439	5.39827	0.953335	1.69154e-05	3.2498	terpene synthase 03 [Source:TAIR;Acc:AT4G16740]	(E,E)-alpha-farnesene synthase-like [Prunus mume]
TR17407|c0_g1_i1	Specific	1.18069	0.393634	1.18069	0.250427	0.0251088	3.24805
TR12856|c0_g2_i1	Specific	0.607747	0.41513	0.607747	0.0664102	0.00743029	3.24652
TR37849|c2_g1_i5	Common with Day1/Day3	0.953074	0.375254	0.953074	0.130595	0.000911516	3.24519	protein kinase-related [Source:TAIR;Acc:AT1G66940]	probable receptor-like protein kinase At1g67000 [Prunus mume]
TR10237|c0_g1_i4	Common with Day6	1.09935	1.1076	1.09935	0.108414	0.00488665	3.24497	NOD26-like intrinsic protein 7;1 [Source:TAIR;Acc:AT3G06100]	probable aquaporin NIP7-1 [Prunus mume]
TR36902|c0_g1_i10	Specific	0.169199	0.0720802	0.169199	0.0209736	0.000150319	3.24476	S-adenosylmethionine carrier 1 [Source:TAIR;Acc:AT4G39460]	S-adenosylmethionine carrier 1, chloroplastic/mitochondrial [Prunus mume]
TR13296|c0_g5_i13	Common with Day1/Day3/Day6	90.0313	49.144	90.0313	11.1607	6.50278e-07	3.23621	PYR1-like 11 [Source:TAIR;Acc:AT5G45860]	major allergen Pru ar 1-like [Prunus mume]
TR27007|c3_g3_i2	Common with Day1	88.1008	60.9726	88.1008	10.9122	0.000319666	3.23605	unknown protein; FUNCTIONS IN: molecular_function unknown; INVOLVED IN: biological_process unknown; LOCATED IN: endomembrane system; EXPRESSED IN: 6 plant structures; EXPRESSED DURING: 4 anthesis, F mature embryo stage, petal differentiation and exp /.../ stage, E expanded cotyledon stage; BEST Arabidopsis thaliana protein match is: unknown protein (TAIR:AT3G62730.1); Has 169 Blast hits to 169 pr…	desiccation-related protein PCC13-62-like [Prunus mume]
TR37796|c1_g2_i12	Common with Day1	11.5951	5.94212	11.5951	3.60494	2.66942e-05	3.23529	NAD(P)-binding Rossmann-fold superfamily protein [Source:TAIR;Acc:AT1G07440]	tropinone reductase homolog At1g07440-like [Prunus mume]
TR12644|c0_g2_i1	Common with Day3/Day6	1.14376	0.702366	1.14376	0.134566	9.38454e-06	3.23512	glutamate receptor 2.8 [Source:TAIR;Acc:AT2G29110]	glutamate receptor 2.8-like [Prunus mume]
TR6742|c0_g2_i1	Specific	0.609929	0.254648	0.609929	0.0667636	0.0031782	3.23433	heat shock protein 70 [Source:TAIR;Acc:AT3G12580]	heat shock 70 kDa protein 18-like [Prunus mume]
TR37821|c0_g2_i3	Common with Day6	2.12444	1.85586	2.12444	0.219053	0.000364868	3.23147	Leucine-rich repeat protein kinase family protein [Source:TAIR;Acc:AT3G47580]	probable LRR receptor-like serine/threonine-protein kinase At3g47570 [Prunus mume]
TR13347|c4_g2_i5	Common with Day3	0.675925	0.000351184	0.675925	0.066887	0.00432901	3.23126	UDP-glucosyl transferase 73C1 [Source:TAIR;Acc:AT2G36750]	UDP-glycosyltransferase 73C1-like [Prunus mume]
TR25865|c0_g1_i6	Common with Day6	0.288977	0.22191	0.288977	0.0496601	0.00163175	3.22909		uncharacterized protein LOC103326342 [Prunus mume]
TR21414|c0_g1_i1	Common with Day1/Day6	14.8192	7.48177	14.8192	3.88853	3.7121e-05	3.22852	LOB domain-containing protein 11 [Source:TAIR;Acc:AT2G28500]	LOB domain-containing protein 1-like [Prunus mume]
TR24269|c0_g1_i1	Common with Day1/Day3/Day6	9.60605	4.87476	9.60605	2.33452	0	3.22551	Disease resistance-responsive (dirigent-like protein) family protein [Source:TAIR;Acc:AT1G64160]	disease resistance response protein 206-like [Prunus mume]
TR454|c0_g1_i1	Common with Day6	0.879788	0.879505	0.879788	0.0885771	0.0213573	3.22409	Peroxidase superfamily protein [Source:TAIR;Acc:AT2G22420]	peroxidase 17-like [Prunus mume]
TR7248|c2_g1_i1	Specific	0.482837	0.537275	0.482837	0.0679158	0.0323541	3.22078	glyoxal oxidase-related protein [Source:TAIR;Acc:AT5G19580]	uncharacterized protein LOC103338188 [Prunus mume]
TR10629|c3_g1_i1	Specific	1.61768	0.598738	1.61768	0.199085	0.000559473	3.22034	purple acid phosphatase 27 [Source:TAIR;Acc:AT5G50400]	probable inactive purple acid phosphatase 27 [Prunus mume]
TR17100|c0_g1_i1	Common with Day1	3.71805	1.67324	3.71805	0.857276	9.402e-05	3.21796	Integrase-type DNA-binding superfamily protein [Source:TAIR;Acc:AT3G23230]	ethylene-responsive transcription factor ERF098 [Prunus mume]
TR13639|c2_g1_i9	Common with Day1/Day3	8.7396	4.091	8.7396	2.54295	0.00098926	3.21785	cellulose synthase like G1 [Source:TAIR;Acc:AT4G24010]	cellulose synthase-like protein G2 [Prunus mume]
TR8188|c0_g2_i1	Common with Day1	0.615588	0.210241	0.615588	0.172165	0.0104608	3.21633	CONTAINS InterPro DOMAIN/s: Ubiquitin-conjugating enzyme/RWD-like (InterPro:IPR016135), Ubiquitin-fold modifier-conjugating enzyme 1 (InterPro:IPR014806); Has 269 Blast hits to 269 proteins in 110 species: Archae - 0; Bacteria - 0; Metazoa - 175; Fu /.../0; Plants - 42; Viruses - 0; Other Eukaryotes - 52 (source: NCBI BLink). [Source:TAIR;Acc:AT1G27530]	ubiquitin-fold modifier-conjugating enzyme 1 [Prunus mume]
TR14805|c0_g1_i1	Specific	1.0329	0.928932	1.0329	0.108512	0.049862	3.21508
TR32987|c4_g1_i4	Common with Day1/Day6	7.02355	3.20066	7.02355	1.3864	5.79078e-05	3.21505	methyl esterase 1 [Source:TAIR;Acc:AT2G23620]	salicylic acid-binding protein 2-like [Prunus mume]
TR13525|c1_g1_i15	Specific	0.499105	0.248909	0.499105	0.253177	0.00145976	3.21189	unknown protein; Has 29 Blast hits to 26 proteins in 11 species: Archae - 2; Bacteria - 0; Metazoa - 0; Fungi - 0; Plants - 27; Viruses - 0; Other Eukaryotes - 0 (source: NCBI BLink). [Source:TAIR;Acc:AT4G12540]	uncharacterized protein LOC103327833 [Prunus mume]
TR12868|c7_g1_i10	Common with Day3/Day6	0.336704	0.177723	0.336704	0.0819065	0.00277838	3.21108	PYRIMIDINE 4 [Source:TAIR;Acc:AT3G08860]	alanine--glyoxylate aminotransferase 2 homolog 2, mitochondrial-like [Prunus mume]
TR13122|c7_g3_i1	Common with Day1/Day3	1.87972	0.605916	1.87972	0.528393	0.0001317	3.2079
TR39304|c0_g1_i2	Common with Day6	1.71424	1.7093	1.71424	0.183668	0.000455289	3.20266	Peroxidase superfamily protein [Source:TAIR;Acc:AT2G37130]	peroxidase 21 [Prunus mume]
TR13666|c7_g1_i1	Common with Day1/Day3	26.9665	13.7158	26.9665	4.45615	1.30093e-07	3.20069	cytochrome P450, family 735, subfamily A, polypeptide 1 [Source:TAIR;Acc:AT5G38450]	cytochrome P450 CYP749A22-like [Prunus mume]
TR7771|c1_g1_i1	Common with Day1/Day3/Day6	12.4019	5.6983	12.4019	3.17369	2.22045e-16	3.20014	S-adenosyl-L-methionine-dependent methyltransferases superfamily protein [Source:TAIR;Acc:AT1G68040]	probable S-adenosylmethionine-dependent methyltransferase At5g37990 [Prunus mume]
TR12042|c2_g3_i8	Common with Day1/Day3	42.9228	24.0877	42.9228	7.40138	3.6423e-06	3.20005	Cytochrome P450 superfamily protein [Source:TAIR;Acc:AT2G26710]	cytochrome P450 CYP749A22-like [Prunus mume]
TR13418|c2_g1_i1	Specific	0.932785	0.219722	0.932785	0.20831	0.0152707	3.19927
TR6518|c0_g1_i1	Common with Day3	169.768	87.7097	169.768	49.1628	0.0162238	3.19732	glutathione S-transferase TAU 8 [Source:TAIR;Acc:AT3G09270]	probable glutathione S-transferase [Prunus mume]
TR23995|c0_g2_i1	Common with Day1	1.1408	0.732084	1.1408	0.337515	0.000861106	3.19678	plant U-box 24 [Source:TAIR;Acc:AT3G11840]	E3 ubiquitin-protein ligase PUB24-like [Prunus mume]
TR2077|c0_g1_i1	Specific	1.76253	1.76253	1.76253	0.182032	0.00287757	3.18744		uncharacterized protein LOC103332707 [Prunus mume]
TR13486|c1_g1_i23	Common with Day6	0.979704	0.617117	0.979704	0.122819	0.000108914	3.18572	serine carboxypeptidase-like 18 [Source:TAIR;Acc:AT1G33540]	serine carboxypeptidase-like 18 isoform X3 [Prunus mume]
TR37845|c4_g2_i1	Common with Day3/Day6	16.7533	14.0013	16.7533	2.03074	5.03287e-05	3.18311	UDP-glucosyl transferase 85A2 [Source:TAIR;Acc:AT1G22360]	UDP-glycosyltransferase 85A2-like [Prunus mume]
TR40133|c2_g2_i13	Specific	0.121155	0.0421119	0.121155	0.039609	0.0191906	3.18275	ubiquitin-conjugating enzyme 32 [Source:TAIR;Acc:AT3G17000]	uncharacterized protein LOC103339385 [Prunus mume]
TR2103|c0_g1_i1	Specific	2.28648	2.30269	2.28648	0.239432	0.00224067	3.18154	O-Glycosyl hydrolases family 17 protein [Source:TAIR;Acc:AT3G23770]	probable glucan endo-1,3-beta-glucosidase A6 [Prunus mume]
TR5681|c1_g1_i1	Specific	0.361981	0.240375	0.361981	0.0365306	0.0106571	3.1808	NAC 007 [Source:TAIR;Acc:AT1G12260]	NAC domain-containing protein 7-like [Prunus mume]
TR40605|c0_g1_i1	Common with Day3	2.94228	1.86968	2.94228	0.863553	1.58985e-06	3.18058
TR13558|c1_g2_i1	Common with Day1	53.2599	26.0639	53.2599	25.5993	0.00030817	3.17937	12-oxophytodienoate reductase 2 [Source:TAIR;Acc:AT1G76690]	12-oxophytodienoate reductase 2-like [Prunus mume]
TR33925|c0_g1_i1	Common with Day1/Day3	4.19135	2.35918	4.19135	1.03396	6.87424e-10	3.17925	AGAMOUS-like 29 [Source:TAIR;Acc:AT2G34440]	agamous-like MADS-box protein AGL62 [Prunus mume]
TR26666|c0_g1_i6	Common with Day6	1.58597	1.40858	1.58597	0.173682	0.00134747	3.17785		uncharacterized protein LOC103343212 [Prunus mume]
TR13414|c3_g1_i6	Common with Day6	0.996464	0.727718	0.996464	0.204102	0.0010092	3.17756	ATP binding;GTP binding;nucleotide binding;nucleoside-triphosphatases [Source:TAIR;Acc:AT5G47260]	probable disease resistance protein At4g27220 [Prunus mume]
TR13670|c2_g4_i1	Common with Day1/Day3/Day6	136.782	56.8478	136.782	37.1543	3.7909e-05	3.17648	NAD(P)-binding Rossmann-fold superfamily protein [Source:TAIR;Acc:AT3G61220]	(+)-neomenthol dehydrogenase-like [Prunus mume]
TR13452|c1_g2_i2	Common with Day1/Day3	3.04742	1.43493	3.04742	0.487432	0.00164221	3.17539		cysteine-rich repeat secretory protein 38-like [Prunus mume]
TR38064|c3_g1_i4	Common with Day3/Day6	0.766538	0.453882	0.766538	0.109579	0.000156674	3.17437	S-domain-1 29 [Source:TAIR;Acc:AT1G61380]	G-type lectin S-receptor-like serine/threonine-protein kinase At1g61500 [Prunus mume]
TR40104|c1_g1_i1	Common with Day6	1.97899	1.35824	1.97899	0.22416	0.000109962	3.17206	disease resistance family protein / LRR family protein [Source:TAIR;Acc:AT2G34930]	LRR receptor-like serine/threonine-protein kinase GSO1 [Prunus mume]
TR37845|c4_g1_i5	Common with Day3	0.642854	0.252428	0.642854	0.0937625	0.000111981	3.17013	UDP-glucosyl transferase 85A2 [Source:TAIR;Acc:AT1G22360]	UDP-glycosyltransferase 85A2-like [Prunus mume]
TR12048|c0_g1_i8	Specific	0.350653	0.053483	0.350653	0.0372626	0.00593788	3.16546	Nucleotide/sugar transporter family protein [Source:TAIR;Acc:AT3G14410]	probable sugar phosphate/phosphate translocator At3g14410 [Prunus mume]
TR40173|c0_g1_i4	Common with Day1	0.656874	0.365229	0.656874	0.263865	0.000712281	3.16474	AMP-dependent synthetase and ligase family protein [Source:TAIR;Acc:AT3G16170]	malonate--CoA ligase [Prunus mume]
TR38774|c0_g1_i1	Specific	0.831862	0.436485	0.831862	0.213226	0.0201285	3.16414
TR6332|c0_g1_i1	Common with Day6	5.25974	3.32822	5.25974	0.778885	0.000441387	3.16264	SAUR-like auxin-responsive protein family [Source:TAIR;Acc:AT4G34760]	auxin-induced protein 15A [Prunus mume]
TR41279|c0_g3_i16	Common with Day1	0.23814	0.0380522	0.23814	0.0242884	0.0104713	3.16126	RING/U-box superfamily protein [Source:TAIR;Acc:AT3G55530]	E3 ubiquitin-protein ligase SDIR1 isoform X1 [Prunus mume]
TR40110|c2_g5_i12	Common with Day1/Day6	1.00889	0.77261	1.00889	0.15188	0.00468628	3.15737	cyclic nucleotide gated channel 1 [Source:TAIR;Acc:AT5G53130]	uncharacterized protein LOC103332439 [Prunus mume]
TR27002|c1_g3_i3	Common with Day1/Day3	1.10763	0.37165	1.10763	0.291052	7.06735e-05	3.15642	threonine aldolase 1 [Source:TAIR;Acc:AT1G08630]	probable low-specificity L-threonine aldolase 1 [Prunus mume]
TR13155|c3_g2_i1	Common with Day3/Day6	2.35741	1.22635	2.35741	0.701713	0.000490342	3.15548	UDP-glucosyltransferase 73B2 [Source:TAIR;Acc:AT4G34135]	UDP-glucose flavonoid 3-O-glucosyltransferase 7-like [Prunus mume]
TR13296|c0_g5_i1	Common with Day3/Day6	23.6344	13.4828	23.6344	2.91921	0.00259816	3.15258	MLP-like protein 423 [Source:TAIR;Acc:AT1G24020]	major allergen Pru ar 1-like [Prunus mume]
TR5680|c0_g1_i1	Common with Day6	3.28776	2.35794	3.28776	0.443974	0.00276687	3.1507	2-oxoglutarate (2OG) and Fe(II)-dependent oxygenase superfamily protein [Source:TAIR;Acc:AT5G05600]	flavonol synthase/flavanone 3-hydroxylase [Prunus mume]
TR11897|c1_g1_i13	Common with Day1/Day3	0.47706	0.126807	0.47706	0.0497052	0.000165269	3.14715	beta-galactosidase 12 [Source:TAIR;Acc:AT4G26140]	LOW QUALITY PROTEIN: beta-galactosidase [Prunus mume]
TR17123|c0_g1_i1	Common with Day3	2.82304	1.07499	2.82304	0.689617	1.58921e-07	3.14518		scopoletin glucosyltransferase-like [Prunus mume]
TR13193|c2_g1_i11	Specific	0.881202	0.42779	0.881202	0.34751	0.0110392	3.14138		tail-anchored protein insertion receptor WRB-like [Prunus mume]
TR13670|c2_g2_i3	Common with Day1/Day3	28.3488	9.9212	28.3488	9.37069	1.68527e-05	3.14086	NAD(P)-binding Rossmann-fold superfamily protein [Source:TAIR;Acc:AT3G61220]	uncharacterized protein LOC103331896 [Prunus mume]
TR13670|c2_g2_i7	Common with Day1	1.57002	0.343408	1.57002	0.365907	0.00315023	3.13652	NAD(P)-binding Rossmann-fold superfamily protein [Source:TAIR;Acc:AT1G01800]	uncharacterized protein LOC103331916 [Prunus mume]
TR10822|c0_g1_i2	Common with Day3	0.329125	0.0432879	0.329125	0.0329969	0.0168565	3.13561	carboxypeptidase D, putative [Source:TAIR;Acc:AT1G71696]	carboxypeptidase D isoform X2 [Prunus mume]
TR13652|c1_g1_i2	Common with Day1/Day3/Day6	2.00131	0.845621	2.00131	0.315115	0.000970203	3.13166	NAD(P)-binding Rossmann-fold superfamily protein [Source:TAIR;Acc:AT4G27250]	anthocyanidin reductase-like [Prunus mume]
TR39954|c0_g1_i1	Common with Day1/Day3	13.3212	7.14676	13.3212	3.76391	1.39797e-06	3.12718
TR27022|c1_g2_i8	Common with Day1/Day3	2.38884	1.26377	2.38884	0.783054	0.00443135	3.12701	cycloartenol synthase 1 [Source:TAIR;Acc:AT2G07050]	cycloartenol synthase [Prunus mume]
TR33095|c0_g1_i6	Common with Day1	164.187	76.5481	164.187	54.2891	0.00385409	3.12323	Aldolase-type TIM barrel family protein [Source:TAIR;Acc:AT5G64250]	nitronate monooxygenase [Prunus mume]
TR25471|c1_g2_i2	Common with Day1/Day3/Day6	172.712	65.7635	172.712	45.4262	0.00103615	3.12	NAD(P)-binding Rossmann-fold superfamily protein [Source:TAIR;Acc:AT3G61220]	(+)-neomenthol dehydrogenase-like [Prunus mume]
TR26726|c2_g2_i6	Specific	0.250668	0.0951703	0.250668	0.0382188	0.0323481	3.11929	PQ-loop repeat family protein / transmembrane family protein [Source:TAIR;Acc:AT5G40670]	cystinosin homolog [Prunus mume]
TR36202|c0_g1_i1	Common with Day6	0.610849	0.609803	0.610849	0.0657172	0.00388288	3.11849	Chalcone and stilbene synthase family protein [Source:TAIR;Acc:AT4G34850]	chalcone synthase [Prunus mume]
TR28697|c0_g1_i1	Specific	0.697681	0.697681	0.697681	0.0745106	0.0226096	3.11841	nodulin MtN21 /EamA-like transporter family protein [Source:TAIR;Acc:AT2G39510]	WAT1-related protein At2g39510-like [Prunus mume]
TR13433|c3_g5_i1	Common with Day3/Day6	1.56609	0.853684	1.56609	0.271514	0.000593239	3.11672	heat shock protein 70 (Hsp 70) family protein [Source:TAIR;Acc:AT1G56410]	heat shock cognate 70 kDa protein-like [Prunus mume]
TR37884|c1_g1_i5	Common with Day1/Day3	1.95673	0.493335	1.95673	0.479392	3.11837e-05	3.11312	NAD(P)-binding Rossmann-fold superfamily protein [Source:TAIR;Acc:AT3G61220]	(+)-neomenthol dehydrogenase-like [Prunus mume]
TR40584|c1_g1_i1	Specific	0.415177	0.291082	0.415177	0.0541846	0.00115739	3.11143	GRAS family transcription factor [Source:TAIR;Acc:AT5G66770]	nodulation-signaling pathway 2 protein-like [Prunus mume]
TR12464|c2_g1_i1	Common with Day1/Day3	28.3539	9.70034	28.3539	7.39347	2.38204e-05	3.11007	12-oxophytodienoate reductase 2 [Source:TAIR;Acc:AT1G76690]	12-oxophytodienoate reductase 2-like [Prunus mume]
TR33214|c3_g1_i6	Common with Day1	3.30999	2.14871	3.30999	0.63451	2.20655e-08	3.10844	Leucine-rich receptor-like protein kinase family protein [Source:TAIR;Acc:AT1G72300]	receptor-like protein 2 [Prunus mume]
TR37009|c0_g1_i1	Specific	0.341458	0.192384	0.341458	0.047731	5.54357e-05	3.10344	heat shock protein 70 [Source:TAIR;Acc:AT3G12580]	probable mediator of RNA polymerase II transcription subunit 37c isoform X2 [Prunus mume]
TR33133|c4_g1_i5	Common with Day6	2.05302	1.73966	2.05302	0.219932	0.00128244	3.10285	phloem protein 2-A1 [Source:TAIR;Acc:AT4G19840]	uncharacterized protein PHLOEM PROTEIN 2-LIKE A4-like [Prunus mume]
TR4509|c1_g1_i1	Common with Day1/Day6	1.74268	1.13141	1.74268	0.729054	0.00113742	3.10248
TR38500|c2_g1_i1	Specific	2.09189	1.0867	2.09189	0.514059	0.0035237	3.10146		isoflavone 2'-hydroxylase-like isoform X1 [Prunus mume]
TR11827|c1_g1_i2	Common with Day6	5.46806	5.46933	5.46806	0.573471	0.000933399	3.10109	SAUR-like auxin-responsive protein family [Source:TAIR;Acc:AT5G18020]	indole-3-acetic acid-induced protein ARG7-like [Prunus mume]
TR32987|c4_g1_i2	Common with Day1/Day6	121.432	73.2841	121.432	33.4278	4.85716e-07	3.10067	methyl esterase 1 [Source:TAIR;Acc:AT2G23620]	salicylic acid-binding protein 2-like [Prunus mume]
TR33715|c0_g1_i6	Common with Day1/Day6	1.71292	0.974428	1.71292	0.226247	1.26376e-05	3.09944	FBD, F-box and Leucine Rich Repeat domains containing protein [Source:TAIR;Acc:AT3G49030]	putative F-box/FBD/LRR-repeat protein At5g22610 [Prunus mume]
TR33862|c0_g2_i1	Common with Day1/Day3/Day6	6.23471	3.25527	6.23471	1.14051	7.65293e-09	3.09867	2-oxoglutarate (2OG) and Fe(II)-dependent oxygenase superfamily protein [Source:TAIR;Acc:AT5G05600]	LOW QUALITY PROTEIN: protein SRG1-like [Prunus mume]
TR39954|c0_g1_i3	Specific	2.39302	1.5312	2.39302	0.306251	0.000125258	3.09707
TR13379|c5_g2_i8	Common with Day1/Day3	1.50016	0.405468	1.50016	0.33363	1.04236e-05	3.09697	2-oxoglutarate (2OG) and Fe(II)-dependent oxygenase superfamily protein [Source:TAIR;Acc:AT3G19000]	thebaine 6-O-demethylase-like [Prunus mume]
TR13039|c1_g1_i4	Specific	0.649274	0.402768	0.649274	0.245644	0.00246024	3.09663	Spo11/DNA topoisomerase VI, subunit A protein [Source:TAIR;Acc:AT3G13170]	meiotic recombination protein SPO11-1 [Prunus mume]
TR21347|c0_g2_i1	Specific	0.653981	0.472295	0.653981	0.0533541	0.0176389	3.09417	ARM repeat superfamily protein [Source:TAIR;Acc:AT5G18980]	uncharacterized protein LOC103322863 [Prunus mume]
TR13155|c3_g4_i1	Common with Day1	1.69333	1.04658	1.69333	0.689227	0.000320634	3.0917	UDP-glucosyltransferase 73B2 [Source:TAIR;Acc:AT4G34135]	UDP-glucose flavonoid 3-O-glucosyltransferase 7-like [Prunus mume]
TR13639|c2_g1_i14	Common with Day1/Day3	4.41971	2.06507	4.41971	1.58399	0.000938448	3.09094	cellulose synthase like G1 [Source:TAIR;Acc:AT4G24010]	cellulose synthase-like protein G3 [Prunus mume]
TR12687|c1_g1_i1	Common with Day3/Day6	5.13814	2.93852	5.13814	0.585593	6.7722e-05	3.09079	Calcium-binding EF-hand family protein [Source:TAIR;Acc:AT5G39670]	probable calcium-binding protein CML45 [Prunus mume]
TR13434|c1_g2_i1	Common with Day1/Day3/Day6	56.0143	27.6713	56.0143	17.7158	3.79352e-05	3.08969	UDP-glucosyl transferase 85A5 [Source:TAIR;Acc:AT1G22370]	UDP-glycosyltransferase 85A5-like isoform X1 [Prunus mume]
TR29908|c0_g1_i1	Specific	0.840101	0.4904	0.840101	0.212928	0.0370835	3.08803	NAD(P)-binding Rossmann-fold superfamily protein [Source:TAIR;Acc:AT2G29170]	tropinone reductase homolog At1g07440-like [Prunus mume]
TR12702|c1_g1_i8	Common with Day1/Day6	12.4558	5.67792	12.4558	3.16218	5.74006e-07	3.08686	terpene synthase 02 [Source:TAIR;Acc:AT4G16730]	(E,E)-alpha-farnesene synthase-like [Prunus mume]
TR20457|c0_g2_i1	Specific	1.14028	0.690588	1.14028	0.408053	3.04265e-06	3.08452
TR13648|c1_g3_i1	Specific	1.12698	0.581953	1.12698	0.154107	0.00527314	3.08323
TR10710|c0_g1_i1	Common with Day1/Day3	6.2304	2.85769	6.2304	2.07204	0.00144675	3.08194		(+)-neomenthol dehydrogenase-like isoform X1 [Prunus mume]
TR8476|c0_g1_i1	Common with Day6	1.8919	1.17135	1.8919	0.19598	0.00147723	3.07708	WD-40 repeat family protein [Source:TAIR;Acc:AT5G67320]	F-box-like/WD repeat-containing protein TBL1XR1 [Prunus mume]
TR11972|c1_g1_i2	Common with Day6	1.1449	0.668113	1.1449	0.109073	0.00500824	3.07621	unknown protein; Has 96 Blast hits to 96 proteins in 48 species: Archae - 0; Bacteria - 0; Metazoa - 0; Fungi - 47; Plants - 38; Viruses - 0; Other Eukaryotes - 11 (source: NCBI BLink). [Source:TAIR;Acc:AT1G76200]	NADH dehydrogenase [ubiquinone] 1 beta subcomplex subunit 2 [Prunus mume]
TR36902|c0_g1_i13	Common with Day1	0.359912	0.0221268	0.359912	0.0409527	0.0146221	3.0741	S-adenosylmethionine carrier 1 [Source:TAIR;Acc:AT4G39460]	S-adenosylmethionine carrier 1, chloroplastic/mitochondrial [Prunus mume]
TR26921|c3_g1_i16	Common with Day6	0.936742	0.709801	0.936742	0.108225	0.00495966	3.0718
TR13525|c1_g1_i22	Common with Day1/Day3	2.16973	0.717237	2.16973	0.454184	0.000641372	3.06922	unknown protein; Has 29 Blast hits to 26 proteins in 11 species: Archae - 2; Bacteria - 0; Metazoa - 0; Fungi - 0; Plants - 27; Viruses - 0; Other Eukaryotes - 0 (source: NCBI BLink). [Source:TAIR;Acc:AT4G12540]	uncharacterized protein LOC103327833 [Prunus mume]
TR13597|c1_g2_i1	Common with Day6	0.698857	0.526715	0.698857	0.0783499	0.0189026	3.06864	subtilase 4.13 [Source:TAIR;Acc:AT5G59120]	cucumisin-like [Prunus mume]
TR40160|c0_g2_i1	Common with Day1/Day3	23.2616	13.1073	23.2616	10.2492	9.73926e-07	3.06486		hydroquinone glucosyltransferase-like [Prunus mume]
TR9890|c0_g1_i2	Common with Day3	1.21274	0.615334	1.21274	0.144033	0.000716075	3.06457	Outward rectifying potassium channel protein [Source:TAIR;Acc:AT5G55630]	two-pore potassium channel 1-like [Prunus mume]
TR12901|c1_g2_i1	Common with Day1/Day3	82.5405	50.0363	82.5405	19.3242	2.0727e-07	3.06228	pathogenesis-related 4 [Source:TAIR;Acc:AT3G04720]	pathogenesis-related protein PR-4-like [Prunus mume]
TR13272|c2_g1_i1	Common with Day1	1.78227	0.984928	1.78227	0.544163	0.000378708	3.06197
TR26707|c6_g2_i2	Common with Day6	2.77108	2.41628	2.77108	0.427281	0.000168725	3.06099		uncharacterized protein LOC103330952 isoform X1 [Prunus mume]
TR22515|c0_g1_i1	Common with Day6	2.65085	1.71689	2.65085	0.319983	0.00320691	3.0602
TR9818|c0_g1_i1	Common with Day3/Day6	1.63119	1.10684	1.63119	0.183074	0.000349037	3.05952		cytochrome P450 CYP749A22-like [Prunus mume]
TR6408|c0_g1_i1	Common with Day6	0.621923	0.393473	0.621923	0.0823234	0.00135689	3.0593		uncharacterized protein LOC103329981 [Prunus mume]
TR33141|c5_g3_i9	Common with Day6	0.786258	0.571944	0.786258	0.216324	0.00303696	3.05924
TR13618|c1_g2_i7	Specific	0.34156	0.0956468	0.34156	0.101777	0.0281546	3.05615	wall associated kinase-like 7 [Source:TAIR;Acc:AT1G16090]	wall-associated receptor kinase-like 1 isoform X2 [Prunus mume]
TR13203|c4_g1_i1	Common with Day1/Day3	4.8628	2.33273	4.8628	1.21155	4.03511e-09	3.05574	FAD-binding Berberine family protein [Source:TAIR;Acc:AT5G44440]	tetrahydrocannabinolic acid synthase-like [Prunus mume]
TR33095|c0_g2_i5	Common with Day1/Day3	24.1195	9.53703	24.1195	7.47335	2.25876e-05	3.05353	Aldolase-type TIM barrel family protein [Source:TAIR;Acc:AT5G64250]	nitronate monooxygenase [Prunus mume]
TR13597|c2_g1_i4	Common with Day3	0.48921	0.392111	0.48921	0.0640955	0.00178547	3.05123	Subtilase family protein [Source:TAIR;Acc:AT3G46850]	cucumisin-like [Prunus mume]
TR13217|c1_g1_i3	Common with Day6	1.55343	1.19739	1.55343	0.219707	0.000185452	3.04902	cytochrome P450, family 82, subfamily C, polypeptide 4 [Source:TAIR;Acc:AT4G31940]	cytochrome P450 82A3-like [Prunus mume]
TR39999|c1_g2_i1	Common with Day3	0.173715	0.024546	0.173715	0.0217964	0.0316027	3.04811	ChaC-like family protein [Source:TAIR;Acc:AT5G26220]	cation transport regulator-like protein 2 [Prunus mume]
TR5832|c0_g2_i1	Specific	0.553608	0.333922	0.553608	0.250399	0.0173081	3.04731	unknown protein; FUNCTIONS IN: molecular_function unknown; INVOLVED IN: biological_process unknown; LOCATED IN: chloroplast; EXPRESSED IN: 23 plant structures; EXPRESSED DURING: 13 growth stages; Has 24 Blast hits to 24 proteins in 8 species: Archae /.../Bacteria - 0; Metazoa - 0; Fungi - 0; Plants - 24; Viruses - 0; Other Eukaryotes - 0 (source: NCBI BLink). [Source:TAIR;Acc:AT1G10522]	uncharacterized protein LOC103343271 [Prunus mume]
TR20965|c1_g2_i1	Common with Day1/Day3	4.30116	1.92869	4.30116	1.48026	2.57659e-05	3.04635	Cysteine/Histidine-rich C1 domain family protein [Source:TAIR;Acc:AT2G16050]	uncharacterized protein LOC103335505 [Prunus mume]
TR13388|c0_g1_i2	Common with Day1/Day3	8.89762	5.04062	8.89762	1.7496	3.75463e-07	3.04283	Protein kinase family protein with leucine-rich repeat domain [Source:TAIR;Acc:AT5G25930]	receptor-like protein kinase HSL1 [Prunus mume]
TR26780|c1_g1_i3	Common with Day1/Day6	2.15972	1.10312	2.15972	0.323331	0.000180731	3.04227	2-oxoglutarate (2OG) and Fe(II)-dependent oxygenase superfamily protein [Source:TAIR;Acc:AT4G10490]	hyoscyamine 6-dioxygenase-like [Prunus mume]
TR16841|c0_g1_i1	Specific	0.890705	0.187918	0.890705	0.220287	0.00463822	3.04052	alpha carbonic anhydrase 7 [Source:TAIR;Acc:AT1G08080]	bifunctional monodehydroascorbate reductase and carbonic anhydrase nectarin-3 [Prunus mume]
TR8359|c0_g2_i1	Specific	1.35572	1.00789	1.35572	0.151749	0.0378555	3.04046	phytochelatin synthase 1 (PCS1) [Source:TAIR;Acc:AT5G44070]	glutathione gamma-glutamylcysteinyltransferase 1 isoform X1 [Prunus mume]
TR33095|c0_g2_i1	Common with Day1	139.233	69.2804	139.233	46.7805	0.000983764	3.03887	Aldolase-type TIM barrel family protein [Source:TAIR;Acc:AT5G64250]	nitronate monooxygenase [Prunus mume]
TR26726|c2_g1_i4	Common with Day1/Day3	4.29445	1.47481	4.29445	0.934912	5.0957e-06	3.03861	PQ-loop repeat family protein / transmembrane family protein [Source:TAIR;Acc:AT5G40670]	cystinosin homolog isoform X3 [Prunus mume]
TR11723|c0_g1_i2	Common with Day1	5.91852	2.55942	5.91852	1.69098	0.00115506	3.03843
TR10591|c1_g1_i2	Common with Day3	0.402881	0.187483	0.402881	0.0797009	0.0100721	3.03684	ortholog of human splicing factor SC35 [Source:TAIR;Acc:AT5G64200]	serine/arginine-rich splicing factor 2-like [Prunus mume]
TR40114|c1_g2_i2	Specific	0.716424	0.235611	0.716424	0.0946369	0.00741377	3.03634
TR37108|c0_g1_i1	Specific	2.27112	1.06279	2.27112	0.840708	0.000907742	3.03153
TR13670|c2_g2_i1	Common with Day1/Day3	8.08025	3.08124	8.08025	2.19348	0.000386274	3.02992	NAD(P)-binding Rossmann-fold superfamily protein [Source:TAIR;Acc:AT3G61220]	(+)-neomenthol dehydrogenase-like [Prunus mume]
TR25826|c0_g3_i1	Common with Day3	1.20925	0.502131	1.20925	0.177939	0.000485094	3.02867	isopentenyltransferase 9 [Source:TAIR;Acc:AT5G20040]	tRNA dimethylallyltransferase 9 [Prunus mume]
TR37864|c2_g1_i4	Specific	0.201237	0.142015	0.201237	0.0233527	0.00675741	3.02698	glutamate receptor 2.2 [Source:TAIR;Acc:AT2G24720]	glutamate receptor 2.8-like [Prunus mume]
TR38510|c3_g4_i2	Common with Day1/Day3/Day6	3.18609	1.65434	3.18609	0.855027	1.52767e-13	3.0269	UDP-glycosyltransferase 73B4 [Source:TAIR;Acc:AT2G15490]	abscisate beta-glucosyltransferase-like [Prunus mume]
TR970|c0_g1_i1	Specific	0.441913	0.452627	0.441913	0.0503729	0.0162527	3.0254	Glucose-methanol-choline (GMC) oxidoreductase family protein [Source:TAIR;Acc:AT5G51950]	protein HOTHEAD-like [Prunus mume]
TR34672|c0_g1_i2	Common with Day1/Day6	59.8698	23.2928	59.8698	14.5462	0.00024373	3.02339		probable LL-diaminopimelate aminotransferase, chloroplastic [Prunus mume]
TR26719|c0_g1_i6	Specific	0.761187	0.763456	0.761187	0.418862	0.00224659	3.0226	VEFS-Box of polycomb protein [Source:TAIR;Acc:AT5G51230]	polycomb group protein EMBRYONIC FLOWER 2 isoform X1 [Prunus mume]
TR12042|c2_g3_i6	Common with Day1	0.608483	0.212132	0.608483	0.0612738	0.00936895	3.02206	Cytochrome P450 superfamily protein [Source:TAIR;Acc:AT2G26710]	cytochrome P450 CYP749A22-like [Prunus mume]
TR11666|c0_g3_i4	Common with Day1/Day3	0.284539	0.010276	0.284539	0.0374932	0.00957327	3.02141	FUNCTIONS IN: molecular_function unknown; INVOLVED IN: biological_process unknown; LOCATED IN: vacuole; EXPRESSED IN: 24 plant structures; EXPRESSED DURING: 15 growth stages; CONTAINS InterPro DOMAIN/s: Stress up-regulated Nod 19 (InterPro:IPR011692 /.../ 30201 Blast hits to 17322 proteins in 780 species: Archae - 12; Bacteria - 1396; Metazoa - 17338; Fungi - 3422; Plants - 5037; Viruses - 0; Oth…	uncharacterized protein LOC103344390, partial [Prunus mume]
TR22674|c0_g1_i1	Common with Day6	2.64396	1.81563	2.64396	0.45053	3.98699e-06	3.02072	wall associated kinase-like 4 [Source:TAIR;Acc:AT1G16150]	wall-associated receptor kinase-like 1 isoform X1 [Prunus mume]
TR13525|c1_g1_i11	Specific	0.249356	0.0785102	0.249356	0.0889793	0.0131517	3.01964	unknown protein; Has 29 Blast hits to 26 proteins in 11 species: Archae - 2; Bacteria - 0; Metazoa - 0; Fungi - 0; Plants - 27; Viruses - 0; Other Eukaryotes - 0 (source: NCBI BLink). [Source:TAIR;Acc:AT4G12540]	uncharacterized protein LOC103327833 [Prunus mume]
TR21936|c0_g2_i1	Common with Day1	8.56675	3.79397	8.56675	3.25957	0.000241027	3.0183	alkenal reductase [Source:TAIR;Acc:AT5G16970]	2-alkenal reductase (NADP(+)-dependent)-like [Prunus mume]
TR13455|c5_g3_i1	Common with Day1/Day3/Day6	71.0453	38.3358	71.0453	21.8722	3.09306e-06	3.01702	UDP-Glycosyltransferase superfamily protein [Source:TAIR;Acc:AT3G21760]	putative UDP-glucose flavonoid 3-O-glucosyltransferase 3 [Prunus mume]
TR13670|c2_g2_i8	Common with Day1/Day3/Day6	25.2947	10.8588	25.2947	6.18326	6.9513e-07	3.01663	NAD(P)-binding Rossmann-fold superfamily protein [Source:TAIR;Acc:AT3G61220]	uncharacterized protein LOC103331896 [Prunus mume]
TR32331|c7_g1_i4	Common with Day1/Day3	4.71125	2.0582	4.71125	0.939249	2.63618e-09	3.01619	glutathione S-transferase tau 7 [Source:TAIR;Acc:AT2G29420]	probable glutathione S-transferase [Prunus mume]
TR13666|c4_g1_i4	Common with Day1/Day3	8.64145	4.15668	8.64145	1.89495	3.64931e-07	3.01506	cytochrome P450, family 72, subfamily A, polypeptide 9 [Source:TAIR;Acc:AT3G14630]	cytochrome P450 CYP749A22-like [Prunus mume]
TR8441|c0_g1_i1	Common with Day6	1.27278	0.983863	1.27278	0.168575	0.0033249	3.01244
TR13670|c2_g2_i13	Common with Day1/Day3/Day6	1.94207	0.611461	1.94207	0.810599	0.000561017	3.00853	NAD(P)-binding Rossmann-fold superfamily protein [Source:TAIR;Acc:AT1G01800]	uncharacterized protein LOC103331916 [Prunus mume]
TR32319|c1_g1_i2	Common with Day3/Day6	1.13253	0.6304	1.13253	0.159409	0.000245544	3.0085	ATPase E1-E2 type family protein / haloacid dehalogenase-like hydrolase family protein [Source:TAIR;Acc:AT3G22910]	calcium-transporting ATPase 12, plasma membrane-type-like [Prunus mume]
TR13558|c1_g1_i10	Common with Day1	23.0294	7.92673	23.0294	7.35276	0.000180511	3.00834	FMN-linked oxidoreductases superfamily protein [Source:TAIR;Acc:AT1G09400]	12-oxophytodienoate reductase 2-like [Prunus mume]
TR36286|c0_g1_i4	Specific	0.612438	0.446718	0.612438	0.147728	0.0026104	3.00439	Protein kinase superfamily protein [Source:TAIR;Acc:AT1G07570]	protein kinase APK1A, chloroplastic-like [Prunus mume]
TR25713|c1_g1_i3	Specific	0.659826	0.333458	0.659826	0.0735955	0.0153812	3.00259	Cytochrome b561/ferric reductase transmembrane with DOMON related domain [Source:TAIR;Acc:AT3G07570]	uncharacterized protein LOC103334658 [Prunus mume]
TR38573|c3_g1_i1	Common with Day1/Day6	19.9787	8.70127	19.9787	5.10832	5.24851e-05	2.99457	Haloacid dehalogenase-like hydrolase (HAD) superfamily protein [Source:TAIR;Acc:AT2G38740]	haloacid dehalogenase-like hydrolase domain-containing protein Sgpp [Prunus mume]
TR12961|c4_g2_i2	Specific	1.13909	0.558358	1.13909	0.288556	0.0154211	2.99426
TR13666|c8_g1_i1	Common with Day3/Day6	5.18137	2.42815	5.18137	0.780998	4.67271e-12	2.99321
TR24673|c0_g1_i2	Common with Day1	5.32005	4.09964	5.32005	1.06448	7.99688e-05	2.99146	gibberellin 2-oxidase 6 [Source:TAIR;Acc:AT1G02400]	gibberellin 2-beta-dioxygenase 2-like isoform X1 [Prunus mume]
TR13379|c5_g2_i3	Common with Day1	1.97166	1.07298	1.97166	0.581917	0.00105476	2.9907	2-oxoglutarate (2OG) and Fe(II)-dependent oxygenase superfamily protein [Source:TAIR;Acc:AT3G19000]	thebaine 6-O-demethylase-like [Prunus mume]
TR11128|c2_g2_i9	Common with Day3	0.112756	0.0643511	0.112756	0.0131741	0.0316043	2.98971	sec34-like family protein [Source:TAIR;Acc:AT1G73430]	conserved oligomeric Golgi complex subunit 3 [Prunus mume]
TR28143|c0_g1_i1	Common with Day1	2.79551	1.62077	2.79551	0.644191	0.0101451	2.98825	MLP-like protein 423 [Source:TAIR;Acc:AT1G24020]	major allergen Pru ar 1-like [Prunus mume]
TR13597|c2_g1_i1	Common with Day3	0.506384	0.308807	0.506384	0.0579324	0.00145173	2.98807	Subtilase family protein [Source:TAIR;Acc:AT3G46850]	cucumisin-like [Prunus mume]
TR23304|c0_g1_i1	Specific	0.390679	0.270884	0.390679	0.0820301	0.00322005	2.98765	Pathogenesis-related thaumatin superfamily protein [Source:TAIR;Acc:AT4G38660]	thaumatin-like protein 1b [Prunus mume]
TR12060|c1_g1_i1	Common with Day1/Day3	3.16697	1.60256	3.16697	1.24695	2.10415e-05	2.98755	Haem oxygenase-like, multi-helical [Source:TAIR;Acc:AT5G32470]	uncharacterized protein LOC103334406 [Prunus mume]
TR13542|c2_g1_i8	Specific	1.21233	0.519181	1.21233	0.298031	0.000782749	2.98425
TR32288|c7_g2_i1	Common with Day1/Day3	4.17811	3.24077	4.17811	0.76121	0.000168484	2.98412
TR37884|c1_g1_i3	Common with Day1/Day3	2.03799	1.26024	2.03799	1.21888	8.47448e-05	2.98379	NAD(P)-binding Rossmann-fold superfamily protein [Source:TAIR;Acc:AT3G61220]	(+)-neomenthol dehydrogenase-like [Prunus mume]
TR10481|c0_g1_i2	Specific	0.35786	0.334405	0.35786	0.0441852	0.0292311	2.97994	ABC2 homolog 6 [Source:TAIR;Acc:AT3G47780]	ABC transporter A family member 12-like [Prunus mume]
TR38510|c3_g4_i11	Common with Day1/Day3/Day6	9.92131	4.11782	9.92131	1.57234	1.11022e-16	2.97945	UDP-glucosyltransferase 73B2 [Source:TAIR;Acc:AT4G34135]	scopoletin glucosyltransferase-like [Prunus mume]
TR40194|c3_g1_i2	Common with Day3	0.81532	0.345448	0.81532	0.129081	0.00974775	2.97735
TR10096|c0_g1_i1	Common with Day3	0.513093	0.214689	0.513093	0.124305	0.00346383	2.97686	Yippee family putative zinc-binding protein [Source:TAIR;Acc:AT5G53940]	protein yippee-like At5g53940 [Prunus mume]
TR9031|c0_g1_i1	Common with Day3/Day6	1.39231	0.791025	1.39231	0.359746	2.22045e-16	2.97675	Protein of unknown function (DUF677) [Source:TAIR;Acc:AT1G20180]	UPF0496 protein At1g20180-like [Prunus mume]
TR24393|c0_g1_i3	Common with Day6	0.197098	0.146091	0.197098	0.0227055	0.0318581	2.97663	Transmembrane amino acid transporter family protein [Source:TAIR;Acc:AT5G41800]	probable GABA transporter 2 [Prunus mume]
TR9944|c0_g1_i4	Common with Day1/Day3	1.43602	0.669242	1.43602	0.238933	9.18259e-05	2.97537	Protein kinase superfamily protein [Source:TAIR;Acc:AT5G54590]	probable leucine-rich repeat receptor-like serine/threonine-protein kinase At5g15730 [Prunus mume]
TR11359|c0_g1_i1	Common with Day1/Day3	18.8092	8.76173	18.8092	5.96224	0.00458745	2.97244	alternative oxidase 1A [Source:TAIR;Acc:AT3G22370]	ubiquinol oxidase, mitochondrial-like [Prunus mume]
TR13562|c6_g1_i5	Common with Day6	1.22253	0.776518	1.22253	0.151244	0.000275561	2.97145
TR12252|c2_g1_i4	Common with Day1/Day3/Day6	2.1591	1.15564	2.1591	0.682991	1.78417e-05	2.97123	Subtilase family protein [Source:TAIR;Acc:AT4G10540]	subtilisin-like protease [Prunus mume]
TR13296|c0_g5_i7	Common with Day1/Day3/Day6	42.4388	20.1779	42.4388	5.90073	2.65968e-05	2.96926		major allergen Pru ar 1-like [Prunus mume]
TR12042|c2_g4_i1	Common with Day1/Day3	5.41743	2.45593	5.41743	1.3062	3.26405e-07	2.96863	Cytochrome P450 superfamily protein [Source:TAIR;Acc:AT2G26710]	cytochrome P450 CYP749A22-like [Prunus mume]
TR40110|c2_g5_i5	Common with Day3/Day6	1.1122	0.572338	1.1122	0.213569	5.06768e-09	2.96859	cyclic nucleotide gated channel 1 [Source:TAIR;Acc:AT5G53130]	uncharacterized protein LOC103332439 [Prunus mume]
TR33141|c4_g1_i1	Common with Day1/Day3	1.12961	0.592847	1.12961	0.387087	4.90696e-05	2.96258	HCO3- transporter family [Source:TAIR;Acc:AT1G15460]	boron transporter 4 [Prunus mume]
TR10710|c0_g1_i2	Common with Day3	0.990219	0.4669	0.990219	0.230188	0.0273189	2.96237		(+)-neomenthol dehydrogenase-like isoform X1 [Prunus mume]
TR37845|c4_g1_i11	Specific	0.270891	0.147457	0.270891	0.0643514	0.00531639	2.96193	UDP-glucosyl transferase 85A2 [Source:TAIR;Acc:AT1G22360]	UDP-glycosyltransferase 85A2-like [Prunus mume]
TR25737|c0_g1_i8	Common with Day6	1.71334	1.31517	1.71334	0.220473	0.000322916	2.96188	Ubiquitin-like superfamily protein [Source:TAIR;Acc:AT1G62040]	uncharacterized protein LOC103324543 isoform X2 [Prunus mume]
TR13109|c2_g4_i1	Common with Day1	0.992581	0.111734	0.992581	0.137014	0.0385688	2.96149		uncharacterized protein LOC103338536, partial [Prunus mume]
TR22527|c0_g1_i1	Specific	1.27113	0.858095	1.27113	0.213114	0.00619546	2.96018
TR6488|c0_g2_i1	Specific	0.217138	0.062318	0.217138	0.0494641	0.049169	2.95867	unknown protein; Has 38 Blast hits to 38 proteins in 14 species: Archae - 0; Bacteria - 2; Metazoa - 0; Fungi - 0; Plants - 36; Viruses - 0; Other Eukaryotes - 0 (source: NCBI BLink). [Source:TAIR;Acc:AT5G06590]	uncharacterized protein LOC103339586 [Prunus mume]
TR12868|c7_g1_i9	Common with Day1	1.40155	1.225	1.40155	0.728485	0.00227715	2.95801	PYRIMIDINE 4 [Source:TAIR;Acc:AT3G08860]	alanine--glyoxylate aminotransferase 2 homolog 2, mitochondrial-like [Prunus mume]
TR3740|c0_g1_i1	Common with Day3/Day6	3.94014	2.15677	3.94014	0.60105	5.92647e-06	2.95609	myb domain protein 14 [Source:TAIR;Acc:AT2G31180]	myb-related protein Myb4-like [Prunus mume]
TR39528|c0_g2_i1	Common with Day6	4.57386	4.08927	4.57386	0.524363	0.00117511	2.95586
TR13468|c3_g1_i13	Specific	1.72638	0.438376	1.72638	0.346822	0.010506	2.95319	S-locus lectin protein kinase family protein [Source:TAIR;Acc:AT1G11340]	G-type lectin S-receptor-like serine/threonine-protein kinase At2g19130 [Prunus mume]
TR11086|c0_g1_i7	Specific	0.215411	0.174762	0.215411	0.0257681	0.0138122	2.95202	cysteine-rich RLK (RECEPTOR-like protein kinase) 25 [Source:TAIR;Acc:AT4G05200]	uncharacterized protein LOC103324551 [Prunus mume]
TR33102|c3_g3_i9	Specific	0.819723	0.406814	0.819723	0.0982303	0.0299948	2.95136		uncharacterized protein LOC103339055 [Prunus mume]
TR13415|c1_g1_i10	Common with Day6	4.1301	2.59992	4.1301	1.29064	1.48183e-05	2.95087	Aldolase superfamily protein [Source:TAIR;Acc:AT1G16340]	2-dehydro-3-deoxyphosphooctonate aldolase 1 isoform X2 [Prunus mume]
TR33177|c0_g1_i2	Common with Day1/Day3/Day6	0.675948	0.288135	0.675948	0.161087	0.000224117	2.95038	methyl esterase 8 [Source:TAIR;Acc:AT2G23590]	salicylic acid-binding protein 2-like [Prunus mume]
TR37849|c2_g1_i2	Common with Day3	0.620354	0.276191	0.620354	0.0761112	0.0222305	2.95033	protein kinase-related [Source:TAIR;Acc:AT1G66940]	probable receptor-like protein kinase At1g67000 [Prunus mume]
TR26377|c0_g3_i1	Common with Day3/Day6	73.7105	63.8101	73.7105	10.3026	0.000521466	2.95007	osmotin 34 [Source:TAIR;Acc:AT4G11650]	protein P21-like [Prunus mume]
TR26382|c0_g1_i1	Common with Day1/Day3	5.36843	2.07666	5.36843	1.60377	0.010571	2.94895	NAD(P)-binding Rossmann-fold superfamily protein [Source:TAIR;Acc:AT3G61220]	uncharacterized protein LOC103331916 [Prunus mume]
TR33113|c0_g1_i14	Specific	0.502642	0.234105	0.502642	0.0514883	0.0240378	2.94891	Tetratricopeptide repeat (TPR)-like superfamily protein [Source:TAIR;Acc:AT5G37590]	kinesin light chain 3-like [Prunus mume]
TR13389|c1_g2_i2	Common with Day3/Day6	0.325827	0.200054	0.325827	0.0357355	0.0174867	2.94887	Disease resistance protein (CC-NBS-LRR class) family [Source:TAIR;Acc:AT5G66900]	probable disease resistance protein At5g66900 [Prunus mume]
TR11251|c1_g1_i2	Common with Day3/Day6	4.9388	2.79976	4.9388	0.673787	0.0027465	2.94827	DegP protease 9 [Source:TAIR;Acc:AT5G40200]	protease Do-like 9 [Prunus mume]
TR39365|c0_g1_i1	Common with Day3	2.52139	1.14647	2.52139	0.301585	0.000852003	2.94735
TR41057|c0_g2_i1	Common with Day1/Day6	0.747913	0.354584	0.747913	0.114659	0.00216996	2.94565		uncharacterized protein LOC103329982 [Prunus mume]
TR37809|c0_g2_i8	Common with Day1	0.28318	0.122986	0.28318	0.0348055	0.000963338	2.94538	Transcription factor jumonji (jmjC) domain-containing protein [Source:TAIR;Acc:AT4G00990]	uncharacterized protein LOC103332197 isoform X5 [Prunus mume]
TR13683|c1_g2_i5	Common with Day1	0.916443	0.478758	0.916443	0.27365	0.0011043	2.94463	Expressed protein [Source:TAIR;Acc:AT3G01435]	mediator of RNA polymerase II transcription subunit 11 [Prunus mume]
TR40194|c5_g3_i6	Common with Day6	2.06614	1.26308	2.06614	0.520908	0.000661596	2.94339	HXXXD-type acyl-transferase family protein [Source:TAIR;Acc:AT5G67150]	uncharacterized acetyltransferase At3g50280-like [Prunus mume]
TR41124|c1_g3_i1	Common with Day6	3.04906	3.63812	3.04906	1.06426	0.0112538	2.93964	nitrilase-like protein 1 [Source:TAIR;Acc:AT2G27450]	N-carbamoylputrescine amidase [Prunus mume]
TR13118|c0_g1_i16	Specific	0.231114	0.11903	0.231114	0.0322672	0.0273183	2.93925	Ribosomal protein L4/L1 family [Source:TAIR;Acc:AT2G20060]	39S ribosomal protein L4, mitochondrial-like [Prunus mume]
TR13418|c1_g3_i1	Common with Day1	0.210444	0.028294	0.210444	0.0282308	0.00996266	2.93776	CONTAINS InterPro DOMAIN/s: WLM (InterPro:IPR013536), PUB domain (InterPro:IPR018997), PUG domain (InterPro:IPR006567); BEST Arabidopsis thaliana protein match is: zinc ion binding (TAIR:AT1G55915.1); Has 30201 Blast hits to 17322 proteins in 780 sp /.../ Archae - 12; Bacteria - 1396; Metazoa - 17338; Fungi - 3422; Plants - 5037; Viruses - 0; Other Eukaryotes - 2996 (source: NCBI BLink). [Source:…	uncharacterized protein LOC103329177 [Prunus mume]
TR19470|c0_g1_i1	Common with Day1/Day3/Day6	15.3222	9.62065	15.3222	2.28083	1.58023e-05	2.9376		potassium channel SKOR-like, partial [Prunus mume]
TR9153|c0_g1_i1	Specific	0.542744	0.187754	0.542744	0.0731247	0.042951	2.93663	ARF-GAP domain 2 [Source:TAIR;Acc:AT1G60860]	ADP-ribosylation factor GTPase-activating protein AGD2-like isoform X1 [Prunus mume]
TR12702|c1_g1_i1	Common with Day3	0.546738	0.340592	0.546738	0.153629	0.0338862	2.93645	terpene synthase 03 [Source:TAIR;Acc:AT4G16740]	(E,E)-alpha-farnesene synthase-like [Prunus mume]
TR27743|c0_g1_i1	Specific	1.29264	0.60403	1.29264	0.336564	9.52547e-06	2.93038
TR40461|c3_g2_i1	Specific	0.584262	0.347271	0.584262	0.151268	6.70567e-05	2.92949	unknown protein; CONTAINS InterPro DOMAIN/s: Protein of unknown function DUF247, plant (InterPro:IPR004158), Protein of unknown function DUF862, eukaryotic (InterPro:IPR008580); BEST Arabidopsis thaliana protein match is: Plant protein of unknown fu /.../ (DUF247) (TAIR:AT5G11290.1); Has 1967 Blast hits to 1844 proteins in 183 species: Archae - 0; Bacteria - 6; Metazoa - 223; Fungi - 83; Plants -…	UPF0481 protein At3g47200-like [Prunus mume]
TR12814|c1_g1_i7	Common with Day1	0.667223	0.281769	0.667223	0.173567	0.0112971	2.92901	NAD(P)-binding Rossmann-fold superfamily protein [Source:TAIR;Acc:AT5G19440]	cinnamoyl-CoA reductase 1-like [Prunus mume]
TR13066|c3_g4_i1	Common with Day1/Day3/Day6	54.3737	30.6536	54.3737	18.6032	1.12757e-05	2.92651	UDP-glucosyl transferase 71B6 [Source:TAIR;Acc:AT3G21780]	putative UDP-glucose flavonoid 3-O-glucosyltransferase 3 [Prunus mume]
TR13313|c1_g4_i4	Common with Day6	2.17852	1.04736	2.17852	0.283434	0.00247242	2.92532	indole-3-acetic acid inducible 18 [Source:TAIR;Acc:AT1G51950]	auxin-responsive protein IAA26-like [Prunus mume]
TR32299|c5_g1_i11	Common with Day3	0.325252	0.081283	0.325252	0.0460599	0.0217172	2.92468	UDP-glucosyltransferase 74F2 [Source:TAIR;Acc:AT2G43820]	UDP-glycosyltransferase 74E2-like [Prunus mume]
TR27793|c0_g1_i1	Common with Day1/Day6	2.23753	1.48379	2.23753	0.403064	1.62473e-05	2.92449
TR12463|c2_g1_i10	Common with Day6	3.56627	1.7891	3.56627	0.70821	1.22281e-07	2.91948
TR38451|c1_g1_i1	Specific	0.961253	0.579517	0.961253	0.299074	0.0434368	2.91873		flowering time control protein FCA [Prunus mume]
TR13403|c3_g1_i1	Specific	0.562394	0.167043	0.562394	0.0931631	0.0486604	2.91373	branched-chain amino acid transaminase 2 [Source:TAIR;Acc:AT1G10070]	putative branched-chain-amino-acid aminotransferase 7 [Prunus mume]
TR13553|c1_g1_i4	Common with Day6	2.42817	1.05742	2.42817	0.338118	0.00035707	2.91332	aminopeptidase M1 [Source:TAIR;Acc:AT4G33090]	aminopeptidase M1-like [Prunus mume]
TR34711|c0_g1_i3	Specific	0.122155	0.0670586	0.122155	0.0671069	0.0136593	2.91071	basic helix-loop-helix (bHLH) DNA-binding superfamily protein [Source:TAIR;Acc:AT1G05805]	transcription factor bHLH128 [Prunus mume]
TR24833|c0_g1_i3	Specific	0.259743	0.160375	0.259743	0.0707813	0.0245855	2.90992	serine carboxypeptidase-like 45 [Source:TAIR;Acc:AT1G28110]	serine carboxypeptidase-like 45 [Prunus mume]
TR24807|c0_g1_i3	Specific	0.153525	0.0225947	0.153525	0.0256662	0.0370268	2.90974	ubiquitin-specific protease 14 [Source:TAIR;Acc:AT3G20630]	ubiquitin carboxyl-terminal hydrolase 14 [Prunus mume]
TR37982|c1_g1_i2	Common with Day1	3.0686	1.66268	3.0686	0.995158	0.000212778	2.90737
TR13358|c1_g1_i10	Common with Day1/Day6	1.70419	1.08137	1.70419	0.634431	8.4683e-06	2.90685	cytochrome P450, family 81, subfamily D, polypeptide 8 [Source:TAIR;Acc:AT4G37370]	cytochrome P450 81D11-like [Prunus mume]
TR13502|c1_g2_i3	Common with Day1/Day3	195.916	116.834	195.916	42.579	1.40144e-09	2.9067	Pathogenesis-related thaumatin superfamily protein [Source:TAIR;Acc:AT1G20030]	glucan endo-1,3-beta-glucosidase-like [Prunus mume]
TR38064|c3_g1_i10	Common with Day3	1.33179	0.993837	1.33179	0.18349	0.0173141	2.90169	S-locus lectin protein kinase family protein [Source:TAIR;Acc:AT1G61370]	G-type lectin S-receptor-like serine/threonine-protein kinase At1g61500 [Prunus mume]
TR26124|c0_g3_i5	Common with Day1	0.639087	0.457569	0.639087	0.201804	0.00251617	2.90127		uncharacterized protein LOC103320040 [Prunus mume]
TR40461|c3_g3_i1	Common with Day3	2.03606	0.984186	2.03606	0.251507	0.00349197	2.90108	unknown protein; CONTAINS InterPro DOMAIN/s: Protein of unknown function DUF247, plant (InterPro:IPR004158), Protein of unknown function DUF862, eukaryotic (InterPro:IPR008580); BEST Arabidopsis thaliana protein match is: Plant protein of unknown fu /.../ (DUF247) (TAIR:AT5G11290.1); Has 1967 Blast hits to 1844 proteins in 183 species: Archae - 0; Bacteria - 6; Metazoa - 223; Fungi - 83; Plants -…	UPF0481 protein At3g47200-like [Prunus mume]
TR27655|c0_g1_i1	Specific	0.541946	0.273767	0.541946	0.0678463	0.000329177	2.90022	Matrixin family protein [Source:TAIR;Acc:AT2G45040]	metalloendoproteinase 1 [Prunus mume]
TR15733|c0_g1_i1	Specific	0.778867	0.43915	0.778867	0.115359	0.0270965	2.9002	unknown protein; FUNCTIONS IN: molecular_function unknown; INVOLVED IN: response to karrikin; LOCATED IN: endomembrane system; EXPRESSED IN: cotyledon, hypocotyl, leaf; EXPRESSED DURING: LP.04 four leaves visible; BEST Arabidopsis thaliana protein m /.../s: unknown protein (TAIR:AT2G23270.1); Has 30201 Blast hits to 17322 proteins in 780 species: Archae - 12; Bacteria - 1396; Metazoa - 17338; Fun…
TR7966|c0_g2_i2	Common with Day1	4.30101	1.93489	4.30101	0.729136	0.000598837	2.89639	AMP-dependent synthetase and ligase family protein [Source:TAIR;Acc:AT4G05160]	4-coumarate--CoA ligase-like 7 [Prunus mume]
TR13693|c2_g2_i7	Common with Day3	6.84942	1.93046	6.84942	1.14258	0.00015874	2.89596	Oxidoreductase, zinc-binding dehydrogenase family protein [Source:TAIR;Acc:AT1G23740]	2-methylene-furan-3-one reductase-like [Prunus mume]
TR23203|c0_g1_i1	Common with Day1/Day3/Day6	34.3915	22.3997	34.3915	6.9409	1.75724e-05	2.89565		polyphenol oxidase, chloroplastic [Prunus mume]
TR4553|c0_g2_i1	Common with Day6	1.31492	1.06773	1.31492	0.186971	0.0134122	2.89556	Wall-associated kinase family protein [Source:TAIR;Acc:AT1G69730]	wall-associated receptor kinase-like 3 [Prunus mume]
TR8838|c0_g1_i2	Common with Day1/Day6	70.8947	38.1712	70.8947	13.943	8.08007e-09	2.89515	Serine protease inhibitor, potato inhibitor I-type family protein [Source:TAIR;Acc:AT2G38870]	glu S.griseus protease inhibitor-like [Prunus mume]
TR13134|c3_g11_i6	Specific	0.262804	0.0980246	0.262804	0.044883	0.00579759	2.8946	chlorophyllase 2 [Source:TAIR;Acc:AT5G43860]	chlorophyllase-2, chloroplastic [Prunus mume]
TR11069|c0_g1_i1	Specific	0.358544	0.224113	0.358544	0.0671471	0.0034514	2.89449	metacaspase 1 [Source:TAIR;Acc:AT1G02170]	metacaspase-1-like [Prunus mume]
TR26734|c4_g2_i12	Specific	0.296912	0.267216	0.296912	0.0425849	0.0413345	2.89337	fatty acid desaturase 5 [Source:TAIR;Acc:AT3G15850]	delta-9 acyl-lipid desaturase 1-like [Prunus mume]
TR40171|c2_g3_i8	Common with Day1	0.918012	0.341911	0.918012	0.144955	0.000693442	2.88965	suppressor of npr1-1 constitutive 4 [Source:TAIR;Acc:AT1G66980]	probable receptor-like protein kinase At1g67000 [Prunus mume]
TR24441|c0_g2_i2	Specific	0.467037	0.227938	0.467037	0.114787	0.0267356	2.88533	root-specific kinase 1 [Source:TAIR;Acc:AT2G26290]	putative receptor-like protein kinase At1g72540 [Prunus mume]
TR13639|c2_g1_i17	Common with Day1/Day3	4.38928	2.62882	4.38928	1.79448	0.000804468	2.88523	cellulose synthase like G1 [Source:TAIR;Acc:AT4G24010]	cellulose synthase-like protein G2 [Prunus mume]
TR33141|c0_g1_i1	Common with Day1/Day3/Day6	9.86948	3.64387	9.86948	2.22661	2.1321e-06	2.88404
TR12623|c0_g1_i8	Common with Day1	0.54327	0.0644395	0.54327	0.0757647	0.0399443	2.88278	Nucleolar histone methyltransferase-related protein [Source:TAIR;Acc:AT1G45248]	uncharacterized protein LOC103332761 [Prunus mume]
TR41019|c0_g1_i1	Common with Day3	0.972298	0.548013	0.972298	0.176948	5.71355e-10	2.88053	Polynucleotidyl transferase, ribonuclease H-like superfamily protein [Source:TAIR;Acc:AT2G34320]	putative ribonuclease H protein At1g65750 [Prunus mume]
TR16626|c0_g1_i1	Common with Day1/Day3/Day6	6.83267	4.24148	6.83267	1.56296	1.7845e-05	2.87839	Acyl-CoA N-acyltransferases (NAT) superfamily protein [Source:TAIR;Acc:AT3G22560]	uncharacterized protein LOC103324034 [Prunus mume]
TR9890|c0_g1_i1	Common with Day1/Day6	1.55329	1.11184	1.55329	0.386223	3.76809e-07	2.87827	Outward rectifying potassium channel protein [Source:TAIR;Acc:AT5G55630]	two-pore potassium channel 1-like [Prunus mume]
TR33688|c2_g1_i5	Common with Day6	1.29569	0.403457	1.29569	0.168987	0.000145054	2.87801	response regulator 9 [Source:TAIR;Acc:AT3G57040]	two-component response regulator ARR16-like [Prunus mume]
TR19942|c0_g1_i2	Common with Day3/Day6	0.821087	0.397441	0.821087	0.170161	0.000641455	2.87618	Transmembrane amino acid transporter family protein [Source:TAIR;Acc:AT1G47670]	lysine histidine transporter-like 8 [Prunus mume]
TR38590|c1_g2_i5	Common with Day3	1.88625	0.891076	1.88625	0.241518	0.0141924	2.87575	autoinhibited Ca2+-ATPase 11 [Source:TAIR;Acc:AT3G57330]	calcium-transporting ATPase 4, plasma membrane-type-like [Prunus mume]
TR33095|c0_g1_i10	Common with Day1	4.10078	1.5952	4.10078	1.29073	0.00751352	2.87332	Aldolase-type TIM barrel family protein [Source:TAIR;Acc:AT5G64250]	nitronate monooxygenase [Prunus mume]
TR13580|c1_g2_i1	Common with Day1/Day3	27.2636	12.3472	27.2636	8.76648	6.92618e-05	2.87304	NAD(P)-linked oxidoreductase superfamily protein [Source:TAIR;Acc:AT1G59960]	non-functional NADPH-dependent codeinone reductase 2-like [Prunus mume]
TR15781|c0_g1_i1	Specific	14.096	14.2364	14.096	1.82224	0.0188389	2.87277	TAPETUM 1 [Source:TAIR;Acc:AT3G42960]	short-chain dehydrogenase reductase 2a [Prunus mume]
TR40858|c0_g1_i4	Common with Day1/Day3	15.1795	7.07855	15.1795	5.62056	0.0178959	2.87185	phosphate transporter 3;2 [Source:TAIR;Acc:AT3G48850]	mitochondrial phosphate carrier protein 2, mitochondrial [Prunus mume]
TR33960|c0_g1_i1	Specific	0.891574	0.275765	0.891574	0.11125	0.0137283	2.87124		CASP-like protein POPTRDRAFT_820933 [Prunus mume]
TR16305|c0_g1_i1	Specific	0.731475	0.513705	0.731475	0.0914863	0.0358983	2.8696	arginase [Source:TAIR;Acc:AT4G08900]	arginase 1, mitochondrial [Prunus mume]
TR32331|c7_g1_i2	Common with Day1/Day3/Day6	7.01761	4.10285	7.01761	2.70235	3.73888e-05	2.86895	glutathione S-transferase tau 7 [Source:TAIR;Acc:AT2G29420]	probable glutathione S-transferase [Prunus mume]
TR11504|c0_g1_i3	Common with Day6	1.53364	1.0862	1.53364	0.240053	0.000677367	2.86808	Pyridoxal phosphate (PLP)-dependent transferases superfamily protein [Source:TAIR;Acc:AT5G26600]	uncharacterized aminotransferase C660.12c-like isoform X1 [Prunus mume]
TR26711|c0_g1_i1	Common with Day6	2.91478	2.4514	2.91478	0.383639	0.000270659	2.8649	cytochrome P450, family 71, subfamily A, polypeptide 25 [Source:TAIR;Acc:AT3G48280]	cytochrome P450 71A25-like [Prunus mume]
TR13652|c3_g1_i8	Common with Day6	3.93579	2.31542	3.93579	0.702852	0.000758682	2.86413	CONTAINS InterPro DOMAIN/s: Retrotransposon gag protein (InterPro:IPR005162); Has 707 Blast hits to 705 proteins in 25 species: Archae - 0; Bacteria - 0; Metazoa - 4; Fungi - 0; Plants - 703; Viruses - 0; Other Eukaryotes - 0 (source: NCBI BLink). [Source:TAIR;Acc:AT1G21280]	uncharacterized protein LOC103330540 [Prunus mume]
TR12666|c1_g4_i7	Specific	0.338427	0.126586	0.338427	0.0446836	0.00609005	2.86392	3-phosphoinositide-dependent protein kinase-1, putative [Source:TAIR;Acc:AT3G10572]	uncharacterized protein LOC103327034 isoform X2 [Prunus mume]
TR40160|c4_g2_i1	Common with Day1/Day3	30.9617	17.2888	30.9617	14.4883	6.21089e-05	2.86331	UDP-Glycosyltransferase superfamily protein [Source:TAIR;Acc:AT4G01070]	hydroquinone glucosyltransferase [Prunus mume]
TR11363|c0_g1_i26	Specific	0.462546	0.0981514	0.462546	0.0986379	0.01716	2.86274	Major facilitator superfamily protein [Source:TAIR;Acc:AT2G23093]	molybdate-anion transporter isoform X1 [Prunus mume]
TR13558|c1_g1_i8	Common with Day1/Day3	3.19428	0.383045	3.19428	0.561975	0.000325527	2.86113	12-oxophytodienoate reductase 2 [Source:TAIR;Acc:AT1G76690]	12-oxophytodienoate reductase 2-like [Prunus mume]
TR26766|c0_g1_i6	Common with Day1	12.5576	7.51924	12.5576	3.15155	0.00225548	2.85961	basic chitinase [Source:TAIR;Acc:AT3G12500]	endochitinase-like [Prunus mume]
TR11830|c1_g1_i3	Common with Day1/Day6	5.21956	3.10872	5.21956	1.13324	1.65701e-12	2.85916	Tyrosine transaminase family protein [Source:TAIR;Acc:AT5G53970]	probable aminotransferase TAT2 isoform X1 [Prunus mume]
TR26869|c4_g1_i1	Common with Day3/Day6	1.99007	0.945185	1.99007	0.444495	1.19169e-09	2.85892	HXXXD-type acyl-transferase family protein [Source:TAIR;Acc:AT5G07850]	uncharacterized acetyltransferase At3g50280-like [Prunus mume]
TR38500|c0_g1_i1	Common with Day1/Day3	10.3821	4.68334	10.3821	3.88111	7.36559e-05	2.85776	cytochrome P450, family 81, subfamily F, polypeptide 3 [Source:TAIR;Acc:AT4G37400]	isoflavone 2'-hydroxylase-like [Prunus mume]
TR39070|c0_g1_i2	Specific	1.159	0.87192	1.159	0.194874	0.00336756	2.85757	C-terminal cysteine residue is changed to a serine 1 [Source:TAIR;Acc:AT1G11530]	thioredoxin-like protein CXXS1 [Prunus mume]
TR12162|c3_g2_i1	Specific	0.456845	0.319658	0.456845	0.0582518	0.0204669	2.85734	wall-associated kinase 2 [Source:TAIR;Acc:AT1G21270]	LOW QUALITY PROTEIN: uncharacterized protein LOC103325247 [Prunus mume]
TR13155|c3_g4_i3	Common with Day1/Day3/Day6	4.94903	2.36895	4.94903	1.20886	7.47171e-05	2.85675	UDP-glucosyl transferase 73B5 [Source:TAIR;Acc:AT2G15480]	UDP-glucose flavonoid 3-O-glucosyltransferase 7-like [Prunus mume]
TR13654|c4_g4_i10	Common with Day3/Day6	6.44499	3.85358	6.44499	1.44199	3.08207e-08	2.85525
TR11928|c0_g2_i6	Specific	0.174861	0.144739	0.174861	0.022456	0.0442044	2.8531	Tetratricopeptide repeat (TPR)-like superfamily protein [Source:TAIR;Acc:AT1G27150]	tetratricopeptide repeat protein 38 [Prunus mume]
TR4393|c0_g2_i1	Common with Day6	3.04083	2.6609	3.04083	0.479902	0.00250721	2.84707
TR20517|c0_g1_i3	Specific	0.710477	0.543315	0.710477	0.450131	0.0285749	2.84677
TR31358|c1_g1_i1	Common with Day3	0.162771	0.057407	0.162771	0.0201687	0.0135879	2.84644	U1 small nuclear ribonucleoprotein-70K [Source:TAIR;Acc:AT3G50670]	U1 small nuclear ribonucleoprotein 70 kDa [Prunus mume]
TR9523|c0_g1_i1	Common with Day3	0.706754	0.585871	0.706754	0.0923864	0.00464647	2.84593	cytochrome P450, family 82, subfamily C, polypeptide 4 [Source:TAIR;Acc:AT4G31940]	cytochrome P450 CYP82D47-like [Prunus mume]
TR5160|c0_g1_i1	Common with Day3	3.86378	2.42209	3.86378	0.691872	0.001144	2.84421	unknown protein; BEST Arabidopsis thaliana protein match is: unknown protein (TAIR:AT3G59880.1); Has 18 Blast hits to 18 proteins in 7 species: Archae - 0; Bacteria - 0; Metazoa - 0; Fungi - 0; Plants - 18; Viruses - 0; Other Eukaryotes - 0 (source: /.../BLink). [Source:TAIR;Acc:AT2G44010]	uncharacterized protein LOC103341345 [Prunus mume]
TR26916|c0_g2_i5	Common with Day6	3.84955	2.31955	3.84955	0.839646	0.00204511	2.84294	GDSL-motif lipase 4 [Source:TAIR;Acc:AT3G14225]	GDSL esterase/lipase 2-like [Prunus mume]
TR9254|c1_g1_i2	Specific	2.87142	2.90891	2.87142	0.37571	0.00640653	2.84213	cytochrome P450, family 704, subfamily B, polypeptide 1 [Source:TAIR;Acc:AT1G69500]	cytochrome P450 704B1 [Prunus mume]
TR32344|c4_g1_i8	Common with Day3	0.497516	0.160675	0.497516	0.102803	0.00564518	2.84047	DC1 domain-containing protein [Source:TAIR;Acc:AT1G60420]	probable nucleoredoxin 1 [Prunus mume]
TR4948|c0_g1_i1	Specific	0.622852	0.107906	0.622852	0.0835384	0.00511564	2.83996	paralog of ARC6 [Source:TAIR;Acc:AT3G19180]	plastid division protein CDP1, chloroplastic [Prunus mume]
TR40503|c1_g2_i8	Common with Day3	0.142122	0.0123509	0.142122	0.0276654	0.0467726	2.83779	bZIP transcription factor family protein [Source:TAIR;Acc:AT1G08320]	transcription factor TGA2 isoform X1 [Prunus mume]
TR13670|c2_g2_i6	Common with Day1/Day3	51.8807	23.0005	51.8807	17.5244	0.000597157	2.83712	NAD(P)-binding Rossmann-fold superfamily protein [Source:TAIR;Acc:AT3G61220]	uncharacterized protein LOC103331896 [Prunus mume]
TR40584|c0_g2_i1	Common with Day6	0.36208	0.242119	0.36208	0.0473706	0.0331057	2.83701	RGA-like 1 [Source:TAIR;Acc:AT1G66350]	nodulation-signaling pathway 2 protein-like [Prunus mume]
TR8011|c0_g1_i5	Common with Day1	0.645531	0.0853388	0.645531	0.0799949	0.0116994	2.83469	ethylene-forming enzyme [Source:TAIR;Acc:AT1G05010]	ACC oxidase [Prunus mume]
TR19337|c0_g1_i3	Common with Day6	0.683537	0.628478	0.683537	0.141124	0.00759489	2.83468		uncharacterized protein LOC103323211 [Prunus mume]
TR12414|c0_g1_i2	Common with Day6	1.49398	1.10237	1.49398	0.218141	0.023506	2.83442	receptor like protein 3 [Source:TAIR;Acc:AT1G17250]	receptor-like protein 2 [Prunus mume]
TR32331|c7_g1_i3	Common with Day1	2.63239	0.685042	2.63239	0.96111	0.00481527	2.83338	glutathione S-transferase tau 7 [Source:TAIR;Acc:AT2G29420]	probable glutathione S-transferase [Prunus mume]
TR8423|c0_g1_i2	Specific	1.01979	1.00877	1.01979	0.139701	0.0173598	2.83039	acyl-CoA synthetase 5 [Source:TAIR;Acc:AT1G62940]	4-coumarate--CoA ligase-like 1 [Prunus mume]
TR12436|c2_g2_i1	Specific	0.577389	0.166658	0.577389	0.121568	0.034805	2.83008	homolog of carrot EP3-3 chitinase [Source:TAIR;Acc:AT3G54420]	endochitinase PR4-like [Prunus mume]
TR13670|c2_g2_i15	Common with Day1	2.19307	0.881224	2.19307	0.938333	0.0070927	2.82723	NAD(P)-binding Rossmann-fold superfamily protein [Source:TAIR;Acc:AT3G61220]	(+)-neomenthol dehydrogenase-like [Prunus mume]
TR26414|c0_g1_i2	Common with Day1/Day3	3.44592	1.56515	3.44592	1.30458	0.00107531	2.82584	beta glucosidase 12 [Source:TAIR;Acc:AT5G42260]	cyanogenic beta-glucosidase-like, partial [Prunus mume]
TR26904|c4_g1_i8	Common with Day1/Day3/Day6	14.558	8.74432	14.558	2.72398	1.16973e-06	2.82392	AAA-ATPase 1 [Source:TAIR;Acc:AT5G40010]	probable mitochondrial chaperone BCS1-B [Prunus mume]
TR26801|c13_g1_i1	Specific	1.44039	0.625524	1.44039	0.185074	0.00892237	2.82343
TR22536|c0_g1_i1	Specific	0.496529	0.216691	0.496529	0.115992	0.00234805	2.82339
TR40099|c1_g1_i14	Common with Day1	0.696015	0.187089	0.696015	0.0749698	0.031645	2.82278	RING/U-box superfamily protein [Source:TAIR;Acc:AT5G53110]	uncharacterized protein LOC103343650 [Prunus mume]
TR38529|c1_g3_i5	Specific	0.342275	0.0739662	0.342275	0.050271	0.0245831	2.81868	NB-ARC domain-containing disease resistance protein [Source:TAIR;Acc:AT3G14470]	putative disease resistance protein RGA3 [Prunus mume]
TR13454|c1_g1_i3	Common with Day3	1.86346	1.23511	1.86346	0.235989	0.000169568	2.81518	P-loop containing nucleoside triphosphate hydrolases superfamily protein [Source:TAIR;Acc:AT2G18193]	putative cell division cycle ATPase [Prunus mume]
TR12740|c7_g1_i3	Common with Day3	0.409063	0.198586	0.409063	0.0600148	0.0423505	2.81459	Glycosyl hydrolase family 35 protein [Source:TAIR;Acc:AT5G63800]	beta-galactosidase 6 [Prunus mume]
TR13558|c2_g3_i1	Common with Day1	15.7872	7.65492	15.7872	7.87997	0.00205	2.80808	12-oxophytodienoate reductase 2 [Source:TAIR;Acc:AT1G76690]	12-oxophytodienoate reductase 2-like [Prunus mume]
TR37845|c4_g1_i6	Common with Day1/Day3	1.57145	0.561309	1.57145	0.380873	0.00245732	2.8077	UDP-glucosyl transferase 85A2 [Source:TAIR;Acc:AT1G22360]	UDP-glycosyltransferase 85A2-like [Prunus mume]
TR22031|c0_g1_i1	Specific	0.308631	0.11699	0.308631	0.141238	0.0221269	2.80722
TR7408|c0_g1_i2	Common with Day1	6.61856	3.10786	6.61856	1.78576	0.00133242	2.80687	myb domain protein 15 [Source:TAIR;Acc:AT3G23250]	myb-related protein Myb4 [Prunus mume]
TR27005|c3_g2_i3	Common with Day3/Day6	2.718	2.02217	2.718	0.36389	0.000435537	2.80613	Thioesterase superfamily protein [Source:TAIR;Acc:AT1G48320]	uncharacterized protein LOC103328913 [Prunus mume]
TR24440|c0_g1_i2	Common with Day3	1.67051	0.930211	1.67051	0.227494	0.000437692	2.80607	Disease resistance protein (CC-NBS-LRR class) family [Source:TAIR;Acc:AT5G66910]	probable disease resistance protein At5g66900 [Prunus mume]
TR25471|c1_g2_i1	Common with Day1/Day3/Day6	24.5347	11.64	24.5347	8.69013	0.000102971	2.8052	NAD(P)-binding Rossmann-fold superfamily protein [Source:TAIR;Acc:AT2G24190]	(+)-neomenthol dehydrogenase-like [Prunus mume]
TR12594|c0_g2_i4	Common with Day1	2.8353	1.10843	2.8353	1.23278	0.0102852	2.80492	A20/AN1-like zinc finger family protein [Source:TAIR;Acc:AT4G12040]	zinc finger A20 and AN1 domain-containing stress-associated protein 9-like [Prunus mume]
TR3209|c0_g1_i1	Common with Day3/Day6	31.4993	25.8887	31.4993	4.14048	0.000452095	2.80297	SAUR-like auxin-responsive protein family [Source:TAIR;Acc:AT5G20820]	uncharacterized protein LOC103340630 [Prunus mume]
TR11757|c2_g6_i16	Common with Day3	1.42115	1.0012	1.42115	0.466158	0.0049034	2.80163	Pyridoxal-5'-phosphate-dependent enzyme family protein [Source:TAIR;Acc:AT1G55880]	cysteine synthase 2 [Prunus mume]
TR24243|c0_g2_i1	Common with Day3/Day6	3.58127	2.1552	3.58127	0.478945	0.00183054	2.80154	HAD superfamily, subfamily IIIB acid phosphatase [Source:TAIR;Acc:AT2G38600]	acid phosphatase 1 [Prunus mume]
TR26382|c0_g2_i2	Common with Day1/Day3	1.41634	0.476638	1.41634	0.355244	0.0312593	2.80143	NAD(P)-binding Rossmann-fold superfamily protein [Source:TAIR;Acc:AT3G61220]	uncharacterized protein LOC103331916 [Prunus mume]
TR12111|c0_g2_i1	Common with Day6	2.68043	2.13635	2.68043	0.357403	0.00563114	2.79428		uncharacterized protein LOC103336752 [Prunus mume]
TR2697|c0_g2_i1	Common with Day1/Day3	0.46797	0.236802	0.46797	0.117802	2.72959e-06	2.79368	lectin protein kinase family protein [Source:TAIR;Acc:AT3G16030]	G-type lectin S-receptor-like serine/threonine-protein kinase B120 [Prunus mume]
TR12296|c0_g1_i2	Common with Day1/Day6	5.02253	3.50932	5.02253	0.867208	0.000687097	2.7933	purine permease 10 [Source:TAIR;Acc:AT4G18210]	probable purine permease 11 [Prunus mume]
TR26538|c1_g1_i3	Common with Day1	1.40202	0.55189	1.40202	0.398666	0.0215055	2.79103	12-oxophytodienoate reductase 1 [Source:TAIR;Acc:AT1G76680]	12-oxophytodienoate reductase 2-like [Prunus mume]
TR37993|c4_g2_i2	Common with Day1/Day6	1.28083	0.673336	1.28083	0.332583	0.0226219	2.78945		disease resistance protein At4g27190-like [Prunus mume]
TR42478|c0_g1_i1	Specific	1.00414	0.380309	1.00414	0.137306	0.000151835	2.7889
TR13639|c2_g1_i4	Common with Day1/Day3	3.93858	2.26958	3.93858	1.52948	7.49291e-06	2.78846	cellulose synthase like G1 [Source:TAIR;Acc:AT4G24010]	cellulose synthase-like protein G2 [Prunus mume]
TR33095|c0_g2_i6	Common with Day1/Day3	18.2008	6.85937	18.2008	5.61203	0.0329758	2.78724	Aldolase-type TIM barrel family protein [Source:TAIR;Acc:AT5G64250]	nitronate monooxygenase [Prunus mume]
TR36942|c0_g1_i11	Specific	0.489439	0.310128	0.489439	0.0811123	0.00334174	2.78642	SPA1-related 3 [Source:TAIR;Acc:AT3G15354]	protein SPA1-RELATED 3 [Prunus mume]
TR9988|c0_g1_i1	Common with Day1/Day3	9.57052	7.66498	9.57052	1.73225	0.000587462	2.7862	VQ motif-containing protein [Source:TAIR;Acc:AT4G39720]	uncharacterized protein LOC103325493 [Prunus mume]
TR6759|c0_g2_i1	Common with Day1/Day3	21.1343	9.57574	21.1343	8.50573	0.000540481	2.78486	elicitor-activated gene 3-1 [Source:TAIR;Acc:AT4G37980]	probable mannitol dehydrogenase isoform X1 [Prunus mume]
TR36139|c0_g1_i1	Specific	8.49021	8.54853	8.49021	1.16639	0.0215391	2.78387	alpha/beta-Hydrolases superfamily protein [Source:TAIR;Acc:AT1G68620]	probable carboxylesterase 17 [Prunus mume]
TR30616|c0_g1_i1	Common with Day1/Day3	3.66236	2.4198	3.66236	0.827425	0.00149219	2.78257	unknown protein; Has 27 Blast hits to 27 proteins in 9 species: Archae - 0; Bacteria - 0; Metazoa - 0; Fungi - 0; Plants - 27; Viruses - 0; Other Eukaryotes - 0 (source: NCBI BLink). [Source:TAIR;Acc:AT5G57510]	uncharacterized protein LOC103326523 [Prunus mume]
TR26992|c2_g3_i8	Common with Day1/Day3	9.23438	3.88903	9.23438	1.65921	0.000730935	2.78182	FAD/NAD(P)-binding oxidoreductase family protein [Source:TAIR;Acc:AT5G05320]	zeaxanthin epoxidase, chloroplastic-like [Prunus mume]
TR1005|c0_g1_i1	Common with Day1/Day3	17.5629	10.7138	17.5629	5.27804	2.0086e-05	2.7808	ethylene response factor 1 [Source:TAIR;Acc:AT3G23240]	ethylene-responsive transcription factor 1B [Prunus mume]
TR26980|c1_g1_i1	Common with Day1/Day3/Day6	2.32147	0.93601	2.32147	0.501923	0.000628214	2.7796	cytochrome P450, family 71, subfamily A, polypeptide 26 [Source:TAIR;Acc:AT3G48270]	cytochrome P450 736A117 [Prunus mume]
TR26734|c4_g2_i3	Common with Day1/Day6	6.14898	4.70924	6.14898	0.998985	0.015502	2.77843	fatty acid desaturase 5 [Source:TAIR;Acc:AT3G15850]	palmitoyl-monogalactosyldiacylglycerol delta-7 desaturase, chloroplastic-like [Prunus mume]
TR18605|c0_g1_i1	Specific	10.132	9.73677	10.132	1.47941	0.0157754	2.77798	cell wall protein precursor, putative [Source:TAIR;Acc:AT2G20870]	putative cell wall protein [Prunus mume]
TR6443|c0_g1_i1	Specific	1.65786	1.24906	1.65786	0.303535	0.00771502	2.77796
TR33424|c0_g2_i1	Common with Day6	0.787985	0.493463	0.787985	0.105841	0.001176	2.77779	chloroplast stem-loop binding protein of 41 kDa [Source:TAIR;Acc:AT3G63140]	chloroplast stem-loop binding protein of 41 kDa a, chloroplastic [Prunus mume]
TR27022|c1_g2_i3	Common with Day1/Day3	8.1565	4.84092	8.1565	3.44811	0.00212392	2.77715	camelliol C synthase 1 [Source:TAIR;Acc:AT1G78955]	beta-amyrin synthase [Prunus mume]
TR26919|c1_g3_i34	Common with Day1/Day6	0.749803	0.614522	0.749803	0.117502	0.0060561	2.77624	alpha carbonic anhydrase 7 [Source:TAIR;Acc:AT1G08080]	bifunctional monodehydroascorbate reductase and carbonic anhydrase nectarin-3 [Prunus mume]
TR21331|c0_g2_i7	Specific	0.366439	0.188357	0.366439	0.0747749	0.026492	2.77272	NAD(P)-linked oxidoreductase superfamily protein [Source:TAIR;Acc:AT1G60750]	probable aldo-keto reductase 1 [Prunus mume]
TR13037|c4_g1_i1	Specific	0.365472	0.112599	0.365472	0.0813917	0.00493369	2.77202
TR27613|c0_g1_i1	Specific	0.659742	0.338602	0.659742	0.264006	0.038022	2.77045
TR12876|c5_g1_i10	Specific	1.25963	0.829433	1.25963	0.413477	0.0112155	2.77011	cyclin b3;1 [Source:TAIR;Acc:AT1G16330]	cytochrome P450 CYP749A22-like [Prunus mume]
TR13434|c1_g1_i3	Common with Day1/Day6	3.49895	1.73513	3.49895	0.841787	0.00171138	2.76644	UDP-glucosyl transferase 85A3 [Source:TAIR;Acc:AT1G22380]	UDP-glycosyltransferase 85A5-like [Prunus mume]
TR9551|c1_g1_i1	Specific	0.789303	0.340258	0.789303	0.139069	1.00987e-05	2.76551
TR38021|c5_g1_i16	Common with Day1/Day6	2.02586	1.35501	2.02586	0.398504	0.033216	2.76517		TMV resistance protein N-like [Prunus mume]
TR12450|c3_g1_i2	Common with Day6	0.97044	0.70389	0.97044	0.200567	0.00308211	2.76265	polyamine oxidase 4 [Source:TAIR;Acc:AT1G65840]	probable polyamine oxidase 4 [Prunus mume]
TR12496|c0_g1_i4	Common with Day1/Day3	4.92917	2.9216	4.92917	1.03699	6.61604e-08	2.7599	pyridoxine biosynthesis 2 [Source:TAIR;Acc:AT5G60540]	pyridoxal biosynthesis protein PDX2 isoform X2 [Prunus mume]
TR13414|c3_g1_i15	Common with Day3	0.644602	0.289553	0.644602	0.11509	0.0184748	2.75703	ATP binding;GTP binding;nucleotide binding;nucleoside-triphosphatases [Source:TAIR;Acc:AT5G47260]	probable disease resistance protein At4g27220 [Prunus mume]
TR40906|c0_g1_i1	Common with Day1/Day3/Day6	9.62206	5.90517	9.62206	2.8031	1.69864e-14	2.75617	HXXXD-type acyl-transferase family protein [Source:TAIR;Acc:AT5G07850]	uncharacterized acetyltransferase At3g50280-like isoform X2 [Prunus mume]
TR26863|c1_g1_i3	Common with Day1/Day3	20.2292	10.2201	20.2292	7.50721	0.000842918	2.75596	MATE efflux family protein [Source:TAIR;Acc:AT1G11670]	protein TRANSPARENT TESTA 12-like [Prunus mume]
TR5728|c0_g1_i3	Common with Day1	0.751111	0.277986	0.751111	0.148793	0.000708184	2.7555	2-oxoglutarate (2OG) and Fe(II)-dependent oxygenase superfamily protein [Source:TAIR;Acc:AT3G19000]	flavonol synthase/flavanone 3-hydroxylase-like [Prunus mume]
TR27859|c0_g1_i1	Common with Day1/Day3	1.97736	0.878968	1.97736	0.293589	2.23958e-05	2.75527	receptor-like protein kinase-related family protein [Source:TAIR;Acc:AT5G48540]	cysteine-rich repeat secretory protein 55 [Prunus mume]
TR13431|c2_g1_i9	Specific	0.289981	0.156116	0.289981	0.0410536	0.0419044	2.755	Protein kinase superfamily protein [Source:TAIR;Acc:AT5G38260]	probable serine/threonine-protein kinase At1g18390 isoform X2 [Prunus mume]
TR26666|c0_g1_i4	Common with Day3/Day6	28.2362	26.4277	28.2362	3.83293	0.002851	2.75493		uncharacterized protein LOC103342998 [Prunus mume]
TR7163|c0_g1_i1	Specific	0.770867	0.206372	0.770867	0.144143	0.0370981	2.75398		uncharacterized protein LOC103344031, partial [Prunus mume]
TR25138|c0_g1_i1	Common with Day6	1.96027	1.5073	1.96027	0.482046	0.0161594	2.75312	Leucine-rich repeat transmembrane protein kinase [Source:TAIR;Acc:AT1G56130]	LOW QUALITY PROTEIN: uncharacterized protein LOC103325393 [Prunus mume]
TR232|c0_g2_i1	Common with Day3/Day6	2.05465	1.21638	2.05465	0.338413	3.01977e-05	2.75193	NAC domain containing protein 90 [Source:TAIR;Acc:AT5G22380]	NAC domain-containing protein 90-like [Prunus mume]
TR9690|c0_g1_i2	Common with Day1/Day3	769.103	367.617	769.103	309.741	0.00646088	2.74924	hemoglobin 1 [Source:TAIR;Acc:AT2G16060]	non-symbiotic hemoglobin [Prunus mume]
TR21412|c0_g1_i1	Common with Day1/Day6	1.46947	1.11281	1.46947	0.42171	0.00111546	2.74802	Aldolase-type TIM barrel family protein [Source:TAIR;Acc:AT4G02610]	tryptophan synthase alpha chain-like [Prunus mume]
TR37811|c2_g1_i2	Common with Day3/Day6	0.778682	0.681149	0.778682	0.104988	0.00301743	2.74788	plant glycogenin-like starch initiation protein 2 [Source:TAIR;Acc:AT1G77130]	LOW QUALITY PROTEIN: putative UDP-glucuronate:xylan alpha-glucuronosyltransferase 3 [Prunus mume]
TR13670|c2_g2_i2	Common with Day1/Day3/Day6	10.7612	4.80303	10.7612	2.70719	5.93199e-08	2.74541	NAD(P)-binding Rossmann-fold superfamily protein [Source:TAIR;Acc:AT1G01800]	uncharacterized protein LOC103331896 [Prunus mume]
TR5728|c0_g1_i1	Common with Day1/Day3	0.79387	0.264466	0.79387	0.176997	0.0034291	2.74361	2-oxoglutarate (2OG) and Fe(II)-dependent oxygenase superfamily protein [Source:TAIR;Acc:AT3G19000]	flavonol synthase/flavanone 3-hydroxylase-like [Prunus mume]
TR37706|c0_g1_i5	Specific	0.647994	0.340481	0.647994	0.0827227	0.0280718	2.74219	Small nuclear ribonucleoprotein family protein [Source:TAIR;Acc:AT2G43810]	U6 snRNA-associated Sm-like protein LSm6 [Prunus mume]
TR33141|c4_g1_i14	Specific	0.121056	0.0782979	0.121056	0.0386539	0.00208914	2.74032	HCO3- transporter family [Source:TAIR;Acc:AT1G15460]	boron transporter 4 [Prunus mume]
TR8029|c0_g2_i1	Common with Day1	0.920223	0.0194132	0.920223	0.133596	0.0466149	2.73784	Transmembrane amino acid transporter family protein [Source:TAIR;Acc:AT1G08230]	GABA transporter 1 [Prunus mume]
TR5955|c1_g1_i1	Common with Day1/Day3/Day6	62.0019	50.3062	62.0019	9.33795	0.000467928	2.73776		extensin-3-like [Prunus mume]
TR13347|c4_g1_i1	Common with Day1	2.93231	1.32952	2.93231	1.11492	0.000450599	2.73729	UDP-Glycosyltransferase superfamily protein [Source:TAIR;Acc:AT2G36770]	UDP-glycosyltransferase 73C1-like [Prunus mume]
TR35053|c0_g1_i1	Common with Day6	0.387033	0.260226	0.387033	0.0686962	0.0171186	2.73716	nodulin MtN21 /EamA-like transporter family protein [Source:TAIR;Acc:AT4G08290]	WAT1-related protein At4g08290 [Prunus mume]
TR35865|c0_g1_i2	Common with Day1/Day6	1.48128	1.04111	1.48128	0.275768	0.00101586	2.73426	Predicted AT-hook DNA-binding family protein [Source:TAIR;Acc:AT1G76500]	putative DNA-binding protein ESCAROLA [Prunus mume]
TR5559|c0_g1_i3	Common with Day6	0.595038	0.642404	0.595038	0.0925534	0.0283768	2.73335	GDSL-motif lipase 5 [Source:TAIR;Acc:AT1G53920]	GDSL esterase/lipase 5 [Prunus mume]
TR34933|c0_g1_i1	Common with Day1/Day6	26.0105	13.701	26.0105	8.81424	8.46564e-05	2.73183	MATE efflux family protein [Source:TAIR;Acc:AT5G65380]	protein TRANSPARENT TESTA 12-like [Prunus mume]
TR33177|c0_g1_i6	Common with Day1/Day6	2.04766	1.53967	2.04766	0.643824	6.59874e-05	2.73142	methyl esterase 10 [Source:TAIR;Acc:AT3G50440]	salicylic acid-binding protein 2-like [Prunus mume]
TR1903|c0_g1_i1	Common with Day1/Day6	15.9443	12.6292	15.9443	3.02708	0.00419736	2.73129	Chaperone DnaJ-domain superfamily protein [Source:TAIR;Acc:AT2G17880]	chaperone protein dnaJ 11, chloroplastic-like [Prunus mume]
TR5955|c0_g1_i1	Common with Day3/Day6	79.9419	65.2376	79.9419	11.6014	0.000739291	2.7309
TR5583|c0_g1_i2	Specific	2.83031	2.86779	2.83031	0.406965	0.0202947	2.72847	ABC-2 type transporter family protein [Source:TAIR;Acc:AT3G13220]	ABC transporter G family member 26 [Prunus mume]
TR2356|c0_g2_i1	Common with Day3	1.67138	0.74478	1.67138	0.33645	0.00254981	2.72652
TR12909|c1_g1_i7	Common with Day3/Day6	41.0176	36.9785	41.0176	6.25372	0.00793215	2.72608		heterogeneous nuclear ribonucleoprotein A3 homolog 2-like [Prunus mume]
TR4061|c0_g1_i1	Specific	1.37947	1.11237	1.37947	0.300454	0.00764265	2.72472		glycine-rich RNA-binding protein 2, mitochondrial-like [Prunus mume]
TR40464|c2_g2_i1	Common with Day6	0.58586	0.379841	0.58586	0.106871	0.00833376	2.72322	wall associated kinase-like 5 [Source:TAIR;Acc:AT1G16160]	wall-associated receptor kinase-like 3 [Prunus mume]
TR16457|c0_g1_i1	Common with Day3	1.59619	0.629832	1.59619	0.429849	0.0163986	2.72114		glutamate receptor 2.7-like [Prunus mume]
TR12702|c1_g2_i1	Common with Day6	0.962475	0.6964	0.962475	0.231391	0.00125863	2.72042	Terpenoid cyclases/Protein prenyltransferases superfamily protein [Source:TAIR;Acc:AT3G25810]	(E,E)-alpha-farnesene synthase-like [Prunus mume]
TR23203|c1_g1_i1	Common with Day1/Day3	26.3552	16.8818	26.3552	5.89035	0.00013111	2.71873		polyphenol oxidase, chloroplastic [Prunus mume]
TR32284|c1_g5_i1	Common with Day3	0.222027	0.123881	0.222027	0.0305484	0.0246604	2.71776	ATP binding;GTP binding;nucleotide binding;nucleoside-triphosphatases [Source:TAIR;Acc:AT5G47260]	putative disease resistance protein At4g19050 [Prunus mume]
TR25460|c0_g3_i3	Common with Day1	0.342096	0.246465	0.342096	0.164499	0.0123897	2.71537	S-locus lectin protein kinase family protein [Source:TAIR;Acc:AT2G19130]	G-type lectin S-receptor-like serine/threonine-protein kinase At4g27290 [Prunus mume]
TR12661|c0_g1_i5	Common with Day1/Day3/Day6	1.15967	0.566298	1.15967	0.233068	2.29063e-06	2.71482	Major facilitator superfamily protein [Source:TAIR;Acc:AT1G22540]	protein NRT1/ PTR FAMILY 5.5-like [Prunus mume]
TR33094|c2_g1_i12	Specific	0.380612	0.227155	0.380612	0.0550744	0.0232241	2.7144	Calmodulin binding protein-like [Source:TAIR;Acc:AT1G73805]	uncharacterized protein LOC103338768 [Prunus mume]
TR8423|c0_g1_i1	Common with Day6	0.505662	0.523595	0.505662	0.075557	0.0234543	2.71426	acyl-CoA synthetase 5 [Source:TAIR;Acc:AT1G62940]	4-coumarate--CoA ligase-like 1 [Prunus mume]
TR13358|c0_g1_i1	Common with Day1/Day3	14.7796	6.55885	14.7796	3.9651	0.0022485	2.71247	cytochrome P450, family 81, subfamily D, polypeptide 8 [Source:TAIR;Acc:AT4G37370]	isoflavone 2'-hydroxylase-like isoform X1 [Prunus mume]
TR13986|c0_g1_i1	Specific	0.577162	0.398966	0.577162	0.121315	0.0352033	2.71206	Leucine-rich repeat protein kinase family protein [Source:TAIR;Acc:AT3G47580]	probable LRR receptor-like serine/threonine-protein kinase At3g47570 [Prunus mume]
TR37|c0_g1_i1	Specific	2.88894	1.10848	2.88894	0.653678	0.00111215	2.70913		scopoletin glucosyltransferase-like [Prunus mume]
TR26666|c0_g1_i1	Common with Day6	1.19984	1.20502	1.19984	0.19661	0.01231	2.70896		uncharacterized protein LOC103343212 [Prunus mume]
TR40404|c1_g1_i1	Specific	1.0919	0.33866	1.0919	0.331409	0.0186922	2.70568
TR34854|c0_g1_i1	Common with Day1/Day3/Day6	12.7798	7.68263	12.7798	3.60152	3.9968e-15	2.70563	HXXXD-type acyl-transferase family protein [Source:TAIR;Acc:AT5G42830]	uncharacterized acetyltransferase At3g50280-like [Prunus mume]
TR24441|c0_g2_i1	Common with Day3	0.475851	0.168025	0.475851	0.0826679	0.0275969	2.7043	Protein kinase superfamily protein [Source:TAIR;Acc:AT1G61590]	putative receptor-like protein kinase At1g72540 [Prunus mume]
TR20457|c0_g1_i1	Specific	0.914398	0.59903	0.914398	0.155087	0.0167132	2.7041
TR25581|c0_g1_i3	Common with Day1/Day3	1.73806	0.724204	1.73806	0.692411	0.00231708	2.70385	O-methyltransferase 1 [Source:TAIR;Acc:AT5G54160]	caffeic acid 3-O-methyltransferase-like [Prunus mume]
TR35632|c0_g1_i4	Common with Day1/Day3	12.2505	5.47244	12.2505	5.09589	0.00321817	2.70332	cinnamyl-alcohol dehydrogenase [Source:TAIR;Acc:AT1G72680]	probable cinnamyl alcohol dehydrogenase 1 [Prunus mume]
TR43452|c0_g1_i1	Specific	2.04879	0.824247	2.04879	0.505825	0.0096273	2.70327		60S ribosomal protein L10 [Prunus mume]
TR13419|c0_g2_i6	Specific	0.578177	0.194597	0.578177	0.0950816	0.00124929	2.70227	receptor like protein 21 [Source:TAIR;Acc:AT2G25470]	LRR receptor-like serine/threonine-protein kinase GSO2 [Prunus mume]
TR22437|c0_g1_i1	Specific	0.504043	0.286312	0.504043	0.0723822	6.35213e-06	2.70101	WRKY DNA-binding protein 28 [Source:TAIR;Acc:AT4G18170]	probable WRKY transcription factor 71 [Prunus mume]
TR40104|c2_g1_i3	Common with Day3	0.769185	0.387919	0.769185	0.120004	0.0113324	2.70071	disease resistance family protein / LRR family protein [Source:TAIR;Acc:AT2G34930]	probable leucine-rich repeat receptor-like protein kinase At1g35710 [Prunus mume]
TR26992|c2_g3_i7	Common with Day1/Day3	1.8565	0.860014	1.8565	0.507227	2.50607e-09	2.69984	FAD/NAD(P)-binding oxidoreductase family protein [Source:TAIR;Acc:AT5G05320]	zeaxanthin epoxidase, chloroplastic-like [Prunus mume]
TR39640|c1_g1_i2	Specific	0.300679	0.220472	0.300679	0.0624731	0.0316202	2.695	UbiA prenyltransferase family protein [Source:TAIR;Acc:AT1G60600]	1,4-dihydroxy-2-naphthoate polyprenyltransferase, chloroplastic [Prunus mume]
TR25840|c1_g1_i1	Common with Day6	2.0501	1.319	2.0501	0.531783	0.00139343	2.69381
TR13213|c1_g1_i4	Common with Day3/Day6	1.55351	0.695258	1.55351	0.423963	0.00203446	2.69304	laccase 11 [Source:TAIR;Acc:AT5G03260]	laccase-11-like [Prunus mume]
TR26869|c7_g2_i1	Common with Day1/Day3/Day6	2.67565	1.46013	2.67565	0.770651	1.21949e-09	2.6922	HXXXD-type acyl-transferase family protein [Source:TAIR;Acc:AT5G42830]	uncharacterized acetyltransferase At3g50280-like isoform X2 [Prunus mume]
TR26060|c0_g2_i1	Common with Day6	1.5213	1.23079	1.5213	0.238845	0.0291861	2.69085
TR13236|c3_g1_i2	Specific	0.870086	0.356095	0.870086	0.254627	0.00520519	2.68894		esterase-like [Prunus mume]
TR12003|c0_g2_i1	Specific	1.37794	0.869389	1.37794	0.200437	0.0452293	2.68687	myo-inositol monophosphatase like 1 [Source:TAIR;Acc:AT1G31190]	phosphatase IMPL1, chloroplastic isoform X1 [Prunus mume]
TR38500|c5_g2_i3	Specific	1.14308	0.512648	1.14308	0.335511	0.0022128	2.68389	cytochrome P450, family 81, subfamily D, polypeptide 8 [Source:TAIR;Acc:AT4G37370]	isoflavone 2'-hydroxylase-like [Prunus mume]
TR13347|c6_g1_i1	Common with Day1	25.3982	12.9458	25.3982	10.2577	0.0260314	2.6829	don-glucosyltransferase 1 [Source:TAIR;Acc:AT2G36800]	UDP-glycosyltransferase 73C1-like [Prunus mume]
TR33177|c0_g1_i4	Common with Day1/Day6	1.43774	0.762086	1.43774	0.426078	0.0220803	2.67931	methyl esterase 10 [Source:TAIR;Acc:AT3G50440]	salicylic acid-binding protein 2-like [Prunus mume]
TR33141|c4_g1_i9	Common with Day1/Day6	1.41749	0.59091	1.41749	0.43898	0.0131346	2.67798	HCO3- transporter family [Source:TAIR;Acc:AT1G15460]	boron transporter 4 [Prunus mume]
TR12464|c0_g1_i1	Common with Day1	1.39603	0.682447	1.39603	0.773149	0.0203936	2.67679	12-oxophytodienoate reductase 1 [Source:TAIR;Acc:AT1G76680]	12-oxophytodienoate reductase 2-like [Prunus mume]
TR6942|c0_g1_i1	Common with Day3/Day6	2.73977	1.89892	2.73977	0.443608	0.00361998	2.67562	receptor like protein 3 [Source:TAIR;Acc:AT1G17250]	receptor-like protein 2 [Prunus mume]
TR26705|c1_g1_i1	Common with Day1/Day6	0.734186	0.425068	0.734186	0.131364	0.0382251	2.6744	SAC domain-containing protein 8 [Source:TAIR;Acc:AT3G51830]	phosphoinositide phosphatase SAC8 isoform X2 [Prunus mume]
TR3073|c0_g1_i1	Common with Day6	0.730845	0.555451	0.730845	0.122083	0.00533403	2.67323	S-locus lectin protein kinase family protein [Source:TAIR;Acc:AT1G61390]	receptor-like serine/threonine-protein kinase SD1-8 [Prunus mume]
TR12909|c1_g1_i2	Common with Day1/Day3/Day6	53.4274	45.8627	53.4274	8.71276	0.0011561	2.66952		heterogeneous nuclear ribonucleoprotein A3-like [Prunus mume]
TR40104|c2_g1_i2	Common with Day3/Day6	2.81799	1.93168	2.81799	0.429515	0.0488036	2.66894	disease resistance family protein / LRR family protein [Source:TAIR;Acc:AT2G34930]	LRR receptor-like serine/threonine-protein kinase GSO1 [Prunus mume]
TR28136|c0_g1_i1	Specific	0.784919	0.811868	0.784919	0.117086	0.0186889	2.66779	sugar transporter 1 [Source:TAIR;Acc:AT1G11260]	sugar carrier protein C-like [Prunus mume]
TR42889|c0_g1_i1	Common with Day3	0.93171	0.237036	0.93171	0.141276	0.00186481	2.66643	homolog of carrot EP3-3 chitinase [Source:TAIR;Acc:AT3G54420]	endochitinase PR4-like [Prunus mume]
TR12801|c3_g1_i1	Common with Day1	7.19503	3.54898	7.19503	2.06889	0.00228718	2.6657		UDP-glycosyltransferase 85A5-like [Prunus mume]
TR24666|c0_g3_i1	Common with Day6	2.924	1.68513	2.924	0.481634	0.00104042	2.66294
TR36202|c0_g1_i2	Specific	4.82212	4.82061	4.82212	0.714432	0.0299977	2.6628	Chalcone and stilbene synthase family protein [Source:TAIR;Acc:AT4G34850]	chalcone synthase [Prunus mume]
TR13296|c0_g5_i5	Common with Day1/Day3	9.2794	2.97537	9.2794	1.43103	0.00217264	2.66193	MLP-like protein 423 [Source:TAIR;Acc:AT1G24020]	major allergen Pru ar 1-like [Prunus mume]
TR33095|c0_g2_i4	Common with Day1	20.2509	9.47301	20.2509	6.93713	0.0208459	2.66126	Aldolase-type TIM barrel family protein [Source:TAIR;Acc:AT5G64250]	nitronate monooxygenase [Prunus mume]
TR13187|c3_g3_i1	Common with Day6	0.61233	0.504608	0.61233	0.0900095	0.00298227	2.65965	Glucose-methanol-choline (GMC) oxidoreductase family protein [Source:TAIR;Acc:AT1G73050]	(R)-hydroxynitrile lyase [Prunus mume]
TR26193|c0_g1_i1	Common with Day1	58.3622	38.619	58.3622	11.1819	0.00382871	2.65885	laccase 7 [Source:TAIR;Acc:AT3G09220]	laccase-7 [Prunus mume]
TR33095|c0_g1_i2	Common with Day3	0.890234	0.504596	0.890234	0.401027	0.00184792	2.65819	Aldolase-type TIM barrel family protein [Source:TAIR;Acc:AT5G64250]	nitronate monooxygenase [Prunus mume]
TR13155|c3_g4_i2	Common with Day1	3.2227	1.37434	3.2227	0.694594	0.000144891	2.65683	UDP-glucosyl transferase 73B3 [Source:TAIR;Acc:AT4G34131]	UDP-glucose flavonoid 3-O-glucosyltransferase 7-like [Prunus mume]
TR32320|c1_g1_i15	Specific	0.25542	0.14822	0.25542	0.0520328	0.0335181	2.65672	proline transporter 1 [Source:TAIR;Acc:AT2G39890]	proline transporter 2-like [Prunus mume]
TR13274|c2_g4_i3	Specific	0.194389	0.080037	0.194389	0.0360007	0.0479689	2.65661	AGAMOUS-like 26 [Source:TAIR;Acc:AT5G26880]	uncharacterized protein LOC103330494 [Prunus mume]
TR13400|c2_g1_i2	Common with Day1/Day3	82.2858	42.3463	82.2858	38.1625	0.00220605	2.65529		cytochrome P450 94A1-like [Prunus mume]
TR12042|c2_g3_i5	Common with Day1/Day3	6.07677	3.80108	6.07677	1.43395	0.00997868	2.65512	Cytochrome P450 superfamily protein [Source:TAIR;Acc:AT2G26710]	cytochrome P450 CYP749A22-like [Prunus mume]
TR40175|c0_g2_i2	Common with Day1/Day3/Day6	9.53664	5.98997	9.53664	2.33975	8.06355e-13	2.65313	Protein kinase superfamily protein [Source:TAIR;Acc:AT1G66910]	probable receptor-like protein kinase At5g39020 [Prunus mume]
TR40461|c3_g3_i4	Common with Day6	0.579473	0.425605	0.579473	0.0922147	0.0050381	2.65266	unknown protein; CONTAINS InterPro DOMAIN/s: Protein of unknown function DUF247, plant (InterPro:IPR004158), Protein of unknown function DUF862, eukaryotic (InterPro:IPR008580); BEST Arabidopsis thaliana protein match is: Plant protein of unknown fu /.../ (DUF247) (TAIR:AT5G11290.1); Has 1967 Blast hits to 1844 proteins in 183 species: Archae - 0; Bacteria - 6; Metazoa - 223; Fungi - 83; Plants -…	UPF0481 protein At3g47200-like [Prunus mume]
TR32987|c1_g1_i1	Specific	3.73496	2.90102	3.73496	1.00722	2.25922e-07	2.65248	alpha/beta-Hydrolases superfamily protein [Source:TAIR;Acc:AT4G37140]	LOW QUALITY PROTEIN: salicylic acid-binding protein 2 [Prunus mume]
TR9738|c1_g1_i6	Common with Day3	0.620399	0.121152	0.620399	0.0917726	0.0265802	2.65169	dsRNA-binding protein 3 [Source:TAIR;Acc:AT3G26932]	double-stranded RNA-binding protein 3 [Prunus mume]
TR13486|c1_g1_i4	Common with Day6	0.743473	0.58318	0.743473	0.105228	0.0085694	2.65151	serine carboxypeptidase-like 7 [Source:TAIR;Acc:AT3G10450]	serine carboxypeptidase-like 13 isoform X2 [Prunus mume]
TR11033|c0_g1_i1	Common with Day1/Day3	11.1754	4.69052	11.1754	3.36397	0.00513923	2.64813	carbon/nitrogen insensitive 1 [Source:TAIR;Acc:AT5G27420]	E3 ubiquitin-protein ligase ATL31-like [Prunus mume]
TR35389|c0_g1_i4	Specific	0.212771	0.042516	0.212771	0.0351108	0.0159541	2.64685	Protein kinase superfamily protein [Source:TAIR;Acc:AT4G32660]	serine/threonine-protein kinase AFC3 isoform X1 [Prunus mume]
TR27826|c0_g1_i1	Common with Day1	2.10322	1.28213	2.10322	0.745595	0.00535415	2.64542	F-box and associated interaction domains-containing protein [Source:TAIR;Acc:AT3G22700]
TR11598|c0_g1_i2	Common with Day3/Day6	2.93689	1.89074	2.93689	0.547935	0.00473862	2.6452	Uncharacterised protein family (UPF0497) [Source:TAIR;Acc:AT3G06390]	CASP-like protein POPTRDRAFT_820933 [Prunus mume]
TR12995|c1_g1_i3	Specific	0.368733	0.127758	0.368733	0.101233	0.0240027	2.64422	S-locus lectin protein kinase family protein [Source:TAIR;Acc:AT1G11340]	G-type lectin S-receptor-like serine/threonine-protein kinase At1g11410 [Prunus mume]
TR35666|c3_g1_i1	Common with Day6	1.64118	1.04635	1.64118	0.558318	1.1725e-05	2.64402	glutamate receptor 2.7 [Source:TAIR;Acc:AT2G29120]	glutamate receptor 2.7-like [Prunus mume]
TR25428|c0_g2_i3	Common with Day6	0.538585	0.350601	0.538585	0.0976099	0.016879	2.64386	Leucine-rich repeat protein kinase family protein [Source:TAIR;Acc:AT1G63430]	probable LRR receptor-like serine/threonine-protein kinase At1g63430 [Prunus mume]
TR26919|c1_g3_i4	Specific	0.188004	0.0884785	0.188004	0.0342768	0.0335137	2.64273	alpha carbonic anhydrase 7 [Source:TAIR;Acc:AT1G08080]	bifunctional monodehydroascorbate reductase and carbonic anhydrase nectarin-3 [Prunus mume]
TR8838|c0_g1_i1	Common with Day3/Day6	9.94402	7.09977	9.94402	1.72741	0.000440185	2.64205	Serine protease inhibitor, potato inhibitor I-type family protein [Source:TAIR;Acc:AT2G38870]	glu S.griseus protease inhibitor-like [Prunus mume]
TR13673|c3_g3_i1	Specific	0.906216	0.628913	0.906216	0.126473	0.0297026	2.64053	receptor like protein 26 [Source:TAIR;Acc:AT2G33050]	probable LRR receptor-like serine/threonine-protein kinase At1g34110 [Prunus mume]
TR26636|c6_g1_i8	Common with Day3/Day6	15.3306	11.3922	15.3306	2.24328	0.000970785	2.63984	Bifunctional inhibitor/lipid-transfer protein/seed storage 2S albumin superfamily protein [Source:TAIR;Acc:AT2G45180]	14 kDa proline-rich protein DC2.15-like [Prunus mume]
TR33129|c6_g1_i17	Common with Day3	0.168744	0.046916	0.168744	0.024618	0.025288	2.63914	WUS-interacting protein 2 [Source:TAIR;Acc:AT3G15880]	topless-related protein 4-like [Prunus mume]
TR26829|c0_g2_i1	Common with Day1/Day3/Day6	2.51256	1.5959	2.51256	0.385766	0.000115908	2.63633	FAR1-related sequence 3 [Source:TAIR;Acc:AT2G27110]	protein FAR1-RELATED SEQUENCE 3-like [Prunus mume]
TR38257|c0_g1_i1	Common with Day3/Day6	0.57864	0.43782	0.57864	0.106145	0.0367045	2.63109	Plant protein of unknown function (DUF247) [Source:TAIR;Acc:AT3G50120]	UPF0481 protein At3g47200-like [Prunus mume]
TR12181|c1_g1_i8	Specific	0.147358	0.0733689	0.147358	0.0291741	0.0169051	2.62995	phosphatidylserine decarboxylase 3 [Source:TAIR;Acc:AT4G25970]	phosphatidylserine decarboxylase proenzyme 3-like [Prunus mume]
TR15720|c0_g1_i1	Common with Day1	3.48796	1.93493	3.48796	1.21711	0.0300803	2.62929	1-aminocyclopropane-1-carboxylic acid (acc) synthase 6 [Source:TAIR;Acc:AT4G11280]	1-aminocyclopropane-1-carboxylate synthase [Prunus mume]
TR13720|c5_g2_i1	Specific	6.92685	4.10266	6.92685	1.47465	0.00104866	2.62659		uncharacterized protein LOC103330540 [Prunus mume]
TR38538|c2_g1_i2	Common with Day3/Day6	7.27887	3.98707	7.27887	1.25283	0.00143174	2.6261	auxin response factor 17 [Source:TAIR;Acc:AT1G77850]	uncharacterized protein LOC103318913 [Prunus mume]
TR40177|c2_g1_i8	Common with Day6	1.84067	1.33894	1.84067	0.302762	0.0124928	2.62535		uncharacterized protein LOC103332042 [Prunus mume]
TR9254|c1_g1_i3	Specific	4.25433	4.31062	4.25433	0.663818	0.0486481	2.62477	cytochrome P450, family 704, subfamily B, polypeptide 1 [Source:TAIR;Acc:AT1G69500]	cytochrome P450 704B1 [Prunus mume]
TR5324|c0_g1_i1	Specific	2.41106	1.44037	2.41106	0.434079	0.00374602	2.62471
TR24168|c0_g2_i1	Specific	1.78426	0.968246	1.78426	0.473081	0.000743764	2.62467	HXXXD-type acyl-transferase family protein [Source:TAIR;Acc:AT5G07860]	uncharacterized acetyltransferase At3g50280-like isoform X2 [Prunus mume]
TR25828|c0_g3_i3	Common with Day3/Day6	0.488914	0.312986	0.488914	0.074154	0.0163236	2.62265	5'-nucleotidases;magnesium ion binding [Source:TAIR;Acc:AT2G38680]	cytosolic 5'-nucleotidase 3 [Prunus mume]
TR26795|c2_g5_i3	Specific	0.42633	0.309305	0.42633	0.110704	0.00625868	2.6196	FKBP-like peptidyl-prolyl cis-trans isomerase family protein [Source:TAIR;Acc:AT2G43560]	peptidyl-prolyl cis-trans isomerase FKBP16-3, chloroplastic [Prunus mume]
TR13587|c2_g6_i1	Common with Day3/Day6	2.20221	1.49301	2.20221	0.440261	0.000406701	2.61949	wall associated kinase-like 6 [Source:TAIR;Acc:AT1G16110]	wall-associated receptor kinase-like 8 [Prunus mume]
TR13619|c1_g2_i9	Common with Day6	0.330464	0.247577	0.330464	0.0533615	0.0076446	2.61878	TTF-type zinc finger protein with HAT dimerisation domain [Source:TAIR;Acc:AT4G10200]	LOW QUALITY PROTEIN: zinc finger MYM-type protein 1-like [Prunus mume]
TR36048|c0_g1_i1	Common with Day6	5.0523	4.15717	5.0523	0.880213	0.000521751	2.61771	basic pathogenesis-related protein 1 [Source:TAIR;Acc:AT2G14580]	LOW QUALITY PROTEIN: pathogenesis-related protein 1-like [Prunus mume]
TR13289|c1_g3_i1	Specific	1.77193	1.25598	1.77193	0.233853	0.0447128	2.61652	Leucine-rich repeat transmembrane protein kinase [Source:TAIR;Acc:AT1G53420]	probable LRR receptor-like serine/threonine-protein kinase At1g07650 [Prunus mume]
TR26904|c2_g2_i1	Common with Day1/Day3/Day6	6.83199	3.63006	6.83199	1.77414	1.84353e-12	2.61638	AAA-ATPase 1 [Source:TAIR;Acc:AT5G40010]	mitochondrial chaperone BCS1-like [Prunus mume]
TR35345|c0_g1_i1	Common with Day6	0.626424	0.546191	0.626424	0.157234	0.026371	2.61518	EXPRESSED IN: 18 plant structures; EXPRESSED DURING: 12 growth stages; BEST Arabidopsis thaliana protein match is: sequence-specific DNA binding transcription factors (TAIR:AT4G30410.1); Has 123 Blast hits to 123 proteins in 11 species: Archae - 0; /.../ia - 0; Metazoa - 0; Fungi - 0; Plants - 123; Viruses - 0; Other Eukaryotes - 0 (source: NCBI BLink). [Source:TAIR;Acc:AT5G57780]	transcription factor bHLH149 [Prunus mume]
TR38560|c0_g1_i21	Specific	1.01134	0.522623	1.01134	0.204045	0.0358792	2.61432		WD repeat-containing protein 91 homolog [Prunus mume]
TR35217|c0_g1_i1	Common with Day6	1.06046	0.698586	1.06046	0.23622	6.8841e-06	2.61354	ZCF37 [Source:TAIR;Acc:AT1G59590]	uncharacterized protein LOC103332728 [Prunus mume]
TR25791|c0_g1_i12	Common with Day6	0.353854	0.276568	0.353854	0.0552081	0.0117108	2.61305	Mo25 family protein [Source:TAIR;Acc:AT5G18940]	calcium-binding protein 39 [Prunus mume]
TR37884|c1_g1_i2	Common with Day1	2.01685	0.781363	2.01685	0.736553	0.000811517	2.61301	NAD(P)-binding Rossmann-fold superfamily protein [Source:TAIR;Acc:AT3G61220]	(+)-neomenthol dehydrogenase-like [Prunus mume]
TR33095|c0_g2_i3	Specific	0.944076	0.874078	0.944076	0.61422	0.0123412	2.61257	Aldolase-type TIM barrel family protein [Source:TAIR;Acc:AT5G64250]	nitronate monooxygenase [Prunus mume]
TR11972|c1_g1_i9	Common with Day3	0.417563	0.0534666	0.417563	0.0526751	0.0373027	2.60989	unknown protein; Has 96 Blast hits to 96 proteins in 48 species: Archae - 0; Bacteria - 0; Metazoa - 0; Fungi - 47; Plants - 38; Viruses - 0; Other Eukaryotes - 11 (source: NCBI BLink). [Source:TAIR;Acc:AT1G76200]	NADH dehydrogenase [ubiquinone] 1 beta subcomplex subunit 2 [Prunus mume]
TR26749|c0_g3_i6	Specific	0.306694	0.199446	0.306694	0.0594453	0.0170623	2.60966	prohibitin 1 [Source:TAIR;Acc:AT4G28510]	prohibitin-1, mitochondrial [Prunus mume]
TR13047|c4_g3_i1	Common with Day1/Day3	1.72787	0.585075	1.72787	0.380793	0.00210906	2.60897	UDP-glucosyl transferase 85A3 [Source:TAIR;Acc:AT1G22380]	UDP-glycosyltransferase 85A2-like [Prunus mume]
TR26385|c0_g1_i21	Common with Day1	0.291106	0.224705	0.291106	0.117786	0.0335141	2.60821	G protein alpha subunit 1 [Source:TAIR;Acc:AT2G26300]	guanine nucleotide-binding protein alpha-1 subunit [Prunus mume]
TR32966|c0_g1_i1	Common with Day1/Day3/Day6	11.8841	6.16888	11.8841	2.6219	2.34257e-14	2.60788	CONTAINS InterPro DOMAIN/s: EF-Hand 1, calcium-binding site (InterPro:IPR018247); BEST Arabidopsis thaliana protein match is: unknown protein (TAIR:AT2G41730.1); Has 1807 Blast hits to 1807 proteins in 277 species: Archae - 0; Bacteria - 0; Metazoa /.../ Fungi - 347; Plants - 385; Viruses - 0; Other Eukaryotes - 339 (source: NCBI BLink). [Source:TAIR;Acc:AT5G40690]	uncharacterized protein LOC103329733 [Prunus mume]
TR26985|c2_g1_i1	Common with Day1/Day3/Day6	23.2571	15.8232	23.2571	5.41855	2.75078e-10	2.60412	Protein kinase family protein [Source:TAIR;Acc:AT5G38250]	probable receptor-like protein kinase At5g39020 [Prunus mume]
TR7421|c0_g2_i1	Specific	1.16046	0.0745976	1.16046	0.170606	0.0351704	2.60395
TR13012|c3_g1_i5	Specific	0.238413	0.148526	0.238413	0.0360143	0.036198	2.60341	beta glucosidase 41 [Source:TAIR;Acc:AT5G54570]	putative beta-glucosidase 41 isoform X1 [Prunus mume]
TR40194|c1_g1_i1	Common with Day3	0.502122	0.204494	0.502122	0.0875465	0.00091864	2.59854
TR13455|c5_g1_i1	Common with Day1/Day3/Day6	67.9324	37.656	67.9324	24.3696	0.000547833	2.59476	UDP-Glycosyltransferase superfamily protein [Source:TAIR;Acc:AT3G21760]	putative UDP-glucose flavonoid 3-O-glucosyltransferase 3 [Prunus mume]
TR5083|c0_g2_i1	Specific	2.29676	0.535651	2.29676	0.215934	0.01963	2.59377
TR26534|c0_g1_i6	Common with Day1/Day3	10.9638	4.17917	10.9638	2.86949	0.00215928	2.59239	Glycosyl hydrolases family 32 protein [Source:TAIR;Acc:AT3G13790]	beta-fructofuranosidase, insoluble isoenzyme CWINV1-like [Prunus mume]
TR38019|c1_g4_i5	Common with Day1/Day3/Day6	3.13983	1.52102	3.13983	1.20195	0.00519407	2.5922	Zinc-binding dehydrogenase family protein [Source:TAIR;Acc:AT5G16990]	2-alkenal reductase (NADP(+)-dependent)-like [Prunus mume]
TR40175|c0_g2_i8	Common with Day1	0.597576	0.384461	0.597576	0.157899	0.00407328	2.59166	Protein kinase superfamily protein [Source:TAIR;Acc:AT1G66910]	probable receptor-like protein kinase At5g39020 [Prunus mume]
TR41086|c0_g2_i1	Specific	1.39736	0.884898	1.39736	0.207412	0.0427643	2.58971		uncharacterized protein LOC103319881 [Prunus mume]
TR38572|c0_g1_i5	Specific	0.732193	0.561555	0.732193	0.112999	0.00431785	2.58896	cysteine-rich RLK (RECEPTOR-like protein kinase) 10 [Source:TAIR;Acc:AT4G23180]	cysteine-rich receptor-like protein kinase 25 [Prunus mume]
TR38530|c6_g2_i7	Common with Day1	0.185846	0.0780745	0.185846	0.0293742	0.0432007	2.58649	cytochrome P450, family 87, subfamily A, polypeptide 6 [Source:TAIR;Acc:AT1G64940]	cytochrome P450 89A2-like [Prunus mume]
TR12984|c4_g2_i7	Common with Day1	0.191212	0.0482487	0.191212	0.0470713	0.0414026	2.58566	Auxin efflux carrier family protein [Source:TAIR;Acc:AT2G17500]	uncharacterized transporter YBR287W [Prunus mume]
TR13347|c4_g2_i7	Common with Day1/Day3	7.85375	3.56859	7.85375	2.82194	0.0266723	2.58451	UDP-glucosyl transferase 73C1 [Source:TAIR;Acc:AT2G36750]	UDP-glycosyltransferase 73C1-like [Prunus mume]
TR13356|c2_g1_i1	Common with Day1/Day3/Day6	8.15694	5.59199	8.15694	1.89597	1.19411e-09	2.58444	UDP-glucosyl transferase 71C4 [Source:TAIR;Acc:AT1G07250]	anthocyanidin 3-O-glucosyltransferase 2-like [Prunus mume]
TR38064|c3_g1_i9	Common with Day1	0.619843	0.2653	0.619843	0.192048	0.00890168	2.58377	S-locus lectin protein kinase family protein [Source:TAIR;Acc:AT1G61500]	G-type lectin S-receptor-like serine/threonine-protein kinase At1g61500 [Prunus mume]
TR25785|c0_g1_i1	Common with Day1/Day3	4.45662	3.2563	4.45662	1.98822	4.34842e-11	2.58192	Tyrosine transaminase family protein [Source:TAIR;Acc:AT5G36160]	probable aminotransferase TAT2 [Prunus mume]
TR13639|c2_g1_i5	Common with Day1/Day3	2.51249	1.45027	2.51249	1.00771	0.00241586	2.5818	cellulose synthase like G1 [Source:TAIR;Acc:AT4G24010]	cellulose synthase-like protein G3 [Prunus mume]
TR12422|c2_g2_i11	Common with Day1	1.09891	0.416736	1.09891	0.193359	0.0163675	2.58141	Maf-like protein [Source:TAIR;Acc:AT5G66550]	maf-like protein DDB_G0281937 isoform X1 [Prunus mume]
TR33095|c0_g1_i8	Specific	1.6776	0.619045	1.6776	0.590923	0.0227982	2.58088	Aldolase-type TIM barrel family protein [Source:TAIR;Acc:AT5G64250]	nitronate monooxygenase [Prunus mume]
TR12936|c1_g4_i1	Common with Day3/Day6	2.52089	1.34197	2.52089	0.486837	1.59988e-09	2.5808	Protein kinase superfamily protein [Source:TAIR;Acc:AT3G57750]	inactive serine/threonine-protein kinase At1g67470-like [Prunus mume]
TR12192|c0_g1_i1	Common with Day1/Day3	23.378	12.1079	23.378	6.99203	4.54921e-06	2.57848	blue-copper-binding protein [Source:TAIR;Acc:AT5G20230]	blue copper protein-like [Prunus mume]
TR9880|c0_g2_i1	Common with Day1	35.1642	21.9565	35.1642	5.46673	0.0022538	2.57377	aconitase 3 [Source:TAIR;Acc:AT2G05710]	aconitate hydratase, cytoplasmic [Prunus mume]
TR11246|c1_g1_i5	Common with Day3	1.1059	0.291039	1.1059	0.174382	0.00273192	2.5733
TR23294|c0_g1_i1	Common with Day1	1.11044	0.438923	1.11044	0.402911	0.0326848	2.57209
TR38544|c4_g2_i2	Common with Day1	1.11137	0.620596	1.11137	0.303934	0.0121746	2.57157	Disease resistance protein (TIR-NBS-LRR class) family [Source:TAIR;Acc:AT4G16950]	TMV resistance protein N-like [Prunus mume]
TR34672|c0_g1_i1	Common with Day1/Day3	7.6039	4.11991	7.6039	2.30364	0.000469316	2.57072		probable LL-diaminopimelate aminotransferase, chloroplastic [Prunus mume]
TR26664|c0_g1_i12	Specific	0.786246	0.761303	0.786246	0.122334	0.0352857	2.56974	3-methylcrotonyl-CoA carboxylase [Source:TAIR;Acc:AT4G34030]	methylcrotonoyl-CoA carboxylase beta chain, mitochondrial [Prunus mume]
TR26471|c1_g2_i2	Common with Day1/Day3	4.4193	1.41882	4.4193	0.850079	0.00295691	2.56722
TR38495|c2_g1_i20	Specific	3.98658	3.44339	3.98658	0.741437	0.00707273	2.56486		uncharacterized protein LOC103337630 [Prunus mume]
TR12115|c1_g2_i1	Common with Day3	12.9527	8.70101	12.9527	2.08773	0.000960592	2.56378	phospholipase A 2A [Source:TAIR;Acc:AT2G26560]	patatin-like protein 3 isoform X1 [Prunus mume]
TR10284|c0_g2_i1	Common with Day6	1.38902	1.26274	1.38902	0.236425	0.00739215	2.56338	disease resistance family protein / LRR family protein [Source:TAIR;Acc:AT2G34930]	receptor-like protein 12 [Prunus mume]
TR23537|c0_g1_i2	Common with Day3	0.269987	0.13137	0.269987	0.0463604	0.0466551	2.55999	Calmodulin-binding protein [Source:TAIR;Acc:AT5G57580]	uncharacterized protein LOC103343923 [Prunus mume]
TR12909|c1_g1_i8	Common with Day1/Day3/Day6	35.6907	32.0412	35.6907	5.93318	0.0081644	2.55745		heterogeneous nuclear ribonucleoprotein A3 homolog 2-like [Prunus mume]
TR26083|c0_g1_i1	Common with Day1	1.02515	0.563726	1.02515	0.193993	0.0481827	2.55368
TR26857|c1_g1_i1	Common with Day1/Day3	7.61836	3.09552	7.61836	2.06438	0.0282494	2.55211	UDP-glucosyl transferase 73B3 [Source:TAIR;Acc:AT4G34131]	UDP-glucose flavonoid 3-O-glucosyltransferase 7-like [Prunus mume]
TR13349|c1_g5_i1	Specific	0.790256	0.526091	0.790256	0.176352	0.00830175	2.55072	disease resistance family protein / LRR family protein [Source:TAIR;Acc:AT2G34930]	LRR receptor-like serine/threonine-protein kinase FLS2 [Prunus mume]
TR29818|c0_g1_i1	Common with Day1/Day6	28.8069	11.7814	28.8069	8.24853	0.00472153	2.54913	unknown protein; Has 7 Blast hits to 7 proteins in 2 species: Archae - 0; Bacteria - 0; Metazoa - 0; Fungi - 0; Plants - 7; Viruses - 0; Other Eukaryotes - 0 (source: NCBI BLink). [Source:TAIR;Acc:AT1G24575]	uncharacterized protein LOC103321839 [Prunus mume]
TR26766|c0_g1_i3	Common with Day1/Day3/Day6	99.2773	64.0654	99.2773	35.3848	0.000140338	2.54741	basic chitinase [Source:TAIR;Acc:AT3G12500]	endochitinase-like [Prunus mume]
TR33657|c0_g1_i5	Common with Day1/Day3/Day6	35.2986	18.5261	35.2986	11.8145	2.06054e-05	2.5467	SPFH/Band 7/PHB domain-containing membrane-associated protein family [Source:TAIR;Acc:AT1G69840]	hypersensitive-induced response protein 2 [Prunus mume]
TR13296|c0_g5_i3	Common with Day1/Day3/Day6	17.3384	10.3259	17.3384	3.39283	0.000246383	2.5464	MLP-like protein 423 [Source:TAIR;Acc:AT1G24020]	major allergen Pru ar 1-like [Prunus mume]
TR1700|c0_g1_i1	Common with Day1/Day3/Day6	2.29928	1.82359	2.29928	0.397333	0.00130955	2.54311	Seven transmembrane MLO family protein [Source:TAIR;Acc:AT1G61560]	MLO-like protein 6 [Prunus mume]
TR13684|c3_g2_i2	Common with Day1/Day3/Day6	20.3988	13.8809	20.3988	4.91905	9.38787e-09	2.54123	PR5-like receptor kinase [Source:TAIR;Acc:AT5G38280]	probable receptor-like protein kinase At5g39020, partial [Prunus mume]
TR38008|c3_g2_i3	Common with Day3/Day6	4.70062	2.28326	4.70062	0.807371	0.0323319	2.54113	hydroxycinnamoyl-CoA shikimate/quinate hydroxycinnamoyl transferase [Source:TAIR;Acc:AT5G48930]	shikimate O-hydroxycinnamoyltransferase-like [Prunus mume]
TR26904|c4_g1_i6	Specific	1.59729	0.375134	1.59729	0.331861	0.0193322	2.53965	AAA-ATPase 1 [Source:TAIR;Acc:AT5G40010]	probable mitochondrial chaperone BCS1-B [Prunus mume]
TR27047|c3_g5_i31	Common with Day1	1.72816	1.15968	1.72816	0.909903	0.00759308	2.5373	Toll-Interleukin-Resistance (TIR) domain family protein [Source:TAIR;Acc:AT2G20142]	uncharacterized protein LOC103325585 [Prunus mume]
TR488|c0_g1_i1	Specific	2.87318	2.81648	2.87318	0.468832	0.0413645	2.53697	Predicted AT-hook DNA-binding family protein [Source:TAIR;Acc:AT2G42940]	putative DNA-binding protein ESCAROLA [Prunus mume]
TR13593|c1_g2_i2	Common with Day6	3.4248	2.34847	3.4248	0.748282	0.00115927	2.53628	Protein kinase superfamily protein [Source:TAIR;Acc:AT2G39360]	probable receptor-like protein kinase At2g39360 [Prunus mume]
TR21110|c0_g1_i2	Common with Day1	1.24495	0.345482	1.24495	0.262684	0.0348558	2.53586	Major facilitator superfamily protein [Source:TAIR;Acc:AT2G37900]	protein NRT1/ PTR FAMILY 5.6-like [Prunus mume]
TR40171|c2_g3_i2	Common with Day6	1.06285	0.793767	1.06285	0.189882	0.00352501	2.53537	suppressor of npr1-1 constitutive 4 [Source:TAIR;Acc:AT1G66980]	probable receptor-like protein kinase At1g67000 [Prunus mume]
TR13502|c1_g2_i5	Common with Day1/Day3	98.7552	65.0512	98.7552	24.2699	7.68886e-06	2.53418	Pathogenesis-related thaumatin superfamily protein [Source:TAIR;Acc:AT1G20030]	glucan endo-1,3-beta-glucosidase [Prunus mume]
TR11897|c1_g1_i5	Common with Day6	12.4267	10.5336	12.4267	2.93521	0.00234253	2.53389	beta galactosidase 1 [Source:TAIR;Acc:AT3G13750]	LOW QUALITY PROTEIN: beta-galactosidase [Prunus mume]
TR38507|c0_g4_i4	Common with Day6	0.399956	0.377879	0.399956	0.121601	0.0229418	2.53325	disease resistance family protein / LRR family protein [Source:TAIR;Acc:AT2G34930]	probable leucine-rich repeat receptor-like protein kinase At1g35710 [Prunus mume]
TR13389|c1_g2_i4	Common with Day3	0.798191	0.355111	0.798191	0.137949	0.00255303	2.53174	Disease resistance protein (CC-NBS-LRR class) family [Source:TAIR;Acc:AT5G66900]	probable disease resistance protein At5g66900 [Prunus mume]
TR33633|c2_g2_i2	Common with Day3	3.72487	3.24885	3.72487	0.749515	0.0100842	2.53155
TR33135|c3_g3_i2	Common with Day1/Day3/Day6	3.27669	1.93184	3.27669	0.847449	7.0377e-13	2.52957	RING/U-box superfamily protein [Source:TAIR;Acc:AT2G46495]	uncharacterized protein LOC103331249 [Prunus mume]
TR12999|c1_g3_i2	Common with Day6	0.954281	0.764977	0.954281	0.194769	0.0422153	2.52865	related to ABI3/VP1 2 [Source:TAIR;Acc:AT1G68840]	uncharacterized protein LOC103318916 [Prunus mume]
TR37399|c0_g2_i1	Specific	0.440931	0.381942	0.440931	0.0705989	0.0491129	2.5284	SAUR-like auxin-responsive protein family [Source:TAIR;Acc:AT2G28085]	auxin-induced protein 6B-like [Prunus mume]
TR21887|c0_g2_i1	Common with Day1	4.57292	2.37763	4.57292	1.4975	0.00129308	2.52755	unknown protein; FUNCTIONS IN: molecular_function unknown; INVOLVED IN: biological_process unknown; LOCATED IN: endomembrane system; EXPRESSED IN: flower; EXPRESSED DURING: 4 anthesis; BEST Arabidopsis thaliana protein match is: unknown protein (TAI /.../71110.1); Has 161 Blast hits to 154 proteins in 16 species: Archae - 0; Bacteria - 0; Metazoa - 0; Fungi - 0; Plants - 161; Viruses - 0; Other E…	uncharacterized protein LOC103322290 [Prunus mume]
TR33135|c0_g1_i1	Common with Day1/Day3/Day6	2.90162	1.854	2.90162	0.675005	7.37217e-07	2.52716
TR37768|c0_g1_i1	Common with Day1/Day3	13.1294	7.712	13.1294	3.38507	0.000149591	2.52695
TR5621|c0_g1_i1	Common with Day1	0.447622	0.265936	0.447622	0.215738	0.00459402	2.52614	Seven transmembrane MLO family protein [Source:TAIR;Acc:AT2G39200]	MLO-like protein 12 [Prunus mume]
TR35666|c2_g1_i2	Common with Day1	0.852717	0.427771	0.852717	0.181536	0.000474951	2.52591	glutamate receptor 2.7 [Source:TAIR;Acc:AT2G29120]	glutamate receptor 2.7-like [Prunus mume]
TR32320|c1_g1_i9	Specific	0.376825	0.168695	0.376825	0.105111	0.0156989	2.52546	proline transporter 2 [Source:TAIR;Acc:AT3G55740]	proline transporter 2-like [Prunus mume]
TR8826|c0_g1_i1	Common with Day1	0.311589	0.233962	0.311589	0.0925659	0.00512713	2.52326	exocyst subunit exo70 family protein E2 [Source:TAIR;Acc:AT5G61010]	exocyst complex component EXO70B1 [Prunus mume]
TR13398|c4_g2_i9	Common with Day3/Day6	5.95177	3.72604	5.95177	1.12549	0.000587158	2.52296	Seven transmembrane MLO family protein [Source:TAIR;Acc:AT4G02600]	MLO-like protein 1 [Prunus mume]
TR40110|c2_g4_i3	Common with Day6	1.78728	1.33638	1.78728	0.402526	0.000512474	2.52192	cyclic nucleotide-gated channel 15 [Source:TAIR;Acc:AT2G28260]	uncharacterized protein LOC103332439 [Prunus mume]
TR39435|c0_g1_i4	Common with Day1/Day3/Day6	2.41977	1.47035	2.41977	0.494317	2.8809e-09	2.52156	Iron-sulphur cluster biosynthesis family protein [Source:TAIR;Acc:AT5G03900]	uncharacterized protein At5g03900, chloroplastic isoform X2 [Prunus mume]
TR12798|c2_g2_i7	Specific	1.14308	0.982518	1.14308	0.175635	0.046347	2.51959	replication factor C subunit 3 [Source:TAIR;Acc:AT1G77470]	replication factor C subunit 3 [Prunus mume]
TR13066|c3_g4_i2	Common with Day1/Day3	59.9613	31.8184	59.9613	21.7743	0.00159694	2.51774	UDP-glucosyl transferase 71B6 [Source:TAIR;Acc:AT3G21780]	putative UDP-glucose flavonoid 3-O-glucosyltransferase 3 [Prunus mume]
TR585|c0_g1_i1	Specific	1.06141	0.664708	1.06141	0.406663	0.00223462	2.51719	Eukaryotic aspartyl protease family protein [Source:TAIR;Acc:AT2G35615]	uncharacterized protein LOC103329567 [Prunus mume]
TR33094|c2_g1_i6	Common with Day1/Day3	17.2405	11.9992	17.2405	2.9616	0.00334408	2.51716	Calmodulin binding protein-like [Source:TAIR;Acc:AT1G73805]	uncharacterized protein LOC103338768 [Prunus mume]
TR26028|c0_g1_i1	Common with Day1/Day3	0.388594	0.190984	0.388594	0.0756508	0.00628283	2.5169		stress response protein NST1-like [Prunus mume]
TR4002|c0_g1_i1	Common with Day1	2.32782	1.07427	2.32782	0.756433	0.0458304	2.51686	Integrase-type DNA-binding superfamily protein [Source:TAIR;Acc:AT1G15360]	ethylene-responsive transcription factor WIN1, partial [Prunus mume]
TR26907|c6_g1_i9	Common with Day3	0.348658	0.237036	0.348658	0.181288	0.00322723	2.51522	Zinc finger (CCCH-type) family protein / RNA recognition motif (RRM)-containing protein [Source:TAIR;Acc:AT3G51950]	zinc finger CCCH domain-containing protein 53-like isoform X1 [Prunus mume]
TR30700|c0_g1_i1	Common with Day6	4.27087	4.33772	4.27087	0.735559	0.0266734	2.51476	UDP-glucosyl transferase 85A7 [Source:TAIR;Acc:AT1G22340]	UDP-glycosyltransferase 85A7-like [Prunus mume]
TR12817|c0_g1_i8	Common with Day1/Day3/Day6	1.56183	0.918053	1.56183	0.439273	0.000132121	2.51357	small RNA degrading nuclease 3 [Source:TAIR;Acc:AT5G67240]	small RNA degrading nuclease 3 [Prunus mume]
TR5790|c0_g2_i1	Common with Day3/Day6	33.8096	29.1853	33.8096	5.34554	0.00578695	2.51014
TR11448|c3_g1_i2	Common with Day1/Day3	1.48403	0.466477	1.48403	0.34593	0.00073412	2.50912	ATP sulfurylase 1 [Source:TAIR;Acc:AT3G22890]	LOW QUALITY PROTEIN: ATP sulfurylase 1, chloroplastic [Prunus mume]
TR26838|c0_g1_i1	Specific	0.381091	0.314986	0.381091	0.0830048	0.0103726	2.50825	cyclic nucleotide gated channel 1 [Source:TAIR;Acc:AT5G53130]	cyclic nucleotide-gated ion channel 1-like [Prunus mume]
TR19395|c0_g1_i1	Common with Day6	1.3515	1.26496	1.3515	0.225994	0.0163339	2.50795	Gibberellin-regulated family protein [Source:TAIR;Acc:AT5G14920]	gibberellin-regulated protein 11-like [Prunus mume]
TR13155|c3_g3_i4	Common with Day1/Day3/Day6	32.2576	14.9981	32.2576	8.14045	1.41775e-13	2.5058	UDP-glucosyl transferase 73B3 [Source:TAIR;Acc:AT4G34131]	scopoletin glucosyltransferase-like [Prunus mume]
TR11703|c0_g5_i1	Common with Day3/Day6	0.599984	0.386818	0.599984	0.122216	4.11706e-05	2.4994	Wall-associated kinase family protein [Source:TAIR;Acc:AT1G16260]	wall-associated receptor kinase-like 8 [Prunus mume]
TR7542|c0_g1_i7	Common with Day6	0.706519	0.416124	0.706519	0.131829	0.0121614	2.49934	Cobalamin biosynthesis CobW-like protein [Source:TAIR;Acc:AT1G26520]	COBW domain-containing protein 1 [Prunus mume]
TR33653|c1_g1_i4	Common with Day1/Day3	2.00088	0.985818	2.00088	0.454559	0.0275206	2.49919	Wall-associated kinase family protein [Source:TAIR;Acc:AT1G69730]	wall-associated receptor kinase-like 1 isoform X2 [Prunus mume]
TR32971|c0_g1_i5	Specific	3.63328	1.83938	3.63328	1.21072	0.0419608	2.49873	NAD(P)-binding Rossmann-fold superfamily protein [Source:TAIR;Acc:AT1G51410]	Cinnamyl alcohol dehydrogenase [Prunus mume]
TR25250|c1_g1_i1	Common with Day1/Day3	3.72357	1.63439	3.72357	1.8985	0.0220443	2.49794	methyl-CPG-binding domain 7 [Source:TAIR;Acc:AT5G59800]	methyl-CpG-binding domain-containing protein 7-like [Prunus mume]
TR26385|c0_g1_i28	Common with Day6	0.420782	0.411928	0.420782	0.0911558	0.0436705	2.49699	G protein alpha subunit 1 [Source:TAIR;Acc:AT2G26300]	guanine nucleotide-binding protein alpha-1 subunit [Prunus mume]
TR32299|c5_g3_i1	Common with Day1/Day3	68.097	40.7149	68.097	17.4331	4.50433e-07	2.49658	Uridine diphosphate glycosyltransferase 74E2 [Source:TAIR;Acc:AT1G05680]	UDP-glycosyltransferase 74E2-like [Prunus mume]
TR11897|c1_g1_i1	Common with Day1/Day6	16.7666	13.8272	16.7666	3.17998	0.00357998	2.49607	beta galactosidase 1 [Source:TAIR;Acc:AT3G13750]	LOW QUALITY PROTEIN: beta-galactosidase [Prunus mume]
TR38569|c2_g1_i9	Common with Day1/Day3	3.09356	1.45761	3.09356	0.826448	0.000135578	2.49537	Leucine-rich repeat protein kinase family protein [Source:TAIR;Acc:AT5G49760]	probable leucine-rich repeat receptor-like protein kinase At5g49770 [Prunus mume]
TR13543|c1_g3_i13	Common with Day1	1.52657	0.702709	1.52657	0.363767	0.0437387	2.49432	cellulose synthase like E1 [Source:TAIR;Acc:AT1G55850]	LOW QUALITY PROTEIN: cellulose synthase-like protein E1 [Prunus mume]
TR26779|c3_g1_i8	Common with Day3/Day6	0.654895	0.322249	0.654895	0.107946	0.0181974	2.49408	O-fucosyltransferase family protein [Source:TAIR;Acc:AT3G03810]	uncharacterized protein LOC103339012 isoform X1 [Prunus mume]
TR37724|c0_g1_i1	Specific	1.06959	0.564967	1.06959	0.345492	0.0001638	2.49389
TR24269|c0_g1_i2	Common with Day3	0.970122	0.235732	0.970122	0.153111	0.0140366	2.48461	Disease resistance-responsive (dirigent-like protein) family protein [Source:TAIR;Acc:AT1G64160]	disease resistance response protein 206-like [Prunus mume]
TR13309|c1_g1_i5	Common with Day1/Day3	1.94095	0.65464	1.94095	0.618635	0.0135563	2.48425
TR38569|c1_g2_i1	Common with Day1/Day3	2.90657	1.46129	2.90657	1.03528	0.000140301	2.48177	Leucine-rich repeat protein kinase family protein [Source:TAIR;Acc:AT1G79620]	probable leucine-rich repeat receptor-like protein kinase At5g49770 [Prunus mume]
TR13693|c2_g2_i13	Specific	22.2491	5.9424	22.2491	5.40678	0.00925536	2.48102	Oxidoreductase, zinc-binding dehydrogenase family protein [Source:TAIR;Acc:AT1G23740]	2-methylene-furan-3-one reductase-like [Prunus mume]
TR26919|c1_g3_i7	Specific	0.384629	0.262298	0.384629	0.0822339	0.019928	2.47973	alpha carbonic anhydrase 7 [Source:TAIR;Acc:AT1G08080]	bifunctional monodehydroascorbate reductase and carbonic anhydrase nectarin-3 [Prunus mume]
TR11627|c0_g1_i1	Common with Day6	0.480255	0.266775	0.480255	0.0845776	0.00200884	2.47932	Disease resistance protein (CC-NBS-LRR class) family [Source:TAIR;Acc:AT5G43470]	probable disease resistance RPP8-like protein 2 [Prunus mume]
TR40134|c1_g2_i1	Common with Day3	1.50899	0.692303	1.50899	0.317545	0.0279599	2.47879	G-box binding factor 3 [Source:TAIR;Acc:AT2G46270]	common plant regulatory factor 1-like [Prunus mume]
TR37393|c0_g1_i1	Common with Day6	2.77402	1.84618	2.77402	0.541617	0.000106406	2.47755	Receptor-like protein kinase-related family protein [Source:TAIR;Acc:AT3G22060]	LOW QUALITY PROTEIN: cysteine-rich receptor-like protein kinase 10 [Prunus mume]
TR40862|c1_g2_i6	Common with Day1/Day3	1.53893	0.396516	1.53893	0.280596	0.0166216	2.4754	glutathione-disulfide reductase [Source:TAIR;Acc:AT3G24170]	glutathione reductase, cytosolic [Prunus mume]
TR12901|c1_g2_i5	Common with Day1	29.3025	20.1916	29.3025	8.62144	0.00678649	2.47536	pathogenesis-related 4 [Source:TAIR;Acc:AT3G04720]	pathogenesis-related protein PR-4 [Prunus mume]
TR7039|c0_g1_i1	Common with Day1	0.984194	0.417483	0.984194	0.345706	0.0475465	2.47361	alpha/beta-Hydrolases superfamily protein [Source:TAIR;Acc:AT5G42930]	uncharacterized protein LOC103320345 [Prunus mume]
TR5566|c0_g1_i1	Common with Day1/Day3/Day6	10.0704	5.53196	10.0704	2.72581	3.19841e-10	2.47212	Protein of unknown function (DUF1262) [Source:TAIR;Acc:AT1G13530]	uncharacterized protein LOC103341974 [Prunus mume]
TR19765|c0_g1_i1	Common with Day1/Day6	55.9217	29.3306	55.9217	19.9803	0.000428042	2.47166	Ca2+-binding protein 1 [Source:TAIR;Acc:AT5G49480]	calcium-binding protein CML24 [Prunus mume]
TR37820|c2_g1_i6	Specific	1.55901	0.789191	1.55901	0.560329	0.0225984	2.46762	transducin family protein / WD-40 repeat family protein [Source:TAIR;Acc:AT1G71840]	angio-associated migratory cell protein [Prunus mume]
TR36942|c0_g1_i15	Common with Day6	0.393082	0.383483	0.393082	0.0861668	0.0477269	2.46686	SPA1-related 3 [Source:TAIR;Acc:AT3G15354]	protein SPA1-RELATED 3 [Prunus mume]
TR12534|c7_g6_i1	Specific	1.62092	1.05795	1.62092	0.332245	1.41161e-07	2.46644		heterogeneous nuclear ribonucleoprotein A3-like [Prunus mume]
TR10897|c0_g1_i1	Common with Day3/Day6	1.00259	0.595635	1.00259	0.299373	4.18598e-12	2.46453
TR25785|c0_g2_i1	Common with Day1/Day3/Day6	12.6654	7.42828	12.6654	3.31425	0	2.46438	Tyrosine transaminase family protein [Source:TAIR;Acc:AT5G53970]	probable aminotransferase TAT2 [Prunus mume]
TR13296|c0_g5_i9	Common with Day1/Day3	8.1783	5.74759	8.1783	2.38494	0.0208589	2.46232	Polyketide cyclase/dehydrase and lipid transport superfamily protein [Source:TAIR;Acc:AT5G05440]	major allergen Pru ar 1-like [Prunus mume]
TR21168|c0_g1_i1	Common with Day1/Day3/Day6	4.85072	2.75845	4.85072	0.893609	1.19331e-06	2.46219	cytochrome P450, family 711, subfamily A, polypeptide 1 [Source:TAIR;Acc:AT2G26170]	cytochrome P450 711A1-like [Prunus mume]
TR2655|c0_g1_i1	Common with Day3/Day6	5.49119	4.01492	5.49119	1.064	0.0487383	2.46048	sigma factor binding protein 1 [Source:TAIR;Acc:AT3G56710]	uncharacterized protein LOC103330797 [Prunus mume]
TR26904|c4_g1_i1	Common with Day1/Day3/Day6	10.4793	5.75458	10.4793	2.60239	1.11928e-10	2.45873	AAA-ATPase 1 [Source:TAIR;Acc:AT5G40010]	probable mitochondrial chaperone BCS1-B [Prunus mume]
TR40135|c3_g1_i1	Common with Day3	1.537	0.542404	1.537	0.307936	0.0288176	2.45636		succinate-semialdehyde dehydrogenase, mitochondrial-like isoform X3 [Prunus mume]
TR26240|c0_g2_i2	Common with Day1	0.31673	0.126943	0.31673	0.115717	0.0351091	2.45484	PLC-like phosphodiesterases superfamily protein [Source:TAIR;Acc:AT1G71340]	phosphatidylglycerol phospholipase C [Prunus mume]
TR40858|c0_g1_i1	Common with Day1/Day6	1.61742	1.02521	1.61742	0.604289	0.0252738	2.45441	phosphate transporter 3;2 [Source:TAIR;Acc:AT3G48850]	mitochondrial phosphate carrier protein 2, mitochondrial [Prunus mume]
TR9620|c0_g4_i2	Specific	1.48126	0.80298	1.48126	0.281818	0.0162396	2.44843	Transmembrane proteins 14C [Source:TAIR;Acc:AT1G50740]	transmembrane protein 14A [Prunus mume]
TR12534|c7_g6_i3	Common with Day3/Day6	35.9853	30.4485	35.9853	6.24254	0.00906935	2.4482		heterogeneous nuclear ribonucleoprotein A3-like [Prunus mume]
TR39954|c0_g1_i2	Common with Day6	1.27359	1.2856	1.27359	0.388582	0.0323613	2.44308
TR26904|c3_g1_i1	Common with Day1/Day3	0.792397	0.350905	0.792397	0.203103	2.92721e-07	2.44029
TR12901|c1_g2_i3	Common with Day1/Day6	32.4463	19.753	32.4463	8.58382	1.40678e-05	2.43996	pathogenesis-related 4 [Source:TAIR;Acc:AT3G04720]	pathogenesis-related protein PR-4 [Prunus mume]
TR26977|c0_g1_i2	Common with Day3/Day6	0.672366	0.388147	0.672366	0.0769908	0.043452	2.43885	AMP-dependent synthetase and ligase family protein [Source:TAIR;Acc:AT3G23790]	probable acyl-activating enzyme 16, chloroplastic isoform X2 [Prunus mume]
TR4224|c0_g1_i1	Common with Day3	1.19747	0.791888	1.19747	0.283869	0.00360806	2.43783	receptor-like protein kinase 1 [Source:TAIR;Acc:AT5G60900]	LOW QUALITY PROTEIN: G-type lectin S-receptor-like serine/threonine-protein kinase RLK1 [Prunus mume]
TR30316|c0_g1_i1	Common with Day1/Day3	8.38074	5.03855	8.38074	2.10388	0.00188555	2.43533		uncharacterized protein LOC103337708 [Prunus mume]
TR33103|c0_g2_i2	Common with Day1/Day3	0.832553	0.400132	0.832553	0.247585	4.54333e-07	2.43359	S-locus lectin protein kinase family protein [Source:TAIR;Acc:AT2G19130]	G-type lectin S-receptor-like serine/threonine-protein kinase At2g19130 [Prunus mume]
TR40862|c1_g2_i5	Common with Day1	0.653313	0.198651	0.653313	0.12971	0.0473795	2.43244	glutathione-disulfide reductase [Source:TAIR;Acc:AT3G24170]	glutathione reductase, cytosolic [Prunus mume]
TR33121|c0_g1_i16	Common with Day6	1.67409	0.915696	1.67409	0.634903	0.0159765	2.43127	unknown protein; FUNCTIONS IN: molecular_function unknown; INVOLVED IN: biological_process unknown; LOCATED IN: chloroplast, chloroplast stroma; EXPRESSED IN: 22 plant structures; EXPRESSED DURING: 13 growth stages; Has 312 Blast hits to 312 protein /.../0 species: Archae - 0; Bacteria - 131; Metazoa - 0; Fungi - 0; Plants - 67; Viruses - 0; Other Eukaryotes - 114 (source: NCBI BLink). [Source:TA…	uncharacterized protein LOC103342773 isoform X1 [Prunus mume]
TR26990|c1_g1_i6	Common with Day1/Day3/Day6	1.57843	0.98997	1.57843	0.462348	2.07145e-06	2.42924	disease resistance family protein / LRR family protein [Source:TAIR;Acc:AT2G34930]	LRR receptor-like serine/threonine-protein kinase FLS2 [Prunus mume]
TR10591|c1_g1_i11	Specific	0.27431	0.12488	0.27431	0.0814287	0.0184875	2.42916	ortholog of human splicing factor SC35 [Source:TAIR;Acc:AT5G64200]	serine/arginine-rich splicing factor 2-like [Prunus mume]
TR32985|c1_g1_i1	Common with Day3	1.07724	0.404543	1.07724	0.212426	0.00932984	2.4253	SET-domain containing protein lysine methyltransferase family protein [Source:TAIR;Acc:AT3G04380]	histone-lysine N-methyltransferase SUVR4-like [Prunus mume]
TR41353|c0_g1_i3	Common with Day6	2.55928	2.33021	2.55928	0.448004	0.0129315	2.42496		uncharacterized protein LOC103343213 [Prunus mume]
TR26992|c2_g3_i2	Common with Day1/Day3	12.4356	6.44058	12.4356	3.06612	0.0251995	2.42488	FAD/NAD(P)-binding oxidoreductase family protein [Source:TAIR;Acc:AT5G05320]	zeaxanthin epoxidase, chloroplastic-like [Prunus mume]
TR165|c0_g1_i1	Common with Day1	1.73023	1.06241	1.73023	0.820805	0.0329578	2.42433	allene oxide synthase [Source:TAIR;Acc:AT5G42650]	allene oxide synthase-like [Prunus mume]
TR37855|c2_g3_i2	Common with Day1/Day3/Day6	6.06284	4.2634	6.06284	1.77897	3.20246e-11	2.42413	PR5-like receptor kinase [Source:TAIR;Acc:AT5G38280]	probable receptor-like protein kinase At5g39020 [Prunus mume]
TR11459|c1_g3_i5	Specific	0.454056	0.185039	0.454056	0.0946255	0.0415818	2.42341	Protein of unknown function (DUF803) [Source:TAIR;Acc:AT1G71900]	magnesium transporter NIPA2-like [Prunus mume]
TR26538|c1_g1_i1	Specific	0.574186	0.0659355	0.574186	0.0983979	0.0447571	2.42237
TR11936|c0_g1_i1	Common with Day3/Day6	2.35908	1.83272	2.35908	0.454485	0.0281071	2.42103	receptor like protein 2 [Source:TAIR;Acc:AT1G17240]	receptor-like protein 2 [Prunus mume]
TR32331|c7_g1_i9	Common with Day1/Day3	4.91955	2.31538	4.91955	1.56643	0.00060308	2.42052	glutathione S-transferase tau 7 [Source:TAIR;Acc:AT2G29420]	probable glutathione S-transferase [Prunus mume]
TR39943|c0_g2_i1	Common with Day1/Day6	2.04187	1.31203	2.04187	0.832421	0.031537	2.41973
TR12296|c0_g1_i1	Common with Day6	0.574161	0.425002	0.574161	0.17588	0.00782244	2.41933	purine permease 10 [Source:TAIR;Acc:AT4G18210]	probable purine permease 11 [Prunus mume]
TR7568|c0_g1_i1	Common with Day3	0.610103	0.304804	0.610103	0.159435	0.031499	2.41832	Nucleic acid-binding, OB-fold-like protein [Source:TAIR;Acc:AT5G03850]	40S ribosomal protein S28-like [Prunus mume]
TR33081|c1_g1_i3	Common with Day1/Day3	9.76592	5.26861	9.76592	5.62049	0.0447193	2.41829	glutathione S-transferase TAU 19 [Source:TAIR;Acc:AT1G78380]	probable glutathione S-transferase parC [Prunus mume]
TR7342|c0_g1_i1	Common with Day1/Day3/Day6	14.1178	11.0821	14.1178	2.5879	0.00546784	2.41399	D-mannose binding lectin protein with Apple-like carbohydrate-binding domain [Source:TAIR;Acc:AT1G78860]	epidermis-specific secreted glycoprotein EP1-like [Prunus mume]
TR12963|c1_g1_i1	Common with Day6	11.4833	9.75134	11.4833	1.95735	0.00743008	2.4121		uncharacterized protein LOC103330685 isoform X1 [Prunus mume]
TR33094|c2_g1_i3	Common with Day6	4.00342	3.35124	4.00342	0.692768	0.00647451	2.41172	Calmodulin binding protein-like [Source:TAIR;Acc:AT1G73805]	uncharacterized protein LOC103338768 [Prunus mume]
TR12984|c3_g2_i1	Common with Day1/Day3	12.1774	5.06434	12.1774	4.62089	0.0461593	2.40935	NAC (No Apical Meristem) domain transcriptional regulator superfamily protein [Source:TAIR;Acc:AT1G01720]	NAC domain-containing protein 2-like [Prunus mume]
TR25780|c1_g1_i4	Common with Day3	1.17289	0.65747	1.17289	0.202885	0.0184332	2.40919
TR8614|c0_g1_i1	Common with Day1/Day3	1.0549	0.324644	1.0549	0.195424	0.0344716	2.40889	GCIP-interacting family protein [Source:TAIR;Acc:AT2G16860]	pre-mRNA-splicing factor syf2 isoform X1 [Prunus mume]
TR1618|c0_g1_i1	Common with Day3/Day6	5.82141	5.3029	5.82141	0.97765	0.0209695	2.40602
TR1952|c0_g1_i1	Common with Day6	1.54337	1.07952	1.54337	0.306505	0.00179448	2.40459	RING/U-box superfamily protein [Source:TAIR;Acc:AT5G53110]	putative RING-H2 finger protein ATL21B [Prunus mume]
TR37855|c2_g3_i5	Common with Day1/Day3/Day6	17.3295	12.0461	17.3295	4.11936	3.92258e-06	2.40429	PR5-like receptor kinase [Source:TAIR;Acc:AT5G38280]	probable receptor-like protein kinase At5g39020, partial [Prunus mume]
TR33177|c0_g5_i2	Common with Day1/Day3/Day6	21.1677	14.6185	21.1677	5.19118	3.47163e-09	2.40112	methyl esterase 7 [Source:TAIR;Acc:AT2G23560]	methylesterase 10-like [Prunus mume]
TR15796|c0_g1_i1	Common with Day6	1.73472	1.17926	1.73472	0.483894	0.000290792	2.39632	Thioredoxin superfamily protein [Source:TAIR;Acc:AT1G28480]	glutaredoxin-C9-like [Prunus mume]
TR38570|c1_g1_i5	Common with Day1/Day3	3.51354	1.96572	3.51354	1.20163	0.006004	2.39558	alpha/beta-Hydrolases superfamily protein [Source:TAIR;Acc:AT1G47480]	2-hydroxyisoflavanone dehydratase-like [Prunus mume]
TR13296|c0_g1_i1	Common with Day1/Day3/Day6	200.898	119.297	200.898	53.3954	4.52147e-09	2.39485	MLP-like protein 423 [Source:TAIR;Acc:AT1G24020]	major allergen Pru ar 1-like [Prunus mume]
TR26055|c0_g1_i13	Common with Day6	1.37398	1.23932	1.37398	0.34444	0.00654847	2.39289	DNAse I-like superfamily protein [Source:TAIR;Acc:AT2G37440]	type I inositol 1,4,5-trisphosphate 5-phosphatase CVP2-like [Prunus mume]
TR27047|c3_g5_i36	Common with Day1/Day3/Day6	3.00401	1.81054	3.00401	0.935586	0.0249693	2.39141	Toll-Interleukin-Resistance (TIR) domain family protein [Source:TAIR;Acc:AT2G20142]	uncharacterized protein LOC103322463 isoform X1 [Prunus mume]
TR31910|c0_g1_i1	Common with Day1	1	0.613241	1	0.260874	0.00871638	2.38699	cytochrome P450, family 716, subfamily A, polypeptide 1 [Source:TAIR;Acc:AT5G36110]	beta-amyrin 28-oxidase-like [Prunus mume]
TR25349|c0_g1_i1	Common with Day1	20.3428	11.0852	20.3428	5.5185	2.50447e-07	2.38145	VQ motif-containing protein [Source:TAIR;Acc:AT4G37710]	uncharacterized protein LOC103336308 [Prunus mume]
TR26829|c0_g2_i11	Specific	0.256962	0.142455	0.256962	0.0504873	0.0100653	2.38145	FAR1-related sequence 3 [Source:TAIR;Acc:AT2G27110]	protein FAR1-RELATED SEQUENCE 3-like [Prunus mume]
TR40461|c3_g3_i2	Specific	0.378851	0.317066	0.378851	0.0746233	0.0366217	2.38039	unknown protein; CONTAINS InterPro DOMAIN/s: Protein of unknown function DUF247, plant (InterPro:IPR004158), Protein of unknown function DUF862, eukaryotic (InterPro:IPR008580); BEST Arabidopsis thaliana protein match is: Plant protein of unknown fu /.../ (DUF247) (TAIR:AT5G11290.1); Has 1967 Blast hits to 1844 proteins in 183 species: Archae - 0; Bacteria - 6; Metazoa - 223; Fungi - 83; Plants -…	UPF0481 protein At3g47200-like [Prunus mume]
TR40000|c0_g1_i1	Specific	0.188088	0.0959994	0.188088	0.0402676	0.048208	2.37971	purple acid phosphatase 23 [Source:TAIR;Acc:AT4G13700]	purple acid phosphatase 23 [Prunus mume]
TR12634|c0_g1_i4	Common with Day1/Day3	8.70567	5.01338	8.70567	2.53914	0.000120668	2.3767	glutamate decarboxylase [Source:TAIR;Acc:AT5G17330]	glutamate decarboxylase 1 [Prunus mume]
TR13502|c1_g3_i1	Common with Day1/Day3	236.362	159.61	236.362	58.9454	0.000517069	2.37527	Pathogenesis-related thaumatin superfamily protein [Source:TAIR;Acc:AT1G20030]	glucan endo-1,3-beta-glucosidase [Prunus mume]
TR36591|c1_g1_i27	Common with Day3	0.340508	0.100972	0.340508	0.0627904	0.0475008	2.37395	Inositol monophosphatase family protein [Source:TAIR;Acc:AT4G05090]	putative PAP-specific phosphatase, mitochondrial [Prunus mume]
TR13458|c1_g1_i2	Common with Day1	1.50549	0.841327	1.50549	0.599121	0.0458338	2.37324	glutathione S-transferase tau 7 [Source:TAIR;Acc:AT2G29420]	probable glutathione S-transferase [Prunus mume]
TR38510|c3_g4_i6	Common with Day1/Day3/Day6	4.47653	2.30444	4.47653	1.31732	0	2.36944	UDP-glucosyltransferase 73B2 [Source:TAIR;Acc:AT4G34135]	abscisate beta-glucosyltransferase-like [Prunus mume]
TR35666|c2_g1_i1	Common with Day1/Day3/Day6	8.05389	4.9593	8.05389	2.82729	1.18503e-09	2.36826	glutamate receptor 2.7 [Source:TAIR;Acc:AT2G29120]	glutamate receptor 2.7-like [Prunus mume]
TR29376|c0_g1_i1	Common with Day3/Day6	87.8187	73.2241	87.8187	15.6603	0.0128958	2.36259		glycine-rich cell wall structural protein 1.0-like [Prunus mume]
TR23990|c0_g1_i1	Common with Day3	1.03174	0.529307	1.03174	0.224232	0.00466662	2.36003	NAD(P)-binding Rossmann-fold superfamily protein [Source:TAIR;Acc:AT3G51680]	short-chain dehydrogenase reductase 2a [Prunus mume]
TR38584|c1_g1_i1	Common with Day1/Day3/Day6	9.78762	7.3823	9.78762	2.05219	0.0419364	2.35559	cytochrome P450, family 82, subfamily C, polypeptide 4 [Source:TAIR;Acc:AT4G31940]	cytochrome P450 CYP82D47-like [Prunus mume]
TR13666|c5_g1_i9	Common with Day1/Day3/Day6	18.0057	10.1078	18.0057	6.31288	7.17056e-08	2.3549	Cytochrome P450 superfamily protein [Source:TAIR;Acc:AT2G26710]	cytochrome P450 CYP749A22-like [Prunus mume]
TR33135|c3_g3_i3	Common with Day1/Day3	5.49401	2.94837	5.49401	1.31452	0.000227562	2.35481	BEST Arabidopsis thaliana protein match is: Protein kinase superfamily protein (TAIR:AT1G18390.1); Has 221 Blast hits to 191 proteins in 10 species: Archae - 0; Bacteria - 0; Metazoa - 0; Fungi - 0; Plants - 221; Viruses - 0; Other Eukaryotes - 0 (s /.../ NCBI BLink). [Source:TAIR;Acc:AT1G67025]	uncharacterized protein LOC103331249 [Prunus mume]
TR33662|c3_g1_i7	Common with Day3	1.0263	0.32387	1.0263	0.200434	0.0208838	2.35338	AGD2-like defense response protein 1 [Source:TAIR;Acc:AT2G13810]	aminotransferase ALD1-like isoform X2 [Prunus mume]
TR8478|c2_g2_i1	Common with Day1	0.449621	0.304751	0.449621	0.251953	0.0291053	2.35211	CONTAINS InterPro DOMAIN/s: Retrotransposon gag protein (InterPro:IPR005162); Has 707 Blast hits to 705 proteins in 25 species: Archae - 0; Bacteria - 0; Metazoa - 4; Fungi - 0; Plants - 703; Viruses - 0; Other Eukaryotes - 0 (source: NCBI BLink). [Source:TAIR;Acc:AT1G21280]	uncharacterized protein LOC103333312 [Prunus mume]
TR12534|c7_g3_i1	Common with Day3/Day6	128.717	111.074	128.717	24.7813	0.0292791	2.35011
TR13454|c1_g1_i20	Common with Day3	0.761494	0.608414	0.761494	0.244398	0.00903884	2.35002	P-loop containing nucleoside triphosphate hydrolases superfamily protein [Source:TAIR;Acc:AT2G18190]	putative cell division cycle ATPase [Prunus mume]
TR32284|c1_g5_i9	Common with Day3/Day6	0.262296	0.218695	0.262296	0.0486393	0.046454	2.34607	ATP binding;GTP binding;nucleotide binding;nucleoside-triphosphatases [Source:TAIR;Acc:AT5G47260]	putative disease resistance protein At4g19050 [Prunus mume]
TR20464|c0_g1_i1	Common with Day3	0.522381	0.224779	0.522381	0.106937	0.00509318	2.34567	ATPase E1-E2 type family protein / haloacid dehalogenase-like hydrolase family protein [Source:TAIR;Acc:AT3G63380]	calcium-transporting ATPase 12, plasma membrane-type-like [Prunus mume]
TR19849|c0_g1_i3	Common with Day3	1.68129	1.23912	1.68129	0.994662	0.0135978	2.34437
TR7899|c1_g1_i1	Specific	0.83953	0.312006	0.83953	0.236331	0.00198112	2.34318	disease resistance family protein / LRR family protein [Source:TAIR;Acc:AT2G34930]	LRR receptor-like serine/threonine-protein kinase FLS2 [Prunus mume]
TR7628|c0_g2_i2	Common with Day1/Day3/Day6	27.7951	16.1848	27.7951	8.32987	0	2.3411	alpha/beta-Hydrolases superfamily protein [Source:TAIR;Acc:AT3G23600]	endo-1,3;1,4-beta-D-glucanase-like [Prunus mume]
TR11668|c0_g1_i2	Common with Day1	31.7271	16.4465	31.7271	11.415	0.000133397	2.33845	multidrug resistance-associated protein 6 [Source:TAIR;Acc:AT3G21250]	ABC transporter C family member 8-like [Prunus mume]
TR9556|c0_g1_i1	Specific	1.21502	0.919251	1.21502	0.272453	0.0156301	2.3337	Integrase-type DNA-binding superfamily protein [Source:TAIR;Acc:AT5G25190]	protein PPLZ02 [Prunus mume]
TR35605|c0_g1_i1	Common with Day1/Day3/Day6	11.8356	9.57988	11.8356	2.33944	0.00748951	2.33024	Curculin-like (mannose-binding) lectin family protein [Source:TAIR;Acc:AT1G78830]	epidermis-specific secreted glycoprotein EP1-like [Prunus mume]
TR33095|c0_g1_i7	Common with Day1/Day3	4.11443	1.9119	4.11443	1.62049	0.00535984	2.32932	Aldolase-type TIM barrel family protein [Source:TAIR;Acc:AT5G64250]	nitronate monooxygenase [Prunus mume]
TR5566|c0_g2_i1	Common with Day1	0.483151	0.272856	0.483151	0.144728	0.0140982	2.32875	Protein of unknown function (DUF1262) [Source:TAIR;Acc:AT1G13530]	uncharacterized protein LOC103341974 [Prunus mume]
TR7309|c0_g1_i1	Common with Day1	2.57535	1.56034	2.57535	1.35953	0.00993192	2.32831	Sec14p-like phosphatidylinositol transfer family protein [Source:TAIR;Acc:AT1G30690]	patellin-4-like [Prunus mume]
TR11448|c3_g1_i1	Common with Day1/Day3	103.677	52.7369	103.677	35.4534	6.8673e-08	2.32817	ATP sulfurylase 1 [Source:TAIR;Acc:AT3G22890]	LOW QUALITY PROTEIN: ATP sulfurylase 1, chloroplastic [Prunus mume]
TR26664|c0_g1_i3	Specific	1.5923	1.5516	1.5923	0.394297	0.0338459	2.32665	3-methylcrotonyl-CoA carboxylase [Source:TAIR;Acc:AT4G34030]	methylcrotonoyl-CoA carboxylase beta chain, mitochondrial [Prunus mume]
TR38417|c1_g2_i2	Specific	0.943239	0.66393	0.943239	0.312625	0.00531638	2.32604	Pectinacetylesterase family protein [Source:TAIR;Acc:AT2G46930]	protein notum homolog isoform X2 [Prunus mume]
TR37971|c6_g2_i1	Common with Day3/Day6	4.03211	3.32758	4.03211	0.744622	0.0172505	2.32592		cyclic nucleotide-gated ion channel 1-like [Prunus mume]
TR37884|c1_g1_i1	Specific	1.09172	0.588253	1.09172	0.455807	0.0419819	2.32422	NAD(P)-binding Rossmann-fold superfamily protein [Source:TAIR;Acc:AT3G61220]	(+)-neomenthol dehydrogenase-like [Prunus mume]
TR26781|c1_g1_i1	Common with Day1/Day3	65.5497	34.8871	65.5497	24.9368	0.000113729	2.32236	tolB protein-related [Source:TAIR;Acc:AT4G01870]	uncharacterized protein LOC103327273 [Prunus mume]
TR28506|c0_g1_i1	Common with Day3/Day6	5.78632	4.84823	5.78632	1.20753	0.00493852	2.3222	Concanavalin A-like lectin protein kinase family protein [Source:TAIR;Acc:AT4G04960]	L-type lectin-domain containing receptor kinase VII.1-like [Prunus mume]
TR4479|c0_g2_i1	Common with Day3/Day6	2.02138	1.41538	2.02138	0.424256	0.00605852	2.32055	chitinase A [Source:TAIR;Acc:AT5G24090]	hevamine-A-like [Prunus mume]
TR12571|c2_g1_i2	Specific	0.508064	0.355353	0.508064	0.107679	0.0367156	2.31962	HSP20-like chaperones superfamily protein [Source:TAIR;Acc:AT1G76440]	uncharacterized protein LOC103336744 [Prunus mume]
TR33145|c3_g1_i1	Common with Day6	1.83989	1.08689	1.83989	0.515909	2.80305e-07	2.31579
TR19766|c0_g1_i1	Common with Day3/Day6	0.800112	0.50878	0.800112	0.18069	9.7222e-05	2.31366	receptor-like protein kinase 1 [Source:TAIR;Acc:AT5G60900]	LOW QUALITY PROTEIN: G-type lectin S-receptor-like serine/threonine-protein kinase RLK1 [Prunus mume]
TR37884|c1_g1_i9	Common with Day1	11.5495	4.7019	11.5495	4.56501	0.00682774	2.31285	NAD(P)-binding Rossmann-fold superfamily protein [Source:TAIR;Acc:AT3G61220]	(+)-neomenthol dehydrogenase-like [Prunus mume]
TR37822|c0_g1_i3	Common with Day1	6.63508	3.89524	6.63508	1.99594	0.00378553	2.31101	GroES-like zinc-binding alcohol dehydrogenase family protein [Source:TAIR;Acc:AT5G51970]	sorbitol dehydrogenase-like [Prunus mume]
TR33145|c3_g1_i3	Specific	1.49637	1.05337	1.49637	0.256464	0.0432569	2.31088
TR13480|c2_g1_i3	Common with Day1/Day3/Day6	94.6309	50.1777	94.6309	28.7154	4.28113e-12	2.30761	EF-TU receptor [Source:TAIR;Acc:AT5G20480]	probable LRR receptor-like serine/threonine-protein kinase At3g47570 [Prunus mume]
TR13329|c2_g2_i3	Common with Day3/Day6	3.22939	1.76882	3.22939	0.878883	3.66707e-13	2.30701	Malectin/receptor-like protein kinase family protein [Source:TAIR;Acc:AT3G51550]	LOW QUALITY PROTEIN: receptor-like protein kinase FERONIA [Prunus mume]
TR10100|c0_g1_i1	Common with Day1/Day3	0.840194	0.03022	0.840194	0.170237	0.0447162	2.30663	Protein of unknown function (DUF506) [Source:TAIR;Acc:AT1G12030]	uncharacterized protein LOC103327003 [Prunus mume]
TR32335|c1_g1_i1	Common with Day3	9.45633	7.77244	9.45633	2.99425	0.0141831	2.30492	Phenazine biosynthesis PhzC/PhzF protein [Source:TAIR;Acc:AT4G02860]	phenazine biosynthesis-like domain-containing protein 1 [Prunus mume]
TR10134|c0_g1_i1	Common with Day6	0.911967	0.652372	0.911967	0.363402	0.0496601	2.30281	FAD-binding Berberine family protein [Source:TAIR;Acc:AT1G30700]	reticuline oxidase-like protein [Prunus mume]
TR26938|c3_g2_i1	Specific	2.30113	0.708382	2.30113	0.611156	0.0369002	2.3028
TR21912|c0_g1_i1	Common with Day3	0.942932	0.532046	0.942932	0.248625	0.00489259	2.30243	Disease resistance-responsive (dirigent-like protein) family protein [Source:TAIR;Acc:AT5G42500]	dirigent protein 2-like [Prunus mume]
TR6335|c0_g2_i1	Common with Day3	0.383434	0.17592	0.383434	0.11034	0.0153415	2.30148	zinc ion binding;DNA binding [Source:TAIR;Acc:AT5G63700]	uncharacterized protein At5g08430 [Prunus mume]
TR8278|c0_g1_i3	Common with Day3/Day6	0.350636	0.275626	0.350636	0.0934376	0.0329599	2.29772	HSP20-like chaperones superfamily protein [Source:TAIR;Acc:AT1G54400]	annexin A13-like [Prunus mume]
TR11086|c0_g1_i4	Common with Day1	1.14835	0.78623	1.14835	0.279796	0.0122091	2.29569	cysteine-rich RLK (RECEPTOR-like protein kinase) 10 [Source:TAIR;Acc:AT4G23180]	uncharacterized protein LOC103324551 [Prunus mume]
TR26907|c5_g1_i2	Specific	0.451826	0.274102	0.451826	0.188165	0.0242403	2.29434	Nucleotide-diphospho-sugar transferases superfamily protein [Source:TAIR;Acc:AT2G35710]	putative glucuronosyltransferase PGSIP8 [Prunus mume]
TR12538|c2_g1_i2	Specific	1.87641	1.45813	1.87641	1.00213	9.2602e-05	2.29426	Protein kinase superfamily protein [Source:TAIR;Acc:AT1G66920]	probable receptor-like protein kinase At1g67000 [Prunus mume]
TR26004|c0_g1_i8	Common with Day1/Day6	2.85784	2.11116	2.85784	0.854299	2.09722e-05	2.29278	Pectinacetylesterase family protein [Source:TAIR;Acc:AT4G19420]	protein notum homolog isoform X2 [Prunus mume]
TR11972|c3_g2_i11	Specific	1.12515	0.440696	1.12515	0.232933	0.0121063	2.29199	RING/U-box superfamily protein [Source:TAIR;Acc:AT5G62910]	uncharacterized protein LOC103338278 [Prunus mume]
TR34717|c0_g1_i1	Common with Day3/Day6	5.13499	3.12738	5.13499	1.22099	1.98232e-09	2.29149	SGNH hydrolase-type esterase superfamily protein [Source:TAIR;Acc:AT3G11210]	GDSL esterase/lipase CPRD49-like [Prunus mume]
TR26924|c2_g2_i2	Common with Day1/Day6	80.6594	53.65	80.6594	19.8895	0.00770624	2.29107	Class I glutamine amidotransferase-like superfamily protein [Source:TAIR;Acc:AT3G02720]	protein DJ-1 homolog D-like [Prunus mume]
TR13064|c0_g1_i8	Common with Day1	1.07761	0.612239	1.07761	0.385043	0.0163993	2.28913	UDP-Glycosyltransferase superfamily protein [Source:TAIR;Acc:AT2G22590]	putative UDP-rhamnose:rhamnosyltransferase 1 [Prunus mume]
TR26829|c0_g2_i9	Common with Day3/Day6	6.02261	4.1945	6.02261	1.31723	0.000232594	2.28635	FAR1-related sequence 3 [Source:TAIR;Acc:AT2G27110]	protein FAR1-RELATED SEQUENCE 3-like [Prunus mume]
TR12056|c1_g1_i3	Common with Day3/Day6	1.01165	0.530268	1.01165	0.233606	0.0108108	2.28594	Disease resistance protein (CC-NBS-LRR class) family [Source:TAIR;Acc:AT5G66900]	probable disease resistance protein At5g66900 [Prunus mume]
TR21351|c0_g1_i1	Common with Day1/Day3	1.76317	0.663972	1.76317	0.572951	0.0174734	2.28384
TR24251|c0_g2_i1	Specific	1.03793	0.747445	1.03793	0.378897	0.0163681	2.28022	basic chitinase [Source:TAIR;Acc:AT3G12500]	endochitinase-like [Prunus mume]
TR13356|c2_g1_i2	Common with Day1/Day3/Day6	5.78589	4.11925	5.78589	1.46441	8.82968e-05	2.27555	UDP-glucosyl transferase 71C4 [Source:TAIR;Acc:AT1G07250]	anthocyanidin 3-O-glucosyltransferase 2-like [Prunus mume]
TR5728|c0_g1_i4	Common with Day1/Day6	37.9179	17.1767	37.9179	12.7429	0.00969798	2.27288	2-oxoglutarate (2OG) and Fe(II)-dependent oxygenase superfamily protein [Source:TAIR;Acc:AT3G19000]	flavonol synthase/flavanone 3-hydroxylase-like [Prunus mume]
TR26434|c3_g1_i2	Common with Day1	52.7444	28.8975	52.7444	17.0316	0.0146628	2.27232	polygalacturonase inhibiting protein 1 [Source:TAIR;Acc:AT5G06860]	polygalacturonase-inhibiting protein [Prunus mume]
TR8011|c0_g1_i3	Common with Day1/Day6	922.126	560.193	922.126	305.233	1.17003e-10	2.26992	ethylene-forming enzyme [Source:TAIR;Acc:AT1G05010]	ACC oxidase [Prunus mume]
TR13618|c1_g1_i4	Common with Day3	1.10926	0.702196	1.10926	0.376585	0.00656073	2.26866	Wall-associated kinase family protein [Source:TAIR;Acc:AT1G17910]	wall-associated receptor kinase-like 9 [Prunus mume]
TR25772|c0_g2_i8	Common with Day3	0.328887	0.111273	0.328887	0.0888769	0.0227271	2.2653	Pectin lyase-like superfamily protein [Source:TAIR;Acc:AT5G49215]	probable polygalacturonase [Prunus mume]
TR5941|c0_g2_i1	Common with Day1/Day3	9.77546	5.6722	9.77546	2.26376	0.00231086	2.26516	Calcium-binding EF-hand family protein [Source:TAIR;Acc:AT5G39670]	probable calcium-binding protein CML45 [Prunus mume]
TR13335|c4_g4_i12	Common with Day1	0.977783	0.409573	0.977783	0.222872	0.0482274	2.26379
TR26534|c0_g1_i7	Common with Day1/Day6	66.4722	31.7548	66.4722	19.4957	0.00642075	2.25814	Glycosyl hydrolases family 32 protein [Source:TAIR;Acc:AT3G13790]	beta-fructofuranosidase, insoluble isoenzyme CWINV1-like [Prunus mume]
TR26382|c0_g3_i1	Common with Day1	3.87323	2.06974	3.87323	1.48652	0.0108427	2.2569	NAD(P)-binding Rossmann-fold superfamily protein [Source:TAIR;Acc:AT3G61220]	uncharacterized protein LOC103331916 [Prunus mume]
TR38547|c2_g3_i1	Common with Day6	3.80219	3.0923	3.80219	0.964201	0.0208609	2.25477	cysteine-rich RLK (RECEPTOR-like protein kinase) 11 [Source:TAIR;Acc:AT4G23190]	LOW QUALITY PROTEIN: cysteine-rich receptor-like protein kinase 10 [Prunus mume]
TR12516|c1_g7_i1	Common with Day1	0.680531	0.380608	0.680531	0.179865	0.0174496	2.25446	RPM1 interacting protein 4 [Source:TAIR;Acc:AT3G25070]	RPM1-interacting protein 4-like [Prunus mume]
TR24929|c0_g2_i4	Specific	1.90066	0.962795	1.90066	0.488092	0.00181404	2.25436	unknown protein; Has 257 Blast hits to 257 proteins in 101 species: Archae - 0; Bacteria - 0; Metazoa - 130; Fungi - 0; Plants - 47; Viruses - 0; Other Eukaryotes - 80 (source: NCBI BLink). [Source:TAIR;Acc:AT2G14045]	C-Myc-binding protein [Prunus mume]
TR12998|c1_g3_i1	Common with Day6	3.88583	3.79949	3.88583	0.727985	0.0485555	2.24909	FKBP-like peptidyl-prolyl cis-trans isomerase family protein [Source:TAIR;Acc:AT1G18170]	peptidyl-prolyl cis-trans isomerase FKBP17-2, chloroplastic [Prunus mume]
TR26190|c1_g1_i2	Specific	0.850908	0.297109	0.850908	0.206452	0.0223894	2.24904	nodulin MtN21 /EamA-like transporter family protein [Source:TAIR;Acc:AT5G40240]	WAT1-related protein At3g28050-like isoform X1 [Prunus mume]
TR11817|c0_g1_i6	Common with Day3	0.370305	0.239581	0.370305	0.0886338	0.0174084	2.24779	UB-like protease 1A [Source:TAIR;Acc:AT3G06910]	uncharacterized protein LOC103339208 [Prunus mume]
TR26534|c0_g1_i3	Common with Day1/Day3/Day6	18.4785	10.7915	18.4785	4.65526	2.07066e-05	2.2477	Glycosyl hydrolases family 32 protein [Source:TAIR;Acc:AT3G13790]	beta-fructofuranosidase, insoluble isoenzyme CWINV1-like [Prunus mume]
TR20273|c1_g2_i2	Common with Day1/Day6	6.27422	3.87186	6.27422	1.60397	8.37805e-06	2.24669	SPFH/Band 7/PHB domain-containing membrane-associated protein family [Source:TAIR;Acc:AT5G62740]	hypersensitive-induced response protein 1 [Prunus mume]
TR33095|c0_g1_i12	Common with Day1/Day3	1.99131	0.635316	1.99131	0.713432	0.0147642	2.2454		nitronate monooxygenase [Prunus mume]
TR10732|c0_g1_i4	Common with Day1/Day3	0.850176	0.332403	0.850176	0.412315	0.0340703	2.24499	cysteine synthase C1 [Source:TAIR;Acc:AT3G61440]	L-3-cyanoalanine synthase 1, mitochondrial isoform X1 [Prunus mume]
TR10100|c0_g1_i3	Common with Day1/Day3	6.75295	0.975827	6.75295	1.66499	0.021364	2.24405	Protein of unknown function (DUF506) [Source:TAIR;Acc:AT1G12030]	uncharacterized protein LOC103327003 [Prunus mume]
TR7221|c0_g1_i1	Common with Day3/Day6	0.988572	0.632045	0.988572	0.251297	2.12252e-05	2.2429	ARM repeat superfamily protein [Source:TAIR;Acc:AT1G76390]	U-box domain-containing protein 43-like [Prunus mume]
TR39088|c0_g1_i2	Specific	0.614846	0.251048	0.614846	0.136101	0.00296874	2.2429	Mitochondrial substrate carrier family protein [Source:TAIR;Acc:AT5G15640]	solute carrier family 25 member 44-like [Prunus mume]
TR27038|c0_g1_i4	Common with Day1/Day6	75.5213	43.9873	75.5213	21.7339	0.000463761	2.24096	Glycosyl hydrolase superfamily protein [Source:TAIR;Acc:AT4G16260]	glucan endo-1,3-beta-glucosidase-like [Prunus mume]
TR13077|c0_g1_i7	Common with Day1	0.865199	0.489644	0.865199	0.227143	0.0297904	2.23644	mucin-related [Source:TAIR;Acc:AT2G02880]	uncharacterized protein LOC103328250 [Prunus mume]
TR136|c0_g1_i1	Common with Day1	1.94193	1.21011	1.94193	0.639649	0.0441773	2.23397	Plant invertase/pectin methylesterase inhibitor superfamily [Source:TAIR;Acc:AT2G45220]	pectinesterase 2-like [Prunus mume]
TR39175|c0_g1_i1	Common with Day1/Day3/Day6	419.913	288.863	419.913	120.779	4.70887e-08	2.23376	chitinase A [Source:TAIR;Acc:AT5G24090]	acidic endochitinase-like [Prunus mume]
TR25245|c0_g1_i4	Common with Day3	0.579619	0.152751	0.579619	0.1541	0.0462479	2.2297	Heavy metal transport/detoxification superfamily protein [Source:TAIR;Acc:AT1G23000]	uncharacterized protein LOC103328711 [Prunus mume]
TR13064|c0_g1_i4	Specific	0.567125	0.332135	0.567125	0.193796	0.012603	2.22897	UDP-Glycosyltransferase superfamily protein [Source:TAIR;Acc:AT2G22590]	putative UDP-rhamnose:rhamnosyltransferase 1 [Prunus mume]
TR26998|c1_g1_i1	Specific	0.355824	0.299654	0.355824	0.0687579	0.0430906	2.22859	FUNCTIONS IN: molecular_function unknown; INVOLVED IN: biological_process unknown; LOCATED IN: endomembrane system; EXPRESSED IN: 14 plant structures; EXPRESSED DURING: 9 growth stages; CONTAINS InterPro DOMAIN/s: EGF-like (InterPro:IPR006210); BEST /.../dopsis thaliana protein match is: Protein kinase superfamily protein (TAIR:AT2G23450.1); Has 94 Blast hits to 88 proteins in 13 species: Archae …	wall-associated receptor kinase-like 14 [Prunus mume]
TR36642|c2_g2_i2	Common with Day1	1.73609	0.808147	1.73609	0.757791	0.0085936	2.22784	glutathione S-transferase PHI 9 [Source:TAIR;Acc:AT2G30860]	glutathione S-transferase F9-like isoform X2 [Prunus mume]
TR22412|c0_g1_i1	Common with Day3/Day6	2.86878	2.19329	2.86878	0.782561	0.000141505	2.22182	Glutaredoxin family protein [Source:TAIR;Acc:AT3G21460]	monothiol glutaredoxin-S10 [Prunus mume]
TR12162|c3_g4_i3	Common with Day3/Day6	2.00676	1.2268	2.00676	0.430573	0.0126031	2.21415	wall-associated kinase 2 [Source:TAIR;Acc:AT1G21270]	uncharacterized protein LOC103325361 [Prunus mume]
TR34933|c0_g1_i5	Common with Day3	1.04686	0.419585	1.04686	0.338187	0.00513798	2.21284	MATE efflux family protein [Source:TAIR;Acc:AT5G65380]	protein TRANSPARENT TESTA 12-like [Prunus mume]
TR26004|c0_g2_i4	Common with Day3/Day6	2.10143	1.43706	2.10143	0.576028	0.00120177	2.21246	Pectinacetylesterase family protein [Source:TAIR;Acc:AT4G19410]	uncharacterized protein LOC103336755 [Prunus mume]
TR25657|c0_g2_i1	Common with Day1/Day3/Day6	4.08216	2.26146	4.08216	1.51016	2.43961e-10	2.21224	Protein of unknown function (DUF604) [Source:TAIR;Acc:AT2G37730]	uncharacterized protein LOC103339050 [Prunus mume]
TR31683|c0_g1_i6	Specific	0.799694	0.419989	0.799694	0.139528	0.0396264	2.21002	Peptidase C15, pyroglutamyl peptidase I-like [Source:TAIR;Acc:AT1G56700]	uncharacterized protein LOC103344485 [Prunus mume]
TR13468|c3_g1_i26	Common with Day1/Day6	0.960964	0.511792	0.960964	0.354292	0.00481619	2.20539	S-locus lectin protein kinase family protein [Source:TAIR;Acc:AT4G21390]	G-type lectin S-receptor-like serine/threonine-protein kinase At4g27290 isoform X1 [Prunus mume]
TR12132|c1_g1_i9	Specific	1.88078	0.972082	1.88078	0.451443	0.0224072	2.20361	NAD(P)-binding Rossmann-fold superfamily protein [Source:TAIR;Acc:AT5G02540]	short-chain dehydrogenase TIC 32, chloroplastic-like [Prunus mume]
TR13282|c1_g1_i7	Common with Day1	3.67269	2.22376	3.67269	1.57646	0.0053834	2.20091	UDP-glucosyl transferase 85A2 [Source:TAIR;Acc:AT1G22360]	UDP-glycosyltransferase 85A5-like isoform X2 [Prunus mume]
TR13296|c0_g5_i8	Common with Day1/Day3	199.312	123.343	199.312	62.3155	5.04881e-11	2.19997	MLP-like protein 423 [Source:TAIR;Acc:AT1G24020]	major allergen Pru ar 1-like [Prunus mume]
TR10621|c1_g1_i3	Common with Day1/Day3/Day6	19.401	12.2178	19.401	6.44797	6.43479e-11	2.19894	myb domain protein 116 [Source:TAIR;Acc:AT1G25340]	transcription factor MYB108-like [Prunus mume]
TR39815|c2_g1_i1	Common with Day6	0.668699	0.454634	0.668699	0.18397	0.0129965	2.19303
TR34666|c0_g2_i3	Common with Day3	1.12832	0.560869	1.12832	0.26414	2.29412e-05	2.19298	glutathione transferase lambda 2 [Source:TAIR;Acc:AT3G55040]	protein IN2-1 homolog B-like isoform X1 [Prunus mume]
TR13288|c3_g1_i1	Common with Day1/Day3/Day6	38.9724	24.7103	38.9724	16.1477	5.59475e-06	2.18966	cytochrome P450, family 714, subfamily A, polypeptide 2 [Source:TAIR;Acc:AT5G24900]	cytochrome P450 CYP749A22-like [Prunus mume]
TR40104|c2_g1_i4	Common with Day3	2.17285	1.51182	2.17285	0.637829	0.00233876	2.18899	disease resistance family protein / LRR family protein [Source:TAIR;Acc:AT2G34930]	probable leucine-rich repeat receptor-like protein kinase At1g35710 [Prunus mume]
TR33094|c2_g1_i11	Specific	0.554383	0.277928	0.554383	0.135331	0.0174701	2.18855	Calmodulin binding protein-like [Source:TAIR;Acc:AT1G73805]	uncharacterized protein LOC103338768 [Prunus mume]
TR37842|c0_g1_i4	Common with Day1/Day6	2.7756	1.90246	2.7756	0.880027	1.95316e-06	2.18752	non-specific phospholipase C3 [Source:TAIR;Acc:AT3G03520]	non-specific phospholipase C3-like isoform X1 [Prunus mume]
TR11006|c0_g1_i6	Common with Day1	0.944089	0.494727	0.944089	0.361792	0.0134065	2.18717	Sulfite exporter TauE/SafE family protein [Source:TAIR;Acc:AT2G36630]	uncharacterized protein LOC103339765 isoform X1 [Prunus mume]
TR13012|c3_g1_i8	Common with Day1/Day6	3.21519	2.22629	3.21519	1.27602	0.00104321	2.18206	beta glucosidase 41 [Source:TAIR;Acc:AT5G54570]	putative beta-glucosidase 41 isoform X1 [Prunus mume]
TR13525|c1_g1_i20	Common with Day1	3.17473	1.6778	3.17473	1.3705	0.0106288	2.18121	unknown protein; Has 29 Blast hits to 26 proteins in 11 species: Archae - 2; Bacteria - 0; Metazoa - 0; Fungi - 0; Plants - 27; Viruses - 0; Other Eukaryotes - 0 (source: NCBI BLink). [Source:TAIR;Acc:AT4G12540]	uncharacterized protein LOC103327833 [Prunus mume]
TR13431|c2_g1_i7	Common with Day1	0.614977	0.401801	0.614977	0.193157	0.0287271	2.17843	Protein kinase superfamily protein [Source:TAIR;Acc:AT5G38260]	probable serine/threonine-protein kinase At1g18390 isoform X1 [Prunus mume]
TR31357|c0_g1_i10	Common with Day6	0.990995	0.690054	0.990995	0.314722	0.0237678	2.17742	Thioredoxin family protein [Source:TAIR;Acc:AT4G10000]	uncharacterized protein LOC103319337 [Prunus mume]
TR25407|c0_g1_i11	Common with Day1/Day6	2.77475	1.93262	2.77475	1.0126	7.56284e-13	2.17584	Transmembrane amino acid transporter family protein [Source:TAIR;Acc:AT2G39130]	vacuolar amino acid transporter 1 [Prunus mume]
TR12580|c2_g1_i8	Specific	0.262694	0.173074	0.262694	0.0545401	0.0367824	2.17415	Enolase [Source:TAIR;Acc:AT2G36530]	enolase [Prunus mume]
TR10631|c1_g2_i7	Common with Day3/Day6	0.69518	0.538709	0.69518	0.197219	0.00122025	2.17359	unknown protein; FUNCTIONS IN: molecular_function unknown; INVOLVED IN: biological_process unknown; LOCATED IN: chloroplast; EXPRESSED IN: 23 plant structures; EXPRESSED DURING: 13 growth stages; CONTAINS InterPro DOMAIN/s: Protein of unknown functi /.../3067 (InterPro:IPR021420); Has 276 Blast hits to 276 proteins in 83 species: Archae - 0; Bacteria - 112; Metazoa - 0; Fungi - 2; Plants - 59; Vi…	uncharacterized protein LOC103321047 [Prunus mume]
TR12963|c2_g6_i1	Common with Day1/Day6	5.42111	3.14784	5.42111	1.54147	6.05627e-13	2.17209	cyclic nucleotide gated channel 1 [Source:TAIR;Acc:AT5G53130]	cyclic nucleotide-gated ion channel 1-like [Prunus mume]
TR23432|c0_g1_i1	Common with Day3/Day6	4.24545	2.33758	4.24545	0.889596	0.000146259	2.17118
TR33145|c2_g2_i1	Common with Day1/Day3/Day6	11.6539	7.67936	11.6539	3.44717	2.08475e-07	2.17063
TR12819|c2_g1_i2	Common with Day1/Day3	32.0421	17.4993	32.0421	16.2094	0.043773	2.16478	UDP-glucosyl transferase 88A1 [Source:TAIR;Acc:AT3G16520]	anthocyanidin 5,3-O-glucosyltransferase-like [Prunus mume]
TR12162|c3_g5_i2	Common with Day1/Day6	3.35301	2.29727	3.35301	0.77026	0.0382399	2.16202	cell wall-associated kinase [Source:TAIR;Acc:AT1G21250]	putative wall-associated receptor kinase-like 16 [Prunus mume]
TR7169|c0_g1_i1	Specific	1.31247	0.649224	1.31247	0.348332	0.00959627	2.16138	Malectin/receptor-like protein kinase family protein [Source:TAIR;Acc:AT3G51550]	LOW QUALITY PROTEIN: receptor-like protein kinase FERONIA [Prunus mume]
TR38581|c2_g2_i1	Common with Day1/Day3	16.286	8.27664	16.286	6.36046	0.000928545	2.15882	indole-3-acetate beta-D-glucosyltransferase [Source:TAIR;Acc:AT4G15550]	anthocyanidin 3-O-glucoside 5-O-glucosyltransferase-like [Prunus mume]
TR20282|c0_g2_i1	Specific	0.811112	0.550148	0.811112	0.294977	0.0461916	2.15729	PsbQ-like 1 [Source:TAIR;Acc:AT3G01440]	psbQ-like protein 2, chloroplastic isoform X1 [Prunus mume]
TR13276|c0_g1_i2	Common with Day1/Day3	0.83445	0.489729	0.83445	0.233787	0.00103094	2.15575	UDP-Glycosyltransferase superfamily protein [Source:TAIR;Acc:AT3G55700]	UDP-glycosyltransferase 76F1-like [Prunus mume]
TR8774|c0_g1_i1	Common with Day6	7.28749	5.07854	7.28749	1.87827	0.0400561	2.15517	malate synthase [Source:TAIR;Acc:AT5G03860]	malate synthase, glyoxysomal [Prunus mume]
TR39678|c0_g1_i1	Specific	0.362141	0.188999	0.362141	0.0960966	0.00477623	2.15468
TR24622|c0_g1_i1	Common with Day3/Day6	3.50247	2.48862	3.50247	0.857628	0.000322306	2.1544	cysteine-rich RLK (RECEPTOR-like protein kinase) 8 [Source:TAIR;Acc:AT4G23160]	uncharacterized protein LOC103322019 [Prunus mume]
TR37886|c4_g3_i1	Specific	0.909204	0.599995	0.909204	0.299362	0.0193638	2.15375	isovaleryl-CoA-dehydrogenase [Source:TAIR;Acc:AT3G45300]	isovaleryl-CoA dehydrogenase, mitochondrial [Prunus mume]
TR26934|c2_g1_i2	Common with Day1	0.328055	0.189953	0.328055	0.1632	0.0156802	2.15352	MATE efflux family protein [Source:TAIR;Acc:AT5G52450]	MATE efflux family protein DTX1-like isoform X1 [Prunus mume]
TR9914|c0_g2_i1	Common with Day1/Day3/Day6	0.479104	0.227508	0.479104	0.305743	0.0453796	2.15261	golgin candidate 5 [Source:TAIR;Acc:AT1G79830]	golgin candidate 5 isoform X1 [Prunus mume]
TR12029|c0_g1_i1	Common with Day1/Day3	11.6517	7.15603	11.6517	3.47988	0.000200212	2.14526	unknown protein; FUNCTIONS IN: molecular_function unknown; INVOLVED IN: biological_process unknown; LOCATED IN: endomembrane system; Has 18 Blast hits to 18 proteins in 5 species: Archae - 0; Bacteria - 0; Metazoa - 0; Fungi - 0; Plants - 18; Viruse /.../ Other Eukaryotes - 0 (source: NCBI BLink). [Source:TAIR;Acc:AT1G29290]	uncharacterized protein LOC103324892 [Prunus mume]
TR12056|c0_g1_i1	Specific	0.630477	0.384997	0.630477	0.171996	0.00230268	2.14501		probable disease resistance protein At5g66900 [Prunus mume]
TR34707|c0_g1_i3	Common with Day1/Day3/Day6	24.4903	16.3012	24.4903	7.48968	1.72629e-12	2.14264	Calcium-dependent lipid-binding (CaLB domain) family protein [Source:TAIR;Acc:AT3G17980]	probable ADP-ribosylation factor GTPase-activating protein AGD11 [Prunus mume]
TR40171|c2_g3_i10	Common with Day1/Day3	7.5689	4.41726	7.5689	1.95361	4.90276e-06	2.1393	suppressor of npr1-1 constitutive 4 [Source:TAIR;Acc:AT1G66980]	probable receptor-like protein kinase At1g67000 [Prunus mume]
TR32277|c1_g1_i3	Common with Day1	14.2956	7.40217	14.2956	5.35787	0.000690168	2.13855	Auxin efflux carrier family protein [Source:TAIR;Acc:AT1G20925]	uncharacterized transporter YBR287W-like [Prunus mume]
TR24833|c0_g1_i2	Common with Day3	0.419414	0.205127	0.419414	0.0850708	0.0406588	2.13835	serine carboxypeptidase-like 45 [Source:TAIR;Acc:AT1G28110]	serine carboxypeptidase-like 45 [Prunus mume]
TR31400|c0_g1_i1	Common with Day1/Day3	1.02296	0.517525	1.02296	0.338885	4.02642e-05	2.13548	Leucine-rich repeat transmembrane protein kinase [Source:TAIR;Acc:AT5G07280]	LOW QUALITY PROTEIN: receptor-like protein 12 [Prunus mume]
TR140|c0_g1_i1	Specific	0.541862	0.43553	0.541862	0.142001	0.00673787	2.13461	UDP-glucosyl transferase 73B3 [Source:TAIR;Acc:AT4G34131]	UDP-glucose flavonoid 3-O-glucosyltransferase 7-like [Prunus mume]
TR13543|c1_g3_i5	Common with Day1/Day3	1.68534	0.854422	1.68534	0.869133	0.0183291	2.1306	cellulose synthase like E1 [Source:TAIR;Acc:AT1G55850]	LOW QUALITY PROTEIN: cellulose synthase-like protein E1 [Prunus mume]
TR26578|c2_g4_i10	Common with Day1/Day3	4.05892	2.70224	4.05892	1.31921	4.1482e-06	2.12943	receptor like protein 2 [Source:TAIR;Acc:AT1G17240]	tyrosine-sulfated glycopeptide receptor 1-like [Prunus mume]
TR31490|c0_g1_i1	Common with Day1/Day3/Day6	20.4106	15.1443	20.4106	5.49425	0.000202349	2.12929	Thioredoxin superfamily protein [Source:TAIR;Acc:AT5G18600]	monothiol glutaredoxin-S2 [Prunus mume]
TR26485|c4_g1_i1	Common with Day1	9.61723	6.5221	9.61723	3.4458	0.000901343	2.1286	unknown protein; FUNCTIONS IN: molecular_function unknown; INVOLVED IN: biological_process unknown; LOCATED IN: chloroplast; Has 30201 Blast hits to 17322 proteins in 780 species: Archae - 12; Bacteria - 1396; Metazoa - 17338; Fungi - 3422; Plants - /.../ Viruses - 0; Other Eukaryotes - 2996 (source: NCBI BLink). [Source:TAIR;Acc:AT4G33145]	uncharacterized protein LOC103342458 [Prunus mume]
TR37842|c0_g1_i3	Common with Day6	0.498451	0.350901	0.498451	0.140805	0.00146643	2.12414	non-specific phospholipase C3 [Source:TAIR;Acc:AT3G03520]	non-specific phospholipase C3-like [Prunus mume]
TR10891|c0_g1_i2	Common with Day1	814.193	397.312	814.193	305.864	0.0499412	2.12339	Glutathione S-transferase family protein [Source:TAIR;Acc:AT5G02790]	glutathione S-transferase L3-like [Prunus mume]
TR27027|c3_g2_i10	Common with Day3	0.372534	0.233389	0.372534	0.0778735	0.0498867	2.1224	Disease resistance protein (TIR-NBS-LRR class) family [Source:TAIR;Acc:AT5G36930]	LOW QUALITY PROTEIN: uncharacterized protein LOC103319147 [Prunus mume]
TR25274|c0_g1_i1	Common with Day1/Day3	5.01333	3.17442	5.01333	1.43927	6.96918e-05	2.12178	HXXXD-type acyl-transferase family protein [Source:TAIR;Acc:AT1G24430]	vinorine synthase-like [Prunus mume]
TR9052|c0_g1_i1	Common with Day3/Day6	3.23206	2.48007	3.23206	0.820436	0.0032654	2.12151	Wall-associated kinase family protein [Source:TAIR;Acc:AT1G17910]	wall-associated receptor kinase-like 8 [Prunus mume]
TR3084|c0_g1_i2	Common with Day1/Day3/Day6	18.7281	11.7685	18.7281	6.826	2.07683e-11	2.11989	WRKY DNA-binding protein 75 [Source:TAIR;Acc:AT5G13080]	probable WRKY transcription factor 75 [Prunus mume]
TR13356|c2_g1_i3	Common with Day3/Day6	4.02186	2.7874	4.02186	0.997573	0.00620605	2.11807	UDP-glucosyl transferase 71C4 [Source:TAIR;Acc:AT1G07250]	anthocyanidin 3-O-glucosyltransferase 2-like [Prunus mume]
TR27038|c0_g1_i8	Common with Day3	1.58354	0.999323	1.58354	0.405301	0.00252333	2.1093	Glycosyl hydrolase superfamily protein [Source:TAIR;Acc:AT4G16260]	glucan endo-1,3-beta-glucosidase-like [Prunus mume]
TR11246|c1_g1_i4	Common with Day1	1.02212	0.69884	1.02212	0.35094	0.0295887	2.1092
TR38004|c2_g2_i5	Common with Day1/Day3/Day6	7.32333	5.07598	7.32333	2.88843	0	2.10578	cytochrome P450, family 706, subfamily A, polypeptide 4 [Source:TAIR;Acc:AT4G12300]	7-ethoxycoumarin O-deethylase-like [Prunus mume]
TR127|c0_g1_i1	Common with Day1/Day3	3.36945	2.34063	3.36945	0.850496	0.0376762	2.10508	WRKY DNA-binding protein 40 [Source:TAIR;Acc:AT1G80840]	probable WRKY transcription factor 40 [Prunus mume]
TR13012|c3_g1_i27	Common with Day6	1.17229	1.0343	1.17229	0.469642	0.00225712	2.10484	beta glucosidase 41 [Source:TAIR;Acc:AT5G54570]	putative beta-glucosidase 41 isoform X1 [Prunus mume]
TR31385|c1_g2_i1	Common with Day1	0.99725	0.565937	0.99725	0.402668	0.0341628	2.10364	phospholipase A 2A [Source:TAIR;Acc:AT2G26560]	patatin-like protein 2 [Prunus mume]
TR13703|c1_g2_i1	Specific	0.723596	0.484972	0.723596	0.199293	0.0010528	2.10228	Ribonuclease H-like superfamily protein [Source:TAIR;Acc:AT4G29090]	uncharacterized protein LOC103327120 [Prunus mume]
TR13452|c1_g1_i12	Common with Day1/Day3/Day6	30.2867	23.3337	30.2867	11.6138	0.00176267	2.09858	Receptor-like protein kinase-related family protein [Source:TAIR;Acc:AT3G22060]	cysteine-rich repeat secretory protein 38-like [Prunus mume]
TR40832|c2_g2_i3	Common with Day6	0.644779	0.511643	0.644779	0.252223	0.0456063	2.09749	Phosphoglucomutase/phosphomannomutase family protein [Source:TAIR;Acc:AT1G70730]	phosphoglucomutase, cytoplasmic [Prunus mume]
TR33135|c2_g1_i6	Common with Day1/Day6	13.4537	9.12294	13.4537	4.54359	1.68466e-06	2.09516	peroxisomal 3-ketoacyl-CoA thiolase 3 [Source:TAIR;Acc:AT2G33150]	3-ketoacyl-CoA thiolase 2, peroxisomal [Prunus mume]
TR32661|c0_g1_i3	Common with Day3	1.21084	0.597464	1.21084	0.32125	0.00969319	2.0904	Pyridoxamine 5'-phosphate oxidase family protein [Source:TAIR;Acc:AT2G04690]	protein CREG1 [Prunus mume]
TR38529|c1_g1_i1	Common with Day6	0.475683	0.346637	0.475683	0.149882	0.0337974	2.08934	HOPZ-ACTIVATED RESISTANCE 1 [Source:TAIR;Acc:AT3G50950]	putative disease resistance protein RGA3 [Prunus mume]
TR26902|c1_g1_i4	Common with Day1	1.53022	0.81562	1.53022	0.472319	0.0198886	2.08643	Pathogenesis-related thaumatin superfamily protein [Source:TAIR;Acc:AT1G20030]	thaumatin-like protein 1 [Prunus mume]
TR9037|c0_g1_i3	Specific	0.510563	0.267406	0.510563	0.107644	0.00264656	2.08642	Major facilitator superfamily protein [Source:TAIR;Acc:AT5G54860]	probable folate-biopterin transporter 4 [Prunus mume]
TR9690|c0_g1_i1	Common with Day6	0.568254	0.322283	0.568254	0.136187	0.0396093	2.08526	hemoglobin 1 [Source:TAIR;Acc:AT2G16060]	non-symbiotic hemoglobin [Prunus mume]
TR41422|c0_g2_i1	Common with Day1/Day3	11.5808	7.51036	11.5808	4.04929	7.94198e-05	2.08216	ethylene responsive element binding factor 2 [Source:TAIR;Acc:AT5G47220]	pathogenesis-related genes transcriptional activator PTI5-like [Prunus mume]
TR4497|c0_g1_i1	Specific	0.554953	0.355696	0.554953	0.173275	0.000311734	2.08211	fucosyltransferase 1 [Source:TAIR;Acc:AT2G03220]	galactoside 2-alpha-L-fucosyltransferase-like [Prunus mume]
TR18085|c0_g1_i1	Common with Day1/Day6	30.3296	20.9046	30.3296	8.78239	0.000343508	2.08189	unknown protein; FUNCTIONS IN: molecular_function unknown; INVOLVED IN: biological_process unknown; LOCATED IN: cellular_component unknown; Has 10 Blast hits to 10 proteins in 5 species: Archae - 0; Bacteria - 0; Metazoa - 0; Fungi - 0; Plants - 10; /.../es - 0; Other Eukaryotes - 0 (source: NCBI BLink). [Source:TAIR;Acc:AT3G19615]	probable beta-D-xylosidase 5 [Prunus mume]
TR27047|c3_g5_i12	Common with Day1/Day6	5.85503	3.58424	5.85503	2.21192	0.00204717	2.08025	Toll-Interleukin-Resistance (TIR) domain family protein [Source:TAIR;Acc:AT2G20142]	uncharacterized protein LOC103322463 isoform X1 [Prunus mume]
TR33135|c2_g1_i2	Specific	4.78048	3.17154	4.78048	2.19505	0.0367666	2.07843	peroxisomal 3-ketoacyl-CoA thiolase 3 [Source:TAIR;Acc:AT2G33150]	3-ketoacyl-CoA thiolase 2, peroxisomal [Prunus mume]
TR14210|c0_g1_i1	Common with Day1/Day3/Day6	42.5816	26.1859	42.5816	14.8883	2.55351e-15	2.07495	Barwin-related endoglucanase [Source:TAIR;Acc:AT4G30380]	EG45-like domain containing protein [Prunus mume]
TR21374|c0_g2_i1	Common with Day1/Day3	33.0213	14.0547	33.0213	10.1116	9.04676e-06	2.0744	response to low sulfur 2 [Source:TAIR;Acc:AT5G24660]	MAP7 domain-containing protein 1-like [Prunus mume]
TR40536|c1_g1_i2	Common with Day1/Day6	8.44598	5.9679	8.44598	2.42374	1.98929e-06	2.07391	glutathione S-transferase TAU 20 [Source:TAIR;Acc:AT1G78370]	probable glutathione S-transferase [Prunus mume]
TR39247|c0_g2_i1	Common with Day1/Day6	4.31605	2.60617	4.31605	1.19147	0.000419118	2.07354		uncharacterized protein LOC103325162 [Prunus mume]
TR37845|c4_g1_i7	Common with Day1/Day3	1.07336	0.468447	1.07336	0.380994	5.77973e-05	2.06838	UDP-glucosyl transferase 85A2 [Source:TAIR;Acc:AT1G22360]	UDP-glycosyltransferase 85A2-like [Prunus mume]
TR27038|c0_g1_i3	Common with Day1	62.9859	36.2014	62.9859	21.7703	7.29215e-05	2.06837	Glycosyl hydrolase superfamily protein [Source:TAIR;Acc:AT4G16260]	glucan endo-1,3-beta-glucosidase-like [Prunus mume]
TR11703|c0_g5_i3	Common with Day3/Day6	1.03092	0.740399	1.03092	0.303931	0.00171299	2.06713	Wall-associated kinase family protein [Source:TAIR;Acc:AT1G69730]	wall-associated receptor kinase-like 8 [Prunus mume]
TR13047|c4_g1_i3	Common with Day1	1.27588	0.557075	1.27588	0.360925	0.00431061	2.06615	UDP-Glycosyltransferase superfamily protein [Source:TAIR;Acc:AT1G22400]	UDP-glycosyltransferase 85A5-like [Prunus mume]
TR26920|c2_g1_i2	Common with Day1/Day3/Day6	1.62437	1.18436	1.62437	0.630754	2.46956e-05	2.06381	2-oxoglutarate (2OG) and Fe(II)-dependent oxygenase superfamily protein [Source:TAIR;Acc:AT1G14130]	2-oxoacid-dependent dioxygenase [Prunus mume]
TR13598|c3_g2_i1	Common with Day6	7.5941	5.66762	7.5941	2.36342	7.74903e-07	2.05917	lipoxygenase 1 [Source:TAIR;Acc:AT1G55020]	probable linoleate 9S-lipoxygenase 5, partial [Prunus mume]
TR27038|c0_g1_i2	Common with Day1	288.884	157.059	288.884	93.8379	0.000283948	2.05876	Glycosyl hydrolase superfamily protein [Source:TAIR;Acc:AT4G16260]	glucan endo-1,3-beta-glucosidase-like [Prunus mume]
TR33135|c3_g1_i1	Common with Day1/Day3/Day6	4.77327	3.43676	4.77327	1.22916	0.00110417	2.0581
TR21603|c0_g1_i1	Specific	0.77576	0.558839	0.77576	0.185066	0.0454762	2.05619		receptor-like protein 12 [Prunus mume]
TR17189|c0_g1_i1	Specific	0.745936	0.452467	0.745936	0.235157	0.0139519	2.05412
TR9282|c0_g1_i1	Specific	0.820178	0.730743	0.820178	0.18093	0.0411877	2.05349	unknown protein; CONTAINS InterPro DOMAIN/s: Protein of unknown function DUF1685 (InterPro:IPR012881); Has 170 Blast hits to 164 proteins in 34 species: Archae - 0; Bacteria - 1; Metazoa - 26; Fungi - 10; Plants - 107; Viruses - 0; Other Eukaryotes /.../source: NCBI BLink). [Source:TAIR;Acc:AT2G42760]	uncharacterized protein LOC103326040 [Prunus mume]
TR3954|c0_g1_i1	Common with Day1/Day3/Day6	10.6799	6.99315	10.6799	3.42171	2.62784e-10	2.05262	F-box and associated interaction domains-containing protein [Source:TAIR;Acc:AT4G12560]	F-box/kelch-repeat protein At3g23880-like [Prunus mume]
TR41973|c0_g1_i1	Common with Day1	70.9931	32.7254	70.9931	21.2696	0.0036459	2.05133		beta-fructofuranosidase, insoluble isoenzyme CWINV1-like [Prunus mume]
TR13068|c0_g5_i17	Common with Day3	0.688817	0.466936	0.688817	0.175341	0.00142859	2.05098	NAD(P)-binding Rossmann-fold superfamily protein [Source:TAIR;Acc:AT2G33590]	cinnamoyl-CoA reductase 2-like isoform X1 [Prunus mume]
TR37395|c0_g1_i1	Common with Day6	1.09687	0.705617	1.09687	0.313716	5.83285e-06	2.05041	zinc-finger protein 1 [Source:TAIR;Acc:AT1G80730]	zinc finger protein 1 [Prunus mume]
TR33122|c1_g1_i4	Common with Day6	4.09003	3.09826	4.09003	1.08887	0.0258167	2.04875	oxidative stress 3 [Source:TAIR;Acc:AT5G56550]	uncharacterized protein DDB_G0271670-like [Prunus mume]
TR12814|c1_g1_i9	Common with Day1/Day3	1.12367	0.579221	1.12367	0.367689	2.52568e-05	2.04839	NAD(P)-binding Rossmann-fold superfamily protein [Source:TAIR;Acc:AT5G19440]	tetraketide alpha-pyrone reductase 1-like isoform X1 [Prunus mume]
TR13598|c2_g1_i1	Common with Day1/Day3	21.8379	13.8679	21.8379	10.2767	0.00385684	2.04694	lipoxygenase 1 [Source:TAIR;Acc:AT1G55020]	probable linoleate 9S-lipoxygenase 5 [Prunus mume]
TR33657|c0_g1_i2	Common with Day1/Day6	18.1386	10.2374	18.1386	7.08775	0.00270789	2.04452	SPFH/Band 7/PHB domain-containing membrane-associated protein family [Source:TAIR;Acc:AT5G62740]	hypersensitive-induced response protein 2 [Prunus mume]
TR33151|c2_g1_i1	Specific	0.332628	0.172677	0.332628	0.0605867	0.023825	2.0444	Disease resistance protein (TIR-NBS-LRR class) family [Source:TAIR;Acc:AT5G36930]	TMV resistance protein N-like [Prunus mume]
TR12309|c0_g1_i1	Common with Day1/Day3	0.540697	0.287029	0.540697	0.203006	0.0105388	2.03965	Class I glutamine amidotransferase-like superfamily protein [Source:TAIR;Acc:AT1G53280]	protein DJ-1 homolog B-like [Prunus mume]
TR26992|c2_g3_i4	Common with Day1/Day3	4.50385	3.08774	4.50385	1.72718	0.00869537	2.03947	FAD/NAD(P)-binding oxidoreductase family protein [Source:TAIR;Acc:AT5G05320]	zeaxanthin epoxidase, chloroplastic-like [Prunus mume]
TR25075|c3_g1_i1	Specific	2.4099	1.77613	2.4099	1.01889	0.00096264	2.03934
TR20749|c0_g1_i1	Specific	1.87573	0.982256	1.87573	0.743257	0.0115486	2.03491	Acyl-CoA N-acyltransferases (NAT) superfamily protein [Source:TAIR;Acc:AT2G32030]	uncharacterized protein YIR042C-like [Prunus mume]
TR40536|c1_g1_i1	Common with Day1/Day3/Day6	9.50978	6.2596	9.50978	2.82641	8.75856e-10	2.03489	glutathione S-transferase TAU 8 [Source:TAIR;Acc:AT3G09270]	probable glutathione S-transferase [Prunus mume]
TR40191|c2_g1_i13	Common with Day1/Day3	0.791494	0.402661	0.791494	0.205495	0.0413177	2.0311	pyrimidine 2 [Source:TAIR;Acc:AT5G12200]	dihydropyrimidinase-like [Prunus mume]
TR25443|c0_g2_i1	Common with Day1	1.26969	0.989153	1.26969	0.333328	0.00745436	2.03041	2-oxoglutarate (2OG) and Fe(II)-dependent oxygenase superfamily protein [Source:TAIR;Acc:AT3G61400]	1-aminocyclopropane-1-carboxylate oxidase homolog 4-like [Prunus mume]
TR26367|c1_g1_i2	Common with Day3	1.65433	0.421074	1.65433	0.385396	0.042114	2.03016	MATE efflux family protein [Source:TAIR;Acc:AT3G08040]	MATE efflux family protein FRD3 [Prunus mume]
TR13713|c1_g2_i3	Specific	0.401991	0.269119	0.401991	0.154834	7.79335e-05	2.02881	Ankyrin repeat family protein [Source:TAIR;Acc:AT4G03500]	ankyrin repeat-containing protein At5g02620-like [Prunus mume]
TR25981|c0_g1_i1	Common with Day3	1.6572	0.521494	1.6572	0.392031	0.0293781	2.02731	NAD-dependent malic enzyme 2 [Source:TAIR;Acc:AT4G00570]	NAD-dependent malic enzyme 59 kDa isoform, mitochondrial isoform X1 [Prunus mume]
TR33141|c4_g1_i15	Common with Day1/Day3	2.37039	1.32335	2.37039	1.07928	0.0155899	2.02273	HCO3- transporter family [Source:TAIR;Acc:AT1G15460]	boron transporter 4 [Prunus mume]
TR26434|c3_g1_i4	Common with Day1	22.55	12.9753	22.55	8.65051	0.0110766	2.02224	polygalacturonase inhibiting protein 1 [Source:TAIR;Acc:AT5G06860]	polygalacturonase inhibitor-like [Prunus mume]
TR2009|c0_g1_i1	Common with Day1/Day3/Day6	5.43767	2.92365	5.43767	1.89445	5.90268e-07	2.02163	unknown protein; Has 30201 Blast hits to 17322 proteins in 780 species: Archae - 12; Bacteria - 1396; Metazoa - 17338; Fungi - 3422; Plants - 5037; Viruses - 0; Other Eukaryotes - 2996 (source: NCBI BLink). [Source:TAIR;Acc:AT5G05220]	uncharacterized protein LOC103333150 [Prunus mume]
TR26783|c7_g1_i1	Common with Day1/Day3/Day6	27.1065	16.5469	27.1065	9.26408	2.05727e-10	2.02093	unknown protein; INVOLVED IN: N-terminal protein myristoylation; LOCATED IN: cellular_component unknown; BEST Arabidopsis thaliana protein match is: unknown protein (TAIR:AT3G10120.1); Has 1807 Blast hits to 1807 proteins in 277 species: Archae - 0; /.../ria - 0; Metazoa - 736; Fungi - 347; Plants - 385; Viruses - 0; Other Eukaryotes - 339 (source: NCBI BLink). [Source:TAIR;Acc:AT5G03890]	uncharacterized protein LOC103330478 [Prunus mume]
TR12239|c1_g1_i2	Common with Day1/Day3/Day6	2.40275	2.07242	2.40275	0.74384	0.030671	2.01799	cytochrome P450, family 71, subfamily A, polypeptide 26 [Source:TAIR;Acc:AT3G48270]	cytochrome P450 71A1-like [Prunus mume]
TR10900|c3_g1_i1	Specific	1.9574	0.90125	1.9574	0.55552	0.00151025	2.00881
TR26801|c5_g2_i1	Common with Day3/Day6	2.73546	1.96563	2.73546	0.700152	0.0392942	2.00759	unknown protein; FUNCTIONS IN: molecular_function unknown; INVOLVED IN: biological_process unknown; LOCATED IN: endomembrane system; EXPRESSED IN: 23 plant structures; EXPRESSED DURING: 13 growth stages; BEST Arabidopsis thaliana protein match is: u /.../ protein (TAIR:AT1G65295.1); Has 30201 Blast hits to 17322 proteins in 780 species: Archae - 12; Bacteria - 1396; Metazoa - 17338; Fungi - 3422;…	uncharacterized protein LOC103342393 isoform X2 [Prunus mume]
TR35666|c0_g1_i1	Common with Day1/Day3/Day6	2.4906	1.47084	2.4906	0.89313	2.74528e-11	2.00743	glutamate receptor 2.9 [Source:TAIR;Acc:AT2G29100]	glutamate receptor 2.7-like [Prunus mume]
TR26768|c1_g1_i1	Common with Day1	2.83884	2.38817	2.83884	1.36249	0.0010422	2.0056	glutathione S-transferase TAU 19 [Source:TAIR;Acc:AT1G78380]	probable glutathione S-transferase [Prunus mume]
TR40145|c0_g1_i5	Common with Day3/Day6	3.25687	2.44332	3.25687	0.852796	0.0355238	2.00425	RING/U-box superfamily protein [Source:TAIR;Acc:AT5G53110]	probable receptor-like protein kinase At1g67000 [Prunus mume]
TR12279|c3_g1_i2	Common with Day1/Day3	5.05404	2.97512	5.05404	1.67634	0.000523807	2.00381	P-glycoprotein 21 [Source:TAIR;Acc:AT3G62150]	ABC transporter B family member 11-like [Prunus mume]
TR6427|c0_g1_i1	Common with Day3/Day6	3.00618	2.44778	3.00618	0.967021	0.0443314	2.00376
TR25353|c0_g1_i1	Common with Day6	0.662571	0.547294	0.662571	0.397205	0.033531	2.00033	Zinc finger C-x8-C-x5-C-x3-H type family protein [Source:TAIR;Acc:AT3G06410]	zinc finger CCCH domain-containing protein 58 [Prunus mume]
TR38507|c0_g4_i3	Common with Day6	1.75527	1.34458	1.75527	0.567002	0.00135143	2.00021	disease resistance family protein / LRR family protein [Source:TAIR;Acc:AT2G34930]	probable leucine-rich repeat receptor-like protein kinase At1g35710 [Prunus mume]
TR31378|c2_g1_i4	Common with Day3/Day6	3.40585	2.07762	3.40585	0.843009	0.000448084	1.99874	receptor like protein 3 [Source:TAIR;Acc:AT1G17250]	receptor-like protein 2 [Prunus mume]
TR26545|c1_g1_i17	Common with Day3	1.80916	0.778883	1.80916	0.513394	0.00357981	1.99749	phosphofructokinase 4 [Source:TAIR;Acc:AT5G61580]	6-phosphofructokinase 4, chloroplastic [Prunus mume]
TR38522|c0_g1_i14	Specific	0.743656	0.483612	0.743656	0.289874	0.0347049	1.99727		uncharacterized protein LOC103330952 isoform X3 [Prunus mume]
TR13403|c3_g5_i7	Common with Day1/Day3/Day6	43.653	23.8309	43.653	14.0534	2.71175e-06	1.99587	D-aminoacid aminotransferase-like PLP-dependent enzymes superfamily protein [Source:TAIR;Acc:AT1G50090]	putative branched-chain-amino-acid aminotransferase 7 [Prunus mume]
TR9944|c0_g1_i3	Common with Day1/Day3	5.37956	2.79209	5.37956	1.76311	4.01062e-05	1.99438	Protein kinase superfamily protein [Source:TAIR;Acc:AT5G54590]	probable leucine-rich repeat receptor-like serine/threonine-protein kinase At5g15730 [Prunus mume]
TR13666|c5_g1_i12	Common with Day1/Day3/Day6	13.0367	7.54346	13.0367	5.57828	2.54437e-06	1.99102	Cytochrome P450 superfamily protein [Source:TAIR;Acc:AT2G26710]	cytochrome P450 CYP749A22-like [Prunus mume]
TR13187|c3_g4_i1	Common with Day1/Day6	6.90851	4.38988	6.90851	2.60237	2.12168e-05	1.98973	SNARE-like superfamily protein [Source:TAIR;Acc:AT5G52270]
TR8736|c1_g2_i1	Common with Day3	1.73002	1.23412	1.73002	0.427822	0.0484649	1.98873	exocyst subunit exo70 family protein H1 [Source:TAIR;Acc:AT3G55150]	exocyst complex component EXO70A1 [Prunus mume]
TR12814|c1_g1_i3	Common with Day3	0.681304	0.236783	0.681304	0.17309	0.0121627	1.98454	NAD(P)-binding Rossmann-fold superfamily protein [Source:TAIR;Acc:AT5G19440]	tetraketide alpha-pyrone reductase 1-like [Prunus mume]
TR11735|c0_g3_i1	Common with Day1/Day3	1.54234	0.681692	1.54234	0.622206	0.000532752	1.9842	unknown protein; INVOLVED IN: biological_process unknown; LOCATED IN: mitochondrion; EXPRESSED IN: inflorescence meristem, root, flower; EXPRESSED DURING: petal differentiation and expansion stage; CONTAINS InterPro DOMAIN/s: Protein of unknown func /.../UF939, bacterial (InterPro:IPR010343); BEST Arabidopsis thaliana protein match is: unknown protein (TAIR:AT3G09450.1); Has 671 Blast hits to 667…	uncharacterized protein LOC103323069 [Prunus mume]
TR33130|c2_g1_i1	Common with Day3/Day6	1.56111	1.09213	1.56111	0.537122	4.56039e-06	1.98396	wall associated kinase-like 1 [Source:TAIR;Acc:AT1G16120]	wall-associated receptor kinase-like 3 [Prunus mume]
TR40145|c0_g1_i7	Common with Day3/Day6	3.73145	2.59941	3.73145	0.977559	3.36929e-05	1.97597	Protein kinase superfamily protein [Source:TAIR;Acc:AT1G66920]	probable receptor-like protein kinase At1g67000 [Prunus mume]
TR38510|c3_g4_i3	Common with Day6	0.306406	0.241113	0.306406	0.108608	0.00743917	1.97518	UDP-glycosyltransferase 73B4 [Source:TAIR;Acc:AT2G15490]	abscisate beta-glucosyltransferase-like [Prunus mume]
TR26640|c2_g1_i8	Common with Day1/Day3/Day6	25.9156	16.4988	25.9156	9.97922	6.52145e-13	1.97393		uncharacterized protein LOC103332033 isoform X2 [Prunus mume]
TR12913|c1_g1_i18	Common with Day3/Day6	1.08965	0.577645	1.08965	0.299209	0.0111801	1.97343	Protein of unknown function (DUF810) [Source:TAIR;Acc:AT5G06970]	uncharacterized protein LOC103330800 [Prunus mume]
TR13066|c3_g3_i1	Common with Day1/Day6	179.961	109.405	179.961	74.7393	0.00112428	1.97182	UDP-Glycosyltransferase superfamily protein [Source:TAIR;Acc:AT3G21760]	UDP-glucose flavonoid 3-O-glucosyltransferase 6-like [Prunus mume]
TR33141|c4_g1_i12	Common with Day1	0.916561	0.521358	0.916561	0.406455	0.0100774	1.97066	HCO3- transporter family [Source:TAIR;Acc:AT1G15460]	boron transporter 4 [Prunus mume]
TR35678|c0_g2_i1	Common with Day3	1.63602	1.2419	1.63602	0.48761	0.0450669	1.97013	unknown protein; CONTAINS InterPro DOMAIN/s: Protein of unknown function DUF740 (InterPro:IPR008004); BEST Arabidopsis thaliana protein match is: unknown protein (TAIR:AT1G44608.1); Has 49 Blast hits to 49 proteins in 12 species: Archae - 0; Bacteri /.../ Metazoa - 0; Fungi - 0; Plants - 49; Viruses - 0; Other Eukaryotes - 0 (source: NCBI BLink). [Source:TAIR;Acc:AT1G21830]	uncharacterized protein LOC103319831 [Prunus mume]
TR11598|c0_g1_i1	Common with Day1/Day6	57.6709	39.5155	57.6709	16.8344	0.0101365	1.9672	Uncharacterised protein family (UPF0497) [Source:TAIR;Acc:AT3G06390]	CASP-like protein POPTRDRAFT_820933 [Prunus mume]
TR37866|c1_g6_i5	Common with Day1/Day3/Day6	6.15905	3.79619	6.15905	1.59599	0.000247537	1.96702	detoxifying efflux carrier 35 [Source:TAIR;Acc:AT4G25640]	protein TRANSPARENT TESTA 12-like [Prunus mume]
TR5930|c0_g1_i1	Specific	0.568254	0.311575	0.568254	0.144933	0.00196579	1.96597	wall-associated kinase 2 [Source:TAIR;Acc:AT1G21270]	wall-associated receptor kinase 2-like [Prunus mume]
TR17445|c0_g1_i1	Specific	2.42945	1.69519	2.42945	1.23897	0.0180591	1.9628
TR12690|c5_g1_i4	Common with Day1/Day6	10.1222	6.46884	10.1222	3.33458	0.00011184	1.96033	nitrate transporter 1.5 [Source:TAIR;Acc:AT1G32450]	protein NRT1/ PTR FAMILY 7.3-like [Prunus mume]
TR25337|c1_g2_i2	Common with Day3	2.59081	1.17958	2.59081	0.739074	0.00135231	1.95322	Protein kinase superfamily protein [Source:TAIR;Acc:AT1G16670]	putative serine/threonine-protein kinase [Prunus mume]
TR32999|c0_g2_i2	Common with Day1/Day3	1.66447	1.09537	1.66447	0.697051	0.000174618	1.95167	Copine (Calcium-dependent phospholipid-binding protein) family [Source:TAIR;Acc:AT1G67800]	E3 ubiquitin-protein ligase RGLG2 [Prunus mume]
TR360|c0_g1_i1	Common with Day3	1.91833	1.40194	1.91833	0.583146	0.0292065	1.94608	gibberellin 2-oxidase 8 [Source:TAIR;Acc:AT4G21200]	gibberellin 2-beta-dioxygenase 8-like [Prunus mume]
TR29230|c0_g1_i1	Common with Day1/Day3	8.10412	4.63414	8.10412	3.08652	1.25581e-07	1.94529	xyloglucan endotransglucosylase/hydrolase 30 [Source:TAIR;Acc:AT1G32170]	LOW QUALITY PROTEIN: probable xyloglucan endotransglucosylase/hydrolase protein 30 [Prunus mume]
TR7096|c0_g1_i2	Common with Day3	157.919	121.313	157.919	52.9672	0.0363652	1.9448	beta-1,3-glucanase 3 [Source:TAIR;Acc:AT3G57240]	glucan endo-1,3-beta-glucosidase, basic isoform-like [Prunus mume]
TR5836|c0_g1_i2	Common with Day6	2.41413	1.77182	2.41413	1.15029	0.0285305	1.94305	MATE efflux family protein [Source:TAIR;Acc:AT4G21910]	protein TRANSPARENT TESTA 12-like [Prunus mume]
TR42228|c0_g1_i1	Specific	1.00773	0.63275	1.00773	0.303135	0.0292159	1.94244	HXXXD-type acyl-transferase family protein [Source:TAIR;Acc:AT1G24430]	vinorine synthase-like [Prunus mume]
TR27010|c0_g1_i5	Specific	2.47274	1.62867	2.47274	0.693712	0.0240156	1.93967
TR27667|c0_g1_i1	Common with Day3	1.56314	1.2585	1.56314	0.582827	0.00108154	1.93958
TR4551|c0_g1_i3	Common with Day1/Day3/Day6	171.824	101.96	171.824	59.3879	3.81317e-12	1.93564	Lactoylglutathione lyase / glyoxalase I family protein [Source:TAIR;Acc:AT1G80160]	uncharacterized protein LOC103341942 [Prunus mume]
TR25844|c0_g1_i17	Common with Day6	0.918115	0.820298	0.918115	0.476599	0.0226446	1.93381		uncharacterized protein LOC103333482 isoform X3 [Prunus mume]
TR24327|c1_g1_i1	Common with Day1/Day3/Day6	11.3025	7.69727	11.3025	3.92446	6.13481e-10	1.93238	lectin protein kinase family protein [Source:TAIR;Acc:AT1G34300]	putative receptor protein kinase ZmPK1 [Prunus mume]
TR40186|c1_g1_i12	Common with Day1/Day6	2.11239	1.62466	2.11239	0.787536	0.032163	1.9321	FAD/NAD(P)-binding oxidoreductase family protein [Source:TAIR;Acc:AT5G05320]	zeaxanthin epoxidase, chloroplastic-like [Prunus mume]
TR11627|c1_g1_i1	Common with Day3/Day6	0.888487	0.567472	0.888487	0.22515	0.0308512	1.92848	Disease resistance protein (CC-NBS-LRR class) family [Source:TAIR;Acc:AT5G35450]	probable disease resistance RPP8-like protein 2 [Prunus mume]
TR38865|c0_g1_i3	Common with Day3/Day6	3.40913	2.2556	3.40913	0.976832	2.26319e-12	1.92362	basic helix-loop-helix (bHLH) DNA-binding superfamily protein [Source:TAIR;Acc:AT3G19500]	uncharacterized protein LOC103332693 [Prunus mume]
TR13502|c1_g2_i4	Common with Day1	7.62081	4.64549	7.62081	2.41818	7.43405e-06	1.92335		glucan endo-1,3-beta-glucosidase-like [Prunus mume]
TR9039|c0_g2_i1	Common with Day1	0.334876	0.239475	0.334876	0.125137	0.000123261	1.92265	WRKY DNA-binding protein 72 [Source:TAIR;Acc:AT5G15130]	probable WRKY transcription factor 61 [Prunus mume]
TR8190|c0_g1_i1	Specific	1.02156	0.582774	1.02156	0.293068	0.0299507	1.92215
TR38495|c2_g2_i1	Specific	2.44754	1.4815	2.44754	0.761429	4.46232e-07	1.92133	Late embryogenesis abundant (LEA) hydroxyproline-rich glycoprotein family [Source:TAIR;Acc:AT2G46150]	uncharacterized protein LOC103337707 [Prunus mume]
TR26860|c1_g1_i2	Common with Day1/Day3	8.66395	4.03144	8.66395	3.29001	0.00406287	1.92012	pathogenesis-related family protein [Source:TAIR;Acc:AT1G78780]	pathogen-related protein-like [Prunus mume]
TR4244|c0_g2_i1	Common with Day1/Day6	3.04761	2.11271	3.04761	1.43976	0.0221375	1.91863	Protein of unknown function, DUF599 [Source:TAIR;Acc:AT5G24600]	LOW QUALITY PROTEIN: uncharacterized protein LOC103333543 [Prunus mume]
TR33135|c3_g3_i1	Common with Day1/Day3/Day6	6.59985	4.55321	6.59985	2.25698	1.82756e-10	1.91708	RING/U-box superfamily protein [Source:TAIR;Acc:AT2G46495]	uncharacterized protein LOC103331249 [Prunus mume]
TR39740|c5_g1_i2	Common with Day1/Day3	1.32929	0.673747	1.32929	0.602256	0.00111629	1.91586
TR38495|c1_g1_i1	Common with Day1/Day6	4.22777	2.61821	4.22777	1.19335	3.76508e-06	1.91292
TR40497|c0_g1_i1	Common with Day1/Day3/Day6	1.26424	0.855474	1.26424	0.481261	7.16716e-09	1.90505	Plant protein of unknown function (DUF247) [Source:TAIR;Acc:AT3G02645]	putative UPF0481 protein At3g02645 isoform X2 [Prunus mume]
TR33716|c0_g4_i1	Common with Day3/Day6	1.73636	1.25283	1.73636	0.504099	0.0395399	1.90469	Ankyrin repeat family protein [Source:TAIR;Acc:AT1G10340]	ankyrin repeat-containing protein At5g02620-like [Prunus mume]
TR20869|c0_g1_i1	Common with Day1/Day3/Day6	72.2278	47.2275	72.2278	30.7615	5.6508e-05	1.90463	AMP-dependent synthetase and ligase family protein [Source:TAIR;Acc:AT3G48990]	LOW QUALITY PROTEIN: 4-coumarate--CoA ligase-like 10 [Prunus mume]
TR35666|c2_g2_i1	Common with Day6	1.17492	0.735299	1.17492	0.407102	0.000394499	1.90367	glutamate receptor 2.7 [Source:TAIR;Acc:AT2G29120]	glutamate receptor 2.7-like [Prunus mume]
TR26288|c3_g3_i2	Common with Day3/Day6	4.80819	2.73944	4.80819	1.43316	0.00150961	1.90095	alpha/beta-Hydrolases superfamily protein [Source:TAIR;Acc:AT3G52430]	senescence-associated carboxylesterase 101 isoform X2 [Prunus mume]
TR13329|c2_g2_i1	Common with Day1/Day3/Day6	28.5107	18.9852	28.5107	9.86716	0	1.90017	Malectin/receptor-like protein kinase family protein [Source:TAIR;Acc:AT3G51550]	receptor-like protein kinase FERONIA [Prunus mume]
TR25075|c1_g1_i1	Common with Day1/Day3	10.8975	5.77085	10.8975	4.43144	0.00316835	1.89964	glucosyltransferase-related [Source:TAIR;Acc:AT4G15270]	putative UDP-glucose flavonoid 3-O-glucosyltransferase 3 [Prunus mume]
TR27017|c0_g2_i2	Common with Day1/Day3/Day6	19.1059	10.6646	19.1059	6.90895	1.64047e-12	1.89831	H(+)-ATPase 1 [Source:TAIR;Acc:AT2G18960]	plasma membrane ATPase 4 [Prunus mume]
TR39466|c0_g1_i8	Common with Day1/Day3/Day6	65.9809	43.5398	65.9809	28.0583	3.10307e-13	1.89689	carbonic anhydrase 2 [Source:TAIR;Acc:AT5G14740]	carbonic anhydrase 2-like [Prunus mume]
TR12852|c3_g1_i2	Common with Day6	2.54279	1.65498	2.54279	0.676598	0.00560996	1.89476	Concanavalin A-like lectin protein kinase family protein [Source:TAIR;Acc:AT5G10530]	L-type lectin-domain containing receptor kinase IX.1-like [Prunus mume]
TR6686|c0_g1_i5	Specific	0.991574	0.477879	0.991574	0.322966	0.0123968	1.89319	AUX/IAA transcriptional regulator family protein [Source:TAIR;Acc:AT5G43700]	auxin-responsive protein IAA1-like [Prunus mume]
TR12799|c0_g1_i2	Common with Day1/Day6	5.44882	3.36533	5.44882	1.80412	0.000383605	1.88853	Glucose-methanol-choline (GMC) oxidoreductase family protein [Source:TAIR;Acc:AT1G73050]	(R)-mandelonitrile lyase 1-like [Prunus mume]
TR32282|c2_g2_i1	Common with Day3/Day6	2.75709	2.27124	2.75709	0.989719	0.00026491	1.88503	unknown protein; FUNCTIONS IN: molecular_function unknown; INVOLVED IN: biological_process unknown; LOCATED IN: mitochondrion; EXPRESSED IN: petal, leaf whorl, male gametophyte, flower; EXPRESSED DURING: L mature pollen stage, M germinated pollen st /.../ anthesis, petal differentiation and expansion stage; BEST Arabidopsis thaliana protein match is: unknown protein (TAIR:AT5G07330.1); Has 42 Bla…	uncharacterized protein LOC103322165 [Prunus mume]
TR39411|c1_g1_i1	Common with Day3	3.36674	2.06967	3.36674	0.909224	0.0269852	1.88329		uncharacterized protein LOC103323484 [Prunus mume]
TR32697|c0_g1_i7	Common with Day1	0.724987	0.500592	0.724987	0.347533	0.0278645	1.88324	homocysteine S-methyltransferase 3 [Source:TAIR;Acc:AT3G22740]	homocysteine S-methyltransferase 3 [Prunus mume]
TR9396|c0_g4_i1	Common with Day3/Day6	1.25582	0.947636	1.25582	0.354138	0.00712248	1.87945		transcription factor TCP18 [Prunus mume]
TR23192|c0_g2_i2	Common with Day1/Day3/Day6	11.703	7.71791	11.703	4.45771	0	1.87921	glutathione S-transferase tau 7 [Source:TAIR;Acc:AT2G29420]	probable glutathione S-transferase [Prunus mume]
TR12951|c4_g6_i5	Common with Day6	0.491409	0.307752	0.491409	0.160122	0.0126966	1.87647	Restriction endonuclease, type II-like superfamily protein [Source:TAIR;Acc:AT5G39770]	crossover junction endonuclease MUS81-like [Prunus mume]
TR13296|c0_g5_i10	Common with Day1/Day3	90.2072	53.2436	90.2072	39.3567	8.18077e-09	1.87499		major allergen Pru ar 1-like [Prunus mume]
TR25216|c0_g1_i1	Common with Day1/Day3/Day6	12.7611	8.01859	12.7611	5.20294	2.73429e-11	1.87268	MATE efflux family protein [Source:TAIR;Acc:AT1G71140]	MATE efflux family protein 9-like [Prunus mume]
TR13012|c3_g1_i9	Common with Day1/Day6	0.517755	0.390628	0.517755	0.188683	0.0368598	1.87058	beta glucosidase 41 [Source:TAIR;Acc:AT5G54570]	putative beta-glucosidase 41 isoform X1 [Prunus mume]
TR20911|c0_g1_i1	Common with Day3	0.953962	0.686586	0.953962	0.342316	2.5696e-05	1.86897	UDP-glucosyl transferase 73B5 [Source:TAIR;Acc:AT2G15480]	UDP-glucose flavonoid 3-O-glucosyltransferase 7-like [Prunus mume]
TR33177|c0_g6_i1	Common with Day1/Day3	34.7871	24.4926	34.7871	11.7042	6.24371e-05	1.86811	methyl esterase 7 [Source:TAIR;Acc:AT2G23560]	methylesterase 10-like [Prunus mume]
TR12761|c0_g1_i8	Common with Day1/Day3	2.2874	1.03503	2.2874	0.753176	0.0015819	1.86804	L-aspartate oxidase [Source:TAIR;Acc:AT5G14760]	L-aspartate oxidase, chloroplastic [Prunus mume]
TR40811|c0_g1_i2	Common with Day3	1.35134	0.759824	1.35134	0.482121	1.66688e-05	1.86544	RNI-like superfamily protein [Source:TAIR;Acc:AT3G48880]	putative F-box/LRR-repeat protein 23 [Prunus mume]
TR13455|c5_g2_i2	Common with Day1	282.636	168.362	282.636	123.623	0.0261011	1.86267	UDP-Glycosyltransferase superfamily protein [Source:TAIR;Acc:AT3G21760]	UDP-glucose flavonoid 3-O-glucosyltransferase 6-like [Prunus mume]
TR38523|c5_g1_i3	Common with Day1/Day3/Day6	5.88468	3.74493	5.88468	2.43759	4.29799e-06	1.86148	receptor like protein 6 [Source:TAIR;Acc:AT1G45616]	LOW QUALITY PROTEIN: receptor-like protein 12 [Prunus mume]
TR11586|c0_g1_i2	Common with Day6	0.594537	0.464672	0.594537	0.152714	0.0459638	1.86006	phosducin-like protein 3 homolog [Source:TAIR;Acc:AT3G50960]	thioredoxin domain-containing protein PLP3A-like [Prunus mume]
TR31286|c0_g3_i1	Common with Day1/Day3	5.20817	3.12501	5.20817	1.51766	0.00101305	1.85974	plant U-box 26 [Source:TAIR;Acc:AT1G49780]	U-box domain-containing protein 26-like [Prunus mume]
TR14738|c0_g1_i1	Common with Day3/Day6	25.0786	18.4111	25.0786	7.22049	0.017338	1.85925	Seven transmembrane MLO family protein [Source:TAIR;Acc:AT4G02600]	MLO-like protein 1 [Prunus mume]
TR17037|c0_g1_i1	Common with Day3	6.98652	3.45852	6.98652	2.30413	4.57785e-06	1.85575
TR27521|c0_g1_i1	Common with Day1/Day3/Day6	9.30887	5.87381	9.30887	3.58458	3.37989e-09	1.85278	Protein of unknown function (DUF1645) [Source:TAIR;Acc:AT2G15760]	uncharacterized protein LOC103320282 [Prunus mume]
TR12279|c2_g1_i4	Common with Day1	7.61803	4.96127	7.61803	2.945	0.00159561	1.85262	P-glycoprotein 11 [Source:TAIR;Acc:AT1G02520]	ABC transporter B family member 4-like [Prunus mume]
TR13653|c2_g1_i11	Common with Day3	1.67355	0.958055	1.67355	0.45155	0.00123705	1.85191	Leucine-rich repeat (LRR) family protein [Source:TAIR;Acc:AT1G33610]	probable LRR receptor-like serine/threonine-protein kinase At3g47570 [Prunus mume]
TR13296|c0_g5_i11	Common with Day1/Day3	10.5279	5.61195	10.5279	3.4446	0.00123276	1.84907	PYR1-like 11 [Source:TAIR;Acc:AT5G45860]	major allergen Pru ar 1-like [Prunus mume]
TR2649|c0_g1_i1	Common with Day6	0.695746	0.54515	0.695746	0.194117	0.0359801	1.84799
TR41029|c0_g1_i1	Common with Day1/Day3/Day6	8.00425	5.58857	8.00425	2.32773	0.0466147	1.84765
TR4802|c0_g1_i1	Common with Day1/Day3	2.27838	1.18178	2.27838	0.869833	2.83157e-06	1.84579
TR35457|c9_g1_i1	Common with Day1/Day3/Day6	5.39574	3.16892	5.39574	1.5823	9.55517e-08	1.84521	2-oxoglutarate (2OG) and Fe(II)-dependent oxygenase superfamily protein [Source:TAIR;Acc:AT2G25450]	1-aminocyclopropane-1-carboxylate oxidase homolog 1-like [Prunus mume]
TR13692|c3_g4_i2	Common with Day1	5.28629	3.29785	5.28629	1.83613	0.0402724	1.84173	Leucine-rich repeat transmembrane protein kinase [Source:TAIR;Acc:AT1G53440]	probable LRR receptor-like serine/threonine-protein kinase RFK1 isoform X2 [Prunus mume]
TR12970|c1_g1_i7	Common with Day6	1.55547	1.10849	1.55547	0.497379	0.00768772	1.83928		uncharacterized protein LOC103326275 [Prunus mume]
TR6514|c0_g1_i1	Common with Day1/Day3	1.86394	0.988856	1.86394	0.644903	6.91135e-05	1.83728	Adenine nucleotide alpha hydrolases-like superfamily protein [Source:TAIR;Acc:AT5G47740]	uncharacterized protein LOC103324374 [Prunus mume]
TR40186|c1_g1_i7	Common with Day1/Day3/Day6	17.6693	11.0101	17.6693	6.81702	3.23133e-06	1.83429	FAD/NAD(P)-binding oxidoreductase family protein [Source:TAIR;Acc:AT5G05320]	zeaxanthin epoxidase, chloroplastic-like [Prunus mume]
TR12876|c5_g1_i6	Common with Day1/Day6	65.8422	42.9048	65.8422	29.9171	0.000392475	1.8307	cytochrome P450, family 72, subfamily A, polypeptide 9 [Source:TAIR;Acc:AT3G14630]	cytochrome P450 CYP749A22-like [Prunus mume]
TR20398|c0_g1_i1	Common with Day1/Day3	13.2892	8.32593	13.2892	4.42579	0.000222003	1.82939	unknown protein; BEST Arabidopsis thaliana protein match is: unknown protein (TAIR:AT3G62650.1); Has 35333 Blast hits to 34131 proteins in 2444 species: Archae - 798; Bacteria - 22429; Metazoa - 974; Fungi - 991; Plants - 531; Viruses - 0; Other Euk /.../s - 9610 (source: NCBI BLink). [Source:TAIR;Acc:AT2G47485]	uncharacterized protein LOC103341531 [Prunus mume]
TR38495|c2_g1_i15	Common with Day1/Day3/Day6	53.4145	31.9036	53.4145	16.89	8.57705e-10	1.82868	Late embryogenesis abundant (LEA) hydroxyproline-rich glycoprotein family [Source:TAIR;Acc:AT2G46150]	uncharacterized protein LOC103337627 [Prunus mume]
TR41256|c0_g1_i1	Common with Day3	3.2205	2.13425	3.2205	1.09454	0.00158974	1.82772	unknown protein; Has 31 Blast hits to 31 proteins in 9 species: Archae - 0; Bacteria - 0; Metazoa - 0; Fungi - 0; Plants - 31; Viruses - 0; Other Eukaryotes - 0 (source: NCBI BLink). [Source:TAIR;Acc:AT2G25735]	uncharacterized protein LOC103340920 [Prunus mume]
TR38507|c0_g1_i7	Common with Day3/Day6	2.24326	1.59449	2.24326	0.660562	0.00015319	1.82716	disease resistance family protein / LRR family protein [Source:TAIR;Acc:AT2G34930]	probable leucine-rich repeat receptor-like protein kinase At1g35710 [Prunus mume]
TR26697|c0_g1_i1	Common with Day1/Day3	0.416348	0.242835	0.416348	0.132096	0.0011315	1.8268	RNA-binding protein-defense related 1 [Source:TAIR;Acc:AT4G03110]	CUGBP Elav-like family member 6 [Prunus mume]
TR13546|c2_g3_i2	Common with Day1/Day6	2.97706	2.09001	2.97706	1.09653	1.27471e-10	1.82676	GRAS family transcription factor [Source:TAIR;Acc:AT2G29060]	scarecrow-like protein 14 [Prunus mume]
TR32987|c4_g1_i1	Common with Day1/Day6	6.21387	4.11752	6.21387	2.29537	0.000129542	1.82555	methyl esterase 1 [Source:TAIR;Acc:AT2G23620]	salicylic acid-binding protein 2-like [Prunus mume]
TR22437|c0_g1_i2	Common with Day1/Day3/Day6	7.46661	5.43992	7.46661	2.65772	4.57833e-10	1.8242	WRKY DNA-binding protein 71 [Source:TAIR;Acc:AT1G29860]	probable WRKY transcription factor 71 [Prunus mume]
TR12984|c3_g1_i2	Common with Day1/Day3	102.456	55.7053	102.456	44.6135	0.0395876	1.82183	NAC (No Apical Meristem) domain transcriptional regulator superfamily protein [Source:TAIR;Acc:AT1G01720]	NAC domain-containing protein 2-like [Prunus mume]
TR26920|c2_g1_i3	Common with Day1/Day3/Day6	23.46	17.056	23.46	10.6997	1.66533e-15	1.81952	2-oxoglutarate (2OG) and Fe(II)-dependent oxygenase superfamily protein [Source:TAIR;Acc:AT1G14130]	2-oxoacid-dependent dioxygenase [Prunus mume]
TR8522|c0_g1_i3	Common with Day1/Day3	3.52222	1.65321	3.52222	0.969568	0.00482836	1.81901	cytochrome P450, family 72, subfamily A, polypeptide 8 [Source:TAIR;Acc:AT3G14620]	cytochrome P450 CYP72A219-like isoform X3 [Prunus mume]
TR36966|c2_g1_i1	Common with Day3	0.398195	0.190436	0.398195	0.125232	0.00310175	1.81707
TR13580|c1_g1_i6	Common with Day3	4.43822	2.61501	4.43822	1.60536	0.0412243	1.81688	NAD(P)-linked oxidoreductase superfamily protein [Source:TAIR;Acc:AT1G59960]	non-functional NADPH-dependent codeinone reductase 2-like [Prunus mume]
TR26965|c5_g1_i21	Common with Day1/Day3	2.90819	1.95487	2.90819	1.6649	0.0130482	1.81426	Galactosyltransferase family protein [Source:TAIR;Acc:AT5G53340]	probable beta-1,3-galactosyltransferase 11, partial [Prunus mume]
TR13652|c3_g1_i7	Common with Day3/Day6	2.15152	1.37265	2.15152	0.687434	3.45513e-06	1.81251	CONTAINS InterPro DOMAIN/s: Retrotransposon gag protein (InterPro:IPR005162); Has 707 Blast hits to 705 proteins in 25 species: Archae - 0; Bacteria - 0; Metazoa - 4; Fungi - 0; Plants - 703; Viruses - 0; Other Eukaryotes - 0 (source: NCBI BLink). [Source:TAIR;Acc:AT1G21280]	uncharacterized protein LOC103330540 [Prunus mume]
TR38562|c4_g1_i15	Common with Day1/Day3	5.33529	2.97162	5.33529	2.30771	7.10397e-05	1.81153	O-methyltransferase 1 [Source:TAIR;Acc:AT5G54160]	caffeic acid 3-O-methyltransferase-like [Prunus mume]
TR35052|c0_g2_i1	Common with Day1/Day3/Day6	11.0719	8.66878	11.0719	3.15491	0.0198864	1.81082	Galactose oxidase/kelch repeat superfamily protein [Source:TAIR;Acc:AT2G44130]	F-box/kelch-repeat protein At2g44130-like [Prunus mume]
TR26401|c3_g1_i6	Common with Day1	10.1362	5.36646	10.1362	3.66702	0.00161784	1.81041	sulfate transporter 4.1 [Source:TAIR;Acc:AT5G13550]	probable sulfate transporter 4.2 isoform X2 [Prunus mume]
TR26697|c0_g1_i8	Common with Day1/Day3	2.63788	1.56934	2.63788	0.957903	0.00240118	1.80861	RNA-binding protein-defense related 1 [Source:TAIR;Acc:AT4G03110]	CUGBP Elav-like family member 6 [Prunus mume]
TR26575|c3_g1_i10	Common with Day3	2.61394	1.78133	2.61394	1.39393	0.000478973	1.80736	MATE efflux family protein [Source:TAIR;Acc:AT3G23560]	MATE efflux family protein ALF5-like isoform X1 [Prunus mume]
TR26954|c0_g1_i1	Common with Day1/Day3/Day6	9.53602	7.3755	9.53602	4.19393	7.02856e-09	1.80718	methyl esterase 4 [Source:TAIR;Acc:AT2G23580]	LOW QUALITY PROTEIN: methylesterase 10 [Prunus mume]
TR13666|c5_g1_i8	Common with Day1/Day3/Day6	88.6614	58.3088	88.6614	38.1671	6.85699e-05	1.8049	Cytochrome P450 superfamily protein [Source:TAIR;Acc:AT2G26710]	cytochrome P450 CYP749A22-like [Prunus mume]
TR33666|c3_g1_i9	Common with Day3/Day6	3.47985	2.39407	3.47985	1.00033	0.0116711	1.8045	CONTAINS InterPro DOMAIN/s: Putative harbinger transposase-derived nuclease (InterPro:IPR006912); Has 451 Blast hits to 352 proteins in 33 species: Archae - 0; Bacteria - 0; Metazoa - 28; Fungi - 8; Plants - 388; Viruses - 0; Other Eukaryotes - 27 ( /.../: NCBI BLink). [Source:TAIR;Acc:AT2G13770]	uncharacterized protein LOC103328897 [Prunus mume]
TR26837|c0_g1_i2	Common with Day1/Day6	1.54947	1.17459	1.54947	0.641539	0.000125132	1.80449	Family of unknown function (DUF716) [Source:TAIR;Acc:AT5G13890]	uncharacterized protein LOC103342303 [Prunus mume]
TR26863|c4_g1_i4	Common with Day1	22.867	14.0635	22.867	11.3463	0.0219997	1.80169	MATE efflux family protein [Source:TAIR;Acc:AT1G61890]	protein TRANSPARENT TESTA 12-like [Prunus mume]
TR13452|c1_g1_i9	Common with Day1/Day6	2.13704	1.50314	2.13704	1.0617	0.00932059	1.79877	Receptor-like protein kinase-related family protein [Source:TAIR;Acc:AT3G22060]	cysteine-rich repeat secretory protein 38-like [Prunus mume]
TR32987|c4_g2_i1	Common with Day3/Day6	5.28259	4.0709	5.28259	1.96304	0.000279189	1.79658	methyl esterase 1 [Source:TAIR;Acc:AT2G23620]	LOW QUALITY PROTEIN: salicylic acid-binding protein 2 [Prunus mume]
TR12589|c1_g2_i1	Common with Day6	1.91231	1.18261	1.91231	0.698051	0.0198148	1.79512		protein YLS2-like [Prunus mume]
TR13452|c1_g1_i7	Common with Day1/Day3/Day6	11.6362	8.04945	11.6362	5.52721	0.00143886	1.79471	cysteine-rich RLK (RECEPTOR-like protein kinase) 14 [Source:TAIR;Acc:AT4G23220]	cysteine-rich repeat secretory protein 38-like [Prunus mume]
TR7966|c0_g2_i1	Common with Day1/Day3/Day6	31.2193	19.0174	31.2193	13.881	2.7694e-05	1.79423	AMP-dependent synthetase and ligase family protein [Source:TAIR;Acc:AT4G05160]	4-coumarate--CoA ligase-like 7 [Prunus mume]
TR13061|c4_g1_i7	Common with Day1/Day3/Day6	23.1416	16.3151	23.1416	10.8045	5.77135e-09	1.7924	GroES-like zinc-binding alcohol dehydrogenase family protein [Source:TAIR;Acc:AT3G19450]	probable cinnamyl alcohol dehydrogenase 1 [Prunus mume]
TR40186|c1_g1_i8	Specific	3.62648	2.33392	3.62648	1.63385	0.000630861	1.79219	FAD/NAD(P)-binding oxidoreductase family protein [Source:TAIR;Acc:AT4G38540]	zeaxanthin epoxidase, chloroplastic-like [Prunus mume]
TR33214|c3_g1_i2	Common with Day1/Day3/Day6	7.60939	4.97641	7.60939	2.47686	4.01968e-10	1.79122	receptor like protein 2 [Source:TAIR;Acc:AT1G17240]	receptor-like protein 2 [Prunus mume]
TR1401|c0_g1_i1	Common with Day1/Day3/Day6	3.47616	2.33386	3.47616	1.40945	3.96372e-12	1.79084	Major facilitator superfamily protein [Source:TAIR;Acc:AT2G39210]	uncharacterized protein LOC103332307 [Prunus mume]
TR13718|c1_g1_i15	Specific	3.44631	2.01885	3.44631	0.828891	0.0431163	1.79049	methyltransferases [Source:TAIR;Acc:AT1G50000]	uncharacterized protein LOC103335052 [Prunus mume]
TR27043|c1_g1_i4	Common with Day3/Day6	6.66743	4.87316	6.66743	1.96636	0.0238793	1.79044	Disease resistance protein (CC-NBS-LRR class) family [Source:TAIR;Acc:AT5G66900]	probable disease resistance protein At5g66900 [Prunus mume]
TR12279|c1_g2_i1	Common with Day1	11.7528	7.86388	11.7528	4.44867	0.00215992	1.78949	P-glycoprotein 21 [Source:TAIR;Acc:AT3G62150]	ABC transporter B family member 11-like [Prunus mume]
TR7883|c0_g1_i1	Common with Day1/Day3/Day6	59.7864	39.0551	59.7864	26.0233	3.97238e-13	1.78801	methionine adenosyltransferase 3 [Source:TAIR;Acc:AT2G36880]	S-adenosylmethionine synthase 3 [Prunus mume]
TR13543|c1_g3_i17	Common with Day3/Day6	2.56775	1.75133	2.56775	1.09943	0.000578138	1.78374	cellulose synthase like E1 [Source:TAIR;Acc:AT1G55850]	LOW QUALITY PROTEIN: cellulose synthase-like protein E1 [Prunus mume]
TR26943|c3_g1_i6	Specific	1.05338	0.803699	1.05338	0.651291	0.0070281	1.78329	S-locus lectin protein kinase family protein [Source:TAIR;Acc:AT4G27300]	uncharacterized protein LOC103326355 [Prunus mume]
TR22683|c0_g1_i1	Common with Day1/Day3	3.47374	2.03741	3.47374	1.7737	0.00262104	1.78169	myb domain protein 6 [Source:TAIR;Acc:AT4G09460]	transcription factor TT2-like [Prunus mume]
TR13690|c3_g6_i5	Common with Day1	3.74135	1.65958	3.74135	1.15947	1.53737e-05	1.7781
TR32739|c1_g1_i2	Common with Day6	0.545272	0.428491	0.545272	0.182373	0.0278145	1.77729		calponin homology domain-containing protein DDB_G0272472-like [Prunus mume]
TR26768|c5_g2_i3	Common with Day3	4.23301	2.88844	4.23301	1.56377	1.61753e-11	1.77666	glutathione S-transferase TAU 19 [Source:TAIR;Acc:AT1G78380]	probable glutathione S-transferase [Prunus mume]
TR12631|c0_g2_i1	Common with Day3	3.48812	1.87845	3.48812	1.05393	0.0128195	1.77185
TR13012|c3_g1_i25	Common with Day1/Day6	0.617187	0.440238	0.617187	0.239185	1.49804e-05	1.76884	beta glucosidase 41 [Source:TAIR;Acc:AT5G54570]	putative beta-glucosidase 41 isoform X3 [Prunus mume]
TR33376|c0_g1_i1	Common with Day3	3.43022	1.93457	3.43022	1.24242	2.1917e-08	1.76867	unknown protein; BEST Arabidopsis thaliana protein match is: unknown protein (TAIR:AT1G62422.1); Has 89 Blast hits to 88 proteins in 16 species: Archae - 0; Bacteria - 0; Metazoa - 0; Fungi - 0; Plants - 87; Viruses - 0; Other Eukaryotes - 2 (source /.../ BLink). [Source:TAIR;Acc:AT1G12020]	uncharacterized protein LOC103329167 [Prunus mume]
TR32288|c7_g1_i1	Common with Day1/Day3	45.5597	30.7457	45.5597	20.6862	0.000475052	1.76806	Cytochrome P450 superfamily protein [Source:TAIR;Acc:AT2G26710]	cytochrome P450 CYP749A22-like [Prunus mume]
TR16550|c0_g1_i1	Common with Day3/Day6	2.23663	1.53231	2.23663	0.712462	0.00803743	1.76668	telomerase activator1 [Source:TAIR;Acc:AT3G09290]	transcriptional regulator TAC1 [Prunus mume]
TR6444|c1_g1_i1	Specific	0.869531	0.685404	0.869531	0.27336	0.0344989	1.76441	Polyketide cyclase/dehydrase and lipid transport superfamily protein [Source:TAIR;Acc:AT1G64720]	uncharacterized protein LOC103333570 isoform X2 [Prunus mume]
TR25877|c4_g1_i3	Common with Day1	35.0454	23.0598	35.0454	16.2318	0.0014506	1.7636	glutamate dehydrogenase 2 [Source:TAIR;Acc:AT5G07440]	glutamate dehydrogenase 2 [Prunus mume]
TR33657|c0_g1_i16	Common with Day1/Day3	7.76187	4.73538	7.76187	3.96441	0.000485894	1.76273	SPFH/Band 7/PHB domain-containing membrane-associated protein family [Source:TAIR;Acc:AT1G69840]	hypersensitive-induced response protein 2 [Prunus mume]
TR30096|c0_g1_i1	Common with Day1/Day3	15.629	8.37598	15.629	6.94172	0.0278032	1.76242	UDP-glucosyl transferase 73C2 [Source:TAIR;Acc:AT2G36760]	UDP-glycosyltransferase 73C6-like [Prunus mume]
TR36899|c1_g1_i2	Common with Day3/Day6	1.96595	1.2903	1.96595	0.582444	0.0220834	1.76133	unknown protein; FUNCTIONS IN: molecular_function unknown; INVOLVED IN: biological_process unknown; LOCATED IN: endomembrane system; EXPRESSED IN: 15 plant structures; EXPRESSED DURING: 11 growth stages; Has 149 Blast hits to 146 proteins in 39 spec /.../rchae - 0; Bacteria - 4; Metazoa - 21; Fungi - 5; Plants - 30; Viruses - 0; Other Eukaryotes - 89 (source: NCBI BLink). [Source:TAIR;Acc:AT1G176…	uncharacterized protein LOC103327711 [Prunus mume]
TR35688|c0_g1_i1	Common with Day1	0.837991	0.486389	0.837991	0.295065	0.0393678	1.76046	alpha/beta-Hydrolases superfamily protein [Source:TAIR;Acc:AT3G51000]	bifunctional epoxide hydrolase 2-like [Prunus mume]
TR35412|c0_g1_i1	Common with Day6	6.14533	4.55397	6.14533	1.80752	0.0204364	1.75881	Protein kinase superfamily protein [Source:TAIR;Acc:AT1G66920]	probable receptor-like protein kinase At1g67000 [Prunus mume]
TR40100|c4_g1_i2	Common with Day3/Day6	4.93674	3.14853	4.93674	1.44216	2.99493e-07	1.75633	time for coffee [Source:TAIR;Acc:AT3G22380]	protein TIME FOR COFFEE isoform X1 [Prunus mume]
TR6616|c1_g2_i1	Common with Day1/Day3/Day6	17.3862	14.1876	17.3862	5.82051	0.00841753	1.75439	Kunitz family trypsin and protease inhibitor protein [Source:TAIR;Acc:AT1G17860]	miraculin-like [Prunus mume]
TR33657|c0_g1_i15	Specific	3.42697	2.50487	3.42697	1.57883	0.00785937	1.75382	SPFH/Band 7/PHB domain-containing membrane-associated protein family [Source:TAIR;Acc:AT1G69840]	hypersensitive-induced response protein 2 [Prunus mume]
TR26235|c1_g2_i1	Common with Day1/Day3/Day6	90.9285	64.1817	90.9285	45.8462	1.13018e-07	1.74993	carboxyesterase 17 [Source:TAIR;Acc:AT5G16080]	probable carboxylesterase 15 [Prunus mume]
TR37866|c1_g6_i3	Common with Day1/Day3/Day6	10.4921	7.05457	10.4921	3.32816	0.00155119	1.74871	detoxifying efflux carrier 35 [Source:TAIR;Acc:AT4G25640]	protein TRANSPARENT TESTA 12-like [Prunus mume]
TR19898|c0_g1_i1	Common with Day3	0.723439	0.384756	0.723439	0.311797	0.017089	1.74742	Ankyrin repeat family protein [Source:TAIR;Acc:AT5G51160]	uncharacterized protein LOC103331532 [Prunus mume]
TR37756|c0_g1_i1	Common with Day1	1.39117	0.908882	1.39117	0.577308	0.0155744	1.7474	carbonic anhydrase 2 [Source:TAIR;Acc:AT5G14740]	carbonic anhydrase 2-like [Prunus mume]
TR10751|c2_g1_i3	Common with Day1/Day3/Day6	9.57093	6.19662	9.57093	3.04952	2.94642e-05	1.74561	Calcium-binding EF-hand family protein [Source:TAIR;Acc:AT1G32250]	probable calcium-binding protein CML23 [Prunus mume]
TR25876|c1_g1_i2	Common with Day1/Day3	2.44554	1.67823	2.44554	0.896011	4.9172e-05	1.74547	purine permease 3 [Source:TAIR;Acc:AT1G28220]	purine permease 3-like [Prunus mume]
TR32310|c1_g1_i1	Common with Day1/Day3	15.6491	8.9745	15.6491	7.4498	0.00445333	1.74462	PLAT/LH2 domain-containing lipoxygenase family protein [Source:TAIR;Acc:AT3G22400]	probable linoleate 9S-lipoxygenase 5, partial [Prunus mume]
TR24833|c0_g1_i1	Common with Day1/Day3/Day6	23.3232	17.3968	23.3232	7.86345	0.000664093	1.74275	serine carboxypeptidase-like 45 [Source:TAIR;Acc:AT1G28110]	serine carboxypeptidase-like 45 [Prunus mume]
TR2435|c0_g1_i1	Common with Day1/Day3/Day6	50.8816	35.5241	50.8816	19.8939	0.000131734	1.74188	thioredoxin 2 [Source:TAIR;Acc:AT5G39950]	thioredoxin H2-like [Prunus mume]
TR13508|c3_g1_i1	Common with Day3/Day6	12.0681	8.32501	12.0681	3.94026	1.50255e-05	1.73719	Leucine-rich receptor-like protein kinase family protein [Source:TAIR;Acc:AT1G72300]	receptor-like protein 2 [Prunus mume]
TR31521|c0_g1_i1	Common with Day6	2.00952	1.59911	2.00952	0.69993	0.00150423	1.73367	Leucine-rich repeat transmembrane protein kinase [Source:TAIR;Acc:AT1G56140]	probable LRR receptor-like serine/threonine-protein kinase At1g56140 [Prunus mume]
TR20623|c0_g1_i2	Common with Day3	1.07195	0.551631	1.07195	0.331789	0.000274191	1.73073	WRKY DNA-binding protein 40 [Source:TAIR;Acc:AT1G80840]	probable WRKY transcription factor 40 [Prunus mume]
TR13278|c0_g1_i5	Common with Day3	2.13724	1.44354	2.13724	0.842811	0.00137066	1.72773	Coatomer, beta' subunit [Source:TAIR;Acc:AT3G15980]	coatomer subunit beta'-2-like [Prunus mume]
TR37985|c1_g3_i13	Common with Day6	1.9341	1.35715	1.9341	0.532384	0.0366292	1.72642
TR38049|c1_g4_i1	Specific	1.19113	0.855204	1.19113	0.460633	0.00121484	1.726	ammonium transporter 2 [Source:TAIR;Acc:AT2G38290]	ammonium transporter 2 [Prunus mume]
TR26004|c0_g1_i6	Common with Day1/Day3/Day6	17.7504	12.7655	17.7504	7.2064	8.55559e-07	1.72514	Pectinacetylesterase family protein [Source:TAIR;Acc:AT4G19420]	protein notum homolog isoform X2 [Prunus mume]
TR40186|c1_g1_i2	Common with Day1/Day6	6.81779	4.90637	6.81779	2.49928	0.045294	1.72349	FAD/NAD(P)-binding oxidoreductase family protein [Source:TAIR;Acc:AT4G38540]	zeaxanthin epoxidase, chloroplastic-like [Prunus mume]
TR23268|c0_g1_i1	Common with Day1	8.92777	5.76509	8.92777	4.36714	0.00347665	1.72227	phytosulfokine 4 precursor [Source:TAIR;Acc:AT3G49780]	phytosulfokines 3-like isoform X1 [Prunus mume]
TR26992|c2_g3_i3	Common with Day1	15.8201	8.8609	15.8201	6.85736	0.032768	1.72213	FAD/NAD(P)-binding oxidoreductase family protein [Source:TAIR;Acc:AT5G05320]	zeaxanthin epoxidase, chloroplastic-like [Prunus mume]
TR13012|c3_g1_i23	Specific	0.273647	0.16576	0.273647	0.0979843	0.000436725	1.72131	beta glucosidase 41 [Source:TAIR;Acc:AT5G54570]	putative beta-glucosidase 41 isoform X1 [Prunus mume]
TR13546|c3_g1_i1	Common with Day1/Day6	8.90561	6.56063	8.90561	3.60533	1.0053e-05	1.71627	GRAS family transcription factor [Source:TAIR;Acc:AT3G46600]	scarecrow-like protein 14 [Prunus mume]
TR10621|c1_g1_i1	Common with Day1	1.9572	1.18071	1.9572	0.647684	0.00393967	1.71358	myb domain protein 116 [Source:TAIR;Acc:AT1G25340]	transcription factor MYB108-like [Prunus mume]
TR22736|c1_g1_i1	Common with Day1/Day3	1.73793	1.01085	1.73793	0.791383	0.0304983	1.71031	Cellulase (glycosyl hydrolase family 5) protein [Source:TAIR;Acc:AT1G13130]	uncharacterized protein LOC103344312 [Prunus mume]
TR26726|c2_g2_i2	Common with Day1/Day3	24.9572	13.3236	24.9572	8.70241	0.000983468	1.71003	PQ-loop repeat family protein / transmembrane family protein [Source:TAIR;Acc:AT5G40670]	cystinosin homolog [Prunus mume]
TR24873|c0_g3_i1	Common with Day1/Day3/Day6	10.7088	6.66917	10.7088	4.16428	1.18276e-06	1.70966	Predicted AT-hook DNA-binding family protein [Source:TAIR;Acc:AT1G76500]	putative DNA-binding protein ESCAROLA [Prunus mume]
TR26707|c2_g1_i1	Specific	0.755749	0.512408	0.755749	0.362572	0.00131397	1.7067
TR38494|c2_g2_i7	Common with Day3	2.2629	1.19071	2.2629	0.772119	0.00509427	1.70625	Leucine-rich repeat receptor-like protein kinase family protein [Source:TAIR;Acc:AT2G33170]	putative receptor-like protein kinase At3g47110 [Prunus mume]
TR9082|c0_g1_i1	Specific	0.832371	0.550543	0.832371	0.414987	1.79273e-06	1.70278	2-oxoglutarate (2OG) and Fe(II)-dependent oxygenase superfamily protein [Source:TAIR;Acc:AT4G23340]	gibberellin 3-beta-dioxygenase 4 [Prunus mume]
TR33784|c0_g1_i5	Common with Day6	7.99731	6.01375	7.99731	2.80622	0.00291653	1.70211	arabinose kinase [Source:TAIR;Acc:AT4G16130]	L-arabinokinase-like [Prunus mume]
TR13066|c3_g2_i1	Common with Day1/Day3/Day6	9.61972	5.76607	9.61972	4.48123	0.00458088	1.70102	UDP-Glycosyltransferase superfamily protein [Source:TAIR;Acc:AT3G21790]	putative UDP-glucose flavonoid 3-O-glucosyltransferase 3 [Prunus mume]
TR39203|c0_g1_i1	Common with Day3	2.04663	1.29913	2.04663	0.978979	3.77917e-05	1.701
TR35345|c0_g2_i1	Common with Day1/Day3/Day6	11.4535	8.08959	11.4535	3.98286	2.47966e-06	1.70006	EXPRESSED IN: 18 plant structures; EXPRESSED DURING: 12 growth stages; BEST Arabidopsis thaliana protein match is: sequence-specific DNA binding transcription factors (TAIR:AT4G30410.1); Has 123 Blast hits to 123 proteins in 11 species: Archae - 0; /.../ia - 0; Metazoa - 0; Fungi - 0; Plants - 123; Viruses - 0; Other Eukaryotes - 0 (source: NCBI BLink). [Source:TAIR;Acc:AT5G57780]	transcription factor bHLH149 [Prunus mume]
TR37866|c1_g6_i4	Common with Day1/Day3/Day6	7.95618	4.58819	7.95618	2.67578	0.000112001	1.69182	detoxifying efflux carrier 35 [Source:TAIR;Acc:AT4G25640]	protein TRANSPARENT TESTA 12-like, partial [Prunus mume]
TR40620|c0_g1_i1	Common with Day6	2.46873	1.72838	2.46873	0.927231	2.5142e-07	1.68993	RING/U-box superfamily protein [Source:TAIR;Acc:AT4G33565]	RING-H2 finger protein ATL54-like [Prunus mume]
TR26942|c1_g3_i18	Common with Day1/Day3	1.63784	0.913916	1.63784	0.719529	0.00302402	1.68689	HIT-type Zinc finger family protein [Source:TAIR;Acc:AT1G04945]	box C/D snoRNA protein 1 [Prunus mume]
TR29286|c0_g1_i1	Specific	2.26604	1.64987	2.26604	0.908001	0.0341744	1.68667
TR13296|c0_g5_i2	Common with Day1/Day3	65.836	44.728	65.836	33.7875	2.41603e-08	1.68583	PYR1-like 11 [Source:TAIR;Acc:AT5G45860]	major allergen Pru ar 1-like [Prunus mume]
TR9303|c0_g3_i1	Common with Day1/Day6	1.97583	1.54269	1.97583	0.712161	2.5368e-05	1.68031	unknown protein; BEST Arabidopsis thaliana protein match is: unknown protein (TAIR:AT2G29880.1); Has 1807 Blast hits to 1807 proteins in 277 species: Archae - 0; Bacteria - 0; Metazoa - 736; Fungi - 347; Plants - 385; Viruses - 0; Other Eukaryotes - /.../source: NCBI BLink). [Source:TAIR;Acc:AT5G27260]	uncharacterized protein LOC103320926 [Prunus mume]
TR13676|c5_g1_i3	Common with Day1/Day3/Day6	7.55593	5.60413	7.55593	3.58558	0	1.67942	carboxyesterase 13 [Source:TAIR;Acc:AT3G48700]	probable carboxylesterase 12 [Prunus mume]
TR29834|c0_g1_i1	Common with Day1/Day6	6.41244	4.58583	6.41244	2.44673	0.000437253	1.67724	plant intracellular ras group-related LRR 6 [Source:TAIR;Acc:AT2G19330]	plant intracellular Ras-group-related LRR protein 6-like [Prunus mume]
TR23297|c0_g2_i1	Common with Day1/Day3/Day6	15.8357	12.419	15.8357	5.16695	0.0222983	1.67698		uncharacterized protein LOC103328926 [Prunus mume]
TR37971|c4_g1_i2	Specific	0.995788	0.670676	0.995788	0.427924	8.03084e-05	1.67632	PLATZ transcription factor family protein [Source:TAIR;Acc:AT1G21000]	uncharacterized protein LOC103336599 [Prunus mume]
TR13415|c1_g1_i14	Common with Day3	4.3556	2.23936	4.3556	1.35659	0.00876206	1.67618	Aldolase superfamily protein [Source:TAIR;Acc:AT1G16340]	2-dehydro-3-deoxyphosphooctonate aldolase 1 isoform X1 [Prunus mume]
TR35052|c0_g1_i1	Common with Day6	17.8043	14.438	17.8043	6.54637	0.0465266	1.67393	Galactose oxidase/kelch repeat superfamily protein [Source:TAIR;Acc:AT2G44130]	F-box/kelch-repeat protein At2g44130-like [Prunus mume]
TR9671|c0_g1_i1	Common with Day1/Day3/Day6	35.3131	24.6144	35.3131	12.0116	3.94892e-05	1.6731	unknown protein; FUNCTIONS IN: molecular_function unknown; INVOLVED IN: biological_process unknown; LOCATED IN: mitochondrion; EXPRESSED IN: 7 plant structures; EXPRESSED DURING: 4 anthesis, C globular stage, petal differentiation and expansion stag /.../ 106 Blast hits to 103 proteins in 21 species: Archae - 0; Bacteria - 5; Metazoa - 0; Fungi - 4; Plants - 87; Viruses - 0; Other Eukaryotes - 10…	uncharacterized protein LOC103319581 [Prunus mume]
TR38525|c3_g2_i2	Common with Day3	0.728409	0.533447	0.728409	0.332919	3.23741e-05	1.67286
TR27017|c0_g3_i9	Common with Day1/Day3	5.06225	2.91565	5.06225	1.65348	0.0055997	1.67098	H(+)-ATPase 3 [Source:TAIR;Acc:AT5G57350]	plasma membrane ATPase 4 [Prunus mume]
TR12681|c1_g7_i1	Common with Day1/Day3	4.0634	2.53515	4.0634	1.9094	3.2802e-09	1.67097	receptor like protein 25 [Source:TAIR;Acc:AT2G33030]	probable LRR receptor-like serine/threonine-protein kinase At1g34110 [Prunus mume]
TR13666|c5_g1_i14	Common with Day1/Day6	54.3156	36.684	54.3156	26.5791	0.004518	1.67044	Cytochrome P450 superfamily protein [Source:TAIR;Acc:AT2G26710]	cytochrome P450 CYP749A22-like [Prunus mume]
TR41290|c0_g1_i1	Specific	0.615121	0.343209	0.615121	0.233019	0.0327795	1.66464	Copper amine oxidase family protein [Source:TAIR;Acc:AT1G31690]	primary amine oxidase-like [Prunus mume]
TR20976|c0_g1_i1	Common with Day1/Day3/Day6	30.1061	19.1327	30.1061	11.5848	3.95842e-07	1.66127		uncharacterized protein LOC103333999 [Prunus mume]
TR33201|c2_g1_i3	Common with Day1/Day6	6.10971	4.07494	6.10971	2.99112	0.0022878	1.66127	MATE efflux family protein [Source:TAIR;Acc:AT3G21690]	protein TRANSPARENT TESTA 12-like [Prunus mume]
TR7220|c0_g2_i1	Common with Day3/Day6	12.1547	9.04164	12.1547	4.44021	9.36596e-06	1.66021	Protein of unknown function (DUF2921) [Source:TAIR;Acc:AT4G21700]	uncharacterized protein LOC103326326 [Prunus mume]
TR33175|c3_g5_i1	Common with Day3	3.40814	2.4096	3.40814	1.13165	0.00338219	1.65634	Leucine-rich repeat protein kinase family protein [Source:TAIR;Acc:AT3G47570]	putative receptor-like protein kinase At3g47110 [Prunus mume]
TR3029|c0_g2_i1	Common with Day3/Day6	7.01368	4.94206	7.01368	2.25224	0.00860599	1.65616	heat shock transcription factor B3 [Source:TAIR;Acc:AT2G41690]	heat stress transcription factor B-3 [Prunus mume]
TR13724|c2_g2_i18	Common with Day1	0.748525	0.416706	0.748525	0.303109	0.0177564	1.65597	CONTAINS InterPro DOMAIN/s: Protein of unknown function DUF1685 (InterPro:IPR012881), Pentatricopeptide repeat (InterPro:IPR002885); BEST Arabidopsis thaliana protein match is: Tetratricopeptide repeat (TPR)-like superfamily protein (TAIR:AT2G29760. /.../s 49784 Blast hits to 14716 proteins in 280 species: Archae - 2; Bacteria - 10; Metazoa - 107; Fungi - 167; Plants - 48594; Viruses - 0; Other E…	pentatricopeptide repeat-containing protein At3g62890-like [Prunus mume]
TR21437|c0_g1_i1	Common with Day1	14.3659	8.33463	14.3659	6.05962	0.00310748	1.64698	unknown protein; FUNCTIONS IN: molecular_function unknown; INVOLVED IN: N-terminal protein myristoylation; LOCATED IN: cellular_component unknown; EXPRESSED IN: 24 plant structures; EXPRESSED DURING: 14 growth stages; BEST Arabidopsis thaliana prote /.../ch is: unknown protein (TAIR:AT1G76600.1); Has 206 Blast hits to 206 proteins in 13 species: Archae - 0; Bacteria - 0; Metazoa - 0; Fungi - 0; P…	uncharacterized protein LOC103336598 [Prunus mume]
TR40862|c1_g2_i3	Common with Day1	94.8888	57.4312	94.8888	47.24	0.0190928	1.64624	glutathione-disulfide reductase [Source:TAIR;Acc:AT3G24170]	glutathione reductase, cytosolic [Prunus mume]
TR33214|c2_g2_i1	Common with Day3/Day6	13.5958	9.3171	13.5958	4.73001	2.88166e-08	1.64618	Leucine-rich receptor-like protein kinase family protein [Source:TAIR;Acc:AT1G72300]	receptor-like protein 2 [Prunus mume]
TR33212|c2_g6_i1	Common with Day3	3.77683	2.3568	3.77683	1.14663	0.0435315	1.64065	Disease resistance protein (TIR-NBS-LRR class) family [Source:TAIR;Acc:AT5G36930]	TMV resistance protein N-like [Prunus mume]
TR41236|c1_g2_i1	Specific	3.12989	1.98566	3.12989	1.1883	0.0200303	1.63774	purine permease 10 [Source:TAIR;Acc:AT4G18210]	probable purine permease 9 [Prunus mume]
TR41029|c1_g1_i1	Specific	7.33116	4.69209	7.33116	2.32064	0.0334348	1.63709
TR5618|c0_g1_i1	Specific	0.554991	0.377916	0.554991	0.224969	2.0742e-05	1.63597	Leucine-rich repeat receptor-like protein kinase family protein [Source:TAIR;Acc:AT4G08850]	probable leucine-rich repeat receptor-like protein kinase At1g35710 [Prunus mume]
TR12894|c0_g3_i6	Common with Day6	0.920044	0.666586	0.920044	0.389771	1.43925e-06	1.63572	S-locus lectin protein kinase family protein [Source:TAIR;Acc:AT4G27290]	G-type lectin S-receptor-like serine/threonine-protein kinase At4g27290 [Prunus mume]
TR34933|c0_g1_i4	Common with Day1/Day3	8.28699	4.17849	8.28699	3.64787	0.00666307	1.63155	MATE efflux family protein [Source:TAIR;Acc:AT5G65380]	protein TRANSPARENT TESTA 12-like [Prunus mume]
TR13447|c0_g1_i1	Common with Day1/Day3/Day6	46.3337	28.9263	46.3337	19.1632	8.18001e-12	1.62455	hydroxyproline-rich glycoprotein family protein [Source:TAIR;Acc:AT5G65660]	uncharacterized protein At5g65660 [Prunus mume]
TR10621|c1_g1_i4	Common with Day3	0.740088	0.474893	0.740088	0.298269	0.0463944	1.62301	myb domain protein 116 [Source:TAIR;Acc:AT1G25340]	transcription factor MYB108-like [Prunus mume]
TR3907|c1_g1_i2	Common with Day3/Day6	20.2008	14.5598	20.2008	6.76074	0.0205278	1.6226	VACUOLAR SORTING RECEPTOR 6 [Source:TAIR;Acc:AT1G30900]	vacuolar-sorting receptor 7 [Prunus mume]
TR38075|c0_g1_i1	Common with Day1/Day3	24.3035	17.9885	24.3035	12.5218	0.000187254	1.6186
TR32310|c1_g1_i2	Common with Day1	44.9268	30.0235	44.9268	22.6956	0.00489189	1.6171	PLAT/LH2 domain-containing lipoxygenase family protein [Source:TAIR;Acc:AT3G22400]	probable linoleate 9S-lipoxygenase 5 [Prunus mume]
TR13450|c1_g3_i8	Common with Day3/Day6	1.42895	1.02743	1.42895	0.55477	0.0125795	1.61513	RNAse l inhibitor protein 2 [Source:TAIR;Acc:AT4G19210]	ABC transporter E family member 2-like isoform X3 [Prunus mume]
TR26517|c5_g2_i4	Common with Day1/Day3	2.5307	1.40872	2.5307	1.20429	0.0132058	1.61139	Adenine nucleotide alpha hydrolases-like superfamily protein [Source:TAIR;Acc:AT2G21620]	uncharacterized protein LOC103335663 [Prunus mume]
TR1984|c1_g1_i1	Common with Day1	2.49624	1.53997	2.49624	0.858064	0.000859022	1.61035	unknown protein; BEST Arabidopsis thaliana protein match is: unknown protein (TAIR:AT1G62422.1); Has 89 Blast hits to 88 proteins in 16 species: Archae - 0; Bacteria - 0; Metazoa - 0; Fungi - 0; Plants - 87; Viruses - 0; Other Eukaryotes - 2 (source /.../ BLink). [Source:TAIR;Acc:AT1G12020]	uncharacterized protein LOC103329167 [Prunus mume]
TR26479|c1_g2_i5	Common with Day1/Day3/Day6	2.1184	1.32515	2.1184	0.644095	2.01637e-05	1.60748		probable GPI-anchored adhesin-like protein PGA55 isoform X1 [Prunus mume]
TR12617|c2_g1_i2	Common with Day3/Day6	7.31812	5.4333	7.31812	2.4361	0.0171043	1.60614	alpha/beta-Hydrolases superfamily protein [Source:TAIR;Acc:AT3G51000]	bifunctional epoxide hydrolase 2-like [Prunus mume]
TR13155|c3_g3_i2	Common with Day1/Day3/Day6	24.6357	15.4415	24.6357	10.281	9.07583e-10	1.60568	UDP-glucosyl transferase 73B3 [Source:TAIR;Acc:AT4G34131]	scopoletin glucosyltransferase-like [Prunus mume]
TR4823|c0_g1_i2	Common with Day1	2.2645	1.6782	2.2645	1.11385	0.000644706	1.60269	unknown protein; Has 35333 Blast hits to 34131 proteins in 2444 species: Archae - 798; Bacteria - 22429; Metazoa - 974; Fungi - 991; Plants - 531; Viruses - 0; Other Eukaryotes - 9610 (source: NCBI BLink). [Source:TAIR;Acc:AT5G57340]	uncharacterized protein LOC103323529 [Prunus mume]
TR32999|c0_g2_i1	Common with Day1	1.13916	0.646464	1.13916	0.502348	0.00560606	1.60124	Copine (Calcium-dependent phospholipid-binding protein) family [Source:TAIR;Acc:AT1G67800]	E3 ubiquitin-protein ligase RGLG2 [Prunus mume]
TR6720|c1_g1_i1	Common with Day1/Day3/Day6	139.413	95.0505	139.413	49.244	0.00313175	1.60011	Integrase-type DNA-binding superfamily protein [Source:TAIR;Acc:AT5G07310]	ethylene-responsive transcription factor ERF113 [Prunus mume]
TR9279|c0_g2_i3	Common with Day1/Day3/Day6	6.09985	3.9169	6.09985	2.53399	0	1.5969	alkaline/neutral invertase [Source:TAIR;Acc:AT5G22510]	alkaline/neutral invertase CINV2 [Prunus mume]
TR31106|c0_g1_i1	Common with Day3	1.19066	0.738682	1.19066	0.527594	0.00649552	1.5941	Protein kinase family protein [Source:TAIR;Acc:AT5G38240]	G-type lectin S-receptor-like serine/threonine-protein kinase At5g24080 [Prunus mume]
TR26726|c2_g3_i1	Common with Day1	10.5278	5.47633	10.5278	4.03363	0.00635151	1.59319	PQ-loop repeat family protein / transmembrane family protein [Source:TAIR;Acc:AT5G40670]	cystinosin homolog isoform X1 [Prunus mume]
TR12117|c0_g1_i1	Common with Day3/Day6	2.46958	1.68387	2.46958	1.09486	2.10572e-07	1.59306	ATP/GTP-binding protein family [Source:TAIR;Acc:AT2G03150]	cell division cycle and apoptosis regulator protein 1 [Prunus mume]
TR32335|c1_g1_i10	Common with Day1/Day3	30.7291	21.5715	30.7291	15.6517	3.842e-11	1.59047	Phenazine biosynthesis PhzC/PhzF protein [Source:TAIR;Acc:AT4G02860]	phenazine biosynthesis-like domain-containing protein 1 [Prunus mume]
TR32365|c0_g3_i4	Common with Day1/Day3	8.74726	4.63154	8.74726	3.56398	8.91788e-06	1.58987	Aldolase-type TIM barrel family protein [Source:TAIR;Acc:AT3G14420]	peroxisomal (S)-2-hydroxy-acid oxidase GLO1 [Prunus mume]
TR32277|c1_g1_i6	Common with Day1/Day3	24.3135	13.9782	24.3135	10.9448	2.25359e-06	1.58578	Auxin efflux carrier family protein [Source:TAIR;Acc:AT1G20925]	uncharacterized transporter YBR287W-like [Prunus mume]
TR12178|c2_g1_i1	Common with Day3/Day6	5.93128	4.053	5.93128	2.5334	0.00126329	1.58497	amino acid permease 3 [Source:TAIR;Acc:AT1G77380]	amino acid permease 3-like isoform X2 [Prunus mume]
TR26697|c0_g1_i6	Common with Day3	0.509638	0.29457	0.509638	0.176173	0.00440333	1.58403	RNA-binding protein-defense related 1 [Source:TAIR;Acc:AT4G03110]	CUGBP Elav-like family member 6 [Prunus mume]
TR38939|c0_g1_i1	Specific	1.50361	1.01263	1.50361	0.54489	5.68867e-05	1.58268	Homeodomain-like superfamily protein [Source:TAIR;Acc:AT2G02060]	uncharacterized protein LOC103328941 [Prunus mume]
TR6720|c1_g2_i1	Common with Day1/Day3/Day6	8.9944	5.61709	8.9944	3.18157	9.9729e-05	1.57917	related to AP2 6l [Source:TAIR;Acc:AT5G13330]	ethylene-responsive transcription factor ERF113 [Prunus mume]
TR25895|c0_g1_i1	Specific	0.311162	0.251756	0.311162	0.166278	0.0251984	1.57905		uncharacterized protein LOC103329982 [Prunus mume]
TR21133|c0_g1_i2	Common with Day1/Day6	1.28509	0.829962	1.28509	0.414769	0.00275933	1.57503	Homeobox-leucine zipper protein family [Source:TAIR;Acc:AT4G37790]	homeobox-leucine zipper protein HAT22 [Prunus mume]
TR11613|c0_g3_i4	Common with Day1/Day3	5.75004	4.0788	5.75004	2.57182	0.0277512	1.57179	Seven transmembrane MLO family protein [Source:TAIR;Acc:AT3G45290]	MLO-like protein 3 [Prunus mume]
TR22497|c0_g1_i1	Common with Day1/Day6	46.5948	30.8357	46.5948	18.7421	3.11524e-07	1.56975	PAR1 protein [Source:TAIR;Acc:AT5G52390]	uncharacterized protein LOC103333213 [Prunus mume]
TR13676|c5_g1_i17	Common with Day1/Day3	6.37449	4.20292	6.37449	3.14136	1.30556e-06	1.56175	carboxyesterase 13 [Source:TAIR;Acc:AT3G48700]	probable carboxylesterase 12 [Prunus mume]
TR7645|c0_g1_i3	Common with Day1/Day3/Day6	21.1792	15.4211	21.1792	8.16314	0.0011446	1.56128	Homeobox-leucine zipper protein family [Source:TAIR;Acc:AT4G37790]	homeobox-leucine zipper protein HAT22-like [Prunus mume]
TR12898|c6_g1_i5	Common with Day3	0.520473	0.287767	0.520473	0.172387	0.0387578	1.55888	RING/U-box superfamily protein with ARM repeat domain [Source:TAIR;Acc:AT2G23140]	U-box domain-containing protein 4 [Prunus mume]
TR10920|c0_g1_i1	Common with Day6	0.544467	0.419532	0.544467	0.206003	0.00810468	1.55694	Protein kinase superfamily protein [Source:TAIR;Acc:AT1G76360]	probable serine/threonine-protein kinase NAK [Prunus mume]
TR32396|c0_g1_i1	Specific	2.8747	1.58194	2.8747	1.1078	0.00392936	1.55648	cellulose synthase like E1 [Source:TAIR;Acc:AT1G55850]	LOW QUALITY PROTEIN: uncharacterized protein LOC103319617 [Prunus mume]
TR8607|c0_g1_i1	Common with Day1/Day3	9.12852	5.5435	9.12852	3.94933	2.05828e-06	1.55635	UDP-Glycosyltransferase superfamily protein [Source:TAIR;Acc:AT2G36780]	scopoletin glucosyltransferase-like [Prunus mume]
TR26175|c0_g1_i1	Specific	0.55185	0.299248	0.55185	0.246551	0.0375123	1.55617	exocyst subunit exo70 family protein G1 [Source:TAIR;Acc:AT4G31540]	exocyst complex component EXO70A1-like [Prunus mume]
TR13698|c0_g5_i6	Common with Day1/Day3	18.8208	11.3664	18.8208	7.80757	1.38077e-05	1.55615	Disease resistance protein (TIR-NBS-LRR class) family [Source:TAIR;Acc:AT5G22690]	TMV resistance protein N-like [Prunus mume]
TR26870|c0_g1_i11	Common with Day6	1.75249	1.45628	1.75249	0.752226	0.0161003	1.55598	calcineurin B-like protein 10 [Source:TAIR;Acc:AT4G33000]	calcineurin B-like protein 10 isoform X1 [Prunus mume]
TR37919|c0_g1_i1	Specific	4.44541	2.10197	4.44541	1.74772	0.0092353	1.55576	S-adenosyl-L-methionine-dependent methyltransferases superfamily protein [Source:TAIR;Acc:AT5G10830]	putative methyltransferase DDB_G0268948 [Prunus mume]
TR40063|c0_g2_i4	Specific	1.50438	0.901957	1.50438	0.538606	0.00815864	1.5556	Agenet domain-containing protein [Source:TAIR;Acc:AT5G42670]	uncharacterized protein LOC103324142 [Prunus mume]
TR13331|c2_g1_i1	Common with Day3	8.9299	5.16594	8.9299	3.55343	3.54006e-12	1.55094	S-locus lectin protein kinase family protein [Source:TAIR;Acc:AT4G27290]	G-type lectin S-receptor-like serine/threonine-protein kinase At4g27290 [Prunus mume]
TR31652|c0_g2_i3	Common with Day1/Day3/Day6	9.74166	6.71112	9.74166	4.66937	6.70575e-14	1.55028	Adenine nucleotide alpha hydrolases-like superfamily protein [Source:TAIR;Acc:AT5G47740]	U-box domain-containing protein 52-like [Prunus mume]
TR40104|c2_g1_i1	Common with Day3/Day6	6.39838	4.68916	6.39838	2.28765	0.0323499	1.54818	disease resistance family protein / LRR family protein [Source:TAIR;Acc:AT2G34930]	probable leucine-rich repeat receptor-like protein kinase At1g35710 [Prunus mume]
TR12762|c1_g1_i6	Common with Day3	7.53143	4.37871	7.53143	3.39004	0.0285681	1.54547	Plant invertase/pectin methylesterase inhibitor superfamily [Source:TAIR;Acc:AT5G09760]	probable pectinesterase/pectinesterase inhibitor 51 [Prunus mume]
TR41236|c1_g2_i2	Common with Day1/Day3/Day6	27.4104	20.5027	27.4104	13.7024	9.50247e-08	1.54496	purine permease 10 [Source:TAIR;Acc:AT4G18210]	probable purine permease 9 [Prunus mume]
TR13296|c0_g5_i12	Common with Day1/Day3	301.447	186.51	301.447	122.06	0.00258069	1.54487	MLP-like protein 423 [Source:TAIR;Acc:AT1G24020]	major allergen Pru ar 1-like [Prunus mume]
TR40186|c1_g1_i13	Common with Day3	3.93512	2.74515	3.93512	1.75454	1.21143e-05	1.54259	FAD/NAD(P)-binding oxidoreductase family protein [Source:TAIR;Acc:AT5G05320]	zeaxanthin epoxidase, chloroplastic [Prunus mume]
TR12310|c0_g1_i3	Specific	1.9213	1.34339	1.9213	0.65694	0.0380924	1.54085	cytosolic NADP+-dependent isocitrate dehydrogenase [Source:TAIR;Acc:AT1G65930]	isocitrate dehydrogenase [NADP] [Prunus mume]
TR24578|c0_g1_i1	Common with Day3	11.318	7.26108	11.318	4.13735	0.000301768	1.53923	receptor like protein 3 [Source:TAIR;Acc:AT1G17250]	receptor-like protein 2 [Prunus mume]
TR5661|c0_g3_i1	Common with Day3	2.9543	2.19103	2.9543	1.45998	0.00031058	1.53771	Tetratricopeptide repeat (TPR)-like superfamily protein [Source:TAIR;Acc:AT2G29760]	pentatricopeptide repeat-containing protein At2g29760, chloroplastic-like [Prunus mume]
TR34963|c1_g1_i3	Common with Day1/Day3	27.3635	15.4539	27.3635	10.055	0.00033173	1.53704	cytochrome P450, family 707, subfamily A, polypeptide 4 [Source:TAIR;Acc:AT3G19270]	abscisic acid 8'-hydroxylase 4 [Prunus mume]
TR27002|c1_g3_i14	Common with Day1/Day3	49.4485	32.3747	49.4485	23.0725	7.6263e-10	1.53675	threonine aldolase 1 [Source:TAIR;Acc:AT1G08630]	probable low-specificity L-threonine aldolase 1 [Prunus mume]
TR12566|c3_g3_i5	Common with Day3/Day6	7.35665	5.20462	7.35665	3.57322	4.86968e-10	1.53182	S-locus lectin protein kinase family protein [Source:TAIR;Acc:AT4G27300]	G-type lectin S-receptor-like serine/threonine-protein kinase At4g27290 isoform X4 [Prunus mume]
TR29454|c0_g1_i1	Specific	0.636843	0.507562	0.636843	0.285868	0.00426919	1.53131
TR35457|c3_g2_i3	Common with Day1/Day3	5.84847	3.71477	5.84847	2.27286	1.30413e-05	1.5291	2-oxoglutarate (2OG) and Fe(II)-dependent oxygenase superfamily protein [Source:TAIR;Acc:AT5G59530]	1-aminocyclopropane-1-carboxylate oxidase homolog 1-like [Prunus mume]
TR26831|c0_g1_i7	Common with Day1/Day3	2.88659	1.89049	2.88659	1.11032	3.02662e-05	1.52891	Tetratricopeptide repeat (TPR)-like superfamily protein [Source:TAIR;Acc:AT2G35130]	pentatricopeptide repeat-containing protein At2g35130 [Prunus mume]
TR32312|c1_g1_i11	Common with Day1	1.13286	0.5574	1.13286	0.46805	0.0450293	1.52772	Melibiase family protein [Source:TAIR;Acc:AT3G26380]	uncharacterized protein LOC103321913 [Prunus mume]
TR32335|c1_g1_i6	Common with Day3	3.5743	1.55178	3.5743	1.20755	0.0250334	1.5276	Phenazine biosynthesis PhzC/PhzF protein [Source:TAIR;Acc:AT4G02860]	phenazine biosynthesis-like domain-containing protein 1 [Prunus mume]
TR12566|c4_g1_i1	Common with Day1/Day3	8.07215	3.84883	8.07215	3.0358	1.17603e-05	1.52445	receptor kinase 1 [Source:TAIR;Acc:AT1G65790]	G-type lectin S-receptor-like serine/threonine-protein kinase At4g27290 isoform X2 [Prunus mume]
TR5753|c1_g1_i1	Common with Day1/Day3/Day6	10.7322	7.61019	10.7322	4.22025	4.92791e-09	1.52245	unknown protein; BEST Arabidopsis thaliana protein match is: unknown protein (TAIR:AT2G01340.1); Has 85 Blast hits to 85 proteins in 12 species: Archae - 0; Bacteria - 0; Metazoa - 0; Fungi - 0; Plants - 85; Viruses - 0; Other Eukaryotes - 0 (source /.../ BLink). [Source:TAIR;Acc:AT1G71015]	uncharacterized protein At1g66480-like [Prunus mume]
TR13700|c1_g2_i2	Common with Day6	3.00036	2.60108	3.00036	1.28027	0.00192984	1.52197	Protein kinase superfamily protein [Source:TAIR;Acc:AT5G47070]	probable receptor-like protein kinase At5g47070 [Prunus mume]
TR35865|c0_g1_i1	Common with Day1/Day6	2.15361	1.59079	2.15361	0.80187	0.00129273	1.52001	Predicted AT-hook DNA-binding family protein [Source:TAIR;Acc:AT1G76500]	putative DNA-binding protein ESCAROLA [Prunus mume]
TR25940|c2_g1_i3	Common with Day6	0.887094	0.69489	0.887094	0.312415	0.0125832	1.51803	glucan synthase-like 3 [Source:TAIR;Acc:AT2G31960]	callose synthase 2-like [Prunus mume]
TR40470|c2_g1_i2	Common with Day1/Day3	267.553	173.305	267.553	126.762	9.30637e-10	1.51787	Major facilitator superfamily protein [Source:TAIR;Acc:AT1G68570]	protein NRT1/ PTR FAMILY 3.1 [Prunus mume]
TR31322|c0_g1_i10	Common with Day1/Day3	1.65124	0.96863	1.65124	0.66284	0.00954948	1.51526	U2 snRNP auxilliary factor, large subunit, splicing factor [Source:TAIR;Acc:AT4G36690]	LOW QUALITY PROTEIN: splicing factor U2af large subunit B [Prunus mume]
TR8388|c0_g1_i1	Common with Day1	6.86837	4.45846	6.86837	3.43698	0.000923476	1.51303		magnesium transporter MRS2-3-like [Prunus mume]
TR38506|c0_g2_i11	Common with Day3	0.504647	0.246621	0.504647	0.176315	0.000678104	1.5119	O-fucosyltransferase family protein [Source:TAIR;Acc:AT1G20550]	LOW QUALITY PROTEIN: uncharacterized protein At1g04910 [Prunus mume]
TR13329|c0_g1_i1	Common with Day3	2.34313	1.62406	2.34313	1.07733	3.57067e-05	1.51046
TR4301|c0_g2_i1	Common with Day1	5.14855	3.19818	5.14855	2.19006	0.000185598	1.50993	glutathione S-transferase TAU 22 [Source:TAIR;Acc:AT1G78340]	probable glutathione S-transferase [Prunus mume]
TR40171|c2_g1_i15	Specific	1.06587	0.659228	1.06587	0.390419	0.0330104	1.5095		probable receptor-like protein kinase At5g39020 [Prunus mume]
TR12905|c3_g2_i2	Common with Day1/Day3	5.88686	4.27131	5.88686	2.49145	0.00115346	1.50922	FAD-binding Berberine family protein [Source:TAIR;Acc:AT1G01980]	reticuline oxidase-like protein [Prunus mume]
TR6616|c0_g1_i1	Common with Day6	2.85002	2.01418	2.85002	1.04924	0.0135349	1.50011	Kunitz family trypsin and protease inhibitor protein [Source:TAIR;Acc:AT1G17860]	miraculin-like [Prunus mume]
TR13618|c1_g1_i6	Specific	7.5814	4.7159	7.5814	3.0977	0.000942362	1.49855	Wall-associated kinase family protein [Source:TAIR;Acc:AT1G17910]	wall-associated receptor kinase-like 1 isoform X1 [Prunus mume]
TR25755|c4_g1_i6	Specific	3.01606	2.21757	3.01606	1.33743	0.0020834	1.49837	Exostosin family protein [Source:TAIR;Acc:AT4G13990]	xyloglucan galactosyltransferase KATAMARI1 homolog [Prunus mume]
[truncated: 4,461 more rows]

## Sheet: GOEA_DOWN
GO_ID	GO_Category	GO_Description	Query_Total	Query_Item	BG_Total	BG_Item	p	FDR	EScore	Genes
GO:0006873	biological_process	cellular ion homeostasis	1097	1	33955	1	0	0	30.9526	TR22015|c0_g1_i1
GO:0009060	biological_process	aerobic respiration	1097	1	33955	1	0	0	30.9526	TR26832|c1_g1_i2
[truncated: 509 more rows]

## Sheet: GOEA_UP
GO_ID	GO_Category	GO_Description	Query_Total	Query_Item	BG_Total	BG_Item	p	FDR	EScore	Genes
[truncated: 520 more rows]
