# Supplementary material for: Transcriptome and Metabolite Changes during Hydrogen Cyanamide-Induced Floral Bud Break in Sweet Cherry
Source: Front Plant Sci. 2017 Jul 17;8:1233. doi: 10.3389/fpls.2017.01233 (PMC5511853; doi:10.3389/fpls.2017.01233)
Supplement: DATA SHEET 3 — Most represented KEGG pathways among the differentially expressed genes. [file Data_Sheet_3.XLSX]

## Sheet: 1D
KEGG Map	N° DE Transcripts	Description	DE Transcripts
ko00010	35	Glycolysis / Gluconeogenesis	TR10186|c0_g1_i1;TR10379|c0_g2_i1;TR10379|c0_g2_i3;TR11998|c0_g2_i11;TR11998|c0_g2_i3;TR14234|c0_g1_i1;TR21160|c0_g1_i1;TR24191|c0_g1_i1;TR24452|c0_g1_i1;TR24452|c0_g1_i3;TR24626|c0_g2_i2;TR24805|c0_g2_i3;TR25844|c0_g1_i13;TR25844|c0_g1_i8;TR26067|c0_g1_i8;TR26118|c0_g1_i5;TR26343|c0_g1_i11;TR26660|c0_g1_i9;TR26785|c0_g1_i5;TR31387|c0_g1_i1;TR31387|c1_g1_i3;TR31387|c1_g1_i4;TR31387|c1_g2_i4;TR323…
ko00020	22	Citrate cycle (TCA cycle)	TR10480|c0_g1_i1;TR11415|c0_g1_i4;TR12310|c0_g1_i5;TR12868|c5_g1_i6;TR13295|c0_g1_i1;TR22769|c0_g2_i1;TR22769|c0_g2_i2;TR24626|c0_g2_i2;TR25280|c0_g1_i2;TR25280|c0_g1_i3;TR25844|c0_g1_i13;TR25844|c0_g1_i8;TR26504|c0_g1_i1;TR26504|c0_g1_i2;TR26604|c0_g1_i1;TR26604|c0_g1_i5;TR26604|c0_g1_i6;TR32711|c0_g1_i4;TR33097|c0_g1_i7;TR38837|c0_g1_i1;TR40525|c1_g1_i4;TR9880|c0_g1_i2
ko00030	30	Pentose phosphate pathway	TR10379|c0_g2_i1;TR10379|c0_g2_i3;TR14234|c0_g1_i1;TR21160|c0_g1_i1;TR21910|c0_g1_i1;TR24396|c0_g1_i2;TR24396|c0_g1_i4;TR24505|c0_g1_i1;TR24505|c0_g1_i5;TR25100|c0_g2_i1;TR25100|c0_g2_i3;TR25100|c0_g2_i4;TR25603|c0_g1_i22;TR26343|c0_g1_i11;TR26660|c0_g1_i9;TR26785|c0_g1_i5;TR27111|c0_g1_i1;TR31284|c0_g2_i1;TR31284|c0_g4_i1;TR31387|c0_g1_i1;TR31387|c1_g1_i3;TR31387|c1_g1_i4;TR31387|c1_g2_i4;TR3235…
ko00040	17	Pentose and glucuronate interconversions	TR12762|c1_g1_i9;TR136|c0_g1_i1;TR19378|c0_g3_i1;TR19732|c0_g2_i1;TR22692|c0_g1_i2;TR24019|c0_g2_i1;TR25100|c0_g2_i1;TR25100|c0_g2_i3;TR25100|c0_g2_i4;TR26717|c1_g1_i2;TR26717|c1_g1_i4;TR35133|c0_g1_i1;TR37099|c0_g1_i3;TR41356|c0_g1_i1;TR42922|c0_g1_i1;TR7193|c0_g2_i2;TR7827|c0_g1_i2
ko00051	19	Fructose and mannose metabolism	TR14234|c0_g1_i1;TR21910|c0_g1_i1;TR24191|c0_g1_i1;TR24452|c0_g1_i1;TR24452|c0_g1_i3;TR25603|c0_g1_i22;TR26343|c0_g1_i11;TR26660|c0_g1_i9;TR26785|c0_g1_i5;TR31387|c0_g1_i1;TR31387|c1_g1_i3;TR31387|c1_g1_i4;TR31387|c1_g2_i4;TR32350|c1_g1_i2;TR36601|c0_g1_i4;TR40029|c0_g1_i1;TR40029|c0_g1_i2;TR8249|c0_g1_i2;TR8249|c0_g1_i3
ko00052	39	Galactose metabolism	TR10492|c0_g1_i4;TR11897|c1_g1_i1;TR11897|c1_g1_i13;TR11897|c1_g1_i14;TR11897|c1_g1_i9;TR12173|c0_g1_i3;TR12173|c0_g1_i5;TR12740|c7_g1_i11;TR12740|c7_g1_i14;TR12740|c7_g1_i5;TR12740|c7_g1_i6;TR14234|c0_g1_i1;TR21130|c0_g1_i2;TR24452|c0_g1_i1;TR24452|c0_g1_i3;TR26073|c0_g1_i10;TR26073|c0_g1_i12;TR26343|c0_g1_i11;TR26418|c1_g1_i9;TR26418|c1_g2_i1;TR26717|c1_g1_i2;TR26717|c1_g1_i4;TR26785|c0_g1_i5;T…
ko00053	2	Ascorbate and aldarate metabolism	TR33700|c0_g1_i26;TR7827|c0_g1_i2
ko00061	9	Fatty acid biosynthesis	TR11724|c0_g1_i4;TR19408|c0_g1_i5;TR26261|c0_g1_i3;TR32601|c0_g2_i1;TR37808|c0_g1_i2;TR38447|c0_g1_i1;TR6709|c0_g1_i1;TR7822|c1_g2_i2;TR7822|c1_g2_i3
ko00062	15	Fatty acid elongation	TR13373|c0_g1_i4;TR13373|c0_g1_i6;TR25497|c0_g1_i1;TR32601|c0_g2_i1;TR32984|c0_g2_i7;TR37808|c0_g1_i2;TR38447|c0_g1_i1;TR39828|c0_g1_i1;TR39828|c0_g1_i3;TR6363|c0_g1_i1;TR6709|c0_g1_i1;TR7822|c1_g2_i2;TR7822|c1_g2_i3;TR8109|c0_g2_i1;TR9906|c0_g2_i1
ko00071	7	Fatty acid degradation	TR13373|c0_g1_i4;TR13373|c0_g1_i6;TR25328|c0_g2_i2;TR39828|c0_g1_i1;TR39828|c0_g1_i3;TR8109|c0_g2_i1;TR8615|c0_g1_i1
ko00073	4	Cutin, suberine and wax biosynthesis	TR24290|c0_g1_i2;TR26860|c1_g2_i2;TR40093|c1_g2_i1;TR6420|c0_g1_i1
ko00130	2	Ubiquinone and other terpenoid-quinone biosynthesis	TR25875|c0_g2_i1;TR37139|c0_g1_i6
ko00190	13	Oxidative phosphorylation	TR12800|c1_g1_i3;TR13422|c2_g2_i3;TR13422|c2_g2_i5;TR26060|c0_g1_i2;TR26502|c0_g1_i4;TR26502|c0_g2_i2;TR26647|c0_g1_i3;TR26647|c0_g1_i4;TR26832|c1_g1_i2;TR33097|c0_g1_i7;TR37826|c5_g1_i1;TR38837|c0_g1_i1;TR4248|c0_g1_i1
ko00195	5	Photosynthesis	TR12800|c1_g1_i3;TR26502|c0_g1_i4;TR26502|c0_g2_i2;TR26647|c0_g1_i3;TR26647|c0_g1_i4
ko00220	18	Arginine biosynthesis	TR12496|c0_g1_i1;TR12496|c0_g1_i3;TR12496|c0_g1_i4;TR12496|c0_g1_i7;TR12765|c4_g3_i16;TR12765|c4_g3_i17;TR12866|c1_g1_i10;TR12866|c1_g1_i7;TR12936|c1_g3_i6;TR13224|c0_g2_i5;TR13224|c0_g2_i9;TR25165|c0_g2_i5;TR26250|c2_g2_i2;TR26250|c2_g2_i4;TR33102|c1_g2_i1;TR34344|c0_g1_i1;TR34344|c0_g1_i3;TR6823|c0_g1_i1
ko00230	56	Purine metabolism	TR10049|c0_g1_i1;TR10771|c0_g1_i3;TR11234|c0_g1_i4;TR11448|c3_g1_i1;TR11448|c3_g1_i2;TR11448|c3_g1_i4;TR11448|c3_g1_i5;TR11544|c0_g1_i6;TR11568|c0_g1_i12;TR11568|c0_g1_i4;TR12205|c0_g1_i6;TR12423|c0_g2_i2;TR12516|c1_g4_i2;TR12516|c1_g4_i3;TR13054|c0_g1_i7;TR13186|c3_g1_i6;TR13246|c5_g2_i3;TR13246|c5_g2_i7;TR13246|c5_g2_i8;TR13355|c2_g5_i3;TR13459|c0_g1_i2;TR13708|c5_g1_i3;TR13722|c1_g1_i3;TR24334…
ko00232	1	Caffeine metabolism	TR24334|c1_g2_i1
ko00240	39	Pyrimidine metabolism	TR10049|c0_g1_i1;TR10771|c0_g1_i3;TR10823|c1_g2_i7;TR11234|c0_g1_i4;TR11544|c0_g1_i6;TR11946|c2_g1_i3;TR12205|c0_g1_i6;TR12516|c1_g4_i2;TR12516|c1_g4_i3;TR13186|c3_g1_i6;TR13246|c5_g2_i3;TR13246|c5_g2_i7;TR13246|c5_g2_i8;TR13355|c2_g5_i3;TR13459|c0_g1_i2;TR13708|c5_g1_i3;TR13722|c1_g1_i3;TR24789|c0_g1_i2;TR25828|c0_g3_i9;TR26173|c0_g1_i3;TR26314|c2_g1_i3;TR26374|c0_g1_i2;TR26602|c0_g1_i1;TR32307|…
ko00250	19	Alanine, aspartate and glutamate metabolism	TR11946|c2_g1_i3;TR12496|c0_g1_i1;TR12496|c0_g1_i3;TR12496|c0_g1_i4;TR12496|c0_g1_i7;TR12765|c4_g3_i16;TR12765|c4_g3_i17;TR12866|c1_g1_i10;TR12866|c1_g1_i7;TR12936|c1_g3_i6;TR13054|c0_g1_i7;TR13224|c0_g2_i5;TR13224|c0_g2_i9;TR25165|c0_g2_i5;TR26250|c2_g2_i2;TR26250|c2_g2_i4;TR33102|c1_g2_i1;TR34344|c0_g1_i1;TR34344|c0_g1_i3
ko00253	2	Tetracycline biosynthesis	TR19408|c0_g1_i5;TR26261|c0_g1_i3
ko00260	11	Glycine, serine and threonine metabolism	TR10186|c0_g1_i1;TR11155|c0_g2_i4;TR12598|c1_g2_i6;TR12598|c1_g2_i7;TR13457|c2_g1_i10;TR13457|c2_g1_i11;TR19948|c0_g1_i2;TR21412|c0_g1_i1;TR23217|c0_g1_i1;TR24805|c0_g2_i3;TR25845|c0_g1_i5
ko00270	20	Cysteine and methionine metabolism	TR10480|c0_g1_i1;TR10728|c0_g1_i2;TR10732|c0_g1_i1;TR10732|c0_g1_i2;TR10732|c0_g1_i3;TR10732|c0_g1_i4;TR13457|c2_g1_i10;TR13457|c2_g1_i11;TR23482|c0_g1_i1;TR24335|c0_g2_i2;TR24335|c0_g4_i2;TR25165|c0_g2_i5;TR25321|c1_g2_i1;TR25845|c0_g1_i5;TR32367|c2_g2_i1;TR34344|c0_g1_i1;TR34344|c0_g1_i3;TR41255|c0_g1_i1;TR41255|c0_g1_i3;TR8310|c0_g1_i1
ko00280	11	Valine, leucine and isoleucine degradation	TR12158|c2_g5_i15;TR12158|c2_g5_i21;TR12158|c2_g5_i4;TR12893|c0_g1_i6;TR13373|c0_g1_i4;TR13373|c0_g1_i6;TR19408|c0_g1_i5;TR26261|c0_g1_i3;TR39828|c0_g1_i1;TR39828|c0_g1_i3;TR8109|c0_g2_i1
ko00281	5	Geraniol degradation	TR13373|c0_g1_i4;TR13373|c0_g1_i6;TR39828|c0_g1_i1;TR39828|c0_g1_i3;TR8109|c0_g2_i1
ko00290	7	Valine, leucine and isoleucine biosynthesis	TR13565|c1_g5_i9;TR21432|c0_g1_i1;TR25280|c0_g1_i2;TR25280|c0_g1_i3;TR25845|c0_g1_i5;TR38840|c0_g1_i1;TR9880|c0_g1_i2
ko00300	12	Lysine biosynthesis	TR11670|c0_g1_i13;TR11670|c0_g1_i14;TR11670|c0_g1_i15;TR11670|c0_g1_i19;TR12866|c1_g2_i1;TR12866|c1_g2_i4;TR13457|c2_g1_i10;TR13457|c2_g1_i11;TR33662|c3_g1_i2;TR33662|c3_g1_i3;TR33662|c3_g1_i5;TR37144|c0_g1_i3
ko00310	8	Lysine degradation	TR12623|c0_g1_i8;TR13373|c0_g1_i4;TR13373|c0_g1_i6;TR26504|c0_g1_i1;TR26504|c0_g1_i2;TR39828|c0_g1_i1;TR39828|c0_g1_i3;TR8109|c0_g2_i1
ko00330	14	Arginine and proline metabolism	TR12631|c5_g1_i1;TR12631|c5_g1_i10;TR24335|c0_g2_i2;TR24335|c0_g4_i2;TR25165|c0_g2_i5;TR32980|c0_g1_i11;TR32980|c0_g1_i13;TR32980|c0_g1_i14;TR32980|c0_g1_i3;TR32980|c0_g1_i9;TR34344|c0_g1_i1;TR34344|c0_g1_i3;TR35297|c0_g1_i1;TR39713|c0_g1_i5
ko00340	6	Histidine metabolism	TR13547|c0_g2_i1;TR25733|c0_g1_i1;TR32745|c0_g1_i1;TR32745|c0_g1_i5;TR9430|c0_g1_i3;TR9937|c0_g1_i9
ko00350	9	Tyrosine metabolism	TR11155|c0_g2_i4;TR20830|c0_g2_i1;TR23203|c0_g1_i1;TR23203|c1_g1_i1;TR25165|c0_g2_i5;TR26802|c0_g1_i2;TR32360|c2_g1_i4;TR34344|c0_g1_i1;TR34344|c0_g1_i3
ko00360	12	Phenylalanine metabolism	TR11155|c0_g2_i4;TR11473|c0_g1_i6;TR12249|c0_g1_i6;TR13373|c0_g1_i4;TR13373|c0_g1_i6;TR25165|c0_g2_i5;TR34344|c0_g1_i1;TR34344|c0_g1_i3;TR39828|c0_g1_i1;TR39828|c0_g1_i3;TR8109|c0_g2_i1;TR9913|c2_g2_i1
ko00362	5	Benzoate degradation	TR13373|c0_g1_i4;TR13373|c0_g1_i6;TR39828|c0_g1_i1;TR39828|c0_g1_i3;TR8109|c0_g2_i1
ko00380	12	Tryptophan metabolism	TR13373|c0_g1_i4;TR13373|c0_g1_i6;TR13462|c1_g1_i1;TR13462|c1_g1_i11;TR13462|c1_g1_i2;TR13462|c1_g1_i9;TR26504|c0_g1_i1;TR26504|c0_g1_i2;TR39828|c0_g1_i1;TR39828|c0_g1_i3;TR8109|c0_g2_i1;TR8861|c0_g2_i2
ko00400	24	Phenylalanine, tyrosine and tryptophan biosynthesis	TR11706|c0_g2_i5;TR12583|c0_g4_i1;TR12583|c0_g4_i2;TR12721|c0_g1_i11;TR12721|c0_g1_i13;TR21244|c0_g1_i2;TR21412|c0_g1_i1;TR24365|c1_g1_i8;TR25092|c0_g2_i4;TR25165|c0_g2_i5;TR25883|c0_g1_i8;TR31387|c0_g1_i1;TR31387|c1_g1_i3;TR31387|c1_g1_i4;TR31387|c1_g2_i4;TR34344|c0_g1_i1;TR34344|c0_g1_i3;TR35427|c1_g1_i21;TR35427|c1_g1_i27;TR35427|c1_g1_i37;TR40818|c0_g3_i4;TR6872|c0_g1_i1;TR8249|c0_g1_i2;TR824…
ko00410	10	beta-Alanine metabolism	TR11155|c0_g2_i4;TR12158|c2_g5_i15;TR12158|c2_g5_i21;TR12158|c2_g5_i4;TR13373|c0_g1_i4;TR13373|c0_g1_i6;TR39828|c0_g1_i1;TR39828|c0_g1_i3;TR8109|c0_g2_i1;TR9472|c0_g1_i6
ko00430	1	Taurine and hypotaurine metabolism	TR40526|c0_g1_i9
ko00450	10	Selenocompound metabolism	TR11448|c3_g1_i1;TR11448|c3_g1_i2;TR11448|c3_g1_i4;TR11448|c3_g1_i5;TR23482|c0_g1_i1;TR24798|c0_g2_i3;TR32773|c0_g1_i4;TR32773|c0_g1_i9;TR41255|c0_g1_i1;TR41255|c0_g1_i3
ko00460	8	Cyanoamino acid metabolism	TR10732|c0_g1_i1;TR10732|c0_g1_i2;TR10732|c0_g1_i3;TR10732|c0_g1_i4;TR12598|c1_g2_i6;TR12598|c1_g2_i7;TR19948|c0_g1_i2;TR40526|c0_g1_i9
ko00471	4	D-Glutamine and D-glutamate metabolism	TR12496|c0_g1_i1;TR12496|c0_g1_i3;TR12496|c0_g1_i4;TR12496|c0_g1_i7
ko00473	1	D-Alanine metabolism	TR12607|c14_g1_i2
ko00480	29	Glutathione metabolism	TR10771|c0_g1_i3;TR11473|c0_g1_i6;TR11746|c1_g1_i1;TR12205|c0_g1_i6;TR12249|c0_g1_i6;TR12310|c0_g1_i5;TR12631|c5_g1_i1;TR12631|c5_g1_i10;TR13355|c2_g5_i3;TR24505|c0_g1_i1;TR24505|c0_g1_i5;TR26328|c3_g2_i10;TR26328|c3_g2_i2;TR26328|c3_g2_i3;TR26328|c3_g2_i5;TR26328|c3_g2_i8;TR26328|c3_g2_i9;TR26374|c0_g1_i2;TR26422|c0_g4_i13;TR26604|c0_g1_i1;TR26604|c0_g1_i5;TR26604|c0_g1_i6;TR27111|c0_g1_i1;TR312…
ko00500	68	Starch and sucrose metabolism	TR10379|c0_g2_i1;TR10379|c0_g2_i3;TR10560|c0_g1_i1;TR10807|c0_g3_i2;TR11150|c1_g1_i1;TR12100|c6_g3_i9;TR12237|c2_g2_i1;TR12237|c2_g2_i20;TR12237|c2_g2_i22;TR12372|c0_g1_i1;TR12372|c0_g1_i3;TR12567|c2_g1_i1;TR12567|c2_g1_i4;TR12630|c10_g1_i11;TR12630|c10_g1_i13;TR12630|c10_g1_i6;TR12723|c0_g1_i3;TR12762|c1_g1_i9;TR136|c0_g1_i1;TR19378|c0_g3_i1;TR19732|c0_g2_i1;TR19924|c1_g2_i1;TR20327|c0_g2_i2;TR2…
ko00510	6	N-Glycan biosynthesis	TR11662|c1_g1_i2;TR11995|c1_g2_i2;TR13128|c4_g1_i1;TR21017|c0_g2_i1;TR24985|c0_g1_i1;TR37667|c0_g1_i12
ko00511	23	Other glycan degradation	TR10492|c0_g1_i4;TR11897|c1_g1_i1;TR11897|c1_g1_i13;TR11897|c1_g1_i14;TR11897|c1_g1_i9;TR12173|c0_g1_i3;TR12173|c0_g1_i5;TR12740|c7_g1_i11;TR12740|c7_g1_i14;TR12740|c7_g1_i5;TR12740|c7_g1_i6;TR26073|c0_g1_i10;TR26073|c0_g1_i12;TR26418|c1_g1_i9;TR26418|c1_g2_i1;TR38505|c0_g1_i11;TR38505|c0_g1_i13;TR38505|c0_g1_i18;TR38574|c0_g1_i1;TR38574|c0_g1_i2;TR38574|c0_g1_i3;TR38574|c0_g1_i4;TR40038|c0_g1_i3
ko00513	9	Various types of N-glycan biosynthesis	TR11662|c1_g1_i2;TR11995|c1_g2_i2;TR13128|c4_g1_i1;TR21017|c0_g2_i1;TR24985|c0_g1_i1;TR37667|c0_g1_i12;TR38505|c0_g1_i11;TR38505|c0_g1_i13;TR38505|c0_g1_i18
ko00514	23	Other types of O-glycan biosynthesis	TR10299|c0_g1_i11;TR10299|c0_g1_i12;TR10299|c0_g1_i4;TR10299|c0_g1_i8;TR10299|c0_g1_i9;TR11423|c0_g1_i1;TR11423|c0_g1_i11;TR11423|c0_g1_i5;TR24860|c0_g1_i2;TR25286|c0_g1_i1;TR25286|c0_g1_i3;TR26501|c1_g5_i10;TR26779|c3_g1_i5;TR26875|c1_g1_i13;TR26875|c1_g1_i18;TR31327|c3_g1_i3;TR31327|c3_g1_i5;TR32347|c3_g3_i1;TR38506|c0_g2_i15;TR38506|c0_g2_i2;TR38506|c0_g2_i6;TR38506|c0_g2_i9;TR7303|c0_g2_i1
ko00520	33	Amino sugar and nucleotide sugar metabolism	TR10379|c0_g2_i1;TR10379|c0_g2_i3;TR12908|c3_g1_i1;TR13203|c3_g3_i2;TR13203|c3_g3_i3;TR19715|c0_g1_i3;TR19715|c0_g1_i4;TR19797|c1_g1_i3;TR21160|c0_g1_i1;TR24452|c0_g1_i1;TR24452|c0_g1_i3;TR25555|c0_g1_i3;TR26660|c0_g1_i9;TR26702|c0_g1_i11;TR26702|c0_g1_i2;TR26702|c0_g1_i4;TR26702|c0_g1_i5;TR26702|c0_g1_i7;TR26717|c1_g1_i2;TR26717|c1_g1_i4;TR26766|c0_g1_i1;TR26766|c0_g1_i4;TR26766|c0_g1_i6;TR36601…
ko00523	1	Polyketide sugar unit biosynthesis	TR35393|c3_g1_i2
ko00531	26	Glycosaminoglycan degradation	TR10243|c0_g1_i2;TR10492|c0_g1_i4;TR11787|c0_g1_i4;TR11897|c1_g1_i1;TR11897|c1_g1_i13;TR11897|c1_g1_i14;TR11897|c1_g1_i9;TR12173|c0_g1_i3;TR12173|c0_g1_i5;TR12740|c7_g1_i11;TR12740|c7_g1_i14;TR12740|c7_g1_i5;TR12740|c7_g1_i6;TR26073|c0_g1_i10;TR26073|c0_g1_i12;TR26418|c1_g1_i9;TR26418|c1_g2_i1;TR26572|c0_g1_i7;TR38505|c0_g1_i11;TR38505|c0_g1_i13;TR38505|c0_g1_i18;TR38574|c0_g1_i1;TR38574|c0_g1_i2…
ko00540	4	Lipopolysaccharide biosynthesis	TR10132|c0_g1_i1;TR10132|c0_g1_i2;TR10623|c0_g2_i2;TR13415|c1_g1_i12
ko00561	9	Glycerolipid metabolism	TR11616|c0_g1_i7;TR13332|c2_g1_i11;TR13332|c2_g1_i16;TR26860|c1_g2_i2;TR32312|c1_g1_i3;TR34970|c0_g1_i3;TR34970|c0_g1_i6;TR40093|c1_g2_i1;TR6420|c0_g1_i1
ko00562	10	Inositol phosphate metabolism	TR12158|c2_g5_i15;TR12158|c2_g5_i21;TR12158|c2_g5_i4;TR13724|c1_g3_i3;TR24191|c0_g1_i1;TR24488|c0_g2_i1;TR24488|c0_g2_i2;TR33108|c3_g2_i3;TR33700|c0_g1_i26;TR35048|c0_g1_i1
ko00563	1	Glycosylphosphatidylinositol(GPI)-anchor biosynthesis	TR13683|c2_g2_i5
ko00564	17	Glycerophospholipid metabolism	TR10944|c0_g1_i4;TR10944|c0_g1_i5;TR10944|c0_g1_i9;TR11616|c0_g1_i7;TR12181|c1_g1_i10;TR12181|c1_g1_i9;TR13332|c2_g1_i11;TR13332|c2_g1_i16;TR24839|c0_g1_i1;TR25728|c0_g1_i16;TR25728|c0_g1_i18;TR34970|c0_g1_i3;TR34970|c0_g1_i6;TR39768|c0_g1_i2;TR7389|c0_g1_i1;TR7389|c0_g1_i2;TR8204|c0_g2_i1
ko00565	8	Ether lipid metabolism	TR10944|c0_g1_i4;TR10944|c0_g1_i5;TR10944|c0_g1_i9;TR25728|c0_g1_i16;TR25728|c0_g1_i18;TR7389|c0_g1_i1;TR7389|c0_g1_i2;TR8204|c0_g2_i1
ko00590	1	Arachidonic acid metabolism	TR40526|c0_g1_i9
ko00592	7	alpha-Linolenic acid metabolism	TR13373|c0_g1_i4;TR13373|c0_g1_i6;TR25328|c0_g2_i2;TR39828|c0_g1_i1;TR39828|c0_g1_i3;TR8109|c0_g2_i1;TR8615|c0_g1_i1
ko00600	22	Sphingolipid metabolism	TR10492|c0_g1_i4;TR11897|c1_g1_i1;TR11897|c1_g1_i13;TR11897|c1_g1_i14;TR11897|c1_g1_i9;TR12173|c0_g1_i3;TR12173|c0_g1_i5;TR12740|c7_g1_i11;TR12740|c7_g1_i14;TR12740|c7_g1_i5;TR12740|c7_g1_i6;TR20477|c0_g1_i6;TR26073|c0_g1_i10;TR26073|c0_g1_i12;TR26418|c1_g1_i9;TR26418|c1_g2_i1;TR32312|c1_g1_i3;TR38574|c0_g1_i1;TR38574|c0_g1_i2;TR38574|c0_g1_i3;TR38574|c0_g1_i4;TR40038|c0_g1_i3
ko00603	4	Glycosphingolipid biosynthesis - globo series	TR32312|c1_g1_i3;TR38505|c0_g1_i11;TR38505|c0_g1_i13;TR38505|c0_g1_i18
ko00604	23	Glycosphingolipid biosynthesis - ganglio series	TR10492|c0_g1_i4;TR11897|c1_g1_i1;TR11897|c1_g1_i13;TR11897|c1_g1_i14;TR11897|c1_g1_i9;TR12173|c0_g1_i3;TR12173|c0_g1_i5;TR12740|c7_g1_i11;TR12740|c7_g1_i14;TR12740|c7_g1_i5;TR12740|c7_g1_i6;TR26073|c0_g1_i10;TR26073|c0_g1_i12;TR26418|c1_g1_i9;TR26418|c1_g2_i1;TR38505|c0_g1_i11;TR38505|c0_g1_i13;TR38505|c0_g1_i18;TR38574|c0_g1_i1;TR38574|c0_g1_i2;TR38574|c0_g1_i3;TR38574|c0_g1_i4;TR40038|c0_g1_i3
ko00620	17	Pyruvate metabolism	TR10480|c0_g1_i1;TR10859|c2_g1_i1;TR10859|c3_g1_i3;TR13565|c1_g5_i9;TR19408|c0_g1_i5;TR19916|c0_g1_i2;TR22769|c0_g2_i1;TR22769|c0_g2_i2;TR24626|c0_g2_i2;TR25844|c0_g1_i13;TR25844|c0_g1_i8;TR26067|c0_g1_i8;TR26261|c0_g1_i3;TR36637|c1_g1_i1;TR36637|c1_g1_i3;TR40525|c1_g1_i4;TR4778|c0_g1_i3
ko00623	5	Toluene degradation	TR13373|c0_g1_i4;TR13373|c0_g1_i6;TR39828|c0_g1_i1;TR39828|c0_g1_i3;TR8109|c0_g2_i1
ko00627	5	Aminobenzoate degradation	TR13373|c0_g1_i4;TR13373|c0_g1_i6;TR39828|c0_g1_i1;TR39828|c0_g1_i3;TR8109|c0_g2_i1
ko00630	22	Glyoxylate and dicarboxylate metabolism	TR10480|c0_g1_i1;TR12598|c1_g2_i6;TR12598|c1_g2_i7;TR12866|c1_g1_i10;TR12866|c1_g1_i7;TR12936|c1_g3_i6;TR13462|c1_g1_i1;TR13462|c1_g1_i11;TR13462|c1_g1_i2;TR13462|c1_g1_i9;TR19408|c0_g1_i5;TR19948|c0_g1_i2;TR23217|c0_g1_i1;TR25280|c0_g1_i2;TR25280|c0_g1_i3;TR26250|c2_g2_i2;TR26250|c2_g2_i4;TR26261|c0_g1_i3;TR30598|c0_g1_i1;TR31896|c0_g1_i3;TR8861|c0_g2_i2;TR9880|c0_g1_i2
ko00640	18	Propanoate metabolism	TR11415|c0_g1_i4;TR12158|c2_g5_i15;TR12158|c2_g5_i21;TR12158|c2_g5_i4;TR12868|c5_g1_i6;TR13295|c0_g1_i1;TR13373|c0_g1_i4;TR13373|c0_g1_i6;TR19408|c0_g1_i5;TR25280|c0_g1_i2;TR25280|c0_g1_i3;TR26261|c0_g1_i3;TR32711|c0_g1_i4;TR39828|c0_g1_i1;TR39828|c0_g1_i3;TR8109|c0_g2_i1;TR9472|c0_g1_i6;TR9880|c0_g1_i2
ko00643	1	Styrene degradation	TR26802|c0_g1_i2
ko00650	7	Butanoate metabolism	TR13373|c0_g1_i4;TR13373|c0_g1_i6;TR33097|c0_g1_i7;TR38837|c0_g1_i1;TR39828|c0_g1_i1;TR39828|c0_g1_i3;TR8109|c0_g2_i1
ko00660	9	C5-Branched dibasic acid metabolism	TR11415|c0_g1_i4;TR12868|c5_g1_i6;TR13295|c0_g1_i1;TR21432|c0_g1_i1;TR25280|c0_g1_i2;TR25280|c0_g1_i3;TR32711|c0_g1_i4;TR38840|c0_g1_i1;TR9880|c0_g1_i2
ko00670	7	One carbon pool by folate	TR11888|c0_g1_i2;TR12598|c1_g2_i6;TR12598|c1_g2_i7;TR13020|c0_g1_i10;TR13020|c0_g1_i8;TR13547|c0_g2_i1;TR19948|c0_g1_i2
ko00680	22	Methane metabolism	TR10186|c0_g1_i1;TR10480|c0_g1_i1;TR10859|c2_g1_i1;TR10859|c3_g1_i3;TR12598|c1_g2_i6;TR12598|c1_g2_i7;TR14234|c0_g1_i1;TR19916|c0_g1_i2;TR19948|c0_g1_i2;TR24805|c0_g2_i3;TR26343|c0_g1_i11;TR26785|c0_g1_i5;TR31387|c0_g1_i1;TR31387|c1_g1_i3;TR31387|c1_g1_i4;TR31387|c1_g2_i4;TR32350|c1_g1_i2;TR34051|c0_g1_i2;TR36281|c0_g2_i1;TR38479|c1_g1_i9;TR8249|c0_g1_i2;TR8249|c0_g1_i3
ko00710	28	Carbon fixation in photosynthetic organisms	TR10480|c0_g1_i1;TR10859|c2_g1_i1;TR10859|c3_g1_i3;TR11998|c0_g2_i11;TR11998|c0_g2_i3;TR19916|c0_g1_i2;TR21910|c0_g1_i1;TR24191|c0_g1_i1;TR25100|c0_g2_i1;TR25100|c0_g2_i3;TR25100|c0_g2_i4;TR25165|c0_g2_i5;TR25603|c0_g1_i22;TR25844|c0_g1_i13;TR25844|c0_g1_i8;TR26118|c0_g1_i5;TR30598|c0_g1_i1;TR31387|c0_g1_i1;TR31387|c1_g1_i3;TR31387|c1_g1_i4;TR31387|c1_g2_i4;TR31896|c0_g1_i3;TR34344|c0_g1_i1;TR343…
ko00730	5	Thiamine metabolism	TR24571|c0_g1_i1;TR26909|c1_g1_i2;TR34634|c0_g1_i4;TR40544|c2_g1_i13;TR9236|c0_g1_i4
ko00740	10	Riboflavin metabolism	TR12120|c1_g1_i1;TR12120|c1_g1_i2;TR12120|c1_g1_i5;TR12120|c1_g1_i6;TR13335|c4_g4_i3;TR23606|c0_g1_i1;TR24787|c0_g1_i2;TR26849|c0_g1_i17;TR26849|c0_g1_i3;TR39768|c0_g1_i2
ko00750	9	Vitamin B6 metabolism	TR12496|c0_g1_i1;TR12496|c0_g1_i3;TR12496|c0_g1_i4;TR12496|c0_g1_i7;TR13065|c0_g3_i3;TR13065|c0_g3_i4;TR21329|c1_g1_i1;TR25725|c0_g1_i1;TR25725|c0_g1_i3
ko00760	4	Nicotinate and nicotinamide metabolism	TR10238|c0_g1_i2;TR11800|c0_g1_i3;TR19574|c0_g1_i2;TR25828|c0_g3_i9
ko00770	6	Pantothenate and CoA biosynthesis	TR12233|c0_g1_i11;TR12233|c0_g1_i4;TR12233|c0_g1_i8;TR25025|c0_g1_i4;TR26891|c1_g2_i4;TR26891|c1_g2_i8
ko00780	6	Biotin metabolism	TR12233|c0_g1_i11;TR12233|c0_g1_i4;TR12233|c0_g1_i8;TR25025|c0_g1_i4;TR37985|c0_g1_i1;TR37985|c0_g1_i2
ko00785	1	Lipoic acid metabolism	TR25025|c0_g1_i4
ko00790	9	Folate biosynthesis	TR11448|c1_g1_i1;TR11556|c0_g1_i4;TR11556|c0_g1_i5;TR13361|c2_g5_i1;TR26020|c0_g1_i12;TR26020|c0_g1_i8;TR35434|c1_g1_i2;TR38558|c1_g2_i26;TR9996|c0_g1_i2
ko00830	3	Retinol metabolism	TR26860|c1_g2_i2;TR40093|c1_g2_i1;TR6420|c0_g1_i1
ko00860	13	Porphyrin and chlorophyll metabolism	TR10641|c0_g1_i6;TR10888|c0_g1_i1;TR12456|c0_g1_i4;TR20600|c0_g1_i1;TR25132|c0_g1_i1;TR25132|c0_g1_i3;TR25181|c0_g1_i1;TR25181|c0_g1_i2;TR25181|c0_g1_i6;TR26778|c1_g2_i5;TR33729|c1_g1_i2;TR6096|c0_g1_i1;TR6096|c0_g3_i1
ko00900	9	Terpenoid backbone biosynthesis	TR11491|c1_g4_i1;TR12884|c2_g1_i2;TR13012|c5_g1_i11;TR13012|c6_g1_i1;TR20718|c0_g2_i1;TR26201|c0_g1_i1;TR26201|c0_g1_i7;TR26528|c1_g3_i1;TR40544|c2_g1_i13
ko00903	5	Limonene and pinene degradation	TR13373|c0_g1_i4;TR13373|c0_g1_i6;TR39828|c0_g1_i1;TR39828|c0_g1_i3;TR8109|c0_g2_i1
ko00908	2	Zeatin biosynthesis	TR12908|c3_g1_i1;TR4571|c0_g1_i1
ko00910	22	Nitrogen metabolism	TR10753|c0_g1_i1;TR12637|c0_g1_i16;TR12637|c0_g1_i6;TR12866|c1_g1_i10;TR12866|c1_g1_i7;TR12936|c1_g3_i6;TR26250|c2_g2_i2;TR26250|c2_g2_i4;TR33095|c0_g1_i1;TR33095|c0_g1_i5;TR33095|c0_g1_i6;TR33095|c0_g1_i7;TR33095|c0_g1_i9;TR33095|c0_g2_i1;TR33095|c0_g2_i4;TR33095|c0_g2_i6;TR39466|c0_g1_i3;TR39466|c0_g1_i5;TR39466|c0_g1_i8;TR40154|c2_g1_i1;TR40154|c2_g2_i8;TR6339|c0_g1_i1
ko00920	15	Sulfur metabolism	TR10483|c0_g1_i1;TR10732|c0_g1_i1;TR10732|c0_g1_i2;TR10732|c0_g1_i3;TR10732|c0_g1_i4;TR11448|c3_g1_i1;TR11448|c3_g1_i2;TR11448|c3_g1_i4;TR11448|c3_g1_i5;TR24798|c0_g2_i3;TR25321|c1_g2_i1;TR32773|c0_g1_i4;TR32773|c0_g1_i9;TR38014|c0_g1_i4;TR8310|c0_g1_i1
ko00930	5	Caprolactam degradation	TR13373|c0_g1_i4;TR13373|c0_g1_i6;TR39828|c0_g1_i1;TR39828|c0_g1_i3;TR8109|c0_g2_i1
ko00940	3	Phenylpropanoid biosynthesis	TR11473|c0_g1_i6;TR12249|c0_g1_i6;TR9913|c2_g2_i1
ko00950	8	Isoquinoline alkaloid biosynthesis	TR11155|c0_g2_i4;TR20830|c0_g2_i1;TR23203|c0_g1_i1;TR23203|c1_g1_i1;TR25165|c0_g2_i5;TR32360|c2_g1_i4;TR34344|c0_g1_i1;TR34344|c0_g1_i3
ko00960	4	Tropane, piperidine and pyridine alkaloid biosynthesis	TR11155|c0_g2_i4;TR25165|c0_g2_i5;TR34344|c0_g1_i1;TR34344|c0_g1_i3
ko00970	28	Aminoacyl-tRNA biosynthesis	TR10888|c0_g1_i1;TR11302|c0_g1_i1;TR12290|c0_g1_i1;TR12503|c0_g1_i2;TR13304|c1_g1_i10;TR13317|c0_g1_i10;TR13317|c0_g1_i11;TR13317|c0_g1_i5;TR13589|c0_g1_i1;TR13589|c0_g1_i11;TR23167|c0_g1_i2;TR23167|c0_g1_i3;TR24914|c0_g1_i3;TR26297|c2_g1_i1;TR26297|c2_g1_i10;TR26778|c1_g2_i5;TR26867|c1_g1_i6;TR26917|c0_g1_i2;TR26917|c0_g1_i4;TR26917|c0_g1_i5;TR32646|c0_g1_i2;TR33709|c2_g1_i5;TR36968|c0_g1_i1;TR3…
ko00980	1	Metabolism of xenobiotics by cytochrome P450	TR11746|c1_g1_i1
ko00982	1	Drug metabolism - cytochrome P450	TR11746|c1_g1_i1
ko00983	6	Drug metabolism - other enzymes	TR10823|c1_g2_i7;TR13208|c4_g1_i10;TR26314|c2_g1_i3;TR8912|c0_g1_i2;TR8912|c0_g2_i2;TR9021|c0_g2_i1
ko01040	16	Biosynthesis of unsaturated fatty acids	TR11724|c0_g1_i4;TR13373|c0_g1_i4;TR13373|c0_g1_i6;TR25328|c0_g2_i2;TR25497|c0_g1_i1;TR32601|c0_g2_i1;TR37808|c0_g1_i2;TR38447|c0_g1_i1;TR39828|c0_g1_i1;TR39828|c0_g1_i3;TR6363|c0_g1_i1;TR6709|c0_g1_i1;TR7822|c1_g2_i2;TR7822|c1_g2_i3;TR8109|c0_g2_i1;TR8615|c0_g1_i1
ko01055	1	Biosynthesis of vancomycin group antibiotics	TR35393|c3_g1_i2
ko01501	3	beta-Lactam resistance	TR38505|c0_g1_i11;TR38505|c0_g1_i13;TR38505|c0_g1_i18
ko01502	8	Vancomycin resistance	TR11670|c0_g1_i13;TR11670|c0_g1_i14;TR11670|c0_g1_i15;TR11670|c0_g1_i19;TR12607|c14_g1_i2;TR25834|c0_g1_i12;TR25834|c0_g1_i19;TR35438|c0_g1_i1
ko02020	7	Two-component system	TR12866|c1_g1_i10;TR12866|c1_g1_i7;TR12936|c1_g3_i6;TR26250|c2_g2_i2;TR26250|c2_g2_i4;TR26832|c1_g1_i2;TR4248|c0_g1_i1
ko03008	7	Ribosome biogenesis in eukaryotes	TR10049|c0_g1_i1;TR11234|c0_g1_i4;TR12516|c1_g4_i2;TR12516|c1_g4_i3;TR26173|c0_g1_i3;TR26602|c0_g1_i1;TR7720|c0_g1_i4
ko03018	6	RNA degradation	TR14234|c0_g1_i1;TR26343|c0_g1_i11;TR26785|c0_g1_i5;TR32350|c1_g1_i2;TR34051|c0_g1_i2;TR38479|c1_g1_i9
ko03020	12	RNA polymerase	TR11544|c0_g1_i6;TR13186|c3_g1_i6;TR13246|c5_g2_i3;TR13246|c5_g2_i7;TR13246|c5_g2_i8;TR24789|c0_g1_i2;TR33742|c3_g1_i2;TR38041|c0_g1_i10;TR3931|c0_g1_i3;TR6877|c0_g1_i3;TR7494|c1_g1_i1;TR8734|c0_g1_i1
ko03030	7	DNA replication	TR13459|c0_g1_i2;TR13708|c5_g1_i3;TR13722|c1_g1_i3;TR32307|c0_g2_i1;TR32307|c0_g2_i4;TR33155|c2_g2_i1;TR40495|c5_g2_i7
ko03320	7	PPAR signaling pathway	TR13373|c0_g1_i4;TR13373|c0_g1_i6;TR25328|c0_g2_i2;TR39828|c0_g1_i1;TR39828|c0_g1_i3;TR8109|c0_g2_i1;TR8615|c0_g1_i1
ko03410	7	Base excision repair	TR13459|c0_g1_i2;TR13708|c5_g1_i3;TR13722|c1_g1_i3;TR32307|c0_g2_i1;TR32307|c0_g2_i4;TR33155|c2_g2_i1;TR40495|c5_g2_i7
ko03420	7	Nucleotide excision repair	TR13459|c0_g1_i2;TR13708|c5_g1_i3;TR13722|c1_g1_i3;TR32307|c0_g2_i1;TR32307|c0_g2_i4;TR33155|c2_g2_i1;TR40495|c5_g2_i7
ko03430	7	Mismatch repair	TR13459|c0_g1_i2;TR13708|c5_g1_i3;TR13722|c1_g1_i3;TR32307|c0_g2_i1;TR32307|c0_g2_i4;TR33155|c2_g2_i1;TR40495|c5_g2_i7
ko03440	7	Homologous recombination	TR13459|c0_g1_i2;TR13708|c5_g1_i3;TR13722|c1_g1_i3;TR32307|c0_g2_i1;TR32307|c0_g2_i4;TR33155|c2_g2_i1;TR40495|c5_g2_i7
ko03450	7	Non-homologous end-joining	TR13459|c0_g1_i2;TR13708|c5_g1_i3;TR13722|c1_g1_i3;TR32307|c0_g2_i1;TR32307|c0_g2_i4;TR33155|c2_g2_i1;TR40495|c5_g2_i7
ko03460	7	Fanconi anemia pathway	TR13459|c0_g1_i2;TR13708|c5_g1_i3;TR13722|c1_g1_i3;TR32307|c0_g2_i1;TR32307|c0_g2_i4;TR33155|c2_g2_i1;TR40495|c5_g2_i7
ko04014	10	Ras signaling pathway	TR10944|c0_g1_i4;TR10944|c0_g1_i5;TR10944|c0_g1_i9;TR24488|c0_g2_i1;TR24488|c0_g2_i2;TR25728|c0_g1_i16;TR25728|c0_g1_i18;TR7389|c0_g1_i1;TR7389|c0_g1_i2;TR8204|c0_g2_i1
ko04015	2	Rap1 signaling pathway	TR24488|c0_g2_i1;TR24488|c0_g2_i2
ko04020	2	Calcium signaling pathway	TR24488|c0_g2_i1;TR24488|c0_g2_i2
ko04022	2	cGMP-PKG signaling pathway	TR24488|c0_g2_i1;TR24488|c0_g2_i2
ko04024	12	cAMP signaling pathway	TR10944|c0_g1_i4;TR10944|c0_g1_i5;TR10944|c0_g1_i9;TR24488|c0_g2_i1;TR24488|c0_g2_i2;TR25328|c0_g2_i2;TR25728|c0_g1_i16;TR25728|c0_g1_i18;TR7389|c0_g1_i1;TR7389|c0_g1_i2;TR8204|c0_g2_i1;TR8615|c0_g1_i1
ko04062	2	Chemokine signaling pathway	TR24488|c0_g2_i1;TR24488|c0_g2_i2
ko04064	7	NF-kappa B signaling pathway	TR12800|c1_g1_i3;TR24488|c0_g2_i1;TR24488|c0_g2_i2;TR26502|c0_g1_i4;TR26502|c0_g2_i2;TR26647|c0_g1_i3;TR26647|c0_g1_i4
ko04066	9	HIF-1 signaling pathway	TR24452|c0_g1_i1;TR24452|c0_g1_i3;TR24488|c0_g2_i1;TR24488|c0_g2_i2;TR24626|c0_g2_i2;TR34051|c0_g1_i2;TR38479|c1_g1_i9;TR40029|c0_g1_i1;TR40029|c0_g1_i2
ko04068	5	FoxO signaling pathway	TR12623|c0_g1_i8;TR13462|c1_g1_i1;TR13462|c1_g1_i11;TR13462|c1_g1_i2;TR13462|c1_g1_i9
ko04070	10	Phosphatidylinositol signaling system	TR11616|c0_g1_i7;TR13332|c2_g1_i11;TR13332|c2_g1_i16;TR13724|c1_g3_i3;TR24488|c0_g2_i1;TR24488|c0_g2_i2;TR33108|c3_g2_i3;TR34970|c0_g1_i3;TR34970|c0_g1_i6;TR35048|c0_g1_i1
ko04071	11	Sphingolipid signaling pathway	TR10944|c0_g1_i4;TR10944|c0_g1_i5;TR10944|c0_g1_i9;TR20477|c0_g1_i6;TR24488|c0_g2_i1;TR24488|c0_g2_i2;TR25728|c0_g1_i16;TR25728|c0_g1_i18;TR7389|c0_g1_i1;TR7389|c0_g1_i2;TR8204|c0_g2_i1
ko04122	5	Sulfur relay system	TR11448|c1_g1_i1;TR11473|c0_g1_i6;TR12249|c0_g1_i6;TR13361|c2_g5_i1;TR9913|c2_g2_i1
ko04141	3	Protein processing in endoplasmic reticulum	TR11662|c1_g1_i2;TR13128|c4_g1_i1;TR24985|c0_g1_i1
ko04142	30	Lysosome	TR10243|c0_g1_i2;TR10492|c0_g1_i4;TR11787|c0_g1_i4;TR11897|c1_g1_i1;TR11897|c1_g1_i13;TR11897|c1_g1_i14;TR11897|c1_g1_i9;TR12173|c0_g1_i3;TR12173|c0_g1_i5;TR12740|c7_g1_i11;TR12740|c7_g1_i14;TR12740|c7_g1_i5;TR12740|c7_g1_i6;TR20477|c0_g1_i6;TR26073|c0_g1_i10;TR26073|c0_g1_i12;TR26418|c1_g1_i9;TR26418|c1_g2_i1;TR26572|c0_g1_i7;TR32312|c1_g1_i3;TR32984|c0_g2_i7;TR38505|c0_g1_i11;TR38505|c0_g1_i13;…
ko04146	22	Peroxisome	TR10238|c0_g1_i2;TR11473|c0_g1_i6;TR11746|c1_g1_i1;TR12249|c0_g1_i6;TR12310|c0_g1_i5;TR13373|c0_g1_i4;TR13373|c0_g1_i6;TR13462|c1_g1_i1;TR13462|c1_g1_i11;TR13462|c1_g1_i2;TR13462|c1_g1_i9;TR20718|c0_g2_i1;TR25328|c0_g2_i2;TR26604|c0_g1_i1;TR26604|c0_g1_i5;TR26604|c0_g1_i6;TR39828|c0_g1_i1;TR39828|c0_g1_i3;TR8109|c0_g2_i1;TR8615|c0_g1_i1;TR9472|c0_g1_i6;TR9913|c2_g2_i1
ko04152	10	AMPK signaling pathway	TR13012|c5_g1_i11;TR13012|c6_g1_i1;TR14234|c0_g1_i1;TR19408|c0_g1_i5;TR26261|c0_g1_i3;TR26343|c0_g1_i11;TR26528|c1_g3_i1;TR26785|c0_g1_i5;TR32350|c1_g1_i2;TR9472|c0_g1_i6
ko04370	2	VEGF signaling pathway	TR24488|c0_g2_i1;TR24488|c0_g2_i2
ko04530	1	Tight junction	TR12623|c0_g1_i8
ko04540	2	Gap junction	TR24488|c0_g2_i1;TR24488|c0_g2_i2
ko04611	2	Platelet activation	TR24488|c0_g2_i1;TR24488|c0_g2_i2
ko04622	5	RIG-I-like receptor signaling pathway	TR12800|c1_g1_i3;TR26502|c0_g1_i4;TR26502|c0_g2_i2;TR26647|c0_g1_i3;TR26647|c0_g1_i4
ko04623	21	Cytosolic DNA-sensing pathway	TR10771|c0_g1_i3;TR11544|c0_g1_i6;TR12205|c0_g1_i6;TR12800|c1_g1_i3;TR13186|c3_g1_i6;TR13246|c5_g2_i3;TR13246|c5_g2_i7;TR13246|c5_g2_i8;TR13355|c2_g5_i3;TR24789|c0_g1_i2;TR26374|c0_g1_i2;TR26502|c0_g1_i4;TR26502|c0_g2_i2;TR26647|c0_g1_i3;TR26647|c0_g1_i4;TR33742|c3_g1_i2;TR38041|c0_g1_i10;TR3931|c0_g1_i3;TR6877|c0_g1_i3;TR7494|c1_g1_i1;TR8734|c0_g1_i1
ko04626	1	Plant-pathogen interaction	TR25497|c0_g1_i1

## Sheet: 3D
KEGG Map	N° DE Transcripts	Description	DE Transcripts
ko00010	32	Glycolysis / Gluconeogenesis	TR10186|c0_g1_i1;TR11294|c1_g1_i3;TR11998|c0_g2_i1;TR12580|c2_g1_i1;TR12580|c2_g1_i7;TR12580|c2_g4_i2;TR12580|c2_g4_i3;TR13076|c0_g1_i1;TR24452|c0_g1_i3;TR24626|c0_g2_i2;TR24805|c0_g2_i1;TR26118|c0_g1_i5;TR26118|c0_g1_i8;TR26118|c0_g3_i2;TR26343|c0_g1_i11;TR26343|c0_g1_i9;TR26660|c0_g1_i3;TR26660|c0_g1_i7;TR33641|c3_g1_i4;TR36601|c0_g1_i2;TR36601|c0_g1_i4;TR36637|c1_g1_i1;TR38461|c0_g1_i3;TR38461…
ko00020	18	Citrate cycle (TCA cycle)	TR10480|c0_g1_i1;TR22653|c0_g1_i1;TR22769|c0_g1_i1;TR22769|c0_g2_i1;TR22769|c0_g2_i2;TR24626|c0_g2_i2;TR25280|c0_g1_i1;TR25280|c0_g1_i3;TR26504|c0_g1_i1;TR26581|c0_g1_i4;TR26604|c0_g1_i14;TR26604|c0_g1_i15;TR26604|c0_g1_i6;TR32950|c0_g1_i1;TR32950|c0_g1_i5;TR32950|c0_g1_i7;TR40525|c1_g1_i14;TR9880|c0_g1_i2
ko00030	19	Pentose phosphate pathway	TR21910|c0_g1_i1;TR24396|c0_g1_i2;TR25100|c0_g2_i2;TR25603|c0_g1_i22;TR26343|c0_g1_i11;TR26343|c0_g1_i9;TR26660|c0_g1_i3;TR26660|c0_g1_i7;TR27111|c0_g1_i1;TR31284|c0_g4_i1;TR36601|c0_g1_i2;TR36601|c0_g1_i4;TR37099|c0_g1_i5;TR38461|c0_g1_i3;TR38461|c0_g1_i6;TR41251|c0_g1_i12;TR41251|c0_g1_i16;TR8249|c0_g1_i2;TR8249|c0_g2_i1
ko00040	19	Pentose and glucuronate interconversions	TR12762|c1_g1_i6;TR12762|c1_g1_i9;TR19378|c0_g3_i1;TR19732|c0_g2_i1;TR20747|c0_g1_i1;TR22692|c0_g1_i2;TR24019|c0_g2_i1;TR24050|c0_g1_i1;TR25100|c0_g2_i2;TR26005|c0_g3_i2;TR29988|c0_g1_i1;TR33273|c0_g1_i1;TR34059|c0_g1_i2;TR37099|c0_g1_i5;TR42922|c0_g1_i1;TR7622|c0_g1_i1;TR7827|c0_g1_i1;TR7827|c0_g1_i2;TR8422|c1_g2_i1
ko00051	18	Fructose and mannose metabolism	TR11294|c1_g1_i3;TR21910|c0_g1_i1;TR24452|c0_g1_i3;TR25603|c0_g1_i22;TR26343|c0_g1_i11;TR26343|c0_g1_i9;TR26660|c0_g1_i3;TR26660|c0_g1_i7;TR36601|c0_g1_i2;TR36601|c0_g1_i4;TR38461|c0_g1_i3;TR38461|c0_g1_i6;TR40029|c0_g1_i1;TR40029|c0_g1_i2;TR41251|c0_g1_i12;TR41251|c0_g1_i16;TR8249|c0_g1_i2;TR8249|c0_g2_i1
ko00052	39	Galactose metabolism	TR10492|c0_g1_i2;TR10523|c0_g2_i3;TR10523|c0_g2_i8;TR11897|c1_g1_i13;TR11897|c1_g1_i14;TR11897|c1_g1_i4;TR12173|c0_g1_i7;TR12740|c7_g1_i11;TR12740|c7_g1_i14;TR12740|c7_g1_i3;TR12740|c7_g1_i4;TR12740|c7_g1_i9;TR13345|c4_g1_i3;TR24452|c0_g1_i3;TR24967|c0_g2_i1;TR26073|c0_g1_i10;TR26343|c0_g1_i11;TR26343|c0_g1_i9;TR26390|c0_g2_i5;TR26418|c1_g1_i8;TR26418|c1_g1_i9;TR26653|c1_g2_i4;TR32312|c1_g1_i3;TR…
ko00053	4	Ascorbate and aldarate metabolism	TR33700|c0_g1_i20;TR34059|c0_g1_i2;TR7827|c0_g1_i1;TR7827|c0_g1_i2
ko00061	4	Fatty acid biosynthesis	TR26261|c0_g1_i3;TR26664|c0_g1_i5;TR37808|c0_g1_i2;TR7822|c1_g2_i2
ko00062	7	Fatty acid elongation	TR21340|c0_g2_i1;TR32984|c0_g1_i1;TR37808|c0_g1_i2;TR39828|c0_g1_i1;TR39828|c0_g1_i4;TR7822|c1_g2_i2;TR9906|c0_g2_i4
ko00071	2	Fatty acid degradation	TR39828|c0_g1_i1;TR39828|c0_g1_i4
ko00073	5	Cutin, suberine and wax biosynthesis	TR24290|c0_g1_i1;TR24290|c0_g1_i2;TR26139|c0_g1_i5;TR38972|c0_g2_i1;TR40469|c0_g1_i1
ko00130	3	Ubiquinone and other terpenoid-quinone biosynthesis	TR33093|c3_g1_i2;TR33093|c3_g1_i4;TR37139|c0_g1_i7
ko00190	8	Oxidative phosphorylation	TR12454|c1_g1_i7;TR26060|c0_g1_i2;TR26502|c0_g1_i5;TR26502|c0_g2_i2;TR26647|c0_g1_i3;TR2859|c0_g2_i1;TR35675|c0_g3_i1;TR4248|c0_g1_i1
ko00195	3	Photosynthesis	TR26502|c0_g1_i5;TR26502|c0_g2_i2;TR26647|c0_g1_i3
ko00220	9	Arginine biosynthesis	TR10469|c0_g2_i3;TR12496|c0_g1_i4;TR12866|c1_g1_i8;TR12936|c1_g3_i4;TR13224|c0_g2_i6;TR25165|c0_g2_i2;TR33102|c1_g2_i2;TR34344|c0_g1_i3;TR6823|c0_g1_i1
ko00230	59	Purine metabolism	TR10049|c0_g1_i1;TR10049|c0_g1_i2;TR10469|c0_g2_i3;TR11150|c1_g2_i2;TR11234|c0_g1_i4;TR11448|c3_g1_i1;TR11448|c3_g1_i2;TR11448|c3_g1_i4;TR11448|c3_g1_i5;TR11448|c3_g1_i6;TR11568|c0_g1_i6;TR12205|c0_g1_i12;TR12423|c0_g2_i2;TR12423|c0_g2_i6;TR12516|c1_g4_i2;TR12650|c0_g1_i2;TR13054|c0_g1_i1;TR13054|c0_g1_i7;TR13076|c0_g1_i1;TR13246|c5_g2_i1;TR13708|c5_g1_i2;TR13708|c5_g1_i3;TR13722|c1_g1_i1;TR20383…
ko00240	44	Caffeine metabolism	TR10049|c0_g1_i1;TR10049|c0_g1_i2;TR10491|c0_g1_i1;TR10970|c0_g1_i1;TR11150|c1_g2_i2;TR11234|c0_g1_i4;TR11278|c1_g2_i2;TR11946|c2_g1_i3;TR12205|c0_g1_i12;TR12516|c1_g4_i2;TR12650|c0_g1_i2;TR12844|c0_g2_i1;TR13246|c5_g2_i1;TR13708|c5_g1_i2;TR13708|c5_g1_i3;TR13722|c1_g1_i1;TR24789|c0_g1_i4;TR25650|c1_g1_i4;TR25828|c0_g3_i12;TR25828|c0_g3_i3;TR25828|c0_g3_i7;TR25828|c0_g3_i9;TR26173|c0_g1_i16;TR263…
ko00250	11	Pyrimidine metabolism	TR11946|c2_g1_i3;TR12496|c0_g1_i4;TR12844|c0_g2_i1;TR12866|c1_g1_i8;TR12936|c1_g3_i4;TR13054|c0_g1_i1;TR13054|c0_g1_i7;TR13224|c0_g2_i6;TR25165|c0_g2_i2;TR33102|c1_g2_i2;TR34344|c0_g1_i3
ko00253	2	Alanine, aspartate and glutamate metabolism	TR26261|c0_g1_i3;TR26664|c0_g1_i5
ko00260	11	Tetracycline biosynthesis	TR10186|c0_g1_i1;TR10884|c0_g1_i6;TR11155|c0_g1_i2;TR11155|c0_g2_i4;TR12598|c1_g2_i5;TR12598|c1_g2_i8;TR12598|c1_g2_i9;TR23217|c0_g1_i1;TR24805|c0_g2_i1;TR25845|c0_g1_i5;TR26994|c5_g1_i9
ko00270	20	Glycine, serine and threonine metabolism	TR10480|c0_g1_i1;TR10728|c0_g1_i1;TR10728|c0_g1_i2;TR10732|c0_g1_i1;TR10732|c0_g1_i2;TR10732|c0_g1_i3;TR10732|c0_g1_i4;TR10922|c0_g1_i6;TR11773|c0_g1_i2;TR24335|c0_g2_i1;TR24335|c0_g2_i2;TR24335|c0_g4_i1;TR25165|c0_g2_i2;TR25321|c1_g2_i1;TR25845|c0_g1_i5;TR26581|c0_g1_i4;TR34344|c0_g1_i3;TR39441|c0_g1_i4;TR41255|c0_g1_i3;TR8310|c0_g1_i1
ko00280	7	Cysteine and methionine metabolism	TR12158|c2_g3_i3;TR12158|c2_g3_i6;TR12158|c2_g6_i7;TR26261|c0_g1_i3;TR26664|c0_g1_i5;TR39828|c0_g1_i1;TR39828|c0_g1_i4
ko00281	2	Valine, leucine and isoleucine degradation	TR39828|c0_g1_i1;TR39828|c0_g1_i4
ko00290	8	Geraniol degradation	TR13565|c1_g5_i1;TR13565|c1_g5_i9;TR25280|c0_g1_i1;TR25280|c0_g1_i3;TR25845|c0_g1_i5;TR38840|c0_g1_i1;TR38840|c0_g2_i1;TR9880|c0_g1_i2
ko00300	6	Valine, leucine and isoleucine biosynthesis	TR33662|c3_g1_i3;TR33662|c3_g1_i4;TR33662|c3_g1_i5;TR33662|c3_g1_i7;TR37144|c0_g1_i3;TR37144|c0_g1_i6
ko00310	6	Lysine biosynthesis	TR12623|c0_g1_i1;TR24778|c0_g1_i4;TR26504|c0_g1_i1;TR33104|c1_g2_i2;TR39828|c0_g1_i1;TR39828|c0_g1_i4
ko00330	7	Lysine degradation	TR12631|c5_g1_i7;TR24335|c0_g2_i1;TR24335|c0_g2_i2;TR24335|c0_g4_i1;TR25165|c0_g2_i2;TR25362|c0_g1_i4;TR34344|c0_g1_i3
ko00340	3	Arginine and proline metabolism	TR25733|c0_g1_i2;TR9430|c0_g1_i1;TR9937|c0_g1_i1
ko00350	8	Histidine metabolism	TR11155|c0_g1_i2;TR11155|c0_g2_i4;TR23203|c0_g1_i1;TR23203|c1_g1_i1;TR25165|c0_g2_i2;TR26802|c0_g1_i1;TR32360|c2_g1_i4;TR34344|c0_g1_i3
ko00360	7	Tyrosine metabolism	TR11155|c0_g1_i2;TR11155|c0_g2_i4;TR25165|c0_g2_i2;TR34344|c0_g1_i3;TR34647|c0_g2_i1;TR39828|c0_g1_i1;TR39828|c0_g1_i4
ko00362	2	Phenylalanine metabolism	TR39828|c0_g1_i1;TR39828|c0_g1_i4
ko00380	4	Benzoate degradation	TR26504|c0_g1_i1;TR39828|c0_g1_i1;TR39828|c0_g1_i4;TR8861|c0_g2_i2
ko00400	29	Tryptophan metabolism	TR10290|c0_g1_i1;TR11706|c0_g2_i10;TR11706|c0_g2_i13;TR12583|c0_g4_i1;TR12721|c0_g1_i12;TR12721|c0_g1_i4;TR19761|c0_g1_i2;TR19761|c0_g2_i1;TR21244|c0_g1_i4;TR24365|c1_g1_i8;TR25092|c0_g2_i4;TR25165|c0_g2_i2;TR25883|c0_g1_i8;TR26017|c0_g1_i17;TR34344|c0_g1_i3;TR35427|c1_g1_i11;TR35427|c1_g1_i17;TR35427|c1_g1_i18;TR35427|c1_g1_i20;TR35427|c1_g1_i21;TR35427|c1_g1_i22;TR35427|c1_g1_i27;TR35427|c1_g1_…
ko00410	7	Phenylalanine, tyrosine and tryptophan biosynthesis	TR11155|c0_g1_i2;TR11155|c0_g2_i4;TR12158|c2_g3_i3;TR12158|c2_g3_i6;TR12158|c2_g6_i7;TR39828|c0_g1_i1;TR39828|c0_g1_i4
ko00430	1	beta-Alanine metabolism	TR40526|c0_g1_i13
ko00450	10	Taurine and hypotaurine metabolism	TR11448|c3_g1_i1;TR11448|c3_g1_i2;TR11448|c3_g1_i4;TR11448|c3_g1_i5;TR11448|c3_g1_i6;TR11773|c0_g1_i2;TR24798|c0_g1_i1;TR24798|c0_g2_i3;TR24798|c0_g2_i4;TR41255|c0_g1_i3
ko00460	9	Selenocompound metabolism	TR10732|c0_g1_i1;TR10732|c0_g1_i2;TR10732|c0_g1_i3;TR10732|c0_g1_i4;TR12598|c1_g2_i5;TR12598|c1_g2_i8;TR12598|c1_g2_i9;TR26994|c5_g1_i9;TR40526|c0_g1_i13
ko00471	1	Cyanoamino acid metabolism	TR12496|c0_g1_i4
ko00473	2	D-Glutamine and D-glutamate metabolism	TR12607|c14_g1_i4;TR12607|c14_g1_i5
ko00480	17	D-Alanine metabolism	TR11746|c1_g1_i1;TR11746|c1_g1_i7;TR12205|c0_g1_i12;TR12631|c5_g1_i7;TR26328|c3_g2_i9;TR26422|c0_g4_i13;TR26422|c0_g4_i14;TR26604|c0_g1_i14;TR26604|c0_g1_i15;TR26604|c0_g1_i6;TR27111|c0_g1_i1;TR31284|c0_g4_i1;TR32950|c0_g1_i1;TR32950|c0_g1_i5;TR32950|c0_g1_i7;TR34647|c0_g2_i1;TR40526|c0_g1_i13
ko00500	79	Glutathione metabolism	TR10560|c0_g1_i1;TR10807|c0_g3_i2;TR11725|c0_g1_i10;TR11725|c0_g1_i19;TR11725|c0_g1_i6;TR11725|c0_g1_i9;TR12237|c2_g2_i6;TR12384|c1_g2_i2;TR12567|c2_g1_i12;TR12574|c1_g4_i8;TR12600|c0_g1_i1;TR12630|c10_g1_i13;TR12762|c1_g1_i6;TR12762|c1_g1_i9;TR19335|c0_g1_i1;TR19378|c0_g3_i1;TR19732|c0_g2_i1;TR20327|c0_g2_i2;TR20592|c1_g1_i1;TR20747|c0_g1_i1;TR22692|c0_g1_i2;TR23239|c0_g2_i1;TR23741|c0_g1_i1;TR2…
ko00510	2	Starch and sucrose metabolism	TR34686|c0_g1_i1;TR37667|c0_g1_i2
ko00511	24	N-Glycan biosynthesis	TR10492|c0_g1_i2;TR11897|c1_g1_i13;TR11897|c1_g1_i14;TR11897|c1_g1_i4;TR12173|c0_g1_i7;TR12740|c7_g1_i11;TR12740|c7_g1_i14;TR12740|c7_g1_i3;TR12740|c7_g1_i4;TR12740|c7_g1_i9;TR13345|c4_g1_i3;TR26073|c0_g1_i10;TR26390|c0_g2_i5;TR26418|c1_g1_i8;TR26418|c1_g1_i9;TR38505|c0_g1_i14;TR38505|c0_g1_i16;TR38505|c0_g1_i5;TR38574|c0_g1_i10;TR38574|c0_g1_i2;TR38574|c0_g1_i3;TR38574|c0_g1_i4;TR40470|c3_g5_i1;…
ko00513	4	Other glycan degradation	TR37667|c0_g1_i2;TR38505|c0_g1_i14;TR38505|c0_g1_i16;TR38505|c0_g1_i5
ko00514	17	Various types of N-glycan biosynthesis	TR10299|c0_g1_i11;TR10299|c0_g1_i2;TR10299|c0_g1_i3;TR10299|c0_g1_i4;TR10299|c0_g1_i7;TR10299|c0_g1_i9;TR11423|c0_g1_i1;TR11423|c0_g1_i12;TR11423|c0_g1_i14;TR24730|c0_g1_i2;TR24730|c0_g1_i4;TR26501|c1_g5_i19;TR26779|c3_g1_i6;TR26779|c3_g1_i8;TR31327|c3_g1_i5;TR38506|c0_g2_i12;TR38506|c0_g2_i9
ko00520	29	Other types of O-glycan biosynthesis	TR10523|c0_g2_i3;TR10523|c0_g2_i8;TR12908|c3_g1_i1;TR13203|c3_g3_i2;TR13203|c3_g3_i3;TR19715|c0_g1_i1;TR23883|c1_g2_i2;TR24452|c0_g1_i3;TR25195|c0_g1_i6;TR25555|c0_g1_i3;TR25555|c0_g1_i5;TR26660|c0_g1_i3;TR26660|c0_g1_i7;TR26766|c0_g1_i1;TR2789|c0_g1_i1;TR33490|c0_g2_i1;TR34059|c0_g1_i2;TR36601|c0_g1_i2;TR36601|c0_g1_i4;TR38505|c0_g1_i14;TR38505|c0_g1_i16;TR38505|c0_g1_i5;TR39092|c0_g1_i13;TR4002…
ko00523	2	Amino sugar and nucleotide sugar metabolism	TR2846|c0_g1_i1;TR35393|c3_g1_i2
ko00531	26	Polyketide sugar unit biosynthesis	TR10492|c0_g1_i2;TR11897|c1_g1_i13;TR11897|c1_g1_i14;TR11897|c1_g1_i4;TR12173|c0_g1_i7;TR12740|c7_g1_i11;TR12740|c7_g1_i14;TR12740|c7_g1_i3;TR12740|c7_g1_i4;TR12740|c7_g1_i9;TR13345|c4_g1_i3;TR26073|c0_g1_i10;TR26390|c0_g2_i5;TR26418|c1_g1_i8;TR26418|c1_g1_i9;TR26572|c0_g1_i7;TR38505|c0_g1_i14;TR38505|c0_g1_i16;TR38505|c0_g1_i5;TR38574|c0_g1_i10;TR38574|c0_g1_i2;TR38574|c0_g1_i3;TR38574|c0_g1_i4;…
ko00540	3	Glycosaminoglycan degradation	TR10623|c0_g2_i6;TR13415|c1_g1_i14;TR41148|c0_g1_i5
ko00561	9	Lipopolysaccharide biosynthesis	TR11616|c0_g1_i2;TR13332|c2_g1_i11;TR26139|c0_g1_i5;TR32312|c1_g1_i3;TR34970|c0_g1_i3;TR34970|c0_g1_i5;TR39472|c0_g4_i7;TR40469|c0_g1_i1;TR5173|c0_g1_i1
ko00562	13	Glycerolipid metabolism	TR10962|c1_g1_i1;TR10962|c1_g1_i2;TR10962|c1_g1_i3;TR11294|c1_g1_i3;TR12158|c2_g3_i3;TR12158|c2_g3_i6;TR12158|c2_g6_i7;TR24488|c0_g2_i1;TR24488|c0_g2_i2;TR24488|c0_g2_i3;TR33700|c0_g1_i20;TR33708|c1_g1_i1;TR35048|c0_g1_i1
ko00563	2	Inositol phosphate metabolism	TR12697|c2_g5_i1;TR13683|c2_g2_i5
ko00564	19	Glycosylphosphatidylinositol(GPI)-anchor biosynthesis	TR10944|c0_g1_i1;TR11072|c0_g1_i2;TR11616|c0_g1_i2;TR12181|c1_g1_i10;TR13206|c0_g1_i1;TR13206|c0_g1_i6;TR13332|c2_g1_i11;TR24839|c0_g1_i1;TR25728|c0_g1_i10;TR25728|c0_g1_i12;TR26224|c0_g1_i10;TR26224|c0_g1_i6;TR26807|c0_g1_i1;TR26807|c0_g1_i10;TR34970|c0_g1_i3;TR34970|c0_g1_i5;TR39472|c0_g4_i7;TR7389|c0_g1_i3;TR7389|c0_g1_i4
ko00565	7	Glycerophospholipid metabolism	TR10944|c0_g1_i1;TR11072|c0_g1_i2;TR25728|c0_g1_i10;TR25728|c0_g1_i12;TR39472|c0_g4_i7;TR7389|c0_g1_i3;TR7389|c0_g1_i4
ko00590	1	Ether lipid metabolism	TR40526|c0_g1_i13
ko00592	4	Arachidonic acid metabolism	TR23846|c0_g2_i2;TR26016|c0_g1_i5;TR39828|c0_g1_i1;TR39828|c0_g1_i4
ko00600	26	alpha-Linolenic acid metabolism	TR10492|c0_g1_i2;TR11897|c1_g1_i13;TR11897|c1_g1_i14;TR11897|c1_g1_i4;TR12173|c0_g1_i7;TR12740|c7_g1_i11;TR12740|c7_g1_i14;TR12740|c7_g1_i3;TR12740|c7_g1_i4;TR12740|c7_g1_i9;TR13345|c4_g1_i3;TR20477|c0_g1_i4;TR20477|c0_g1_i6;TR23633|c0_g1_i2;TR26073|c0_g1_i10;TR26390|c0_g2_i5;TR26418|c1_g1_i8;TR26418|c1_g1_i9;TR32312|c1_g1_i3;TR38574|c0_g1_i10;TR38574|c0_g1_i2;TR38574|c0_g1_i3;TR38574|c0_g1_i4;TR…
ko00603	5	Sphingolipid metabolism	TR32312|c1_g1_i3;TR38505|c0_g1_i14;TR38505|c0_g1_i16;TR38505|c0_g1_i5;TR5173|c0_g1_i1
ko00604	23	Glycosphingolipid biosynthesis - globo series	TR10492|c0_g1_i2;TR11897|c1_g1_i13;TR11897|c1_g1_i14;TR11897|c1_g1_i4;TR12173|c0_g1_i7;TR12740|c7_g1_i11;TR12740|c7_g1_i14;TR12740|c7_g1_i3;TR12740|c7_g1_i4;TR12740|c7_g1_i9;TR13345|c4_g1_i3;TR26073|c0_g1_i10;TR26390|c0_g2_i5;TR26418|c1_g1_i8;TR26418|c1_g1_i9;TR38505|c0_g1_i14;TR38505|c0_g1_i16;TR38505|c0_g1_i5;TR38574|c0_g1_i10;TR38574|c0_g1_i2;TR38574|c0_g1_i3;TR38574|c0_g1_i4;TR40470|c3_g5_i1
ko00620	17	Glycosphingolipid biosynthesis - ganglio series	TR10480|c0_g1_i1;TR10859|c3_g1_i4;TR13076|c0_g1_i1;TR13565|c1_g5_i1;TR13565|c1_g5_i9;TR19916|c0_g1_i2;TR22769|c0_g1_i1;TR22769|c0_g2_i1;TR22769|c0_g2_i2;TR24626|c0_g2_i2;TR26261|c0_g1_i3;TR26581|c0_g1_i4;TR26664|c0_g1_i5;TR33641|c3_g1_i4;TR36637|c1_g1_i1;TR40525|c1_g1_i14;TR4778|c0_g1_i3
ko00623	2	Pyruvate metabolism	TR39828|c0_g1_i1;TR39828|c0_g1_i4
ko00627	2	Toluene degradation	TR39828|c0_g1_i1;TR39828|c0_g1_i4
ko00630	18	Aminobenzoate degradation	TR10480|c0_g1_i1;TR10884|c0_g1_i6;TR12598|c1_g2_i5;TR12598|c1_g2_i8;TR12598|c1_g2_i9;TR12866|c1_g1_i8;TR12936|c1_g3_i4;TR23217|c0_g1_i1;TR25280|c0_g1_i1;TR25280|c0_g1_i3;TR26261|c0_g1_i3;TR26581|c0_g1_i4;TR26664|c0_g1_i5;TR26994|c5_g1_i9;TR31896|c0_g1_i3;TR8861|c0_g2_i2;TR8970|c0_g1_i1;TR9880|c0_g1_i2
ko00640	11	Glyoxylate and dicarboxylate metabolism	TR12158|c2_g3_i3;TR12158|c2_g3_i6;TR12158|c2_g6_i7;TR22653|c0_g1_i1;TR25280|c0_g1_i1;TR25280|c0_g1_i3;TR26261|c0_g1_i3;TR26664|c0_g1_i5;TR39828|c0_g1_i1;TR39828|c0_g1_i4;TR9880|c0_g1_i2
ko00643	1	Propanoate metabolism	TR26802|c0_g1_i1
ko00650	2	Styrene degradation	TR39828|c0_g1_i1;TR39828|c0_g1_i4
ko00660	6	Butanoate metabolism	TR22653|c0_g1_i1;TR25280|c0_g1_i1;TR25280|c0_g1_i3;TR38840|c0_g1_i1;TR38840|c0_g2_i1;TR9880|c0_g1_i2
ko00670	11	C5-Branched dibasic acid metabolism	TR10044|c0_g1_i3;TR10884|c0_g1_i6;TR11278|c1_g2_i2;TR11888|c0_g1_i2;TR12562|c0_g1_i4;TR12598|c1_g2_i5;TR12598|c1_g2_i8;TR12598|c1_g2_i9;TR13020|c0_g1_i10;TR25810|c0_g1_i1;TR26994|c5_g1_i9
ko00680	22	One carbon pool by folate	TR10186|c0_g1_i1;TR10480|c0_g1_i1;TR10859|c3_g1_i4;TR12580|c2_g1_i1;TR12580|c2_g1_i7;TR12580|c2_g4_i2;TR12580|c2_g4_i3;TR12598|c1_g2_i5;TR12598|c1_g2_i8;TR12598|c1_g2_i9;TR13180|c0_g1_i1;TR19916|c0_g1_i2;TR24805|c0_g2_i1;TR26343|c0_g1_i11;TR26343|c0_g1_i9;TR26581|c0_g1_i4;TR26994|c5_g1_i9;TR36281|c0_g2_i1;TR38461|c0_g1_i3;TR38461|c0_g1_i6;TR8249|c0_g1_i2;TR8249|c0_g2_i1
ko00710	22	Methane metabolism	TR10480|c0_g1_i1;TR10859|c3_g1_i4;TR11294|c1_g1_i3;TR11998|c0_g2_i1;TR19916|c0_g1_i2;TR21910|c0_g1_i1;TR25100|c0_g2_i2;TR25165|c0_g2_i2;TR25603|c0_g1_i22;TR26118|c0_g1_i5;TR26118|c0_g1_i8;TR26118|c0_g3_i2;TR26581|c0_g1_i4;TR31896|c0_g1_i3;TR34344|c0_g1_i3;TR37099|c0_g1_i5;TR38461|c0_g1_i3;TR38461|c0_g1_i6;TR40525|c1_g1_i14;TR8249|c0_g1_i2;TR8249|c0_g2_i1;TR8970|c0_g1_i1
ko00730	3	Carbon fixation in photosynthetic organisms	TR24571|c0_g1_i1;TR24571|c0_g1_i3;TR31543|c0_g1_i1
ko00740	11	Thiamine metabolism	TR12120|c1_g1_i2;TR12120|c1_g1_i5;TR12120|c1_g1_i6;TR13335|c4_g4_i7;TR13335|c4_g4_i9;TR23606|c0_g1_i1;TR24787|c0_g1_i2;TR26409|c0_g1_i2;TR26409|c0_g1_i6;TR26849|c0_g1_i20;TR40505|c1_g3_i3
ko00750	3	Riboflavin metabolism	TR12496|c0_g1_i4;TR13065|c0_g3_i12;TR13065|c0_g3_i2
ko00760	6	Vitamin B6 metabolism	TR10238|c0_g1_i2;TR25828|c0_g3_i12;TR25828|c0_g3_i3;TR25828|c0_g3_i7;TR25828|c0_g3_i9;TR33815|c0_g1_i7
ko00770	4	Nicotinate and nicotinamide metabolism	TR10770|c0_g1_i16;TR10770|c0_g1_i3;TR12233|c0_g1_i4;TR8248|c1_g2_i1
ko00780	1	Pantothenate and CoA biosynthesis	TR12233|c0_g1_i4
ko00785	3	Biotin metabolism	TR13361|c2_g3_i1;TR13361|c2_g3_i4;TR25025|c0_g1_i10
ko00790	8	Lipoic acid metabolism	TR11278|c1_g2_i2;TR11556|c0_g1_i3;TR26020|c0_g1_i13;TR26020|c0_g1_i4;TR35371|c2_g3_i6;TR35434|c1_g1_i18;TR35434|c1_g1_i5;TR9996|c0_g1_i2
ko00830	2	Folate biosynthesis	TR26139|c0_g1_i5;TR40469|c0_g1_i1
ko00860	14	Retinol metabolism	TR10641|c0_g1_i6;TR10888|c0_g1_i1;TR12456|c0_g1_i1;TR19886|c0_g1_i3;TR20600|c0_g1_i1;TR245|c0_g1_i1;TR25181|c0_g1_i5;TR25181|c0_g1_i6;TR26328|c0_g1_i2;TR26778|c1_g2_i4;TR26778|c1_g2_i5;TR40091|c0_g2_i3;TR6471|c0_g1_i3;TR9069|c0_g1_i7
ko00900	5	Porphyrin and chlorophyll metabolism	TR12884|c3_g2_i10;TR13012|c6_g1_i1;TR20718|c0_g2_i1;TR31543|c0_g1_i1;TR37889|c3_g1_i9
ko00903	2	Terpenoid backbone biosynthesis	TR39828|c0_g1_i1;TR39828|c0_g1_i4
ko00906	1	Limonene and pinene degradation	TR40101|c4_g1_i3
ko00908	3	Zeatin biosynthesis	TR12908|c3_g1_i1;TR12908|c3_g1_i2;TR39734|c0_g1_i12
ko00910	15	Nitrogen metabolism	TR10753|c0_g1_i1;TR10753|c0_g1_i5;TR12866|c1_g1_i8;TR12936|c1_g3_i4;TR33095|c0_g1_i1;TR33095|c0_g1_i5;TR33095|c0_g1_i7;TR33095|c0_g1_i9;TR33095|c0_g2_i6;TR39466|c0_g1_i3;TR39466|c0_g1_i6;TR39466|c0_g1_i8;TR40154|c2_g1_i1;TR40154|c2_g2_i7;TR6339|c0_g1_i1
ko00920	14	Sulfur metabolism	TR10732|c0_g1_i1;TR10732|c0_g1_i2;TR10732|c0_g1_i3;TR10732|c0_g1_i4;TR11448|c3_g1_i1;TR11448|c3_g1_i2;TR11448|c3_g1_i4;TR11448|c3_g1_i5;TR11448|c3_g1_i6;TR24798|c0_g1_i1;TR24798|c0_g2_i3;TR24798|c0_g2_i4;TR25321|c1_g2_i1;TR8310|c0_g1_i1
ko00930	2	Caprolactam degradation	TR39828|c0_g1_i1;TR39828|c0_g1_i4
ko00940	1	Phenylpropanoid biosynthesis	TR34647|c0_g2_i1
ko00950	7	Isoquinoline alkaloid biosynthesis	TR11155|c0_g1_i2;TR11155|c0_g2_i4;TR23203|c0_g1_i1;TR23203|c1_g1_i1;TR25165|c0_g2_i2;TR32360|c2_g1_i4;TR34344|c0_g1_i3
ko00960	4	Tropane, piperidine and pyridine alkaloid biosynthesis	TR11155|c0_g1_i2;TR11155|c0_g2_i4;TR25165|c0_g2_i2;TR34344|c0_g1_i3
ko00970	23	Aminoacyl-tRNA biosynthesis	TR10888|c0_g1_i1;TR12227|c1_g1_i5;TR13304|c1_g1_i31;TR13317|c0_g1_i9;TR13464|c3_g1_i2;TR13464|c3_g1_i5;TR25123|c0_g1_i6;TR26297|c2_g1_i1;TR26778|c1_g2_i4;TR26778|c1_g2_i5;TR26867|c1_g1_i5;TR26917|c0_g1_i5;TR32646|c0_g1_i2;TR33071|c1_g2_i3;TR33071|c1_g2_i9;TR33709|c2_g1_i5;TR34424|c0_g2_i1;TR36968|c0_g1_i1;TR38578|c2_g1_i3;TR40091|c0_g2_i3;TR8609|c0_g1_i2;TR8995|c0_g1_i3;TR9427|c0_g2_i2
ko00980	2	Metabolism of xenobiotics by cytochrome P450	TR11746|c1_g1_i1;TR11746|c1_g1_i7
ko00982	2	Drug metabolism - cytochrome P450	TR11746|c1_g1_i1;TR11746|c1_g1_i7
ko00983	5	Drug metabolism - other enzymes	TR10491|c0_g1_i1;TR10970|c0_g1_i1;TR26314|c2_g1_i1;TR26314|c2_g1_i3;TR9021|c0_g2_i1
ko01040	5	Biosynthesis of unsaturated fatty acids	TR21340|c0_g2_i1;TR37808|c0_g1_i2;TR39828|c0_g1_i1;TR39828|c0_g1_i4;TR7822|c1_g2_i2
ko01055	2	Biosynthesis of vancomycin group antibiotics	TR2846|c0_g1_i1;TR35393|c3_g1_i2
ko01501	3	beta-Lactam resistance	TR38505|c0_g1_i14;TR38505|c0_g1_i16;TR38505|c0_g1_i5
ko01502	4	Vancomycin resistance	TR12607|c14_g1_i4;TR12607|c14_g1_i5;TR25834|c0_g1_i12;TR25834|c0_g1_i14
ko02020	3	Two-component system	TR12866|c1_g1_i8;TR12936|c1_g3_i4;TR4248|c0_g1_i1
ko03008	6	Ribosome biogenesis in eukaryotes	TR10049|c0_g1_i1;TR10049|c0_g1_i2;TR11234|c0_g1_i4;TR12516|c1_g4_i2;TR26173|c0_g1_i16;TR7720|c0_g1_i4
ko03018	6	RNA degradation	TR12580|c2_g1_i1;TR12580|c2_g1_i7;TR12580|c2_g4_i2;TR12580|c2_g4_i3;TR26343|c0_g1_i11;TR26343|c0_g1_i9
ko03020	11	RNA polymerase	TR13246|c5_g2_i1;TR24789|c0_g1_i4;TR25650|c1_g1_i4;TR33742|c3_g1_i2;TR33742|c3_g1_i4;TR33742|c3_g1_i8;TR33742|c3_g1_i9;TR3931|c0_g1_i2;TR3931|c0_g1_i3;TR6877|c0_g1_i3;TR8734|c0_g1_i1
ko03030	10	DNA replication	TR11150|c1_g2_i2;TR12650|c0_g1_i2;TR13708|c5_g1_i2;TR13708|c5_g1_i3;TR13722|c1_g1_i1;TR26316|c2_g1_i3;TR26625|c1_g4_i2;TR26936|c0_g1_i2;TR33155|c2_g2_i1;TR8524|c0_g1_i3
ko03320	2	PPAR signaling pathway	TR39828|c0_g1_i1;TR39828|c0_g1_i4
ko03410	10	Base excision repair	TR11150|c1_g2_i2;TR12650|c0_g1_i2;TR13708|c5_g1_i2;TR13708|c5_g1_i3;TR13722|c1_g1_i1;TR26316|c2_g1_i3;TR26625|c1_g4_i2;TR26936|c0_g1_i2;TR33155|c2_g2_i1;TR8524|c0_g1_i3
ko03420	10	Nucleotide excision repair	TR11150|c1_g2_i2;TR12650|c0_g1_i2;TR13708|c5_g1_i2;TR13708|c5_g1_i3;TR13722|c1_g1_i1;TR26316|c2_g1_i3;TR26625|c1_g4_i2;TR26936|c0_g1_i2;TR33155|c2_g2_i1;TR8524|c0_g1_i3
ko03430	10	Mismatch repair	TR11150|c1_g2_i2;TR12650|c0_g1_i2;TR13708|c5_g1_i2;TR13708|c5_g1_i3;TR13722|c1_g1_i1;TR26316|c2_g1_i3;TR26625|c1_g4_i2;TR26936|c0_g1_i2;TR33155|c2_g2_i1;TR8524|c0_g1_i3
ko03440	10	Homologous recombination	TR11150|c1_g2_i2;TR12650|c0_g1_i2;TR13708|c5_g1_i2;TR13708|c5_g1_i3;TR13722|c1_g1_i1;TR26316|c2_g1_i3;TR26625|c1_g4_i2;TR26936|c0_g1_i2;TR33155|c2_g2_i1;TR8524|c0_g1_i3
ko03450	10	Non-homologous end-joining	TR11150|c1_g2_i2;TR12650|c0_g1_i2;TR13708|c5_g1_i2;TR13708|c5_g1_i3;TR13722|c1_g1_i1;TR26316|c2_g1_i3;TR26625|c1_g4_i2;TR26936|c0_g1_i2;TR33155|c2_g2_i1;TR8524|c0_g1_i3
ko03460	10	Fanconi anemia pathway	TR11150|c1_g2_i2;TR12650|c0_g1_i2;TR13708|c5_g1_i2;TR13708|c5_g1_i3;TR13722|c1_g1_i1;TR26316|c2_g1_i3;TR26625|c1_g4_i2;TR26936|c0_g1_i2;TR33155|c2_g2_i1;TR8524|c0_g1_i3
ko04014	9	Ras signaling pathway	TR10944|c0_g1_i1;TR11072|c0_g1_i2;TR24488|c0_g2_i1;TR24488|c0_g2_i2;TR24488|c0_g2_i3;TR25728|c0_g1_i10;TR25728|c0_g1_i12;TR7389|c0_g1_i3;TR7389|c0_g1_i4
ko04015	3	Rap1 signaling pathway	TR24488|c0_g2_i1;TR24488|c0_g2_i2;TR24488|c0_g2_i3
ko04020	3	Calcium signaling pathway	TR24488|c0_g2_i1;TR24488|c0_g2_i2;TR24488|c0_g2_i3
ko04022	3	cGMP-PKG signaling pathway	TR24488|c0_g2_i1;TR24488|c0_g2_i2;TR24488|c0_g2_i3
ko04024	9	cAMP signaling pathway	TR10944|c0_g1_i1;TR11072|c0_g1_i2;TR24488|c0_g2_i1;TR24488|c0_g2_i2;TR24488|c0_g2_i3;TR25728|c0_g1_i10;TR25728|c0_g1_i12;TR7389|c0_g1_i3;TR7389|c0_g1_i4
ko04062	3	Chemokine signaling pathway	TR24488|c0_g2_i1;TR24488|c0_g2_i2;TR24488|c0_g2_i3
ko04064	6	NF-kappa B signaling pathway	TR24488|c0_g2_i1;TR24488|c0_g2_i2;TR24488|c0_g2_i3;TR26502|c0_g1_i5;TR26502|c0_g2_i2;TR26647|c0_g1_i3
ko04066	11	HIF-1 signaling pathway	TR12580|c2_g1_i1;TR12580|c2_g1_i7;TR12580|c2_g4_i2;TR12580|c2_g4_i3;TR24452|c0_g1_i3;TR24488|c0_g2_i1;TR24488|c0_g2_i2;TR24488|c0_g2_i3;TR24626|c0_g2_i2;TR40029|c0_g1_i1;TR40029|c0_g1_i2
ko04068	3	FoxO signaling pathway	TR12623|c0_g1_i1;TR24778|c0_g1_i4;TR33104|c1_g2_i2
ko04070	14	Phosphatidylinositol signaling system	TR10962|c1_g1_i1;TR10962|c1_g1_i2;TR10962|c1_g1_i3;TR11616|c0_g1_i2;TR13332|c2_g1_i11;TR24488|c0_g2_i1;TR24488|c0_g2_i2;TR24488|c0_g2_i3;TR26807|c0_g1_i1;TR26807|c0_g1_i10;TR33708|c1_g1_i1;TR34970|c0_g1_i3;TR34970|c0_g1_i5;TR35048|c0_g1_i1
ko04071	12	Sphingolipid signaling pathway	TR10944|c0_g1_i1;TR11072|c0_g1_i2;TR20477|c0_g1_i4;TR20477|c0_g1_i6;TR23633|c0_g1_i2;TR24488|c0_g2_i1;TR24488|c0_g2_i2;TR24488|c0_g2_i3;TR25728|c0_g1_i10;TR25728|c0_g1_i12;TR7389|c0_g1_i3;TR7389|c0_g1_i4
ko04122	1	Sulfur relay system	TR34647|c0_g2_i1
ko04142	33	Protein processing in endoplasmic reticulum	TR10492|c0_g1_i2;TR11897|c1_g1_i13;TR11897|c1_g1_i14;TR11897|c1_g1_i4;TR12173|c0_g1_i7;TR12740|c7_g1_i11;TR12740|c7_g1_i14;TR12740|c7_g1_i3;TR12740|c7_g1_i4;TR12740|c7_g1_i9;TR13345|c4_g1_i3;TR20477|c0_g1_i4;TR20477|c0_g1_i6;TR23633|c0_g1_i2;TR26073|c0_g1_i10;TR26390|c0_g2_i5;TR26418|c1_g1_i8;TR26418|c1_g1_i9;TR26572|c0_g1_i7;TR32312|c1_g1_i3;TR32984|c0_g1_i1;TR38505|c0_g1_i14;TR38505|c0_g1_i16;T…
ko04146	13	Lysosome	TR10238|c0_g1_i2;TR11746|c1_g1_i1;TR11746|c1_g1_i7;TR20718|c0_g2_i1;TR26604|c0_g1_i14;TR26604|c0_g1_i15;TR26604|c0_g1_i6;TR32950|c0_g1_i1;TR32950|c0_g1_i5;TR32950|c0_g1_i7;TR34647|c0_g2_i1;TR39828|c0_g1_i1;TR39828|c0_g1_i4
ko04152	7	Peroxisome	TR13012|c6_g1_i1;TR26261|c0_g1_i3;TR26343|c0_g1_i11;TR26343|c0_g1_i9;TR26664|c0_g1_i5;TR38461|c0_g1_i3;TR38461|c0_g1_i6
ko04370	3	AMPK signaling pathway	TR24488|c0_g2_i1;TR24488|c0_g2_i2;TR24488|c0_g2_i3
ko04530	3	VEGF signaling pathway	TR12623|c0_g1_i1;TR24778|c0_g1_i4;TR33104|c1_g2_i2
ko04540	3	Tight junction	TR24488|c0_g2_i1;TR24488|c0_g2_i2;TR24488|c0_g2_i3
ko04611	3	Gap junction	TR24488|c0_g2_i1;TR24488|c0_g2_i2;TR24488|c0_g2_i3
ko04622	3	Platelet activation	TR26502|c0_g1_i5;TR26502|c0_g2_i2;TR26647|c0_g1_i3
ko04623	15	RIG-I-like receptor signaling pathway	TR12205|c0_g1_i12;TR13246|c5_g2_i1;TR24789|c0_g1_i4;TR25650|c1_g1_i4;TR26502|c0_g1_i5;TR26502|c0_g2_i2;TR26647|c0_g1_i3;TR33742|c3_g1_i2;TR33742|c3_g1_i4;TR33742|c3_g1_i8;TR33742|c3_g1_i9;TR3931|c0_g1_i2;TR3931|c0_g1_i3;TR6877|c0_g1_i3;TR8734|c0_g1_i1
ko04626	1	Cytosolic DNA-sensing pathway	TR21340|c0_g2_i1

## Sheet: 6D
KEGG Map	N° DE Transcripts	Description	DE Transcripts
ko00010	36	Glycolysis / Gluconeogenesis	TR10186|c0_g1_i3;TR10213|c0_g1_i5;TR10379|c0_g2_i1;TR11294|c1_g1_i4;TR12580|c2_g1_i10;TR12580|c2_g1_i5;TR13076|c0_g1_i1;TR14234|c0_g1_i1;TR2378|c0_g1_i1;TR25531|c1_g1_i2;TR25531|c1_g1_i9;TR25844|c0_g1_i17;TR25844|c0_g1_i3;TR25844|c0_g1_i7;TR26067|c0_g1_i3;TR26067|c0_g1_i4;TR26118|c0_g1_i3;TR26343|c0_g1_i11;TR26343|c0_g1_i2;TR26545|c1_g1_i10;TR26660|c0_g1_i6;TR31387|c1_g1_i4;TR31387|c1_g2_i3;TR313…
ko00020	15	Citrate cycle (TCA cycle)	TR12868|c5_g1_i2;TR22769|c0_g2_i2;TR24069|c0_g1_i1;TR25844|c0_g1_i17;TR25844|c0_g1_i3;TR25844|c0_g1_i7;TR26604|c0_g1_i15;TR26604|c0_g1_i4;TR32711|c0_g1_i2;TR40525|c1_g1_i1;TR40525|c1_g1_i11;TR40525|c1_g1_i14;TR40525|c1_g1_i4;TR40525|c1_g1_i9;TR9880|c0_g1_i2
ko00030	20	Pentose phosphate pathway	TR10213|c0_g1_i5;TR10379|c0_g2_i1;TR14234|c0_g1_i1;TR25100|c0_g1_i1;TR25531|c1_g1_i2;TR25531|c1_g1_i9;TR25603|c0_g1_i4;TR26343|c0_g1_i11;TR26343|c0_g1_i2;TR26545|c1_g1_i10;TR26660|c0_g1_i6;TR27111|c0_g1_i1;TR31387|c1_g1_i4;TR31387|c1_g2_i3;TR31387|c1_g2_i4;TR37099|c0_g1_i2;TR38461|c0_g1_i3;TR41251|c0_g1_i12;TR8249|c0_g1_i2;TR9647|c0_g1_i1
ko00040	14	Pentose and glucuronate interconversions	TR19378|c0_g3_i1;TR22535|c0_g2_i1;TR22730|c0_g1_i2;TR24019|c0_g2_i2;TR24050|c0_g1_i1;TR25100|c0_g1_i1;TR26498|c2_g1_i1;TR26717|c1_g1_i9;TR34059|c0_g1_i2;TR35133|c0_g1_i1;TR37099|c0_g1_i2;TR7078|c1_g1_i1;TR7193|c0_g2_i1;TR7827|c0_g1_i2
ko00051	17	Fructose and mannose metabolism	TR10213|c0_g1_i5;TR11294|c1_g1_i4;TR14234|c0_g1_i1;TR25531|c1_g1_i2;TR25531|c1_g1_i9;TR25603|c0_g1_i4;TR26343|c0_g1_i11;TR26343|c0_g1_i2;TR26545|c1_g1_i10;TR26660|c0_g1_i6;TR31387|c1_g1_i4;TR31387|c1_g2_i3;TR31387|c1_g2_i4;TR38461|c0_g1_i3;TR41251|c0_g1_i12;TR8249|c0_g1_i2;TR8325|c0_g1_i1
ko00052	29	Galactose metabolism	TR11897|c1_g1_i1;TR11897|c1_g1_i10;TR11897|c1_g1_i12;TR11897|c1_g1_i14;TR11897|c1_g1_i3;TR11897|c1_g1_i7;TR11897|c1_g1_i9;TR12173|c0_g1_i5;TR12740|c7_g1_i12;TR14234|c0_g1_i1;TR21130|c0_g1_i2;TR21130|c0_g1_i3;TR25531|c1_g1_i2;TR25531|c1_g1_i9;TR26343|c0_g1_i11;TR26343|c0_g1_i2;TR26545|c1_g1_i10;TR26717|c1_g1_i9;TR32312|c1_g1_i12;TR33490|c0_g2_i1;TR33784|c0_g1_i4;TR33784|c0_g1_i5;TR38574|c0_g1_i1;T…
ko00053	4	Ascorbate and aldarate metabolism	TR33700|c0_g1_i2;TR33700|c0_g1_i25;TR34059|c0_g1_i2;TR7827|c0_g1_i2
ko00061	6	Fatty acid biosynthesis	TR20404|c0_g1_i1;TR20404|c0_g1_i2;TR26261|c0_g1_i1;TR26261|c0_g1_i3;TR37808|c0_g1_i2;TR37808|c0_g1_i5
ko00062	4	Fatty acid elongation	TR21340|c0_g2_i1;TR32984|c0_g2_i13;TR37808|c0_g1_i2;TR37808|c0_g1_i5
ko00073	4	Fatty acid degradation	TR24657|c0_g1_i2;TR26139|c0_g1_i1;TR38972|c0_g2_i3;TR40093|c1_g2_i2
ko00100	1	Cutin, suberine and wax biosynthesis	TR12982|c2_g2_i3
ko00130	3	Ubiquinone and other terpenoid-quinone biosynthesis	TR33093|c3_g1_i4;TR37139|c0_g1_i1;TR37139|c0_g1_i9
ko00190	5	Oxidative phosphorylation	TR12454|c1_g1_i7;TR13422|c2_g2_i3;TR25537|c0_g1_i4;TR26060|c0_g1_i2;TR5845|c1_g2_i1
ko00195	1	Photosynthesis	TR5845|c1_g2_i1
ko00220	4	Arginine biosynthesis	TR10856|c1_g3_i1;TR12866|c1_g1_i6;TR26250|c2_g2_i5;TR34344|c0_g1_i1
ko00230	38	Purine metabolism	TR10049|c0_g1_i2;TR10771|c0_g1_i2;TR11120|c1_g2_i9;TR11349|c0_g1_i2;TR11448|c3_g1_i4;TR11568|c0_g1_i6;TR12185|c3_g2_i1;TR13076|c0_g1_i1;TR13121|c0_g1_i1;TR13186|c3_g1_i1;TR13241|c7_g8_i2;TR13590|c1_g1_i2;TR13708|c7_g1_i3;TR13713|c1_g4_i1;TR13722|c1_g1_i13;TR20383|c0_g1_i1;TR23535|c0_g1_i1;TR2378|c0_g1_i1;TR24334|c1_g2_i1;TR24789|c0_g1_i2;TR24798|c0_g2_i3;TR25828|c0_g3_i3;TR25828|c0_g3_i8;TR26067|…
ko00232	1	Caffeine metabolism	TR24334|c1_g2_i1
ko00240	25	Pyrimidine metabolism	TR10049|c0_g1_i2;TR10771|c0_g1_i2;TR11278|c1_g2_i6;TR11349|c0_g1_i2;TR11407|c0_g1_i10;TR12185|c3_g2_i1;TR13121|c0_g1_i1;TR13186|c3_g1_i1;TR13590|c1_g1_i2;TR13708|c7_g1_i3;TR13713|c1_g4_i1;TR13722|c1_g1_i13;TR23535|c0_g1_i1;TR24789|c0_g1_i2;TR25828|c0_g3_i3;TR25828|c0_g3_i8;TR26314|c2_g2_i1;TR26936|c0_g1_i2;TR33185|c2_g1_i1;TR33742|c3_g1_i8;TR34911|c1_g1_i3;TR38041|c0_g1_i8;TR40495|c5_g2_i7;TR7958…
ko00250	4	Alanine, aspartate and glutamate metabolism	TR10856|c1_g3_i1;TR12866|c1_g1_i6;TR26250|c2_g2_i5;TR34344|c0_g1_i1
ko00253	2	Tetracycline biosynthesis	TR26261|c0_g1_i1;TR26261|c0_g1_i3
ko00260	9	Glycine, serine and threonine metabolism	TR10186|c0_g1_i3;TR12598|c1_g2_i8;TR13457|c2_g1_i10;TR13457|c2_g1_i11;TR13457|c2_g1_i3;TR19744|c0_g1_i3;TR21412|c0_g1_i1;TR25845|c0_g1_i5;TR8652|c0_g1_i2
ko00270	14	Cysteine and methionine metabolism	TR10732|c0_g1_i1;TR10732|c0_g1_i2;TR13457|c2_g1_i10;TR13457|c2_g1_i11;TR13457|c2_g1_i3;TR19871|c0_g2_i2;TR24335|c0_g4_i1;TR24335|c0_g4_i2;TR25845|c0_g1_i5;TR32367|c2_g2_i3;TR34344|c0_g1_i1;TR39441|c0_g1_i5;TR39441|c0_g1_i6;TR8310|c0_g1_i1
ko00280	5	Valine, leucine and isoleucine degradation	TR12158|c2_g6_i7;TR12158|c2_g6_i9;TR12893|c0_g1_i6;TR26261|c0_g1_i1;TR26261|c0_g1_i3
ko00290	2	Geraniol degradation	TR25845|c0_g1_i5;TR9880|c0_g1_i2
ko00300	9	Valine, leucine and isoleucine biosynthesis	TR11670|c0_g1_i1;TR11670|c0_g1_i16;TR11670|c0_g1_i17;TR11670|c0_g1_i2;TR13457|c2_g1_i10;TR13457|c2_g1_i11;TR13457|c2_g1_i3;TR33662|c3_g1_i5;TR37144|c0_g1_i3
ko00310	2	Lysine biosynthesis	TR13710|c4_g1_i8;TR24778|c0_g1_i4
ko00330	15	Lysine degradation	TR12631|c5_g1_i11;TR12631|c5_g1_i3;TR12631|c5_g1_i4;TR12631|c5_g1_i5;TR12631|c5_g1_i8;TR24335|c0_g4_i1;TR24335|c0_g4_i2;TR32980|c0_g1_i12;TR32980|c0_g1_i13;TR32980|c0_g1_i15;TR32980|c0_g1_i2;TR32980|c0_g1_i3;TR32980|c0_g1_i4;TR32980|c0_g1_i6;TR34344|c0_g1_i1
ko00340	2	Arginine and proline metabolism	TR25733|c0_g1_i1;TR32745|c0_g1_i3
ko00350	6	Histidine metabolism	TR19744|c0_g1_i3;TR23203|c0_g1_i1;TR26802|c0_g1_i6;TR32360|c2_g1_i4;TR34344|c0_g1_i1;TR40100|c0_g1_i2
ko00360	4	Tyrosine metabolism	TR12249|c0_g1_i2;TR19744|c0_g1_i3;TR34344|c0_g1_i1;TR34647|c0_g2_i1
ko00380	2	Phenylalanine metabolism	TR13462|c1_g1_i1;TR8861|c0_g2_i2
ko00400	23	Benzoate degradation	TR10290|c0_g1_i5;TR11706|c0_g2_i10;TR11706|c0_g2_i13;TR12583|c0_g2_i1;TR19761|c0_g1_i3;TR21412|c0_g1_i1;TR24365|c1_g1_i6;TR25092|c0_g2_i1;TR25883|c0_g1_i11;TR25883|c0_g1_i5;TR26017|c0_g1_i14;TR31387|c1_g1_i4;TR31387|c1_g2_i3;TR31387|c1_g2_i4;TR34344|c0_g1_i1;TR35427|c1_g1_i17;TR35427|c1_g1_i18;TR35427|c1_g1_i21;TR35427|c1_g1_i37;TR35427|c1_g1_i6;TR35427|c1_g2_i3;TR8249|c0_g1_i2;TR8662|c1_g1_i1
ko00410	3	Tryptophan metabolism	TR12158|c2_g6_i7;TR12158|c2_g6_i9;TR19744|c0_g1_i3
ko00430	1	Phenylalanine, tyrosine and tryptophan biosynthesis	TR40526|c0_g1_i2
ko00450	4	beta-Alanine metabolism	TR11448|c3_g1_i4;TR24798|c0_g2_i3;TR32773|c0_g1_i3;TR32773|c0_g1_i4
ko00460	5	Taurine and hypotaurine metabolism	TR10732|c0_g1_i1;TR10732|c0_g1_i2;TR12598|c1_g2_i8;TR40526|c0_g1_i2;TR8652|c0_g1_i2
ko00473	1	Selenocompound metabolism	TR12607|c14_g1_i5
ko00480	14	Cyanoamino acid metabolism	TR10771|c0_g1_i2;TR12249|c0_g1_i2;TR12631|c5_g1_i11;TR12631|c5_g1_i3;TR12631|c5_g1_i4;TR12631|c5_g1_i5;TR12631|c5_g1_i8;TR26422|c0_g4_i6;TR26604|c0_g1_i15;TR26604|c0_g1_i4;TR27111|c0_g1_i1;TR34647|c0_g2_i1;TR40526|c0_g1_i2;TR9647|c0_g1_i1
ko00500	63	D-Glutamine and D-glutamate metabolism	TR10213|c0_g1_i5;TR10379|c0_g2_i1;TR10972|c0_g1_i11;TR11725|c0_g1_i19;TR11725|c0_g1_i9;TR11932|c0_g1_i3;TR11932|c0_g1_i7;TR12237|c2_g2_i4;TR12237|c2_g2_i8;TR12384|c1_g2_i1;TR12384|c1_g2_i2;TR12574|c1_g4_i8;TR12630|c10_g1_i13;TR12630|c10_g1_i9;TR12723|c0_g1_i3;TR12723|c0_g1_i6;TR13079|c0_g1_i5;TR19378|c0_g3_i1;TR19924|c1_g1_i3;TR20327|c0_g2_i1;TR20592|c1_g1_i1;TR22535|c0_g2_i1;TR22730|c0_g1_i2;TR2…
ko00510	1	D-Alanine metabolism	TR11995|c1_g2_i5
ko00511	11	Glutathione metabolism	TR11897|c1_g1_i1;TR11897|c1_g1_i10;TR11897|c1_g1_i12;TR11897|c1_g1_i14;TR11897|c1_g1_i3;TR11897|c1_g1_i7;TR11897|c1_g1_i9;TR12173|c0_g1_i5;TR12740|c7_g1_i12;TR38505|c0_g1_i13;TR38574|c0_g1_i1
ko00513	2	Starch and sucrose metabolism	TR11995|c1_g2_i5;TR38505|c0_g1_i13
ko00514	19	N-Glycan biosynthesis	TR11423|c0_g1_i1;TR11423|c0_g1_i10;TR11423|c0_g1_i11;TR11423|c0_g1_i12;TR11423|c0_g1_i14;TR11423|c0_g1_i15;TR11423|c0_g1_i16;TR11423|c0_g1_i4;TR11423|c0_g1_i9;TR13098|c2_g1_i5;TR25652|c0_g1_i3;TR26501|c1_g5_i19;TR26779|c3_g1_i1;TR26779|c3_g1_i8;TR26875|c1_g1_i14;TR31327|c3_g1_i3;TR38506|c0_g2_i15;TR38506|c0_g2_i2;TR7685|c0_g3_i1
ko00520	20	Other glycan degradation	TR10213|c0_g1_i5;TR10379|c0_g2_i1;TR12905|c3_g4_i4;TR12908|c3_g1_i1;TR19715|c0_g1_i1;TR26660|c0_g1_i6;TR26717|c1_g1_i9;TR2789|c0_g1_i1;TR33490|c0_g2_i1;TR33784|c0_g1_i4;TR33784|c0_g1_i5;TR34059|c0_g1_i2;TR38505|c0_g1_i13;TR38557|c2_g2_i6;TR38580|c0_g1_i3;TR40832|c2_g2_i3;TR41251|c0_g1_i12;TR7827|c0_g1_i2;TR8325|c0_g1_i1;TR8848|c0_g2_i1
ko00531	14	Various types of N-glycan biosynthesis	TR11897|c1_g1_i1;TR11897|c1_g1_i10;TR11897|c1_g1_i12;TR11897|c1_g1_i14;TR11897|c1_g1_i3;TR11897|c1_g1_i7;TR11897|c1_g1_i9;TR12173|c0_g1_i5;TR12740|c7_g1_i12;TR38505|c0_g1_i13;TR38574|c0_g1_i1;TR39120|c1_g1_i5;TR39120|c1_g1_i7;TR39740|c4_g3_i1
ko00540	6	Other types of O-glycan biosynthesis	TR10132|c0_g1_i1;TR10623|c0_g2_i4;TR13415|c1_g1_i1;TR13415|c1_g1_i10;TR13415|c1_g1_i4;TR41148|c0_g1_i2
ko00561	12	Amino sugar and nucleotide sugar metabolism	TR12982|c2_g2_i3;TR13332|c2_g1_i20;TR13332|c2_g1_i24;TR24657|c0_g1_i2;TR26139|c0_g1_i1;TR32312|c1_g1_i12;TR33719|c0_g1_i3;TR34970|c0_g1_i2;TR39472|c0_g2_i1;TR40093|c1_g2_i2;TR41252|c0_g1_i8;TR5173|c0_g1_i1
ko00562	8	Polyketide sugar unit biosynthesis	TR11294|c1_g1_i4;TR12158|c2_g6_i7;TR12158|c2_g6_i9;TR13724|c1_g3_i3;TR24488|c0_g2_i2;TR33700|c0_g1_i2;TR33700|c0_g1_i25;TR35048|c0_g1_i1
ko00564	15	Glycosaminoglycan degradation	TR12982|c2_g2_i3;TR13206|c0_g1_i1;TR13332|c2_g1_i20;TR13332|c2_g1_i24;TR24869|c0_g1_i4;TR25803|c0_g1_i2;TR26807|c0_g1_i1;TR26807|c0_g1_i6;TR33719|c0_g1_i3;TR34970|c0_g1_i2;TR39472|c0_g2_i1;TR41252|c0_g1_i8;TR7389|c0_g1_i2;TR7389|c0_g1_i4;TR8204|c0_g2_i1
ko00565	6	Lipopolysaccharide biosynthesis	TR12982|c2_g2_i3;TR25803|c0_g1_i2;TR39472|c0_g2_i1;TR7389|c0_g1_i2;TR7389|c0_g1_i4;TR8204|c0_g2_i1
ko00590	2	Glycerolipid metabolism	TR12982|c2_g2_i3;TR40526|c0_g1_i2
ko00591	1	Inositol phosphate metabolism	TR12982|c2_g2_i3
ko00592	1	Glycosylphosphatidylinositol(GPI)-anchor biosynthesis	TR12982|c2_g2_i3
ko00600	13	Glycerophospholipid metabolism	TR11897|c1_g1_i1;TR11897|c1_g1_i10;TR11897|c1_g1_i12;TR11897|c1_g1_i14;TR11897|c1_g1_i3;TR11897|c1_g1_i7;TR11897|c1_g1_i9;TR12173|c0_g1_i5;TR12740|c7_g1_i12;TR32312|c1_g1_i12;TR38574|c0_g1_i1;TR39472|c0_g2_i1;TR5173|c0_g1_i1
ko00603	3	Ether lipid metabolism	TR32312|c1_g1_i12;TR38505|c0_g1_i13;TR5173|c0_g1_i1
ko00604	11	Arachidonic acid metabolism	TR11897|c1_g1_i1;TR11897|c1_g1_i10;TR11897|c1_g1_i12;TR11897|c1_g1_i14;TR11897|c1_g1_i3;TR11897|c1_g1_i7;TR11897|c1_g1_i9;TR12173|c0_g1_i5;TR12740|c7_g1_i12;TR38505|c0_g1_i13;TR38574|c0_g1_i1
ko00620	20	alpha-Linolenic acid metabolism	TR13076|c0_g1_i1;TR19916|c0_g1_i1;TR22769|c0_g2_i2;TR2378|c0_g1_i1;TR25844|c0_g1_i17;TR25844|c0_g1_i3;TR25844|c0_g1_i7;TR26067|c0_g1_i3;TR26067|c0_g1_i4;TR26261|c0_g1_i1;TR26261|c0_g1_i3;TR33641|c3_g1_i1;TR33641|c3_g2_i5;TR40525|c1_g1_i1;TR40525|c1_g1_i11;TR40525|c1_g1_i14;TR40525|c1_g1_i4;TR40525|c1_g1_i9;TR4778|c0_g1_i2;TR8774|c0_g1_i1
ko00630	13	Sphingolipid metabolism	TR10856|c1_g3_i1;TR12598|c1_g2_i8;TR12866|c1_g1_i6;TR13462|c1_g1_i1;TR26250|c2_g2_i5;TR26261|c0_g1_i1;TR26261|c0_g1_i3;TR30598|c0_g1_i1;TR31896|c0_g1_i3;TR8652|c0_g1_i2;TR8774|c0_g1_i1;TR8861|c0_g2_i2;TR9880|c0_g1_i2
ko00640	8	Glycosphingolipid biosynthesis - globo series	TR12158|c2_g6_i7;TR12158|c2_g6_i9;TR12868|c5_g1_i2;TR24069|c0_g1_i1;TR26261|c0_g1_i1;TR26261|c0_g1_i3;TR32711|c0_g1_i2;TR9880|c0_g1_i2
ko00643	1	Glycosphingolipid biosynthesis - ganglio series	TR26802|c0_g1_i6
ko00660	4	Pyruvate metabolism	TR12868|c5_g1_i2;TR24069|c0_g1_i1;TR32711|c0_g1_i2;TR9880|c0_g1_i2
ko00670	7	Toluene degradation	TR11278|c1_g2_i6;TR12562|c0_g1_i5;TR12598|c1_g2_i8;TR13020|c0_g1_i6;TR13241|c7_g8_i2;TR13369|c0_g1_i8;TR8652|c0_g1_i2
ko00680	17	Aminobenzoate degradation	TR10186|c0_g1_i3;TR12580|c2_g1_i10;TR12580|c2_g1_i5;TR12598|c1_g2_i8;TR14234|c0_g1_i1;TR19916|c0_g1_i1;TR25531|c1_g1_i2;TR25531|c1_g1_i9;TR26343|c0_g1_i11;TR26343|c0_g1_i2;TR26545|c1_g1_i10;TR31387|c1_g1_i4;TR31387|c1_g2_i3;TR31387|c1_g2_i4;TR38461|c0_g1_i3;TR8249|c0_g1_i2;TR8652|c0_g1_i2
ko00710	22	Glyoxylate and dicarboxylate metabolism	TR11294|c1_g1_i4;TR19916|c0_g1_i1;TR25100|c0_g1_i1;TR25603|c0_g1_i4;TR25844|c0_g1_i17;TR25844|c0_g1_i3;TR25844|c0_g1_i7;TR26118|c0_g1_i3;TR30598|c0_g1_i1;TR31387|c1_g1_i4;TR31387|c1_g2_i3;TR31387|c1_g2_i4;TR31896|c0_g1_i3;TR34344|c0_g1_i1;TR37099|c0_g1_i2;TR38461|c0_g1_i3;TR40525|c1_g1_i1;TR40525|c1_g1_i11;TR40525|c1_g1_i14;TR40525|c1_g1_i4;TR40525|c1_g1_i9;TR8249|c0_g1_i2
ko00730	1	Propanoate metabolism	TR9236|c0_g1_i2
ko00740	3	Styrene degradation	TR23606|c0_g1_i1;TR26409|c0_g1_i2;TR26849|c0_g1_i6
ko00760	4	Butanoate metabolism	TR10238|c0_g1_i2;TR25828|c0_g3_i3;TR25828|c0_g3_i8;TR33815|c0_g1_i5
ko00770	7	C5-Branched dibasic acid metabolism	TR10770|c0_g1_i12;TR10770|c0_g1_i27;TR12233|c0_g1_i4;TR12233|c0_g1_i6;TR26891|c1_g2_i8;TR32447|c0_g2_i1;TR8248|c1_g1_i1
ko00780	2	One carbon pool by folate	TR12233|c0_g1_i4;TR12233|c0_g1_i6
ko00790	10	Methane metabolism	TR11278|c1_g2_i6;TR13361|c2_g3_i7;TR26020|c0_g1_i10;TR35371|c2_g3_i6;TR35371|c2_g3_i7;TR35434|c1_g1_i10;TR35434|c1_g1_i17;TR35434|c1_g1_i2;TR35434|c1_g1_i25;TR35434|c1_g1_i29
ko00830	3	Carbon fixation in photosynthetic organisms	TR24657|c0_g1_i2;TR26139|c0_g1_i1;TR40093|c1_g2_i2
ko00860	3	Thiamine metabolism	TR25132|c0_g1_i1;TR25132|c0_g1_i3;TR25181|c0_g1_i5
ko00900	9	Riboflavin metabolism	TR11491|c1_g2_i2;TR12141|c0_g1_i2;TR12141|c0_g1_i9;TR13012|c6_g1_i1;TR13056|c6_g2_i1;TR26201|c0_g1_i7;TR37889|c3_g1_i2;TR37889|c3_g1_i9;TR9676|c0_g1_i4
ko00908	2	Vitamin B6 metabolism	TR12908|c3_g1_i1;TR4571|c0_g1_i1
ko00910	8	Nicotinate and nicotinamide metabolism	TR10856|c1_g3_i1;TR12866|c1_g1_i6;TR26250|c2_g2_i5;TR33095|c0_g1_i9;TR39466|c0_g1_i6;TR39466|c0_g1_i8;TR40154|c2_g1_i1;TR6339|c0_g1_i1
ko00920	8	Pantothenate and CoA biosynthesis	TR10483|c0_g1_i1;TR10732|c0_g1_i1;TR10732|c0_g1_i2;TR11448|c3_g1_i4;TR24798|c0_g2_i3;TR32773|c0_g1_i3;TR32773|c0_g1_i4;TR8310|c0_g1_i1
ko00940	2	Biotin metabolism	TR12249|c0_g1_i2;TR34647|c0_g2_i1
ko00950	5	Lipoic acid metabolism	TR19744|c0_g1_i3;TR23203|c0_g1_i1;TR32360|c2_g1_i4;TR34344|c0_g1_i1;TR40100|c0_g1_i2
ko00960	2	Folate biosynthesis	TR19744|c0_g1_i3;TR34344|c0_g1_i1
ko00970	12	Retinol metabolism	TR11302|c0_g1_i14;TR13317|c0_g1_i12;TR13317|c0_g1_i2;TR13589|c0_g1_i3;TR238|c0_g1_i1;TR33071|c0_g1_i1;TR36968|c0_g1_i3;TR39008|c0_g1_i6;TR39709|c0_g1_i16;TR39709|c0_g1_i7;TR8609|c0_g1_i1;TR8995|c0_g1_i3
ko00983	1	Porphyrin and chlorophyll metabolism	TR26314|c2_g2_i1
ko01040	5	Terpenoid backbone biosynthesis	TR20404|c0_g1_i1;TR20404|c0_g1_i2;TR21340|c0_g2_i1;TR37808|c0_g1_i2;TR37808|c0_g1_i5
ko01501	1	Limonene and pinene degradation	TR38505|c0_g1_i13
ko01502	6	Zeatin biosynthesis	TR11670|c0_g1_i1;TR11670|c0_g1_i16;TR11670|c0_g1_i17;TR11670|c0_g1_i2;TR12607|c14_g1_i5;TR28419|c0_g1_i1
ko02020	3	Nitrogen metabolism	TR10856|c1_g3_i1;TR12866|c1_g1_i6;TR26250|c2_g2_i5
ko03008	3	Sulfur metabolism	TR10049|c0_g1_i2;TR34911|c1_g1_i3;TR7958|c0_g1_i3
ko03018	8	Caprolactam degradation	TR12580|c2_g1_i10;TR12580|c2_g1_i5;TR14234|c0_g1_i1;TR25531|c1_g1_i2;TR25531|c1_g1_i9;TR26343|c0_g1_i11;TR26343|c0_g1_i2;TR26545|c1_g1_i10
ko03020	5	Phenylpropanoid biosynthesis	TR11349|c0_g1_i2;TR13186|c3_g1_i1;TR24789|c0_g1_i2;TR33742|c3_g1_i8;TR38041|c0_g1_i8
ko03030	11	Isoquinoline alkaloid biosynthesis	TR12185|c3_g2_i1;TR13121|c0_g1_i1;TR13590|c1_g1_i2;TR13708|c7_g1_i3;TR13713|c1_g4_i1;TR13722|c1_g1_i13;TR23535|c0_g1_i1;TR26936|c0_g1_i2;TR33185|c2_g1_i1;TR40495|c5_g2_i7;TR8524|c0_g1_i2
ko03410	11	Tropane, piperidine and pyridine alkaloid biosynthesis	TR12185|c3_g2_i1;TR13121|c0_g1_i1;TR13590|c1_g1_i2;TR13708|c7_g1_i3;TR13713|c1_g4_i1;TR13722|c1_g1_i13;TR23535|c0_g1_i1;TR26936|c0_g1_i2;TR33185|c2_g1_i1;TR40495|c5_g2_i7;TR8524|c0_g1_i2
ko03420	11	Aminoacyl-tRNA biosynthesis	TR12185|c3_g2_i1;TR13121|c0_g1_i1;TR13590|c1_g1_i2;TR13708|c7_g1_i3;TR13713|c1_g4_i1;TR13722|c1_g1_i13;TR23535|c0_g1_i1;TR26936|c0_g1_i2;TR33185|c2_g1_i1;TR40495|c5_g2_i7;TR8524|c0_g1_i2
ko03430	11	Metabolism of xenobiotics by cytochrome P450	TR12185|c3_g2_i1;TR13121|c0_g1_i1;TR13590|c1_g1_i2;TR13708|c7_g1_i3;TR13713|c1_g4_i1;TR13722|c1_g1_i13;TR23535|c0_g1_i1;TR26936|c0_g1_i2;TR33185|c2_g1_i1;TR40495|c5_g2_i7;TR8524|c0_g1_i2
ko03440	11	Drug metabolism - cytochrome P450	TR12185|c3_g2_i1;TR13121|c0_g1_i1;TR13590|c1_g1_i2;TR13708|c7_g1_i3;TR13713|c1_g4_i1;TR13722|c1_g1_i13;TR23535|c0_g1_i1;TR26936|c0_g1_i2;TR33185|c2_g1_i1;TR40495|c5_g2_i7;TR8524|c0_g1_i2
ko03450	11	Drug metabolism - other enzymes	TR12185|c3_g2_i1;TR13121|c0_g1_i1;TR13590|c1_g1_i2;TR13708|c7_g1_i3;TR13713|c1_g4_i1;TR13722|c1_g1_i13;TR23535|c0_g1_i1;TR26936|c0_g1_i2;TR33185|c2_g1_i1;TR40495|c5_g2_i7;TR8524|c0_g1_i2
ko03460	11	Biosynthesis of unsaturated fatty acids	TR12185|c3_g2_i1;TR13121|c0_g1_i1;TR13590|c1_g1_i2;TR13708|c7_g1_i3;TR13713|c1_g4_i1;TR13722|c1_g1_i13;TR23535|c0_g1_i1;TR26936|c0_g1_i2;TR33185|c2_g1_i1;TR40495|c5_g2_i7;TR8524|c0_g1_i2
ko04010	1	Biosynthesis of vancomycin group antibiotics	TR12982|c2_g2_i3
ko04014	6	beta-Lactam resistance	TR12982|c2_g2_i3;TR24488|c0_g2_i2;TR25803|c0_g1_i2;TR7389|c0_g1_i2;TR7389|c0_g1_i4;TR8204|c0_g2_i1
ko04015	1	Vancomycin resistance	TR24488|c0_g2_i2
ko04020	1	Two-component system	TR24488|c0_g2_i2
ko04022	1	Ribosome biogenesis in eukaryotes	TR24488|c0_g2_i2
ko04024	5	RNA degradation	TR24488|c0_g2_i2;TR25803|c0_g1_i2;TR7389|c0_g1_i2;TR7389|c0_g1_i4;TR8204|c0_g2_i1
ko04062	1	RNA polymerase	TR24488|c0_g2_i2
ko04064	2	DNA replication	TR24488|c0_g2_i2;TR5845|c1_g2_i1
ko04066	4	PPAR signaling pathway	TR12580|c2_g1_i10;TR12580|c2_g1_i5;TR24488|c0_g2_i2;TR8325|c0_g1_i1
ko04068	3	Base excision repair	TR13462|c1_g1_i1;TR13710|c4_g1_i8;TR24778|c0_g1_i4
ko04070	10	Nucleotide excision repair	TR13332|c2_g1_i20;TR13332|c2_g1_i24;TR13724|c1_g3_i3;TR24488|c0_g2_i2;TR26807|c0_g1_i1;TR26807|c0_g1_i6;TR33719|c0_g1_i3;TR34970|c0_g1_i2;TR35048|c0_g1_i1;TR41252|c0_g1_i8
ko04071	5	Mismatch repair	TR24488|c0_g2_i2;TR25803|c0_g1_i2;TR7389|c0_g1_i2;TR7389|c0_g1_i4;TR8204|c0_g2_i1
ko04122	3	Homologous recombination	TR12249|c0_g1_i2;TR13361|c2_g3_i7;TR34647|c0_g2_i1
ko04142	17	Non-homologous end-joining	TR11897|c1_g1_i1;TR11897|c1_g1_i10;TR11897|c1_g1_i12;TR11897|c1_g1_i14;TR11897|c1_g1_i3;TR11897|c1_g1_i7;TR11897|c1_g1_i9;TR12173|c0_g1_i5;TR12740|c7_g1_i12;TR32312|c1_g1_i12;TR32984|c0_g2_i13;TR38505|c0_g1_i13;TR38574|c0_g1_i1;TR39120|c1_g1_i5;TR39120|c1_g1_i7;TR39740|c4_g3_i1;TR5173|c0_g1_i1
ko04146	6	Fanconi anemia pathway	TR10238|c0_g1_i2;TR12249|c0_g1_i2;TR13462|c1_g1_i1;TR26604|c0_g1_i15;TR26604|c0_g1_i4;TR34647|c0_g2_i1
ko04152	10	Ras signaling pathway	TR13012|c6_g1_i1;TR14234|c0_g1_i1;TR25531|c1_g1_i2;TR25531|c1_g1_i9;TR26261|c0_g1_i1;TR26261|c0_g1_i3;TR26343|c0_g1_i11;TR26343|c0_g1_i2;TR26545|c1_g1_i10;TR38461|c0_g1_i3
ko04370	2	Rap1 signaling pathway	TR12982|c2_g2_i3;TR24488|c0_g2_i2
ko04530	2	Calcium signaling pathway	TR13710|c4_g1_i8;TR24778|c0_g1_i4
ko04540	1	cGMP-PKG signaling pathway	TR24488|c0_g2_i2
ko04611	2	cAMP signaling pathway	TR12982|c2_g2_i3;TR24488|c0_g2_i2
ko04622	1	Chemokine signaling pathway	TR5845|c1_g2_i1
ko04623	7	NF-kappa B signaling pathway	TR10771|c0_g1_i2;TR11349|c0_g1_i2;TR13186|c3_g1_i1;TR24789|c0_g1_i2;TR33742|c3_g1_i8;TR38041|c0_g1_i8;TR5845|c1_g2_i1
ko04626	1	HIF-1 signaling pathway	TR21340|c0_g2_i1
