# Supplementary material for: Transcriptome and Metabolite Changes during Hydrogen Cyanamide-Induced Floral Bud Break in Sweet Cherry
Source: Front Plant Sci. 2017 Jul 17;8:1233. doi: 10.3389/fpls.2017.01233 (PMC5511853; doi:10.3389/fpls.2017.01233)
Supplement: DATA SHEET 4 — Sequences of the hydrogen cyanamide-responsive genes discussed in this study. [file Data_Sheet_4.XLSX]

## Sheet: Sheet 1
				day 1			day 2			day 3
pathway	description (P. mume)	abbreviation	identifier	log2 FC	FDR	significance	log2 FC	FDR	significance	log2 FC	FDR	significance	sequence
jasmonate	allene oxide cyclase 4, chloroplastic-like	AOC	TR23846|c0_g2_i2	0.432212	0.0502029	*	1.27853	0.0447116	**	0.576449	0.980504	n.s.	CATGTTCATTTCCTCATGTCACATTTTTATGAAGACTCTTTGACTTCGCCGACCATCCATTTATATACCCCCAAAAAAACACCCACGTGATCAAAGTTCACCGTTGATTGGATTGAATCCTTCCCTCTATATAAATAAACACCCTTCTCCTTCTTTCTTCACAACCCATCTCTACATCTTCTCTTTCATCCTTTCCAATTCCCATTGAGAGAAAAACAAAACACTCTGCAAACTTCAATGGCCTGCTCAAGCGCTTCAAGACCCACCAAAGTTCAGGAACTCCATGTGTATGAGATCAATGAGAGAGACCGTGCAAGCCCTGCATATCTCAGTTTAAGCCAGAAACCTGTTAATTCTCTTGGAGACCTCGTCCCCTTCACTAACAAAATATATACTGGG…
	allene oxide synthase	AOS	TR38248|c0_g1_i1	1.54616	0	***	0.927363	0.00467871	**	0.524193	0.764591	n.s.	CTCTACATCTCTTTCTATCTCCAACAATAACAACTTTTATCAAACCCGAAAGTCATTGATACCCAATGGCTTCGTCTTCTTCTTTGGGTTTCCCTTCTCTGCAACTACAGTTCCAATCCCCAAGAAAGTCCTCCTCCTCCACGCGTCGCTTTTTAGTCCGTCCGATCTCTGCCTCCGTGTCCGAGATAACACCTTCCTCTGTTTCAGCACAGCCCCCGGAGCCAACCAACCTCCCCGTCAAGAAAATCCCCGGAGACTATGGCCTTCCCTTCGTGGGCCCCATCAAGGATCGCCTCGACTATTTCTACAACCAGGGCAGAAACGAGTTCTTCAAGTCCCGCGTCCAGAAGCACCAGTCAACGGTGTTCAGAGTCAACATGCCGCCGGGTCCCTTCATTT…
	12-oxophytodienoate reductase 2-like	OPR2	TR13558|c2_g1_i1	7.88544	0	***	5.05097	7.89526e-05	***	0.460748	0.925373	n.s.	AAAAAACCACAACCCTTACAGAGCAAAGGCCAAGTGCAAGATAACATGCCTGCTCAACTTCCCACAATTCCTCTCCTTACTCCTTACAAAATGGGAAAGTTCAACCTTTCTCATAGAATTGTTTTAGCACCATTGACTAGACAGAGAGCATACAACAATATTCCCCAGCCGCATGCCATCTTATATTACTCTCAGAGAACATCCAATGGGGGTCTTCTCATAGCTGAAGCCACTTTTGTTTCTGACACAGATCAAGGGTGGGTGAATAATCCTGGTTTATGGACGAGGGAGCAAGTTGAAGCTTGGAAACCGATTGTTGATGCTGTTCATGCTAAAGACGGTGTCTTCTTCTGTCAGATTGTGCATCCGGGGAGGGTTTCAAATAGCGGTTTCCAGCCA…
	acyl-coenzyme A oxidase 4, peroxisomal	ACX4	TR13519|c2_g10_i1	1.24473	0	***	0.711341	0.00128419	**	0.642554	3.21964e-10	***	TTTGGTGATCCGCCACAACAGTAACACGTAAGATCGTTTCCACTTCAGCACTTTCGTCCCCTTCCCCGCTCCATTTGCTGCTCATTTTTTTTCGTTGAAGCTCCACCGAAAGAAAACGAAAAAACAGAGAAAGACCTCCTTTTTCTCTTCCTCATCGTTTTCTCTTGAAGTTTCACAGCCATGACAGTACCTCCGACTCAAGATGATGTTAACAAGAATGAGAGGACTAATTACTTCAATTCACCTGCAATGGATGTCTCACTTGCTTTTCCGCAAGCAACACCAGCATCTACCTTTCCTCCCTGCACTTCAGACTATTATCAATTTGATGATCTATTGACGCCTGAGGAGCAGGCTGTCAGATTGAGAGTAAGACAGTGTTTAGAGAAACACGTTGCT…
	transcription factor MYB21	MYB21	TR25393|c1_g5_i2	2.02	0	***	0.95	0.0322	*	0.91	0.037	*	TTTTGGTCAGTTTAGAAAGCCAAAAGCATTTGGACAAACTCTTTTTGGGTTTTTACTTTTCTAGATTTGAAGTTGTAATTATTTGAACTTTGTTGCGCTCTATAAATCTTTGGCTTTGATTGGCTTTACTTTCATTCCTCTTTCTCAAAACAACCAAGCTTGTTAAAAAAACTCCCTGTCTCCCCCACACAAATATAAACACAAACATAGCAGAGCAGCTATGGCTGCTGTCACAAAGAGAGCTTGCAATCCTAATGAAGAGGAGATTGAGCTAAGACGAGGGCCATGGACTCTTGAAGAAGACACTCTTCTTATACATTACATTGCTAGTCACGGGGAAGGCCATTGGAATTCGTTAGCAAAATGTGCAGGATTGAAGAGGACTGGAAAAAGCTGCAG…
	transcription factor MYB108-like	MYB108	TR10621|c1_g1_i3	2.81	0	***	2.28	0.0495	*	1.86	0.00127	**	CTAGTAGGTAGAGCTTTGGCTGTGTTTGCTTTAAGTCCAGCTGATATGTCTAGTAATACTAAAAGCTTAAGTAGCACAAGTTGCAGCGAAGATGAAAGTGAGCTAAGGAGAGGGCCATGGACTCTTGAAGAAGACACTCTTCTGATTCAATACATAGCTCGTCACGGTGAAGGCCGATGGAATTTGCTAGCAAAACGTTCAGGGTTAAGGAGAACTGGCAAGAGTTGCAGACTGAGATGGTTGAATTATCTGAAACCGGATGTTAAGCGAGGAAATCTTAGTCCAGAAGAACAGCTCTTGATTCTTGACCTCCACTCAAAGTGGGGCAACAGGTGGTCAAAAATTGCGCAGTATTTACCGGGTAGAACGGACAACGAAATCAAGAACTACTGGAGAACA…
	cytochrome P450 94C1-like	CYP94C1	TR17616|c0_g1_i1	1.58	1	n.s.	1.84	0.000145	***	1.33	6.28e-12	***	CAATGGAGCTTGAACAAGTTTTGCAATTCCTTTGCTTTCTTGTATTGTTTTTTATCAGCTTTTTCATGCTCAGATCAAAGCTTTGGTACTGCAATTGTGAAATTTGCCACGCCTATGTCACCTCATGCTGGTCTCTAAAATTCGACAACCTTTGTGATTGGTATGCGCATCTTCTTAGAGACTCTCCGACCAAAACCATCCACATACATGTTCTGAGAAACACCATCACTGCCAACCCTGACAACGTCGAATACATGCTCAAAACTCGGTTCGAAAACTACCCGAAAGGCAAGCCCTTCTCTACCATCCTCGGTGACTTTCTTGGCCAGGGAATATTCAACGTGGATGGCCACTCGTGGAGGTTTCAGAGAAAGATGGCCAGCCTCGAGCTCGACAGGC…
IAA	probable indole-3-pyruvate monooxygenase YUCCA10	YUC10	TR26489|c0_g1_i1	-0.229955	0.901653	n.s.	-1.32322	3.44426e-10	***	-2.99518	0	***	TATGGAACCCTCCTACTTGAAATTAATATATTAAACCCTGCCTTATTCTTTGCAAGAACATAAGAGAGCTAGAGAGAGAGAGGGGCCATTGAAATGGAGCAAGAGAAGGCAGTGATTATAGTCGGGGCTGGCCCGTCCGGCCTCGCCATGGCCGGATGTCTAAGCCAGCTTGCAATCCCATACGTAGTCTTGGAAAGAGAGGACTGTTTTGCTTCCCTGTGGAAAAAGTATTCATATGACCGTCTCCACCTCCACCTTCAAAAGCAGTTCTGTGAGCTTCCCCACATGCCATTTCCACCTTCTTGTCCCACCTACGTGCCCAAGAATCAGTTTATCCAATACTTGGACGACTATGTGTCCCGTTTCAAGATTAGTCCCATCCTGTACCACAGAAATGTT…
cyanide and ethylene	bifunctional nitrilase/nitrile hydratase NIT4A	NIT4A	TR24496|c0_g1_i1	1.63897	0	***	0.77585	0.667524	n.s.	0.267308	0.00893671	**	GTTTCCAGTGGAAATGTTGATTGTTTGACAGTCATTGAAATGGAATCTCCCCGGATACAAAATTGATTGGTCATTGTTCATATATAGAGAAAGAAAATATATACCAACCAATATAGCAAAACCAAGCAAGAGAGAGGAGATTTAAAATGGCTCTGGTACCATCTCCAGCTCTGGTCGCCGAGGTTGAGATGGGTGCTGACCCCTCCGCACCCACTGTTCGAGCCACCGTGGTCCAAGCCTCCACTGTCTTCTACGACACTCCTGCCACTTTAGATATGGCTGAGAGGTTATTGGCTGAGGCAGCTGGGTATGGTGCCCAGCTGGTTGTGTTTCCGGAAGCTTTTGTGGGTGGTTATCCACGTGGGTCAAATTTTGGCATTGTCATTGGGAATAGAACAG…
	(R)mandelonitrile lyase 1-like	MDL1	TR12799|c0_g1_i1	4.15176	0	***	3.43641	0.200834	n.s.	3.31292	1.00353e-06	n.s.	TAATTCTGTGGTCTTGGGTAAATGAAGACTAGGGGCCTTAATTAAGATTAAAATCAAACTCCATCTCTCTGATTTTGATCTCCCTGGCCTATATATATGTAACAAGGCCTCGAAGATGTATGTCATTTTGTGTGAGGAGTTCGTGGCATTAGATAACCAGAAGTAGTAATTTGATCGAAGGAGAAAAAACGTCCAGCCTGGCTAAAAAGACATGGAAAAGTCAAGAATTGGTGTTGTATTATTTCTTTTGTACCTGTCTGTCTTCTACCATCAATCTGAGGTTCAATCATTCGCCACTCCATCTGATCATGATTTAAGCTACATGAAATTTGTCTATAATTCCACTGATCTGCCATTAGAAGAAGTGTACGACTACATTGTAGTTGGAGGGGGTACAGC…
	L-3-cyanoalanine synthase 1, mitochondrial isoform X1	CAS	TR10732|c0_g1_i1	3.57122	0	***	1.99146	0.0198174	*	1.09331	0	***	GCAATACAGGTGTGTTACATGCAAATAGCGTTTCTCAAGAGGTAACTGTAAGGTAAAGGCCCACCATACATGTGTGCGCCCGCCCCTGCTCTACACTTTCCCTAGAGATCCGTCCATTTCAATCCTATATCATCATCATCCAACTCTCCACTCTACCTCACCAAAAAAAACCTTATAAAAACAGTCTCACTCTTACTACCAGTCTCACAGAGTCACAATTTCTCTTTTGACTTCAATTATCCAAAAATCCACTGTTCAATTGACAGAGGAGTACCAGCTTCCAATAGCATCCATTAATGGCGGCCTTGAGGAGCTTTCTGAAGAAAAGATCCACTTTGCTCTGCAATGAAGCCGTGAGAAAGAGACTCTTCTCAACCCAAGTGAGCCAACCCATCAATG…
	1-aminocyclopropane-1-carboxylate oxidase homolog 1-like	ACO	TR18526|c0_g1_i1	7.17773	0	***	4.58014	0	***	1.60881	0.0135698	*	TAAACAGAAGAACGTTTGAATTCTTTTATTCTCTCTTGAATCTCTATATAAGTAGCAAGATAAACTTGCACTGCCACAAACCACTAAACTTGTTTTCCACTAATCGAAGAAGAAAGAATTCAAAATGGCAGTTGTGGATTGTGAGCTGGAGAAGGAATTGAAACAATTCGATGAAACAAAAGCTGGTGTCAAAGGCCTGGTAGACGCTGGGGTGACCAAGCTCCCAAGAATGTTCAGACACCCTCCAGAGAGCCTACCTTCCCCCAACCAAAACAATGGCGTTGACTCCAACCTCCAAGTTCCTGTCATTGATCTCAAGGATGTCGACATCTGCGAGAGGCGAAAAGAGATCATCAACGACCTTCGAAAAGCAGCTGAAGAGTGGGGTTTCTTTCAGAT…
	1-aminocyclopropane-1-carboxylate synthase	ACS	TR20901|c0_g1_i1	5.77699	2.33147e-15	***	3.91086	0.07489	n.s.	3.5236	0.0182863	*	TTACCCTCACACTTGATAGCTTGATTCCAAACCTCACTAAAAACTCCACTAATATTATTCTTGTGTGTGAATATTCTTTCGAACCAAGAAATGGGCTCCTCATCAGCAACTGAGAATCGCCAGTTACTCTCCAAGATTGCAACCAGCGAGGGCCATGGTGAGAACTCACCGTACTTCGATGGGTGGAAGGCGTACGATATAAACCCATTCCACCCAACGAAAAATCCCGAGGGGGTTATTCAGATGGGTCTTGCAGAAAACCAGCTTTCCTTCGACTTGATCGAAGACTGGATTAAGAAAAACCCCAGAGCCTCCATCTGCACTCCCGAGGGAGTTGAGGAGTTCAAGAACGTGGCCATCTTTCAAGATTATCATGGCTTTCCCGAGTTCAGAAAGGCT…
	S-adenosylmethionine synthase 3	SAMS 3	TR7883|c0_g1_i1	2.85156	0	***	2.10386	2.89862e-06	***	1.09952	0	***	TCCTCCTCCTCCTCCTCCTCCTCCTCCTCTGTCGCTCTCAGTTTAGAGATGGAAACCTTCCTCTTCACCTCTGAATCTGTCAATGAGGGTCACCCTGACAAGCTCTGTGACCAAGTCTCGGATGCCGTTCTCGACGCTTGCTTGGAACAAGACCCCGAGAGCAAAGTTGCCTGTGAGACGTGTACGAAAACCAACATGGTCATGGTCTTTGGTGAGATCACAACCCAGGCTAAGGTAGATTATGAGAAGATAGTTCGAGACACTTGCAGGGGAATTGGGTTTACATCAGCTGATGTAGGCCTTGATGCTGACAACTGCAAGGTCCTTGTCAACATTGAGAAGCAAAGCCCTGAAATTGCAGAGGGAGTTCATGGCCACCTCACCAAGAAGCCTGAGGAA…
	cyanogenic beta-glucosidase-like, partial	BGD	TR26414|c0_g1_i2	5.29544	3.33067e-16	***	2.82751	1.29896e-13	***	0.928583	0.740262	n.s.	TATCAACATTATTACCAACAAAAAAAACCTCAAGTTATGGCAATGCAATTACGGTCTTTTCTCTTAGGCATACTGCTACTAATTGGCTTTGCTTTGACGAATAGCGAAGCTGATATTGGAGCTCCACCCACACATTTTGACACTGCTTCTCTCAATAGGAGCAGTTTTCCAGAAGGGTTCATATTTGGTGTAGGTTCTGGAGCTTACCAATATGAAGGTGCTGCAAAAGAAGGTGGTAAAGGACCAAGCATTTGGGATACCTTCACCCACAAATATCCAGAAAAGATTAATGATAGCAGCAATGGAGATATCGCTGTTGATCAATATCACCGCTATAAGGAAGATGTGGGGATTATGAAGAATATGGGGTGGGATGCTTACCGATTCTCTATCTCATGG…
	UDP-glycosyltransferase 85A2-like	UGT85A19	TR37845|c4_g2_i1	1.8	0.0956	n.s.	3.08878	0	***	3.34882	1.69906e-06	***	GGTTTTCATATAACCTTTGTGAACACAGAGTTCAACCACAAGCGCATGCTTGAATCCCAAGGTTCCCATGCTCTCGACGGCCTCCCTTCATTTCGATTCGAAACCATTCCCGACGGCCTCCCTCTGGCTGATGCCGATGCCAGGCGGAACTTGCCTTTGGTGTGCGATTCCACTAGTAAAACCTGCTTGGCACCCTTCGAGGCGCTTTTGACCAAGCTCAACTCTTCACCCGATTCCCCTCCTGTGACTTGTATTGTTGCTGATGGTGTCACCAGCTTCACCCTTGATGCAGCAGAGCATTTCGGGATCCCAGAAGTGCTTTTCTGGACAACGAGTGCTTGTGGCTTGATGGGCTACGTTCAGTATTACCGTCTCATTGAGAAGGGCCTCACTCCTCTT…
	cytochrome P450 71A1-like	CYP71AN24	TR12239|c1_g1_i2	4.14	0.00123	**	1.86	0.00284	**	1.95	0.0257	*	CTTGAATTTGTTGATTTGAAAAGGTGTTTGAAAATATCTCAAATATTTATCTCGACATTGAAATAACTTGTCCCTAGCTCTCAGTAAAAATTTACAACCAACCACTGGCGCAGGCTGGACAACTTCTCTATAAAGATGAAGAAGAAGGCCCTCAGATTTCAACTGGCAACCCAAAATTAAAGCAATGGCTGTATTTTCATTTTTCAATCAAATGTGGCAGCACCTACATAGCAATCTTTTCCTGCTTCCTCTTCTCTTCCTTTCAATATTCATTTTGTTTGCACTTACAAGATCATCCTCATCAAGTGGGAAAAACCAGAAACTCAAACTGCCACCATCCCCACCAAGGCTGCCTTGGATTGGGAACCTTCACCAGCTAGGATCATTCCCACACCGCTC…
ROS	glutaredoxin	GRX	TR23850|c0_g1_i1	2.89787	0	***	1.83769	0.738799	n.s.	0.786744	0	***	CAGCTACTGGTAGAGATAAAGACATTTGGATTTTTAATTACGGAACTTCGTCGACATGGTAATGCCATTGACGAACGTTATGACGTCGTAGAGTGATATAAGGTGAGACTTGGTGATCTTGGACGCCAACCAACGTCAGGCGTTACGAACGAGGTTTGTATATGTCGACCACAAATCATTGGTGGTTAAAGAAGAGAAGAAAAGAAAAAGCCCATTAAGGCCCACAAGAAGAAGCAAATGTAAAATCAAAGACTGCATTCGTGGAAGGTCGGTTGTCTATCATCTACAGACTGCGGCCCACTACATATACCGCTCTGACGCTCTGCATCTTCCGAAACGCTCTCTAATCTTAAGAAGAAGATTGCGAGGATTTTGGAATTTAGGGTTGCAAAAAGAGAG…
	probable glutathione S-transferase	GST23	TR33680|c0_g2_i1	21.3826	0	***	19.4339	0	***	2.03685	0.392913	n.s.	TATACAGTGTCATATGGAAAAACCAATTTCGCCACCAATCCTTCAAACCATGTACTTGTAGCTCAAGCAGGTAACCAAGTTGGCTGGTTGGGTATAAGTACATCTAGAAACCCAGAGCACAACATAACAAAAATGGCAGAAGTGAAATTACTAGGAGCTTGGCCTAGTCCATATGTTAACAGGGTTATATGGGCACTAAAACTCAAGGGTGTGGAATATGAGCATGTAGAAGAGGATGTGTTATTCAACAAGAGTGATCAGCTTCTGAAGTATAATCCAGTGCATAAGAAAGTTCCTGTGCTTGTTCATGATGGGAAACCAATTGCAGAGTCCATTGTCATTCTTGAGTACATTGAAGAGGCATGGCCACACAACCCCCTGCTTCCAAAAGACCTTCAC…
	superoxide dismutase [Mn], mitochondrial-like	Mn-SOD	TR25086|c0_g1_i5	-0.877494	0	***	-1.41972	0	***	-0.869589	2.68795e-11	***	GCTTAGTTTTTCCGCTGAGGCTGGGACCAGTGCAATTTTTCCACTGAGAGCTAGCGACTCTCATCTTTGAAAATGGCGCTGAGAACAGTAAGCAGGAGAGGCCTAGCAGGTCTAAGCAGAAATGGCGGGGGCTTAGGGTTGGGGTTAGGGCTTGTGACAGTCCGTGGATTGAAGACCTTCACGCTGCCCGACCTACCCTACGACTATGGGGCACTGGTGCCCTACATTAGTGGAGAGATCATGCAGCTCCACCACCAGAAGCACCACCAGACCTACGTCACCAACTTCAACAACGCCCTCGAGCACCTTGACCAGGCCATGGCCAAAGGCCACTCCCCCACCATCGTCAAATTACAGAGCGCCATCAAATTCAACGGCGGAGGTCATATAAACCACTCT…
	catalase isozyme 1-like	CAT1	TR13462|c1_g1_i2	-1.02	0.000527	**	-1.05	0.309	n.s.	-2.29	0.147	n.s.	GATAGAGAACGAATCCCAGAGCGTGTTGTCCATGCTAGGGGAGCCAGTGCAAAGGGATTCTTTGAGGTCACTCATGATATTTCTCAGCTTACTTGTGCTGACTTCCTTCGAGCCCCTGGTGTTCAGACACCTGTCATTGTGCGTTTCTCCACTGTTATCCATGAGCGTGGCAGCCCTGAAACCCTGAGGGATCCTCGTGGTTTTGCAGTGAAGTTTTACACCAGAGAGGTGAGGTTTTTACCTATATATTATCTTGCAGTACTCAAGTCATATTTGACTAATTATAGTTCTTGGAAATCTTGCAGTCTCGTGACTTTAATGAAAGATTGCACTCATTCCTTTGTTAGCTTTGCCTTTTCATTTTCCTTTAAATTATGGGGGGTAGTCTTCTGGCTGTAA…
cytokinins	adenylate isopentenyltransferase 3, chloroplastic	IPT3	TR4571|c0_g1_i1	2.31856	3.34362e-09	***	1.10325	0.182636	n.s.	-1.82593	7.50684e-08	***	GCAAACCTCCCCTTTGCTCCACGAGGTCGTAAGTTGCTTCAACTTTTTTGAGCAAATAAACAAGTTTGTTTTCTTCATACTTTGGTTACTTACTTGTGGCATTTGAGCAATACGTACCCTACTGCCGTCTGCCAACACTTCGCTCTTAGCTTCTTCAGCTTGCGGCGTCTCCTTAACCAATTTAACAGATTAAATATAGTGCTTCATCATCATCAAACATGAATTTGATGTGCAAGGAAATGAAAACATTACTTCCATCTGGTGGTCACAATCATAAAATGGACGTGTTCAATCCTCGCCGGCAGAAGGAGAAGGTGGTGATCGTAATGGGAGCAACGGGGACGGGGAAATCGAGGCTCTCGATCGACCTGGCCACCCATCTCGGCGCAGAAATCATAA…
	cytokinin dehydrogenase 5	CKX5	TR12908|c3_g1_i1	-1.79701	0	***	-1.38601	7.88258e-15	***	-0.629115	0.000229061	***	AGAGAGACAGAGAGACAGAGAGACAGAGAGAGAAAAAATATATCTGAATTCCTCGTTACCTTCAATCTCATCTCACCTCAACACTTGTATATATAGGTGTGTACTTACTTGTATTGTAACGCGAAGAAATCAAGTTAAGGCTAGATAAAAAGAAGAAAAGGAGGAGTTATAGCGCACCACCGCAGCAGAGAATCTGTGCATGTTGCGTACAAAATCTTTAAAGCGAAATCAGCCTTACGTTGTCTCCACGACTCCCCACACCTCTCCTCCCTCCTCCTCCTCCTCCTCCTGCCACAAAGATTTTGTTCCCTCTTCCCTAATTTCCTCCACAATTTCTTTTTTTCCCTTCTTTTTCTAACACTACGTATACGTACGTTATCATCACTCCCTCTCACTCTC…
	histidine kinase 4, X2	HK4 X2	TR10857|c1_g1_i2	0.2	1	n.s.	1.02	2.57e-13	***	-0.2	0.97	n.s.	GCGTATCTCTGAAAATCCAAAAAATTCGATTCAGTTTGCTTTAAAAAGCAAAGCATAAAAAGTCATAAAACTACTATTATACACTGGAAACCCAACAAAATAAAGAGCCTCAGATCAAGACGACCCAAACCAAAAACTCTTTCTCTAATATAAATTCAGTGAATTGCACCAAGCCAACCTCTTTCTACAGTTGTACAGATATGAGATGGGTAAAGAAGAACCAAGAGGAAGAAGAAGCAAAGAGGTTGATTTGGTGCTGATGGGTGGGAATTTGAAGATGCAGAGCCACCACTCTGTGGCTGTGAGGTTGAATGAGCAAACGGGGATTAAAAAGGGTTACACTTTTGTTCAAGCCTACAGGGCTTGGTTCCCAAAACTTTTTATACTTTGGATCATTGT…
	histidine kinase 4, X1	HK4 X1	TR10857|c1_g1_i6	-0.76	0.945	n.s.	1.2	5.17e-07	***	-0.27	0.902	n.s.	GCGTATCTCTGAAAATCCAAAAAATTCGATTCAGTTTGCTTTAAAAAGCAAAGCATAAAAAGTCATAAAACTACTATTATACACTGGAAACCCAACAAAATAAAGAGCCTCAGATCAAGACGACCCAAACCAAAAACTCTTTCTCTAATATAAATTCAGTGAATTGCACCAAGCCAACCTCTTTCTACAGTTGTACAGGTAAAAGATGGTTTCTTTCAATTCAACAACAACAACAACCCCATTTCTTTTTCTCTCCCTCTCTCACTCTGAAACTCTTGGTGTGTTGTGTGCTTAGCTGTGTGTATTTTCGGGTCAATCTGAGGCTTCCATTATTATATGGTAGAAAAACAGTGAACGTGCCCCTTCTTTGTCTGGATGCCTCTAACTAAACTTCACGCT…
	cytokinin riboside 5'-monophosphate phosphoribohydrolase LOG5	LOG5	TR39645|c3_g1_i2	1.52076	0.00171048	*	0.905157	0.906392	n.s.	0.960219	0.00963318	*	ACCCGTTTAGTCATGTAGTCATATTTGTGTGGAGTCTATAGCTCTATATATAGTGGTTGGTTCTTCTTACTTGGTACTCTGCTTCCTCCATATTTGTGTGTCACTTTGGCCAAAGTCTAAGGCAAAAAAACCCAACAAAATTGAAAATTTCAAAAGCTTGGGACATGGAAGAGAAAGTTGGGAGATCAAGATTCAAGAGGGTTTGTGTGTTTTGTGGCAGCAGTACTGGAAAGAGGAACTGCTACAAAGATGCTGCCATTGAATTAGCCCAAGAGCTGGTGTCAAGAAGGCTGGACCTTGTCTATGGAGGTGGTAGCATTGGGCTCATGGGTCTGGTTTCTCAGGCTGTTCATCGTGGTGGAGGGAATGTTCTTGGGATCATACCAAGGACGCTAATGG…
cell wall loosening	endo-1,3;1,4-beta-D-glucanase-like	1,3BG	TR33640|c1_g4_i1	7.19361	0	***	3.53621	0.092818	n.s.	0.622741	0.88568	n.s.	ACTCATGATGTGGTGGAATCACATTCCCTGTTTAGCTTAACTAATAGTGGTAGGGAACTTCTTTGTCGGGAATATGGTTATGTCGCCTAACTCATGTTTATACGAAGCACAATCGTGTTCATGTTGTTATCATCTAAATGTTATGGGACAAATTAGACCGAATATCGATCCGAAGTGTTCTTTGTTAGTTTGTTTATTTATTTTCGGATTCGTCCCGCCTTGTGACCAAAAACATGAAATTGATGACCAAGTTCCATGTTTCCGACGTTCTATAAACGTGTAACTCAGCCACGTATATACTTCCAACTTTTGGTGACGTTTGAGATGATGCAAACAAATGGGGCACCACCTTTCTTCTTCAAATTTCCAATTTTAGGCTGCAGAAGCTGCAAAGTTTGA…
	expansin-A11	EXPA11	TR15864|c0_g1_i1	1.54	0.0321	*	2.05	4.07e-14	***	0.07	0.96	n.s.	ACCATTCTTTGCTTGGAAATCCCAATCAACGTAAATACAGTACCAAATCCTATCAGCTCTCTCTCTCTCTCTCATTTGTGCGTGTGCGTTGGGCAATTGAGCTTTTAGCTAAGCAAGAATAATGGCCAAACTCGTTTTTGCATTAGCAATCTTGCTTGGATCATTATGCAGTCTCTTCACATATGTTTCTGCATTTACTGCATCTGGTTGGACTAAAGGTCATGCCACATTTTATGGAGGAAGTGATGCCTCAGGAACTATGGGGGGAGCTTGTGGGTACGGTAACCTGTATTCGACAGGGTATGGGACTAGGACCGCTGCTTTAAGTACCGCCTTGTTCAACGACGGGGCTTCATGTGGGCAATGCTATAAGATCATATGCGATTATAAAACAGATCC…
	expansin-A1	EXPA1	TR9861|c0_g1_i4	1.4	0	***	2.25	2.53e-12	***	-0.4	0.976	n.s.	ACCGAGGAGGAGGAAAAGTAAAAGCAGAGAGAAGCAGCATAGAAAACAACAAAGAGAGAAAAGGGTAGTTGCGGCAAATGGGCAGTGGTCTGCATGTGTGAGGTATGGATTCTAATGGAACCATCACCCCATCAAAAATCCCAAAAACCGCTATGTCTCAGTAGGATTGGGCAATTTCCTACTAGGAAACCATCAAAAACCACACGGTTTCCCCTCCAAAACTGCCCTTCCACCTCAAAAGGACTTGTTTTTAGCTATTGTAAAACCAGTTAGCCCAGCAGTTTATGGTCCCCCTACAGCTTAAATAAGAAAAAAGGAAAAAAAAAAGTGTTATGTTAGTGGTCATGGTGGCTAAATAGTCCCTAGCCCTTGCCCCAAAGTTGTATATAATCCCCCCCA…
	expansin-like B1 isoform X1	EXLB1	TR8498|c0_g1_i1	7.03235	0	***	3.9083	8.97234e-06	***	3.18503	0.0658401	n.s.	AATAACATTCTAGCAAGAAAACTAGCTCTCATTTCATTTTGCTTGTGTGGACCTATAATGGCTTTCTCTCTGTGGTCTCAACTTTCCCTTTTCATTGTCTTGCTTGTAGTACAAACTCCAGGGGAGGCTGCAACATGCAGTGATTGTTTCGTTCATTCTCGGGCAAGTTATTATCCGAATTCTGAAGCGCAAGGAACAGATATAGGTGCTTGTGGTTTTGGTTCATTTGGGGCAACCATCAATGGAGGGGATGTCTCAGCTGCCTCTGACCTCTATCGCAATGGCGTCGGATGCGGTGCTTGTTACCAGGTGAGGTGCACCAACAGCCGCTATTGCTCAGACAAAGGAGCAACTGTGGTTATAACTGACCAAGGCTCCGGTCACAACACGGACTTCATC…
