# Supplementary material for: Transcriptome and Metabolite Changes during Hydrogen Cyanamide-Induced Floral Bud Break in Sweet Cherry
Source: Front Plant Sci. 2017 Jul 17;8:1233. doi: 10.3389/fpls.2017.01233 (PMC5511853; doi:10.3389/fpls.2017.01233)
Supplement: DATA SHEET 5 — Three clusters of hydrogen-cyanamide responsive genes and the respective most enriched GO terms. [file Data_Sheet_5.XLSX]

## Sheet: Clusters_FC
Transcript	1d	3d	6d	cluster	Description
TR10031|c0_g1_i11	0	-1.50051	-1.80554	1	cation-chloride cotransporter 1-like
TR1005|c0_g1_i1	5.15382	3.29234	0	1
TR10065|c0_g1_i1	1.44161	1.86436	0	1	zinc transporter chloroplastic
TR10085|c0_g2_i7	1.80439	-1.65991	-2.04619	1	membrane associated ring finger
TR10100|c0_g1_i1	17.2053	4.53465	0	1	duf506 family protein
TR10100|c0_g1_i3	4.38694	4.84816	0	1	duf506 family protein
TR10102|c0_g1_i1	18.43	0	-9.90634	1	shaggy-related protein kinase theta
TR10132|c0_g1_i1	6.04497	0	-3.25194	1	3-deoxy-manno-octulosonate mitochondrial
TR10137|c0_g1_i1	0	-1.9529	-2.31902	1	gdsl esterase lipase at1g74460-like
TR10162|c0_g2_i3	-1.16216	-1.18078	-1.65364	1	transmembrane protein
TR10187|c0_g2_i1	5.78593	4.71984	3.69372	1	proline-rich receptor-like protein kinase perk4 isoform x1
TR10192|c0_g2_i7	-0.482367	-1.02631	-2.63726	1	synaptotagmin-1-like isoform x2
TR10287|c0_g1_i2	1.29571	1.19121	0.879085	1	PREDICTED: uncharacterized protein LOC103336955
TR10328|c0_g1_i3	0	-2.16374	-4.11602	1	universal stress protein a-like protein
TR10336|c0_g1_i1	1.95357	0	-1.81013	1	ribonuclease h protein at1g65750
TR10377|c1_g1_i1	4.66521	3.43529	3.47681	1
TR10452|c0_g1_i3	1.34801	1.25438	0	1	polyol transporter 5-like
TR10452|c0_g2_i2	1.14164	1.33667	0	1	polyol transporter 1
TR10462|c0_g2_i3	0	-1.33163	-1.5371	1	protein isoform 2
TR10462|c0_g2_i5	0	-1.78701	-2.35818	1	protein isoform 2
TR10466|c0_g1_i10	1.52277	0	-1.13671	1	bidirectional sugar transporter sweet1-like
TR10466|c0_g1_i2	1.02723	0	-1.58275	1	bidirectional sugar transporter sweet1-like
TR10466|c0_g1_i4	1.71608	0	-7.1754	1	bidirectional sugar transporter sweet1-like
TR10466|c0_g1_i7	1.00575	0	-2.3214	1	bidirectional sugar transporter sweet1-like
TR10472|c0_g1_i1	-2.60822	0	-8.687	1	acetyl- cytosolic 1
TR10484|c0_g2_i1	-2.54282	0	-4.70835	1	alpha-soluble nsf attachment protein
TR10520|c1_g1_i10	0	-2.16314	-16.1769	1	transcription factor bhlh48-like
TR10520|c1_g1_i3	0	-2.16942	-1.98504	1
TR10522|c0_g1_i1	0.741463	-1.66131	-1.90547	1	nadp dependent sorbitol 6-phosphate dehydrogenase
TR10525|c0_g1_i10	1.11649	0	-1.5929	1	enhancer of polycomb homolog 2-like isoform x2
TR10562|c0_g1_i4	17.7712	0	-8.27382	1
TR10571|c0_g1_i13	0	-1.04732	-1.70106	1	ubiquitin carboxyl-terminal hydrolase 15-like isoform x1
TR10582|c0_g2_i1	2.75341	2.74844	-0.987366	1
TR10606|c0_g1_i6	0	-1.26874	-1.28269	1	casein kinase i protein
TR10611|c1_g1_i6	-1.09839	-0.974377	-1.66936	1	serine threonine-protein phosphatase 7
TR10621|c1_g1_i3	2.80645	2.28077	1.86007	1	transcription factor myb108-like
TR10621|c1_g2_i2	4.6356	3.7483	3.76423	1	protein odorant1-like
TR10635|c1_g1_i1	4.65962	4.51016	4.16739	1	hypothetical protein PRUPE_ppb013610mg, partial
TR10645|c0_g2_i1	0	-1.45284	-1.24816	1
TR10657|c0_g2_i2	0	-1.01597	-1.98798	1	60s ribosomal protein l27-3
TR10680|c0_g1_i14	0	-1.85697	-8.90601	1	protein abil2
TR10680|c0_g1_i5	-2.32037	-5.31592	-6.08816	1	protein abil2-like
TR10710|c0_g1_i1	5.04273	4.21248	0	1
TR10732|c0_g1_i1	3.57122	1.99146	1.09331	1	bifunctional l-3-cyanoalanine synthase cysteine synthase mitochondrial
TR10732|c0_g1_i2	4.50057	2.89614	1.87574	1	bifunctional l-3-cyanoalanine synthase cysteine synthase mitochondrial
TR10732|c0_g1_i3	5.56536	5.96437	0	1	bifunctional l-3-cyanoalanine synthase cysteine synthase mitochondrial
TR10732|c0_g1_i4	4.06931	6.14192	0	1	bifunctional l-3-cyanoalanine synthase cysteine synthase mitochondrial
TR10746|c0_g1_i11	0	-1.05974	-1.04118	1	dead-box atp-dependent rna helicase 20
TR10774|c0_g1_i5	0	-1.68865	-2.79215	1	sugar transporter erd6-like 6
TR10775|c0_g1_i2	0	-1.39221	-1.59003	1	petal death protein
TR10815|c0_g1_i1	-1.18212	0	-3.34485	1
TR10827|c0_g2_i2	1.66344	1.24283	0.762887	1	caffeoylshikimate esterase-like
TR10887|c1_g1_i1	16.6266	4.6404	0	1	ultraviolet-b receptor uvr8-like isoform x2
TR10901|c1_g1_i4	0	-1.25215	-4.40927	1	PREDICTED: uncharacterized protein LOC101293928, partial
TR10918|c1_g2_i2	-1.3751	-1.77221	-2.25401	1	rhodanese-like domain-containing protein chloroplastic
TR10963|c1_g1_i11	-0.855275	-2.83962	-4.76726	1
TR10963|c1_g1_i2	-0.912598	-3.1257	-3.80917	1
TR10963|c1_g1_i5	-1.00351	-2.23401	-2.19352	1	hydrophobic protein rci2b
TR10990|c1_g1_i12	-0.894285	-1.4689	-1.91178	1	abc transporter g family member 22 isoform x1
TR10993|c1_g2_i5	-2.5844	-1.3295	-3.21861	1	sieve element occlusion a
TR11019|c0_g1_i3	0	-1.52879	-1.66089	1	b2 protein
TR11032|c2_g4_i3	4.70317	0	-1.13275	1	omega-3 fatty acid chloroplastic-like
TR11033|c0_g1_i1	6.19754	4.9675	0	1	e3 ubiquitin-protein ligase atl6-like
TR11087|c0_g1_i2	-3.29171	0	-5.36179	1	otu domain-containing protein ddb_g0284757 isoform x2
TR11133|c4_g1_i6	3.08258	0	-1.82032	1	hypothetical protein PRUPE_ppa008855mg
TR11155|c0_g2_i4	1.25283	1.1028	0	1	copper amine oxidase 1-like
TR11161|c0_g1_i1	0	-1.34698	-1.32902	1	translocation protein sec62
TR11205|c0_g1_i3	1.73917	1.40321	0	1	ferric reduction oxidase mitochondrial
TR11233|c0_g1_i6	0	-1.57085	-2.36359	1	transmembrane protein 56
TR11251|c1_g1_i1	1.05793	1.18772	0.855043	1	protease do-like 9
TR11310|c2_g1_i3	0	-5.723	-6.50599	1
TR11339|c0_g1_i3	1.3275	1.59846	0.442945	1	transcription factor bhlh137-like
TR11344|c0_g1_i1	0	-2.18463	-1.97151	1	hypothetical protein PRUPE_ppa016338mg
TR11359|c0_g1_i1	6.0321	4.51489	0	1	ubiquinol mitochondrial-like
TR11359|c1_g2_i4	6.18302	5.22007	0	1	ubiquinol mitochondrial-like
TR11364|c0_g2_i7	1.74045	0	-2.4835	1	2-methyl-6-phytyl- -hydroquinone chloroplastic-like
TR11379|c0_g1_i6	0	-1.68275	-1.95536	1	glucose-1-phosphate adenylyltransferase large subunit 1-like isoform x1
TR11397|c1_g6_i12	0	-1.65421	-2.26716	1	vacuolar fusion protein ccz1 homolog isoform x1
TR11398|c0_g2_i2	0	-1.51537	-3.15954	1
TR11410|c0_g1_i16	0	-3.82311	-5.78803	1	polypyrimidine tract-binding protein homolog 1 isoform x1
TR11419|c2_g1_i5	0	-1.28335	-2.13616	1
TR11420|c3_g1_i1	0	-1.72092	-1.92564	1
TR11420|c3_g2_i2	0	-1.12707	-4.96252	1
TR11423|c0_g1_i1	-1.21898	-1.22994	-1.39388	1	duf246 domain-containing protein
TR11423|c0_g1_i12	0	-1.39629	-2.32152	1	duf246 domain-containing protein
TR11423|c0_g1_i14	0	-1.02945	-1.73792	1	o-fucosyltransferase family protein isoform 2
TR11437|c3_g1_i5	1.13318	0	-3.91927	1	protein mitochondrial
TR11448|c3_g1_i1	3.36612	2.896	0	1	atp sulfurylase chloroplastic
TR11448|c3_g1_i2	3.73856	4.0529	0	1	atp sulfurylase chloroplastic
TR11448|c3_g1_i4	3.94521	4.43118	2.29117	1	atp sulfurylase chloroplastic
TR11448|c3_g1_i5	3.85349	4.51892	0	1	atp sulfurylase chloroplastic
TR11475|c0_g3_i5	0	-0.999707	-1.20583	1	yth domain-containing protein 1 isoform x2
TR11493|c0_g1_i1	1.51899	1.9301	1.03634	1	bifunctional epoxide hydrolase 2-like
TR11493|c0_g1_i4	2.25986	1.27927	0	1	bifunctional epoxide hydrolase 2
TR11504|c0_g1_i1	5.51082	5.34993	3.24411	1	l-cysteine desulfhydrase-like
TR11504|c0_g1_i4	6.33316	4.17577	2.65009	1	l-cysteine desulfhydrase-like
TR11505|c0_g1_i5	2.41971	1.57226	0	1	luc7-like protein 3
TR11513|c1_g1_i2	1.19335	1.33201	0	1
TR11533|c0_g1_i18	0	-1.91712	-1.62168	1	serine threonine-protein kinase nek6-like
TR11558|c4_g3_i2	-1.06184	-1.16968	-1.91624	1
TR11560|c1_g1_i8	1.42914	1.05905	0.581451	1	abc transporter c family member 15
TR11562|c0_g3_i4	0	-3.1051	-3.95669	1
TR11566|c3_g2_i2	0	-1.27536	-1.82602	1	cytochrome p450 90a1
TR11574|c0_g1_i9	0	-4.14203	-5.20915	1	spx domain-containing membrane protein at4g22990-like isoform x1
TR11597|c0_g1_i1	1.81811	2.21177	0	1	v-type proton atpase subunit f
TR11613|c0_g3_i3	2.06998	1.68579	0	1	mlo-like protein 3
TR11613|c0_g3_i4	2.47232	1.74221	0	1	mlo-like protein 3
TR11623|c0_g1_i8	1.37406	0	-1.25928	1	nt domain of poly polymerase and terminal uridylyl transferase-containing isoform 1
TR11635|c0_g1_i2	0	-1.02867	-1.63745	1	alpha-glucan water dikinase 2
TR11635|c0_g3_i3	5.52814	3.94983	0	1	gibberellin 2-beta-dioxygenase 1-like
TR11648|c0_g1_i3	0	-1.60475	-2.59283	1
TR11654|c2_g2_i7	0	-1.94422	-5.45277	1	abc transporter g family member 3-like
TR11666|c0_g1_i1	3.85761	2.1374	0	1
TR11666|c0_g3_i1	2.73548	1.41566	1.05421	1	19-like isoform 2
TR11666|c0_g3_i3	2.73006	1.73762	1.09616	1	19-like isoform 2
TR11666|c0_g3_i4	8.17526	4.21672	0	1	g2 mitotic-specific cyclin-b
TR11666|c0_g3_i5	3.89235	1.2971	0.869619	1	g2 mitotic-specific cyclin-b
TR11666|c0_g4_i2	3.19165	1.55278	0	1
TR11667|c0_g1_i6	0	-5.02666	-17.0842	1
TR11684|c0_g1_i3	1.66955	1.02742	0	1	guanylate kinase 2-like isoform x1
TR11725|c0_g1_i13	0	-1.11203	-1.30906	1	probable starch synthase chloroplastic amyloplastic
TR11725|c0_g1_i19	0	-3.98799	-11.8592	1	probable starch synthase chloroplastic amyloplastic isoform x1
TR11725|c0_g1_i9	0	-1.2428	-1.42824	1	probable starch synthase chloroplastic amyloplastic isoform x1
TR11732|c1_g3_i1	17.0478	0	-3.98156	1
TR11735|c0_g3_i1	2.51815	2.65645	0	1	p-hydroxybenzoic acid efflux pump subunit aaeb
TR11742|c0_g1_i1	0	-1.72689	-14.0073	1
TR11748|c0_g2_i12	17.3394	0	-9.79076	1	probable cdp-diacylglycerol--inositol 3-phosphatidyltransferase 2
TR11748|c0_g2_i8	-1.59624	0	-2.58373	1	probable cdp-diacylglycerol--inositol 3-phosphatidyltransferase 2
TR11750|c0_g1_i3	1.77536	0	-1.41956	1	protein phr1-like 1-like isoform x1
TR11751|c2_g2_i14	1.60442	1.65423	0	1	cellulose synthase-like protein h1
TR11757|c2_g3_i4	1.61944	1.55465	1.03524	1	f-box kelch-repeat protein skip11-like
TR11765|c1_g1_i5	0	-1.29082	-1.38176	1	peroxidase 19
TR11777|c6_g1_i1	1.4785	1.94899	0	1	probable isoaspartyl peptidase l-asparaginase 2
TR11780|c0_g1_i1	0	-1.13984	-1.52051	1	chaperone protein 1
TR11782|c0_g2_i12	0	-4.99121	-7.3928	1	fad-dependent oxidoreductase family protein
TR11797|c4_g4_i1	-0.278979	-1.09114	-1.41304	1
TR11798|c0_g1_i1	-0.757428	-1.21944	-1.23236	1
TR11829|c1_g1_i7	0	-1.77979	-3.21473	1	ctd small phosphatase-like protein 2-a isoform x1
TR11830|c1_g1_i2	1.90513	1.9374	0	1	probable aminotransferase tat2
TR11834|c0_g1_i17	1.35135	0	-5.81232	1	atp-dependent clp protease atp-binding subunit clpx- mitochondrial
TR11848|c0_g1_i1	1.55712	4.19013	0	1	caffeoylshikimate esterase-like
TR11897|c1_g1_i13	17.0428	2.87771	0	1	beta-galactosidase precursor
TR11901|c1_g1_i10	18.6798	5.30606	0	1	quinone-oxidoreductase chloroplastic
TR11910|c3_g2_i2	-0.815938	-1.13896	-1.29379	1	act domain-containing protein
TR11910|c3_g2_i7	0	-1.56081	-2.65392	1	act domain-containing family protein
TR11912|c0_g2_i2	0	-2.48978	-3.73215	1	csc1-like protein at4g02900
TR11915|c0_g1_i2	0	-1.18783	-1.0843	1	serine arginine-rich sc35-like splicing factor scl28
TR11916|c0_g1_i2	-1.09353	-0.929813	-1.82303	1	lysine and serine-rich
TR11989|c1_g1_i1	-1.12321	0	-2.25259	1
TR11992|c4_g1_i3	6.76311	0	-3.01151	1	cbl-interacting serine threonine-protein kinase 11-like
TR11993|c0_g1_i1	3.89344	0	-1.1297	1	methyltransferase-like protein 13
TR12029|c0_g1_i1	4.16393	2.43079	0	1	b-cell lymphoma 6
TR12042|c2_g3_i5	3.09104	3.42102	0	1	cytochrome p450 cyp749a22-like
TR12042|c2_g3_i7	2.74704	1.4888	0	1	cytochrome p450 cyp749a22-like
TR12042|c2_g3_i8	5.30121	3.95367	0	1	cytochrome p450 cyp749a22-like
TR12042|c2_g4_i1	5.63694	4.01266	0	1	cytochrome p450 cyp749a22-like
TR12052|c0_g1_i3	1.88756	2.62894	0	1	lysine histidine transporter-like 6
TR12060|c1_g1_i1	4.87809	2.57773	0	1
TR12060|c1_g1_i2	16.8636	16.6138	0	1	probable aminopyrimidine mitochondrial isoform x1
TR12076|c1_g1_i1	1.77314	2.20221	0	1	hypothetical protein PRUPE_ppa018737mg
TR12076|c1_g1_i2	1.49388	1.40601	0	1	hypothetical protein PRUPE_ppa018737mg
TR12084|c2_g2_i2	1.40874	0	-1.12735	1	protein eceriferum 26-like
TR12087|c2_g1_i1	1.41248	1.32855	0.839731	1	duf3511 domain protein
TR12089|c2_g1_i1	0	-1.23308	-3.46595	1	probable methyltransferase pmt3
TR12089|c2_g1_i15	0	-1.3099	-2.72961	1	probable methyltransferase pmt3
TR12091|c2_g1_i3	0	-1.15356	-1.64335	1	protein reveille 1-like isoform x2
TR12091|c2_g2_i3	1.11204	1.41299	0	1	protein reveille 7-like isoform x1
TR12091|c3_g2_i1	0	-1.03337	-1.00688	1	protein terminal ear1
TR12093|c0_g1_i2	1.3385	1.01694	0	1	cell division cycle protein 48 homolog
TR12099|c4_g2_i1	0	-1.15058	-1.8563	1
TR12100|c6_g3_i3	0	-2.67565	-3.04347	1	cellulose synthase a catalytic subunit 1
TR12120|c1_g1_i2	8.29456	3.59374	0	1	bifunctional riboflavin biosynthesis protein riba chloroplastic
TR12120|c1_g1_i5	2.57198	3.05063	0	1	bifunctional riboflavin biosynthesis protein riba chloroplastic
TR12120|c1_g1_i6	3.04708	3.0328	0	1	bifunctional riboflavin biosynthesis protein riba chloroplastic
TR12144|c0_g1_i1	0	-1.46671	-1.34064	1
TR12153|c1_g1_i4	1.80473	0	-2.59076	1	trna (adenine -n )-methyltransferase non-catalytic subunit trm6
TR12154|c0_g2_i2	2.61489	1.88508	0	1	probable sarcosine oxidase
TR12158|c2_g7_i2	-3.25923	0	-8.14386	1	adp-ribosylation factor gtpase-activating protein agd3
TR12158|c2_g8_i1	0	-2.25602	-2.78906	1
TR12181|c0_g2_i5	6.3332	6.59773	0	1
TR12191|c0_g1_i5	19.0541	3.22867	2.59729	1	chaperone protein chloroplastic
TR12192|c0_g1_i1	4.73805	2.82425	0	1	blue copper protein
TR12203|c1_g1_i5	1.95868	2.49891	0	1	serine carboxypeptidase-like 40
TR12239|c1_g1_i1	2.06375	0	-1.3615	1	cytochrome p450 71a1-like
TR12239|c1_g1_i2	4.13735	1.8611	1.95345	1	cytochrome p450 71a1-like
TR12250|c2_g1_i1	0	-1.50462	-2.11248	1	proline-rich receptor-like protein kinase perk2
TR12250|c2_g2_i1	0	-1.52205	-2.62303	1	proline-rich receptor-like protein kinase perk2
TR12250|c2_g3_i1	0	-1.60541	-1.90857	1	proline-rich receptor-like protein kinase perk2
TR12252|c2_g1_i4	4.77717	3.33004	1.75338	1	subtilisin-like protease
TR12263|c6_g3_i1	0	-0.997643	-1.40053	1	delta-1-pyrroline-5-carboxylate synthase-like isoform x1
TR12263|c7_g1_i4	0	2.55835	-3.5516	1	oligopeptide transporter 1
TR12264|c0_g2_i5	1.10796	1.08458	0.531788	1	auxin efflux carrier component 3-like
TR12267|c3_g1_i4	1.2838	2.07238	0	1
TR12272|c2_g2_i7	0	-1.70019	-2.06173	1	f-box fbd lrr-repeat protein at1g13570-like
TR12279|c3_g1_i2	2.48615	2.5587	0	1
TR12289|c4_g3_i1	0	-1.16959	-1.5961	1
TR12298|c4_g3_i1	8.55991	7.21585	2.488	1
TR12302|c0_g1_i4	0	-2.79658	-2.66726	1	poly polymerase
TR12309|c0_g1_i1	5.78361	2.23663	0	1	protein dj-1 homolog b-like
TR12314|c2_g2_i1	0	2.09825	-1.55503	1	hypothetical protein PRUPE_ppa026858mg
TR12317|c0_g1_i3	2.59556	1.84121	0	1	citrate glyoxysomal
TR12317|c0_g1_i6	1.48826	1.37711	0.745452	1	citrate glyoxysomal
TR12320|c0_g1_i1	0	-4.59641	-6.77971	1	pentatricopeptide repeat-containing protein at3g49740
TR12321|c0_g1_i11	0	1.11229	-1.15065	1	pre-mrna-splicing factor sf2
TR12334|c0_g1_i1	0	-1.90217	-2.51101	1	probable rhamnogalacturonate lyase b
TR12341|c0_g1_i1	0	1.48868	-2.09632	1	secoisolariciresinol dehydrogenase-like
TR12341|c0_g1_i3	-2.64275	0	-5.48162	1	secoisolariciresinol dehydrogenase-like
TR12345|c4_g1_i5	1.89035	1.88866	0	1	cysteine proteinase cot44-like
TR12360|c0_g2_i4	2.18165	0	-3.23518	1	zinc finger ccch domain-containing protein 40-like
TR12386|c1_g2_i1	-0.700556	-1.27521	-1.23298	1
TR12429|c2_g1_i5	9.01833	7.32333	3.25642	1	nadph:quinone oxidoreductase-like
TR12436|c2_g3_i2	2.42883	2.23565	0	1
TR12449|c0_g1_i11	1.8772	0	-3.33177	1	wd repeat-containing protein 43
TR12452|c1_g1_i18	-4.71842	0	-16.242	1	silencing defective isoform 1
TR12454|c1_g1_i7	0	-1.30027	-2.06096	1	pyrophosphate-energized vacuolar membrane proton pump
TR12460|c0_g1_i6	2.01204	1.58209	0	1	protein zinc induced facilitator-like 1-like
TR12463|c2_g1_i2	19.184	5.32927	4.46301	1
TR12463|c2_g1_i6	5.22495	4.32875	0	1
TR12463|c2_g1_i7	4.22686	3.93602	0	1
TR12463|c2_g2_i1	6.72796	4.03834	0	1
TR12464|c2_g1_i1	3.89308	3.49825	0	1
TR12464|c2_g1_i2	5.77006	4.15211	0	1
TR12464|c4_g1_i1	5.59667	3.69018	0	1
TR12464|c4_g3_i1	6.57942	6.05404	0	1
TR12470|c7_g4_i4	0	-1.18524	-1.72666	1	hypothetical protein PRUPE_ppa021042mg
TR12481|c6_g1_i1	0	-7.04578	-7.13631	1	auxilin-like protein 1
TR12496|c0_g1_i4	3.90888	2.84645	0	1	pyridoxal biosynthesis protein pdx2
TR12505|c2_g1_i2	0	-2.07888	-2.06474	1
TR12509|c0_g1_i1	-1.86086	-1.18988	-2.27667	1
TR12516|c1_g10_i3	0	-1.68649	-1.91392	1	vhs domain-containing protein at3g16270-like
TR12516|c1_g4_i2	5.1937	5.86285	0	1	ump-cmp kinase 3-like
TR12536|c3_g2_i1	1.2498	0	-1.07347	1
TR12536|c5_g1_i5	-1.28972	0	-1.89938	1	hypothetical protein PRUPE_ppa006774mg
TR12536|c8_g1_i1	0	-1.09157	-1.41524	1	uncharacterised protein
TR12555|c3_g2_i16	-4.54453	0	-10.2579	1	gibberellin 2-beta-dioxygenase 8-like
TR12555|c3_g2_i17	-1.97667	-4.11246	-6.28168	1	gibberellin 2-beta-dioxygenase 8-like
TR12555|c3_g2_i3	-1.90958	-1.32105	-4.53394	1	gibberellin 2-beta-dioxygenase 8-like
TR12555|c3_g2_i4	-1.27835	-1.23319	-2.73911	1	gibberellin 2-beta-dioxygenase 8-like
TR12557|c3_g1_i1	1.23235	1.44115	0	1
TR12557|c6_g1_i1	1.45373	1.56389	1.22348	1
TR12565|c0_g1_i6	0	-1.14356	-1.21904	1	protein iq-domain 14
TR12566|c1_g1_i1	-1.13247	-1.15175	-2.53015	1	g-type lectin s-receptor-like serine threonine-protein kinase at4g03230 isoform x1
TR12566|c3_g2_i1	-1.76731	-0.709845	-2.25155	1
TR12566|c4_g1_i1	2.16331	2.00952	0	1
TR12574|c1_g6_i3	0	-1.43041	-2.14054	1	u1 small nuclear ribonucleoprotein a isoform x2
TR12586|c0_g2_i2	1.67433	0	-1.0184	1	u-box domain-containing protein 30-like
TR12589|c1_g1_i1	4.73896	3.95721	2.84803	1
TR12595|c0_g1_i2	4.44294	4.8477	2.752	1
TR12598|c1_g2_i8	0	2.45496	-5.43503	1	serine hydroxymethyltransferase 7-like
TR12607|c14_g1_i5	0	-1.21143	-1.85435	1	d-alanine--d-alanine ligase family protein isoform 4
TR12613|c0_g1_i2	0	-2.56647	-4.28411	1	rna-binding domain-containing protein
TR12631|c5_g2_i1	1.13098	0	-1.23526	1
TR12634|c0_g1_i4	4.82295	2.51413	0	1
TR12654|c0_g1_i14	15.9402	0	-9.57472	1	cox1 oxi3 intron 2 protein
TR12661|c0_g1_i5	4.71618	4.90478	1.6104	1	protein nrt1 ptr family -like
TR12664|c2_g1_i1	1.56354	1.92581	0.804368	1	ring u-box superfamily protein isoform 1
TR12681|c1_g7_i1	2.19787	1.80728	0	1
TR12684|c0_g1_i16	-0.751167	-1.17083	-1.95487	1	sugar transporter erd6-like 16
TR12684|c0_g1_i9	0	-1.6164	-1.4978	1	sugar transporter erd6-like 16
TR12695|c0_g1_i1	5.17158	4.19149	2.12808	1	methyltransferase partial
TR12695|c4_g1_i2	5.36147	4.54214	2.67813	1
TR127|c0_g1_i1	7.16592	3.45039	0	1	probable wrky transcription factor 40
TR12702|c1_g1_i4	5.18987	2.6326	3.04376	1	alpha-farnesene synthase
TR12702|c1_g1_i5	2.95195	4.32706	0	1	alpha-farnesene synthase
TR12702|c1_g1_i9	4.8946	3.35707	2.9888	1	alpha-farnesene synthase
TR12718|c0_g3_i1	0	-1.0965	-1.3811	1	multisubstrate pseudouridine synthase 7
TR12740|c2_g2_i1	2.10372	1.20892	0	1
TR12740|c7_g1_i11	1.21008	1.98208	0	1	beta-galactosidase 6 isoform x1
TR12740|c7_g1_i14	1.49542	1.52376	0	1	beta-galactosidase 6 isoform x1
TR12753|c4_g1_i14	0	-1.28403	-1.62851	1	otu domain-containing protein 5
TR12761|c0_g1_i1	3.35645	2.15961	0	1	l-aspartate chloroplastic
TR12761|c0_g1_i4	1.90573	1.06571	0	1	l-aspartate chloroplastic
TR12761|c0_g1_i8	5.66495	2.17169	0	1	l-aspartate chloroplastic
TR12773|c4_g1_i2	2.31407	0	-12.7201	1
TR12784|c6_g3_i6	0	-1.08941	-2.942	1
TR12784|c7_g2_i1	0	-6.08963	-5.82945	1
TR12790|c2_g1_i2	-1.49054	-1.35677	-1.65106	1	cyclic nucleotide-gated ion channel 1-like
TR12808|c2_g1_i1	0	-1.13287	-1.67337	1	upf0481 protein at3g47200-like
TR12808|c2_g1_i3	0	-1.4992	-1.34407	1
TR12808|c2_g1_i4	0	-1.69706	-1.91018	1	upf0481 protein at3g47200-like
TR12808|c3_g2_i1	9.88817	19.9861	0	1
TR12808|c3_g2_i3	5.98475	15.1739	0	1
TR12808|c3_g3_i2	10.2127	8.64972	0	1	probable mannitol dehydrogenase
TR12808|c3_g3_i5	7.15217	7.31076	0	1	probable mannitol dehydrogenase
TR12814|c1_g1_i15	5.73806	5.10301	3.87807	1	cinnamoyl- reductase 1-like
TR12814|c1_g1_i2	12.7147	8.7591	0	1	cinnamoyl- reductase 1-like
TR12814|c1_g1_i6	17.6852	8.58065	0	1
TR12814|c1_g1_i9	3.04649	2.54232	0	1	cinnamoyl- reductase 1-like
TR12814|c2_g1_i1	5.34479	4.17021	3.56555	1
TR12816|c5_g1_i3	-1.06778	0	-1.877	1	galacturonokinase isoform x3
TR12817|c0_g1_i6	2.01747	0	-1.86343	1	small rna degrading nuclease 3-like
TR12819|c2_g1_i2	2.71624	2.69148	0	1	anthocyanidin -o-glucosyltransferase-like
TR12828|c4_g1_i1	1.10866	1.58118	0.321542	1
TR12831|c0_g1_i17	1.29116	1.46428	0	1
TR12838|c5_g3_i5	0	-2.0895	-2.28571	1
TR12838|c5_g6_i1	0	-1.20603	-1.016	1
TR12839|c0_g2_i7	-1.3594	0	-2.17781	1
TR12842|c3_g1_i1	-1.31769	0	-2.43712	1
TR12849|c0_g1_i6	1.53557	1.2023	0	1	adenine phosphoribosyltransferase 1-like
TR1285|c0_g1_i1	10.4735	8.07882	0	1
TR1285|c0_g2_i1	7.70979	4.62195	0	1
TR12859|c0_g2_i3	0	1.8567	-2.38693	1	reticulon-like protein b8
TR12876|c5_g3_i1	0	-1.23231	-1.56048	1	splicing factor 3b subunit 4
TR12884|c1_g2_i2	1.85585	1.69522	0	1
TR12901|c1_g2_i1	3.19256	2.38856	0	1	pathogenesis-related protein pr-4-like
TR12905|c0_g2_i1	1.89181	1.23844	0	1
TR12905|c3_g2_i2	2.21545	1.55875	0	1	reticuline oxidase-like protein
TR12909|c0_g2_i1	0	-1.24986	-1.64443	1	hypothetical protein PRUPE_ppa014221mg
TR12911|c0_g3_i16	4.62175	0	-3.97218	1
TR12917|c2_g1_i5	2.43718	1.43573	0	1	probable aldo-keto reductase 2
TR12933|c1_g2_i6	0	2.59752	-3.41151	1	histone deacetylase 14 isoform x1
TR12937|c0_g1_i21	0	-1.61512	-1.37643	1
TR12944|c2_g1_i6	1.51516	4.24062	0	1
TR12956|c0_g1_i1	-2.31606	-2.69014	-3.00733	1
TR12957|c1_g1_i5	0	-2.36937	-2.34307	1	protoporphyrinogen mitochondrial
TR12958|c2_g2_i23	0	-1.33627	-1.33237	1
TR12961|c4_g7_i17	0	-1.23749	-1.17226	1	abc transporter i family member chloroplastic
TR12963|c2_g4_i8	4.11365	3.76652	0	1	cyclic nucleotide-gated ion channel 1-like
TR12963|c2_g6_i2	5.92419	6.14166	0	1	(+)-neomenthol dehydrogenase-like
TR12963|c2_g6_i9	20.3821	11.2655	4.14099	1	(+)-neomenthol dehydrogenase-like
TR12968|c5_g3_i1	1.69855	1.54585	0	1	hypothetical protein PRUPE_ppb024514mg
TR12971|c0_g1_i4	2.40452	1.94635	0	1
TR12976|c2_g2_i5	2.02805	0	-1.30739	1	casein kinase i-like
TR12984|c3_g1_i2	4.5138	3.10266	0	1
TR12984|c3_g2_i1	20.448	7.11481	0	1	nac domain-containing protein 2
TR12993|c4_g3_i4	7.85894	3.7618	0	1
TR12997|c6_g1_i14	3.97267	0	-3.72999	1
TR12997|c6_g1_i15	0	6.12978	-6.74172	1
TR12997|c6_g1_i9	1.3627	1.62321	0	1	probable lrr receptor-like serine threonine-protein kinase at1g53430 isoform x1
TR12998|c1_g1_i5	3.55251	1.37597	0	1	serine threonine-protein kinase edr1 isoform x1
TR12998|c1_g1_i9	2.09635	1.49018	0	1	serine threonine-protein kinase edr1 isoform x1
TR13000|c0_g1_i5	0	-2.01884	-2.51124	1	pre-mrna-splicing factor sf2
TR13010|c6_g3_i10	0	-1.21599	-1.19934	1
TR13011|c0_g3_i5	-0.804236	-1.19022	-1.60655	1	agglutinin-like protein isoform 1
TR13012|c5_g1_i21	1.02744	1.18685	0	1
TR13018|c0_g2_i1	0	-2.19324	-2.92606	1	ornithine decarboxylase
TR13024|c1_g2_i1	1.27386	2.06959	0	1	ap2 erf and b3 domain-containing transcription factor rav1-like
TR13024|c3_g2_i1	-0.656962	-1.04592	-1.6658	1	eukaryotic translation initiation factor 5b isoform x1
TR13047|c4_g1_i1	7.90201	3.68843	3.33197	1
TR13047|c4_g3_i1	4.4344	6.01129	0	1	7-deoxyloganetin glucosyltransferase-like
TR13048|c0_g3_i2	2.17609	0	-2.69538	1	mitogen-activated protein kinase kinase kinase 1-like
TR13051|c2_g2_i15	-7.12392	-2.41164	-15.9794	1	c2 domain-containing protein at1g53590-like
TR13054|c0_g1_i7	1.09368	1.83449	0	1	adenylosuccinate synthetase chloroplastic-like
TR13061|c4_g1_i7	2.81084	2.09632	1.19462	1	cinnamyl alcohol dehydrogenase
TR13064|c0_g1_i3	1.83885	1.05522	0	1	udp-rhamnose:rhamnosyltransferase 1
TR13066|c3_g2_i1	2.76034	1.36422	1.01096	1	udp-glucose flavonoid 3-o-glucosyltransferase 3
TR13066|c3_g3_i2	2.46925	1.33219	0.701508	1	udp-glucose flavonoid 3-o-glucosyltransferase 3
TR13066|c3_g4_i1	3.72603	2.94231	2.12587	1	udp-glucose flavonoid 3-o-glucosyltransferase 3
TR13066|c3_g4_i2	4.29099	2.81347	0	1	udp-glucose flavonoid 3-o-glucosyltransferase 3
TR13079|c1_g1_i15	1.20102	0	-1.71275	1	hypothetical protein PRUPE_ppa007156mg
TR13081|c3_g2_i2	0	-2.31139	-1.98434	1	dnaj homolog subfamily b member 6-like
TR13081|c3_g2_i5	0	-1.11669	-1.80889	1	dnaj homolog subfamily b member 6-like
TR13099|c1_g1_i10	0	1.63604	-2.50431	1	transmembrane and coiled-coil domain-containing protein 4-like
TR13099|c1_g1_i5	0	-6.40049	-6.14358	1	transmembrane and coiled-coil domain-containing protein 4-like
TR13112|c1_g2_i2	2.00115	0	-1.00188	1	dna topoisomerase 3-alpha isoform x1
TR13122|c7_g3_i1	19.0433	3.66597	0	1
TR13122|c7_g4_i5	1.8586	1.2575	1.0309	1	cytochrome p450 71b34-like
TR13128|c3_g2_i2	4.80098	0	-4.6028	1	vacuolar protein sorting-associated protein 55 homolog
TR13129|c1_g1_i1	0	-1.24615	-2.35092	1	tmv resistance protein n-like
TR13137|c1_g1_i1	0	-1.72183	-2.98408	1
TR13141|c0_g3_i1	0	-2.55408	-3.85133	1	rho gtpase activation protein with ph domain isoform 1
TR13150|c1_g1_i1	0	-1.3832	-1.45313	1
TR13151|c3_g2_i7	0	-2.28422	-2.40294	1	abc transporter h family member 2-like
TR13153|c4_g2_i5	0	-1.19798	-1.71145	1
TR13155|c3_g3_i1	6.12108	18.7623	0	1	scopoletin glucosyltransferase-like
TR13155|c3_g3_i2	2.68392	1.70338	1.02553	1	scopoletin glucosyltransferase-like
TR13155|c3_g3_i3	4.84217	5.8265	3.17198	1	scopoletin glucosyltransferase-like
TR13155|c3_g3_i4	5.14738	4.60386	1.15013	1	scopoletin glucosyltransferase-like
TR13155|c3_g4_i3	4.8164	4.79533	1.51554	1	udp-glucose flavonoid 3-o-glucosyltransferase 7-like
TR13155|c3_g4_i5	2.03197	5.85767	0	1	udp-glucose flavonoid 3-o-glucosyltransferase 7-like
TR13155|c3_g4_i7	4.3058	2.89266	0	1	udp-glucose flavonoid 3-o-glucosyltransferase 7-like
TR13164|c1_g4_i35	-1.71739	0	-2.57297	1
TR13168|c1_g1_i8	2.44684	2.23133	0	1	flavonoid 3 -monooxygenase-like
TR13195|c4_g3_i1	0	-1.19728	-1.67225	1	probable protein s-acyltransferase 4
TR13203|c3_g2_i1	3.62382	3.67253	3.50514	1
TR13203|c3_g3_i2	2.35571	1.78633	0	1	tetrahydrocannabinolic acid synthase-like
TR13203|c4_g1_i1	3.23596	2.93104	0	1	tetrahydrocannabinolic acid synthase-like
TR13207|c0_g1_i1	2.88947	1.80393	0	1	protein transparent testa 12-like
TR13207|c2_g3_i16	0	-1.66022	-3.99018	1
TR13207|c2_g3_i3	0	-1.87678	-2.8627	1
TR13213|c1_g1_i2	9.29401	4.72019	2.28502	1
TR13213|c1_g1_i3	3.85662	4.28099	0	1
TR13232|c3_g1_i1	5.58326	3.10589	0	1	patatin-like protein 2
TR13245|c1_g3_i15	-1.09759	0	-1.61168	1	g-type lectin s-receptor-like serine threonine-protein kinase sd1-1
TR13245|c2_g1_i14	0	-3.3549	-7.80751	1	g-type lectin s-receptor-like serine threonine-protein kinase at4g27290 isoform x1
TR13248|c2_g1_i1	-0.471235	-1.03908	-1.54117	1	flowering locus c
TR13252|c0_g1_i8	1.16022	1.14632	0	1	zinc-binding alcohol dehydrogenase domain-containing protein 2
TR13257|c3_g2_i1	-1.0244	-1.04493	-1.24047	1	disease resistance protein rga3
TR13257|c3_g3_i1	0	-1.13749	-2.00429	1
TR13266|c1_g2_i5	0	-1.44794	-3.94303	1
TR13270|c0_g1_i2	1.52299	2.00425	0	1	beta-amyrin 28-oxidase-like
TR13270|c0_g1_i4	1.13716	1.63279	0	1	beta-amyrin 28-oxidase-like
TR13272|c2_g2_i1	5.58199	4.2691	0	1
TR13274|c1_g1_i5	1.97618	1.38346	0	1	squamosa promoter-binding-like protein 8
TR13276|c0_g1_i1	3.14631	1.51186	0	1	udp-glycosyltransferase 76f1-like
TR13276|c0_g1_i2	2.49187	2.5448	0	1	udp-glycosyltransferase 76f1-like
TR13276|c0_g1_i8	3.05063	2.62612	0	1	udp-glycosyltransferase 76f1-like
TR13282|c1_g1_i1	4.10039	3.30219	2.67931	1
TR13282|c1_g1_i5	5.01476	5.07386	2.5503	1	7-deoxyloganetin glucosyltransferase-like
TR13282|c1_g1_i8	19.7531	9.52918	0	1
TR13282|c1_g1_i9	4.61504	3.36473	0	1
TR13286|c0_g1_i3	0	-2.57905	-7.55198	1
TR13286|c1_g1_i12	2.80428	1.85816	0	1	abc transporter c family member 12-like
TR13286|c1_g1_i22	2.03631	1.6501	0	1	abc transporter c family member 12-like
TR13286|c1_g1_i24	1.71094	1.69218	0	1	abc transporter c family member 12-like
TR13288|c3_g1_i1	2.91304	2.00306	1.6791	1	cytochrome p450 cyp749a22-like
TR13288|c3_g1_i2	0	-3.59917	-3.06948	1	protease do-like mitochondrial
TR13296|c0_g1_i1	2.70178	3.14228	1.85122	1	major allergen pru ar 1-like
TR13296|c0_g5_i10	2.89593	2.33927	0	1	major allergen pru ar 1-like
TR13296|c0_g5_i11	2.82481	1.55433	0	1	major allergen pru ar 1-like
TR13296|c0_g5_i12	2.69916	2.31837	0	1	major allergen pru ar 1-like
TR13296|c0_g5_i13	4.4161	4.26158	2.61063	1	major allergen pru ar 1-like
TR13296|c0_g5_i2	1.85525	2.38653	0	1	major allergen pru ar 1-like
TR13296|c0_g5_i5	2.90786	4.451	0	1	major allergen pru ar 1-like
TR13296|c0_g5_i8	2.75005	2.51557	0	1	major allergen pru ar 1-like
TR13296|c0_g5_i9	3.15271	2.54031	0	1	major allergen pru ar 1-like
TR13296|c0_g6_i2	2.56958	2.92831	0	1	major allergen mal d
TR13299|c2_g3_i1	0	4.27862	-6.6949	1	protein trichome birefringence-like 6
TR13302|c2_g1_i11	0	-1.72831	-3.23375	1	udp-glucose glucosyltransferase
TR13302|c2_g1_i2	0	-2.31451	-3.20903	1	udp-glucose glucosyltransferase
TR13302|c2_g1_i4	2.7425	1.65441	0	1	udp-glucose glucosyltransferase
TR13302|c2_g1_i5	-0.513487	-2.48967	-3.73146	1	udp-glucose glucosyltransferase
TR13302|c2_g1_i8	-1.70331	-4.00111	-5.18232	1	udp-glucose glucosyltransferase
TR13309|c1_g1_i5	5.32927	3.46274	0	1
TR13311|c0_g1_i1	-1.05282	-1.20798	-2.07652	1
TR13319|c0_g4_i5	0	-1.25854	-1.31514	1
TR13319|c0_g4_i6	2.78187	0	-1.3702	1
TR13329|c2_g2_i1	1.91941	2.43559	1.5801	1
TR13332|c2_g1_i10	0	-2.37218	-2.47112	1	PREDICTED: uncharacterized protein LOC103338699
TR13332|c2_g1_i5	-3.16152	-1.36155	-3.97267	1	PREDICTED: uncharacterized protein LOC103338699
TR13345|c4_g4_i10	1.943	1.40244	0	1	ribosomal n-lysine methyltransferase set10-like isoform x2
TR13347|c4_g2_i1	15.7656	14.1882	0	1	udp-glycosyltransferase 73c1-like
TR13347|c4_g2_i10	7.40872	6.58977	2.57891	1	udp-glycosyltransferase 73c1-like
TR13347|c4_g2_i2	5.63882	6.56053	4.22772	1	udp-glycosyltransferase 73c1-like
TR13347|c4_g2_i3	9.06071	6.58807	6.44129	1	udp-glycosyltransferase 73c1-like
TR13347|c4_g2_i4	4.6886	3.08818	0	1	udp-glycosyltransferase 73c1-like
TR13347|c4_g2_i6	18.772	11.2916	3.63313	1	udp-glycosyltransferase 73c1-like
TR13347|c4_g2_i7	4.24543	2.74807	0	1	udp-glycosyltransferase 73c1-like
TR13347|c4_g2_i8	7.48831	5.39108	2.84811	1	udp-glycosyltransferase 73c1-like
TR13347|c4_g2_i9	6.0981	5.22168	4.75275	1
TR13347|c4_g3_i1	4.01933	2.73583	0	1	udp-glycosyltransferase 73c1-like
TR13351|c1_g1_i2	0	-1.29267	-1.15636	1
TR13356|c2_g1_i1	3.09259	2.71195	2.40153	1
TR13356|c2_g1_i2	2.68018	2.83707	1.99134	1
TR13358|c0_g1_i1	4.07507	2.60416	0	1
TR13358|c1_g1_i4	5.30063	3.81632	-2.06848	1
TR13358|c1_g1_i6	3.80771	2.79587	-4.51995	1
TR13361|c0_g1_i5	0	-1.02994	-1.81568	1	eukaryotic translation initiation factor 3 subunit j-like
TR13362|c1_g1_i1	2.73817	0	-1.80609	1	csc1-like protein at3g21620
TR13363|c3_g2_i1	1.01214	1.11598	0	1	e3 ubiquitin-protein ligase rha1b-like
TR13374|c1_g1_i3	2.0522	1.25519	-1.3104	1
TR13375|c1_g2_i7	0	-1.09944	-1.42209	1
TR13379|c5_g2_i1	6.19942	6.88813	3.25018	1	flavonol synthase flavanone 3-hydroxylase-like
TR13379|c5_g2_i8	4.1295	5.01093	0	1	flavonol synthase flavanone 3-hydroxylase-like
TR13386|c0_g1_i1	-1.4812	-1.83464	-1.92544	1	flowering locus t1
TR13388|c0_g1_i2	3.77556	3.81247	0	1
TR13391|c1_g2_i1	0	-1.19658	-1.02781	1
TR13400|c2_g1_i2	4.64153	2.91612	0	1
TR13400|c2_g3_i1	4.455	2.2053	0	1
TR13400|c2_g3_i2	1.72122	1.22408	0	1
TR13403|c3_g2_i13	0	-5.73384	-11.6728	1	PREDICTED: uncharacterized protein LOC103320040
TR13403|c3_g2_i4	-0.649279	-1.8385	-6.22428	1
TR13403|c3_g2_i7	0	-3.48549	-18.2443	1	hypothetical protein PRUPE_ppa024188mg
TR13403|c3_g2_i9	-1.00095	-1.24519	-2.71618	1	PREDICTED: uncharacterized protein LOC103320040
TR13403|c3_g5_i1	1.2594	2.30574	0.705007	1	branched-chain-amino-acid aminotransferase 7
TR13407|c2_g1_i2	-1.29969	-1.81822	-2.30267	1	delta -fatty-acid desaturase 1-like
TR13409|c2_g5_i2	0	-4.48802	-16.835	1
TR13425|c0_g3_i2	0	-1.23061	-1.39431	1
TR13430|c2_g2_i10	0	-1.78222	-1.67149	1	glucose-6-phosphate phosphate translocator chloroplastic
TR13430|c2_g2_i15	0	-3.08884	-4.53504	1	glucose-6-phosphate phosphate translocator chloroplastic
TR13430|c2_g2_i6	-1.38166	-2.43541	-3.57404	1	glucose-6-phosphate phosphate translocator chloroplastic
TR13434|c1_g1_i1	5.31848	3.04344	2.67755	1
TR13434|c1_g2_i1	4.0938	2.98478	2.10634	1	7-deoxyloganetin glucosyltransferase-like
TR13434|c1_g2_i3	20.088	5.34568	0	1	7-deoxyloganetin glucosyltransferase-like
TR13434|c1_g2_i5	4.13517	3.72762	2.74874	1	7-deoxyloganetin glucosyltransferase-like
TR13447|c0_g1_i1	2.38933	2.04814	1.01001	1	hydroxyproline-rich glycoprotein family protein
TR13447|c2_g1_i1	0	-1.3979	-2.8316	1
TR13449|c2_g1_i1	0	-2.09505	-2.3829	1	cytochrome b6
TR13452|c1_g1_i10	2.12589	1.20666	1.08282	1	cysteine-rich repeat secretory protein 38-like
TR13452|c1_g1_i7	2.78014	1.27446	1.35904	1
TR13452|c1_g2_i2	4.92909	13.1718	0	1
TR13455|c5_g1_i1	4.27648	3.01751	1.37223	1	udp-glucose flavonoid 3-o-glucosyltransferase 3
TR13455|c5_g3_i1	4.11462	2.79192	2.23198	1
TR13457|c2_g1_i11	2.94634	0	-2.02388	1	bifunctional aspartokinase homoserine dehydrogenase chloroplastic-like
TR13458|c1_g1_i1	3.68566	3.71763	0	1	probable glutathione s-transferase
TR13459|c1_g2_i9	0	-1.64062	-1.98717	1
TR13478|c1_g1_i8	0	-1.41862	-2.10813	1
TR13479|c0_g3_i6	2.03238	1.54779	0	1	probable pre-mrna-splicing factor atp-dependent rna helicase
TR13480|c2_g1_i3	2.50094	3.31056	1.44962	1	probable lrr receptor-like serine threonine-protein kinase at3g47570
TR13486|c1_g1_i41	0	-2.25324	-6.40245	1	serine carboxypeptidase-like 13
TR13491|c0_g1_i1	-1.00941	0	-2.60113	1	stress response protein rds1
TR13498|c2_g1_i2	8.06362	11.9495	0	1	serine threonine-protein kinase wnk-related isoform 2
TR135|c0_g1_i1	1.25938	1.08743	0.649341	1	protein tic 20- chloroplastic
TR13500|c1_g3_i9	4.5465	3.30112	0	1	beta-glucosidase 12-like
TR13502|c1_g2_i3	2.7958	2.75394	0	1	thaumatin-like protein
TR13502|c1_g2_i5	2.39632	2.52249	0	1	thaumatin-like protein
TR13502|c1_g3_i1	2.19646	2.35437	0	1	thaumatin-like protein precursor
TR13509|c3_g1_i5	-1.6106	0	-15.3338	1	PREDICTED: uncharacterized protein LOC103327479
TR13512|c0_g1_i2	0	-6.05284	-14.9279	1	pollen-specific protein sf21-like
TR13512|c0_g1_i4	2.82645	1.08297	0	1	pollen-specific protein sf21
TR13513|c1_g1_i6	2.53401	1.46873	0	1	uroporphyrinogen-iii c-methyltransferase
TR13514|c4_g2_i11	0	-1.05133	-1.31636	1	protein aspartic protease in guard cell 2-like
TR13516|c3_g2_i14	0	-6.55962	-8.13091	1	pentatricopeptide repeat-containing protein at1g02420
TR13520|c1_g1_i3	3.77138	1.90876	0	1
TR13524|c1_g3_i20	0	-1.66449	-1.54191	1	histone deacetylase 5
TR13525|c1_g1_i22	3.6584	3.61817	0	1
TR13525|c3_g3_i5	2.21493	1.35464	0.614796	1	sugar transporter erd6-like 7
TR13526|c1_g1_i10	0	-4.26537	-3.6504	1	gaba transporter 1-like
TR13530|c0_g1_i3	0	-1.28732	-2.64834	1	cysteine-rich receptor-like protein kinase 19
TR13541|c5_g3_i1	1.00222	1.12038	0	1
TR13541|c5_g3_i3	1.76404	2.12523	0	1
TR13543|c1_g3_i3	-0.968527	-1.4102	-1.93697	1	cellulose synthase-like protein e1
TR13543|c1_g3_i5	1.67441	3.94552	0	1	cellulose synthase-like protein e1
TR13546|c2_g3_i1	1.06311	1.50047	0	1
TR13554|c2_g1_i4	1.08975	1.15463	0	1	proline--trna ligase
TR13556|c3_g2_i1	1.89617	3.54395	0	1	hypothetical protein PRUPE_ppa024358mg
TR13558|c1_g1_i2	5.32865	4.9606	3.10109	1	12-oxophytodienoate reductase 11
TR13558|c1_g1_i4	5.06927	5.34701	3.3048	1	12-oxophytodienoate reductase 11
TR13558|c1_g1_i5	6.64993	4.35105	0	1	12-oxophytodienoate reductase 2-like
TR13558|c1_g1_i6	7.52913	5.98916	0	1	12-oxophytodienoate reductase 2-like
TR13558|c1_g1_i7	6.66259	4.0016	0	1	12-oxophytodienoate reductase 2-like
TR13558|c1_g1_i8	3.25749	5.38432	0	1	12-oxophytodienoate reductase 2-like
TR13558|c1_g1_i9	6.80076	5.13239	4.56419	1	12-oxophytodienoate reductase 2-like
TR13558|c1_g2_i2	6.79011	5.37782	0	1	12-oxophytodienoate reductase 2-like
TR13558|c1_g2_i5	6.85282	4.96016	0	1	12-oxophytodienoate reductase 11
TR13558|c1_g3_i1	7.15192	5.34505	0	1	12-oxophytodienoate reductase 2-like
TR13558|c2_g1_i1	7.88544	5.05097	0	1	12-oxophytodienoate reductase 2-like
TR13558|c2_g1_i2	7.16421	5.17007	2.22834	1	12-oxophytodienoate reductase 2-like
TR13558|c2_g2_i1	7.60888	3.91932	0	1	12-oxophytodienoate reductase 2-like
TR13558|c2_g2_i3	18.8989	4.31193	0	1	12-oxophytodienoate reductase 2-like
TR13564|c2_g1_i5	-1.0475	-1.35897	-1.79109	1	replication factor c subunit 1
TR13565|c1_g5_i9	1.11138	1.46036	0	1	2-isopropylmalate synthase chloroplastic-like
TR13568|c2_g4_i5	1.2957	1.19857	0	1	nucleolar gtp-binding protein 1-like
TR13576|c0_g1_i5	0	1.87071	-4.67156	1	brca1-associated
TR13578|c2_g4_i1	3.31222	4.64215	0.923073	1	dehydration-responsive protein rd22-like
TR13580|c1_g1_i11	7.7312	3.46795	0	1	non-functional nadph-dependent codeinone reductase 2-like
TR13580|c1_g1_i4	5.64223	3.50806	2.05824	1	non-functional nadph-dependent codeinone reductase 2-like
TR13580|c1_g1_i8	5.28504	3.94479	1.5493	1	non-functional nadph-dependent codeinone reductase 2-like
TR13580|c1_g2_i1	4.43987	2.91451	0	1	non-functional nadph-dependent codeinone reductase 2-like
TR13597|c1_g1_i7	7.87488	4.71898	0	1	1-aminocyclopropane-1-carboxylate oxidase homolog 1-like
TR13598|c2_g1_i1	3.24051	1.76901	0	1
TR13619|c1_g1_i1	4.23453	4.18356	0	1
TR13619|c1_g4_i1	5.60694	5.07668	2.52848	1	12-oxophytodienoate reductase 2-like
TR13620|c2_g2_i12	15.9071	17.0235	0	1	chitin elicitor receptor kinase 1-like isoform x2
TR13621|c2_g1_i2	7.619	0	-4.09591	1	endoribonuclease dicer homolog 2
TR13624|c2_g2_i2	1.187	1.49429	0.934615	1
TR13628|c3_g1_i1	3.93977	3.67594	0	1	dehydration-responsive protein rd22-like
TR13634|c3_g5_i2	4.37609	2.29168	0	1
TR13639|c2_g1_i1	19.489	3.7183	0	1	cellulose synthase-like protein g2
TR13639|c2_g1_i10	6.26702	4.23656	3.32052	1	cellulose synthase-like protein g2
TR13639|c2_g1_i14	6.76897	3.53477	0	1	cellulose synthase-like protein g2
TR13639|c2_g1_i17	5.55137	3.10011	0	1	cellulose synthase-like protein g2
TR13639|c2_g1_i4	3.4911	3.33768	0	1	cellulose synthase-like protein g2
TR13639|c2_g1_i5	3.12647	2.29619	0	1	cellulose synthase-like protein g2
TR13639|c2_g1_i7	2.32247	0	-1.16051	1	cellulose synthase-like protein g2
TR13639|c2_g1_i9	4.56016	3.42345	0	1
TR13651|c3_g4_i13	2.59004	1.39944	0	1	anthocyanidin -o-glucosyltransferase-like
TR13652|c1_g1_i2	5.78385	4.75477	1.82082	1	anthocyanidin reductase-like
TR13654|c1_g1_i2	1.64401	1.78305	0	1
TR13654|c4_g1_i2	1.72739	1.61646	0	1
TR13654|c4_g2_i1	1.48182	2.19235	0	1	major latex allergen hev b 5-like
TR13654|c4_g4_i19	-2.46784	1.61502	-7.09082	1
TR13666|c4_g1_i3	5.65919	3.49962	2.77893	1
TR13666|c4_g1_i4	5.77191	4.20468	0	1	cytochrome p450 cyp749a22-like
TR13666|c5_g1_i12	2.567	2.09864	1.30374	1
TR13666|c5_g1_i6	2.45217	1.37621	0.728091	1	cytochrome p450 cyp749a22-like
TR13666|c5_g1_i8	2.32865	2.03892	1.29152	1	cytochrome p450 cyp749a22-like
TR13666|c5_g1_i9	2.87035	2.5963	1.70227	1	cytochrome p450 cyp749a22-like
TR13666|c6_g1_i1	18.5253	3.84741	0	1	cytochrome p450 cyp749a22-like
TR13666|c7_g1_i1	5.62569	4.69388	0	1	cytochrome p450 cyp749a22-like
TR13670|c2_g1_i2	5.94124	4.8261	0	1	(+)-neomenthol dehydrogenase-like
TR13670|c2_g2_i1	6.36859	6.96378	0	1
TR13670|c2_g2_i10	21.898	5.38905	0	1	(+)-neomenthol dehydrogenase-like
TR13670|c2_g2_i11	8.58675	6.48865	0	1	(+)-neomenthol dehydrogenase-like
TR13670|c2_g2_i12	19.6463	6.98187	3.3252	1
TR13670|c2_g2_i13	18.6089	5.80201	-9.23871	1	(+)-neomenthol dehydrogenase-like
TR13670|c2_g2_i14	7.53429	6.47024	2.33657	1
TR13670|c2_g2_i2	4.3418	2.99288	1.61606	1	(+)-neomenthol dehydrogenase-like
TR13670|c2_g2_i3	5.29156	5.82677	0	1	(+)-neomenthol dehydrogenase-like
TR13670|c2_g2_i4	6.48502	5.29293	1.24305	1	(+)-neomenthol dehydrogenase-like
TR13670|c2_g2_i5	5.08517	4.16692	0	1
TR13670|c2_g2_i6	5.54308	3.73037	0.876957	1	(+)-neomenthol dehydrogenase-like
TR13670|c2_g2_i8	5.17837	4.07117	1.49496	1
TR13670|c2_g4_i1	5.10418	4.41568	1.36334	1	(+)-neomenthol dehydrogenase-like
TR13676|c5_g1_i17	2.68381	1.41172	0	1	probable carboxylesterase 12
TR13676|c5_g1_i9	1.23471	1.58203	1.02574	1	probable carboxylesterase 12
TR13681|c1_g1_i1	0	-1.04254	-1.31366	1
TR13683|c2_g2_i5	3.35052	2.80053	0	1	phosphatidylinositol n-acetylglucosaminyltransferase subunit a
TR13693|c2_g2_i2	0	-3.0056	-3.36596	1	2-methylene-furan-3-one reductase-like
TR13697|c2_g3_i1	1.46391	1.22601	0	1	tmv resistance protein n-like
TR13698|c0_g5_i6	3.90273	2.12351	0	1
TR13698|c0_g5_i9	1.23093	1.20335	0	1	tmv resistance protein n-like
TR13703|c1_g3_i11	-1.89659	0	-2.89857	1	trna-specific adenosine deaminase 1
TR13724|c2_g2_i17	-0.270511	-1.12631	-1.04657	1	ring finger and chy zinc finger domain-containing protein 1
TR13731|c0_g1_i1	-0.837395	-2.34222	-3.07945	1
TR13758|c0_g1_i1	2.52994	2.22629	0	1
TR13825|c0_g1_i1	3.30002	1.49669	0	1	calcium-binding protein cml19
TR13929|c0_g1_i1	0	-2.0535	-2.49484	1	vegetative cell wall protein gp1-like
TR1401|c0_g1_i1	1.922	1.88001	1.63032	1	protein nuclear fusion defective 4-like
TR14210|c0_g1_i1	3.1392	2.27036	1.49589	1	blight-associated protein partial
TR14243|c0_g1_i1	1.74573	0	-1.91407	1	methionyl-trna synthetase
TR14245|c0_g1_i1	0	-1.09904	-1.78109	1	dirigent protein 23-like
TR14698|c0_g1_i1	5.0198	4.57412	3.3079	1	probable wrky transcription factor 75
TR15547|c0_g1_i1	2.41819	1.92068	0	1
TR15552|c0_g1_i1	3.56176	2.43278	0	1	acyl- n-acyltransferases superfamily protein isoform 1
TR15609|c0_g1_i1	-0.76637	-2.63309	-2.54837	1	lipid transfer protein
TR15638|c0_g1_i1	2.7379	1.97665	0	1	photosystem ii core complex proteins chloroplastic-like
TR15864|c0_g1_i1	1.54414	2.05426	0	1	expansin protein
TR1592|c0_g1_i1	3.08364	3.11973	0	1
TR16490|c0_g1_i1	1.17674	1.75985	0	1	basic leucine zipper 43-like
TR16576|c0_g1_i1	6.58015	4.39043	0	1
TR16626|c0_g1_i1	4.65211	3.48095	2.15516	1	n-acetyltransferase p20
TR1668|c0_g1_i1	0	-1.5689	-2.44073	1	heat shock 70 kda protein 8
TR17095|c0_g1_i1	-1.08846	-0.9349	-1.5136	1	cytochrome p450 cyp736a12-like
TR17435|c0_g1_i1	10.962	7.32935	0	1	probable mannitol dehydrogenase
TR17451|c0_g1_i1	-1.58243	-2.15421	-5.83678	1
TR1755|c0_g1_i1	5.51548	4.90309	0	1	butyrate-- ligase peroxisomal-like
TR17957|c0_g1_i1	6.43817	3.7323	1.86426	1	proteinase inhibitor type-2 cevi57-like
TR18078|c0_g1_i1	4.44748	3.8223	0	1
TR18526|c0_g1_i1	7.17773	4.58014	1.60881	1	1-aminocyclopropane-1-carboxylate oxidase homolog 1-like
TR19328|c0_g1_i1	1.21003	2.21563	0	1	cation h(+) antiporter 18-like
TR19363|c0_g1_i6	2.25628	2.06547	0	1	thioredoxin-like 1- chloroplastic
TR19399|c0_g1_i1	1.24915	1.26864	0.756342	1	cytochrome b5 isoform a
TR19470|c0_g1_i1	4.32635	3.78674	2.47775	1	potassium channel skor- partial
TR19495|c0_g1_i1	0	-1.45296	-1.75458	1	kda class iii heat shock protein
TR19496|c0_g1_i2	1.29845	1.24446	0.753244	1	PREDICTED: uncharacterized protein LOC103326671
TR19710|c0_g1_i1	-0.912177	-1.4504	-1.77966	1	receptor-like serine threonine-protein kinase ale2
TR19772|c1_g1_i1	-0.586845	-1.14647	-1.11654	1
TR19776|c0_g2_i2	2.10639	1.47066	0	1	gibberellin 3-beta-dioxygenase 1-like
TR19776|c0_g2_i3	2.75005	1.47627	-1.55768	1	gibberellin 3-beta-dioxygenase 1-like
TR19779|c0_g1_i1	0	5.1144	-17.2697	1	glycine-rich cell wall structural protein
TR19780|c0_g1_i1	0	1.29845	-1.78545	1	protein cdi
TR19892|c0_g1_i2	2.50392	1.46234	0	1	2-hydroxyacyl- lyase
TR2009|c0_g1_i1	2.42639	2.2257	1.45783	1	voltage-dependent t-type calcium channel subunit alpha-
TR20128|c0_g1_i1	0	5.48363	-2.83956	1
TR20138|c0_g1_i1	2.96666	2.02785	0	1	5 -adenylylsulfate reductase chloroplastic-like
TR20217|c0_g1_i1	3.08414	2.72067	0	1	hypothetical protein JCGZ_22461
TR20318|c0_g1_i3	0	-3.91343	-4.68961	1	cofactor assembly
TR20398|c0_g1_i1	2.25973	1.97537	0	1	PREDICTED: uncharacterized protein LOC103341531
TR20457|c1_g1_i1	5.05676	4.74425	0	1
TR20581|c0_g1_i1	0	2.48502	-5.76817	1	pheophorbide a chloroplastic
TR20623|c0_g1_i1	1.4626	1.53532	0	1	probable wrky transcription factor 40 isoform x1
TR20639|c0_g1_i3	1.78739	1.18289	0.726403	1	citrate mitochondrial
TR20712|c0_g1_i1	8.27323	5.54359	4.05994	1	non-specific lipid-transfer protein 1-like
TR20725|c0_g2_i1	2.0091	1.31266	0.662921	1
TR20869|c0_g1_i1	2.95659	1.97877	1.2443	1	4-coumarate-- ligase-like 10
TR20870|c0_g1_i1	0	-1.15816	-1.65006	1
TR20965|c1_g2_i1	6.0753	4.40751	0	1	cysteine histidine-rich c1 domain family protein
TR20966|c0_g2_i2	1.47488	1.07834	0	1	upf0481 protein at3g47200-like
TR20976|c0_g1_i1	2.77579	2.21461	1.05123	1
TR21004|c0_g3_i1	9.47267	0	-3.51149	1	splicing factor 3a subunit 2
TR21130|c0_g1_i2	1.04425	0	-1.6965	1	galactinol synthase 1
TR21133|c0_g1_i1	1.16023	1.32849	0.712845	1	homeobox-leucine zipper protein hat22-like
TR21331|c0_g2_i2	10.4753	0	-7.40592	1	probable aldo-keto reductase 1
TR21339|c0_g1_i3	0	-2.73808	-3.50992	1	selenoprotein o
TR21351|c0_g1_i1	2.80131	3.12802	0	1
TR21374|c0_g2_i1	3.74001	3.15629	0	1	golgin subfamily a member 6-like protein 3
TR21434|c0_g2_i1	5.48481	3.36873	0	1	probable glutathione s-transferase
TR2147|c0_g2_i1	1.64912	1.26532	0	1	probable sulfate transporter
TR21590|c0_g1_i1	0	-2.00696	-2.41878	1	non-specific lipid-transfer protein at2g13820
TR2174|c0_g1_i1	0	-1.33417	-1.96441	1	kda class ii heat shock
TR21876|c0_g2_i1	2.40268	1.40242	0.688522	1	reduced lateral root formation isoform 1
TR21882|c0_g1_i1	0	-1.88709	-2.02603	1	cytochrome p450 86a1
TR21902|c0_g2_i1	-0.666752	-1.11522	-1.12447	1	histone h1
TR22318|c0_g1_i1	1.83983	1.73604	0	1	l-ascorbate oxidase-like
TR22325|c0_g1_i1	-1.55791	-1.41644	-1.67239	1
TR22444|c0_g1_i1	20.6761	20.4759	0	1
TR22452|c0_g1_i1	0	-1.59717	-2.77048	1
TR22602|c0_g1_i1	0	-1.25379	-1.62526	1	upf0481 protein at3g47200-like
TR22683|c0_g1_i1	3.65064	1.71545	0	1
TR22736|c1_g1_i1	3.08566	2.15217	0	1	probable glucan -beta-glucosidase a
TR22769|c0_g2_i1	1.36299	1.23819	0	1	fumarate hydratase mitochondrial
TR22805|c0_g2_i1	8.02368	5.48562	0	1	probable s-adenosylmethionine-dependent methyltransferase at5g38100
TR22872|c0_g1_i1	-0.817568	-1.8407	-2.93907	1
TR23093|c0_g1_i2	-2.14976	-4.9392	-5.25909	1	universal stress protein a-like protein
TR23093|c0_g1_i3	-2.31305	-4.42544	-4.20799	1	universal stress protein a-like protein
TR23120|c0_g2_i1	1.46172	1.59831	0	1	PREDICTED: uncharacterized protein LOC103338021
TR23153|c0_g1_i1	2.85036	1.1193	0	1	d-3-phosphoglycerate dehydrogenase chloroplastic-like
TR23173|c0_g1_i4	1.53758	1.14019	0	1	ammecr1 family
TR23186|c0_g1_i4	1.50536	2.60133	0	1	40s ribosomal protein s11-like
TR23192|c0_g2_i2	2.42788	1.7021	1.69742	1
TR23203|c0_g1_i1	4.35292	2.59086	2.71567	1	polyphenol oxidase
TR23203|c1_g1_i1	4.65808	2.68981	0	1	polyphenol oxidase
TR23232|c0_g1_i1	-1.79274	-1.71605	-1.86051	1
TR23289|c0_g1_i1	2.37702	2.15229	0	1	uncharacterized serine-rich protein
TR23301|c0_g1_i1	0	-1.46337	-1.79618	1	encodes a root meristem growth belongs to a family of functionally redundant ous peptides that are
TR23524|c0_g1_i1	0	-1.77232	-1.6546	1	er lumen protein-retaining receptor
TR23541|c0_g1_i4	0	1.16838	-1.03877	1	transmembrane protein 56-like
TR23546|c0_g1_i2	2.01852	1.66952	0	1	protein yls3-like
TR23626|c1_g2_i1	0	-1.68272	-1.75268	1	senescence-associated family protein
TR23632|c0_g2_i2	2.13802	0	-2.97007	1	hsp70-hsp90 organizing protein 3-like
TR23834|c1_g1_i4	0	-14.6039	-14.4148	1
TR24131|c0_g1_i1	1.09116	1.16681	0	1	plant f3o9-12 protein
TR2425|c0_g1_i1	2.73751	1.03651	0	1
TR24269|c0_g1_i1	3.65775	3.75662	2.49743	1	disease resistance response protein 206-like
TR24306|c0_g3_i5	1.44878	1.15669	0.72554	1	protein yippee-like at4g27745
TR24311|c0_g1_i2	-1.06002	-1.31828	-1.61579	1	nudix hydrolase 8
TR24327|c1_g1_i1	2.31682	2.03605	1.71333	1	receptor protein kinase 1
TR24348|c0_g2_i1	0	-1.10185	-2.3392	1	myb-related protein 308-like
TR24348|c0_g3_i1	2.90692	0	-15.5732	1	transcription factor wer-like
TR2435|c0_g1_i1	2.84272	2.81743	1.13696	1	thioredoxin h2-like
TR24364|c0_g1_i1	0	-1.16747	-1.75538	1	28 kda heat- and acid-stable phospho
TR24474|c0_g1_i1	-1.23431	-1.71096	-2.75373	1	probable serine protease eda2 isoform x1
TR24488|c0_g2_i2	-2.7861	-2.29227	-4.64393	1	phosphoinositide phospholipase c 2-like
TR24568|c0_g2_i2	1.76727	1.53134	0	1	ethylene receptor 2
TR24580|c0_g1_i1	0	-1.24301	-1.77098	1
TR24634|c0_g2_i1	1.74502	2.23821	0	1
TR24678|c0_g1_i1	7.28842	4.66887	0	1	cinnamyl alcohol dehydrogenase 1
TR24732|c0_g1_i1	-1.17904	-2.27742	-3.4813	1	PREDICTED: uncharacterized protein LOC103330373
TR24749|c0_g1_i3	0	-1.00606	-1.35631	1	cyclin-d3-1-like
TR24771|c0_g1_i1	-1.56598	-3.08326	-5.44044	1	non-specific lipid-transfer protein 2-like
TR24778|c0_g1_i4	0	-1.04969	-1.57473	1	histone-lysine n-methyltransferase suvr3
TR24798|c0_g2_i3	1.25809	1.45253	0.52291	1	adenylyl-sulfate kinase 3
TR24806|c0_g1_i2	0	-1.53842	-1.70846	1	gtp-binding nuclear protein ran-3-like
TR24807|c0_g1_i4	0	3.59685	-3.23306	1	ubiquitin carboxyl-terminal hydrolase 14-like isoform x1
TR24873|c0_g3_i1	2.62753	2.30058	1.03414	1	dna-binding protein escarola
TR24912|c1_g2_i2	-1.26545	-1.7508	-1.74343	1	beta-amylase chloroplastic
TR24912|c1_g2_i4	-1.17113	0	-3.81041	1	beta-amylase chloroplastic-like
TR24918|c0_g1_i1	0	-4.66175	-17.6911	1
TR24961|c0_g1_i3	0	-1.17388	-1.38562	1	heat shock factor protein hsf30 isoform x1
TR25019|c0_g1_i2	0	-1.20065	-1.34735	1	embryo sac development arrest
TR25071|c0_g1_i2	5.64858	3.78944	0	1	PREDICTED: uncharacterized protein LOC103328112
TR25075|c1_g1_i1	2.62994	1.84132	0	1	udp-glucose flavonoid 3-o-glucosyltransferase 3
TR25075|c2_g1_i1	2.85819	2.14617	0	1	udp-glucose flavonoid 3-o-glucosyltransferase 3
TR25150|c0_g2_i2	2.26011	0	-4.75224	1	p-loop containing nucleoside triphosphate hydrolases superfamily protein isoform 1
TR25167|c1_g2_i1	0	-1.0272	-1.55454	1
TR25181|c0_g1_i6	3.56278	2.18681	0	1	uroporphyrinogen decarboxylase chloroplastic
TR25216|c0_g1_i1	2.65817	2.2132	1.21363	1	mate efflux family protein 9-like
TR25250|c1_g1_i1	4.39221	2.53087	0	1	methyl- -binding domain-containing protein 7-like
TR25274|c0_g1_i1	3.08753	2.44797	0	1	vinorine synthase-like
TR25280|c0_g1_i3	1.17502	1.18746	0	1	aconitate hydratase 1
TR25288|c0_g1_i9	1.39247	1.45485	0	1	glucose-6-phosphate 1-epimerase
TR25317|c0_g2_i3	0	-2.55479	-2.32196	1	myosin heavy cardiac muscle isoform isoform x1
TR25321|c1_g2_i1	1.06648	1.36294	0	1	serine acetyltransferase 2
TR25329|c0_g1_i1	-1.88275	-3.36378	-3.68892	1	rna binding
TR25333|c0_g1_i1	21.7605	3.14543	2.94754	1	12-oxophytodienoate reductase 2-like
TR25337|c1_g2_i1	0	-1.20344	-1.01033	1	serine threonine-protein kinase
TR25369|c2_g1_i6	0	-1.64129	-2.12807	1	ring u-box superfamily protein isoform 1
TR25373|c0_g1_i3	0	-1.0017	-1.26368	1	tetraspanin-19-like isoform x1
TR25435|c0_g1_i1	0	-1.28767	-1.30923	1	protein iq-domain 14-like
TR25441|c0_g1_i5	0	-1.03024	-1.15937	1
TR25445|c0_g2_i1	0	1.43871	-1.81666	1	glutamate decarboxylase 4
TR25451|c0_g1_i1	0	-2.15844	-5.03033	1	vinorine synthase-like
TR25459|c0_g1_i2	-1.14124	0	-1.90955	1	hnh endonuclease
TR25471|c1_g1_i1	19.6448	11.6957	0	1
TR25471|c1_g1_i2	4.39819	5.84717	2.55988	1	(+)-neomenthol dehydrogenase-like
TR25471|c1_g1_i3	5.11566	3.9016	2.31761	1	(+)-neomenthol dehydrogenase-like
TR25471|c1_g1_i6	4.34199	5.3049	2.32844	1	(+)-neomenthol dehydrogenase-like
TR25471|c1_g2_i1	4.77548	3.86152	1.026	1	(+)-neomenthol dehydrogenase-like
TR25471|c1_g2_i2	5.40222	4.63236	1.08257	1	(+)-neomenthol dehydrogenase-like
TR25481|c1_g3_i1	-1.18694	-1.62383	-1.94067	1
TR25493|c0_g1_i2	6.30228	5.30181	0	1	2-methylene-furan-3-one reductase-like
TR25493|c0_g1_i4	10.7588	7.94241	2.89476	1	2-methylene-furan-3-one reductase-like
TR25565|c2_g1_i1	1.24347	0.998834	0	1	gdsl esterase lipase at5g14450-like
TR25581|c0_g1_i3	9.34075	2.32565	0	1	caffeic acid 3-o-methyltransferase
TR25607|c0_g3_i2	2.26164	1.53093	0	1	lysosomal beta glucosidase-like
TR25653|c1_g1_i11	0	-7.06334	-8.0077	1
TR25657|c0_g2_i1	3.48913	2.12366	1.43278	1	fringe-related family protein
TR25697|c0_g2_i4	0	-2.21038	-3.82351	1	hypothetical protein PRUPE_ppa010744mg
TR25719|c0_g2_i11	0	-1.41408	-2.35614	1	peptidyl-prolyl cis-trans isomerase fkbp20-1
TR25736|c0_g2_i5	-1.72383	0	-3.50303	1	evolutionarily conserved c-terminal region 5 isoform 2
TR25755|c4_g1_i1	0	-2.25789	-2.34867	1
TR25755|c5_g1_i1	0	-1.56344	-2.1987	1	xyloglucan galactosyltransferase katamari1 homolog
TR25764|c0_g5_i9	0	-0.998084	-1.53391	1
TR25771|c1_g1_i1	0	-1.17865	-2.94618	1
TR25772|c0_g1_i1	0	-2.6922	-3.63204	1	carboxy-terminal region remorin
TR25776|c1_g1_i2	0	-2.55979	-3.03376	1	protein suppressor of gene silencing 3-like
TR25785|c0_g1_i1	4.85143	1.85784	0	1	hypothetical protein PRUPE_ppa007569mg
TR25785|c0_g2_i1	2.89607	3.2402	1.90799	1	hypothetical protein PRUPE_ppa007569mg
TR25807|c0_g1_i13	1.64095	1.16024	0	1	surp and g-patch domain-containing protein 1-like protein
TR25836|c0_g1_i9	0	-5.07803	-16.7947	1	casein kinase i isoform delta-like
TR25840|c2_g1_i5	0	-0.995951	-1.67726	1	reticulon-like protein b9
TR25840|c2_g1_i7	-1.68368	-3.22373	-3.62786	1	reticulon-like protein b9
TR25858|c0_g1_i1	0	-1.44572	-1.81721	1
TR25868|c2_g2_i5	6.49739	-3.44576	-5.75644	1	minor allergen alt a 7
TR25875|c2_g3_i1	0	-2.29184	-15.0368	1
TR25876|c1_g1_i2	1.40706	2.14563	0	1	purine permease 3-like
TR25921|c0_g1_i2	-1.70105	0	-2.68454	1	hypothetical protein M438DRAFT_284714
TR25936|c0_g1_i3	19.2098	4.78979	6.2016	1	salicylic acid-binding protein 2-like
TR25936|c0_g1_i5	20.4582	6.3469	4.63398	1	salicylic acid-binding protein 2-like
TR25937|c0_g1_i1	2.05411	0	-1.21726	1	exocyst complex component exo70a1-like
TR25938|c1_g3_i2	1.10169	2.46491	0	1	5 -adenylylsulfate reductase chloroplastic-like
TR25949|c0_g1_i6	2.05848	0	-2.76963	1
TR25961|c0_g1_i5	0	-1.75303	-2.23527	1	myb family transcription factor apl
TR25963|c1_g1_i12	0	2.73939	-6.62271	1	ubiquitin-like superfamily
TR25972|c1_g1_i2	3.03891	0	-3.93898	1	f-box protein pp2-b15-like
TR25981|c0_g1_i16	3.66556	0	-2.25944	1	nad-dependent malic enzyme 59 kda mitochondrial-like
TR25981|c0_g1_i6	0	-1.36894	-1.17254	1	nad-dependent malic enzyme 59 kda mitochondrial
TR26004|c0_g1_i6	2.2231	2.12106	1.35068	1	protein notum homolog isoform x1
TR26021|c0_g1_i3	-1.02763	-0.85576	-1.16781	1	sequence-specific dna binding transcription factors
TR26028|c0_g1_i1	15.9757	13.6677	0	1	stress response protein nst1-like
TR26029|c6_g4_i4	1.68008	1.73483	0	1	coatomer subunit beta -2 isoform x1
TR26044|c0_g1_i11	2.62649	0	-2.90539	1	prolyl endopeptidase-like isoform x1
TR26071|c3_g2_i3	1.33047	1.2105	0	1	probable s-sulfocysteine chloroplastic
TR26117|c0_g1_i3	8.65459	0	-2.19128	1
TR26170|c0_g1_i2	-1.06823	0	-1.64436	1	factor of dna methylation 1
TR26201|c0_g1_i7	1.83383	0	-2.4891	1	4-hydroxy-3-methylbut-2-en-1-yl diphosphate chloroplastic
TR26232|c0_g3_i15	0	7.3826	-4.84838	1	rna binding isoform 1
TR26235|c1_g2_i1	2.75747	1.60263	1.20362	1	probable carboxylesterase 15
TR26236|c0_g1_i11	0	-1.55663	-1.6137	1	uncharacterized transporter ybr287w-like
TR26242|c0_g1_i1	-1.10174	-1.07082	-1.35971	1	root phototropism protein 3-like
TR26247|c5_g1_i1	0	3.19073	-3.75655	1	hydrolase isoform x1
TR26263|c0_g3_i10	0	-4.01234	-7.19997	1	translation factor guf1 organellar chromatophore
TR26295|c0_g2_i1	6.10778	4.27745	3.07729	1	probable inactive 2-oxoglutarate-dependent dioxygenase aop2
TR26295|c0_g2_i2	6.99234	3.33507	0	1	probable inactive 2-oxoglutarate-dependent dioxygenase aop2
TR26314|c3_g1_i7	0	-1.194	-3.59032	1	hypothetical protein PRUPE_ppa012271mg
TR26315|c0_g2_i5	1.59606	1.3346	0.628637	1	ribonuclease 2-like
TR26329|c0_g1_i10	7.67277	11.6393	0	1
TR26333|c2_g1_i1	-1.46629	-2.05775	-2.81304	1	cold-shock protein cs120-like
TR26333|c2_g1_i2	0	-2.27334	-3.52126	1	cold-shock protein cs120-like
TR26333|c2_g1_i3	-0.774879	-2.38668	-2.15453	1	cold-shock protein cs120-like
TR26333|c2_g1_i4	-1.30698	-1.8915	-2.09134	1	cold-shock protein cs120-like
TR26333|c2_g1_i6	-1.30141	-2.06404	-2.63725	1	dehydrin 3
TR26333|c2_g1_i7	-1.37417	-1.86442	-2.46002	1	cold-shock protein cs120-like
TR26333|c2_g1_i8	-1.4157	-2.08183	-2.65267	1	dehydrin 2
TR26335|c0_g1_i2	0	-3.31125	-10.8218	1	pyruvate phosphate pep pyruvate binding domain isoform 1
TR26345|c0_g1_i2	0	-1.21947	-2.09477	1	ccr4-not transcription complex subunit 1
TR26345|c0_g1_i4	0	-1.5386	-2.53552	1	ccr4-not transcription complex subunit 1
TR26350|c0_g1_i15	5.08933	0	-4.97687	1	2-oxoisovalerate dehydrogenase subunit beta mitochondrial
TR26357|c0_g1_i1	-1.24568	-1.16192	-1.47271	1
TR26371|c0_g1_i13	2.01492	2.84668	0	1	probable lrr receptor-like serine threonine-protein kinase at1g67720
TR26371|c0_g1_i5	2.22462	1.92327	0	1	probable lrr receptor-like serine threonine-protein kinase at1g67720
TR26376|c4_g3_i13	0	-3.29791	-5.6628	1	cdpk-related kinase 5-like
TR26382|c0_g1_i1	5.15542	3.80751	0	1	(+)-neomenthol dehydrogenase-like
TR26382|c0_g1_i2	3.98617	5.51518	0	1	(+)-neomenthol dehydrogenase-like
TR26382|c0_g2_i2	4.4713	5.0534	0	1	(+)-neomenthol dehydrogenase-like
TR26384|c0_g4_i8	0	-1.06958	-1.69423	1	ribosome maturation factor rimm
TR26401|c3_g1_i16	1.79947	2.02727	0	1
TR26414|c0_g1_i2	5.29544	2.82751	0	1	beta-glucosidase 12-like
TR26419|c0_g1_i2	0	2.90327	-6.03703	1	type i inositol -trisphosphate 5-phosphatase 2-like isoform x1
TR26436|c0_g1_i2	0	-2.05044	-3.3175	1	organ-specific protein s2-like
TR26436|c0_g1_i4	-3.07509	-3.20537	-3.50593	1	organ-specific protein s2-like
TR26438|c2_g1_i6	-1.23894	0	-1.9127	1	tyrosine-sulfated glycopeptide receptor 1
TR26453|c0_g1_i16	-1.88819	0	-2.90517	1	probable protein s-acyltransferase 7 isoform x2
TR26462|c1_g3_i3	2.21633	0	-15.8936	1	proline-rich receptor-like protein kinase perk1
TR26471|c1_g2_i2	5.05641	4.54464	0	1
TR26479|c1_g2_i5	1.71871	1.58092	1.59143	1	probable gpi-anchored adhesin-like protein pga55 isoform x1
TR26480|c0_g1_i10	2.52915	0	-2.60616	1
TR26489|c0_g1_i1	0	-1.32322	-2.99518	1	probable indole-3-pyruvate monooxygenase yucca10
TR26517|c4_g1_i1	0	-1.04585	-1.42138	1	wat1-related protein at5g64700-like
TR26517|c5_g2_i4	4.44472	4.22107	0	1
TR26517|c6_g1_i2	2.84225	1.95603	0	1
TR26522|c0_g1_i7	0	1.11532	-1.34976	1	beach domain-containing protein lvsc isoform x1
TR26534|c0_g1_i3	2.77033	3.25992	1.6442	1	beta- insoluble isoenzyme cwinv1-like
TR26534|c0_g1_i6	3.6069	4.85203	0	1	beta- insoluble isoenzyme cwinv1-like
TR26538|c1_g1_i4	5.33495	4.73174	0	1	12-oxophytodienoate reductase 11
TR26545|c1_g1_i15	1.75193	1.02118	0.646502	1
TR26552|c6_g1_i1	2.16768	0	-1.36803	1
TR26556|c0_g1_i5	0	-2.23888	-2.53567	1	cell number regulator 10-like
TR26566|c1_g4_i3	0	-2.05968	-2.15196	1	type i inositol -trisphosphate 5-phosphatase 1 isoform x2
TR26575|c3_g1_i4	1.69594	1.02905	0	1	mate efflux family protein alf5-like
TR26578|c2_g4_i10	2.67797	1.61625	0	1
TR26592|c1_g1_i2	0	-1.63961	-2.14384	1
TR26598|c3_g1_i3	1.7342	2.95146	0	1
TR26604|c0_g1_i6	1.08193	1.12405	0	1	isocitrate dehydrogenase
TR26613|c0_g1_i1	1.88438	1.06057	0	1	heme-binding-like protein chloroplastic
TR26614|c7_g3_i6	-0.628474	-1.1592	-1.62043	1	mads-box protein jointless-like
TR26615|c0_g1_i8	0	-1.57761	-3.30255	1	phosphorylated adapter rna export
TR26628|c1_g2_i10	0	-3.31646	-2.93024	1	nucleolar gtpase
TR26636|c3_g1_i1	-2.63522	-2.16264	-3.61514	1	14 kda proline-rich
TR26636|c5_g4_i7	0	-6.27751	-16.2749	1	serine threonine-protein kinase ht1
TR26636|c6_g1_i2	0	-1.70187	-2.97551	1
TR26636|c6_g1_i5	-0.845007	-1.26105	-3.59901	1
TR26636|c6_g1_i7	0	-1.22561	-2.07493	1
TR26636|c6_g2_i1	5.6103	5.04828	2.92407	1	hypothetical protein PRUPE_ppa014915mg
TR26640|c2_g1_i11	1.40935	1.09449	0.788858	1	PREDICTED: uncharacterized protein LOC103332033 isoform X2
TR26640|c2_g1_i8	2.57726	2.06187	1.52501	1	PREDICTED: uncharacterized protein LOC103332033 isoform X2
TR26653|c2_g1_i2	-0.444319	-0.999196	-1.24056	1	dentin sialophospho
TR26677|c2_g3_i19	0	-1.71451	-1.61701	1
TR26679|c0_g1_i4	9.76452	0	-1.58992	1	zinc finger an1 domain-containing stress-associated protein 12
TR26696|c4_g1_i4	0	-3.40928	-3.26273	1	transmembrane protein 184a-like
TR26697|c0_g1_i1	3.49936	2.33302	0	1	cugbp elav-like family member 5
TR26697|c0_g1_i13	-1.15437	0	-1.84791	1
TR26697|c0_g1_i3	3.73982	2.23733	0	1	cugbp elav-like family member 5
TR26697|c0_g1_i8	5.64503	2.209	0	1	cugbp elav-like family member 5
TR26702|c0_g1_i17	1.01801	1.34653	0	1	d-2-hydroxyglutarate mitochondrial isoform x4
TR26707|c7_g2_i1	0	-1.92796	-12.8142	1
TR26717|c0_g3_i5	3.03879	0	-2.71539	1	fanconi-associated nuclease 1 homolog isoform x2
TR26722|c0_g1_i5	-1.09135	0	-2.12394	1	saccharopine dehydrogenase isoform 2
TR26726|c2_g1_i4	3.7572	5.52263	0	1	cystinosin homolog
TR26726|c2_g2_i11	3.88246	1.3906	0	1	cystinosin homolog
TR26726|c2_g2_i2	2.25417	2.45669	0.920657	1	cystinosin homolog
TR26726|c2_g3_i2	7.06773	6.07779	0	1
TR26732|c0_g1_i2	0	-2.16669	-2.7959	1	hypothetical protein M438DRAFT_366447
TR26734|c4_g2_i1	-1.6194	-2.21076	-13.8809	1	palmitoyl-monogalactosyldiacylglycerol delta-7 chloroplastic-like
TR26734|c4_g2_i15	0	-1.56913	-10.816	1	palmitoyl-monogalactosyldiacylglycerol delta-7 chloroplastic-like
TR26734|c4_g2_i4	0	-1.91264	-9.96397	1	palmitoyl-monogalactosyldiacylglycerol delta-7 chloroplastic-like
TR26738|c0_g1_i2	1.94348	1.74518	0	1	protein auxin-regulated gene involved in organ size-like
TR26752|c0_g2_i2	2.15743	1.24712	0	1
TR26759|c1_g1_i1	0	-1.03764	-1.65237	1
TR26766|c0_g1_i1	2.8754	1.53228	0	1	endochitinase-like
TR26768|c4_g2_i4	0	-4.061	-3.84563	1	chloride channel protein clc-f-like
TR26781|c1_g1_i1	4.1284	3.02956	0	1
TR26783|c7_g1_i1	3.40738	2.57612	1.31907	1	hypothetical protein PRUPE_ppa024194mg
TR26795|c2_g7_i1	3.20679	0	-4.95926	1
TR26795|c2_g7_i7	0	-3.25151	-4.275	1
TR26801|c11_g1_i2	-1.52766	-1.15122	-2.35929	1	hypothetical protein PRUPE_ppa008383mg
TR26804|c0_g1_i7	0	-4.16303	-4.44026	1	50s ribosomal protein chloroplastic
TR26813|c2_g1_i1	7.31285	7.61396	0	1
TR26813|c4_g1_i3	0	-2.02584	-2.12633	1	nodulin 21 -like transporter family protein
TR26829|c0_g2_i1	3.56064	4.12847	2.13121	1	protein far1-related sequence 3-like
TR26830|c1_g2_i1	0	-3.04441	-5.40718	1	probable protein phosphatase 2c 59
TR26830|c1_g2_i5	0	-1.37464	-1.88132	1	probable protein phosphatase 2c 59
TR26831|c0_g1_i7	1.30892	1.32717	0	1	pentatricopeptide repeat-containing protein at2g35130
TR26840|c10_g1_i1	8.44195	7.45333	6.40133	1	2-alkenal reductase (nadp(+)-dependent)-like
TR26840|c9_g1_i1	6.49188	4.54267	0	1	2-alkenal reductase (nadp(+)-dependent)-like
TR26840|c9_g1_i3	7.76709	5.55921	4.03772	1	2-alkenal reductase (nadp(+)-dependent)-like
TR26840|c9_g2_i1	7.77416	6.70731	5.26776	1
TR26856|c3_g3_i12	1.01832	1.85393	0	1	xanthine dehydrogenase 1-like isoform x1
TR26857|c1_g1_i1	5.80767	5.04259	0	1	udp-glucose flavonoid 3-o-glucosyltransferase 7-like
TR26857|c2_g1_i1	8.62045	9.67045	4.32173	1	scopoletin glucosyltransferase-like
TR26857|c2_g1_i3	4.98009	3.58262	0	1
TR26859|c3_g4_i3	-1.33076	0	-2.64974	1	ubiquitin carboxyl-terminal hydrolase 17
TR26860|c1_g1_i2	2.96633	2.15153	0	1	pathogen-related
TR26860|c1_g3_i1	4.94003	3.94782	3.90217	1	pathogen-related
TR26863|c1_g1_i3	5.39546	2.70916	0	1	protein transparent testa 12-like
TR26869|c7_g2_i1	2.90847	3.19312	2.16233	1	uncharacterized acetyltransferase at3g50280-like
TR26882|c0_g3_i30	0	4.85197	-3.50983	1	PREDICTED: uncharacterized protein LOC103344231
TR26887|c2_g2_i7	0	-1.2302	-1.60804	1
TR26891|c1_g2_i8	6.64005	0	-3.96141	1	3-methyl-2-oxobutanoate hydroxymethyltransferase mitochondrial-like
TR26896|c0_g1_i1	0	-1.49937	-2.2312	1	thermospermine synthase acaulis5
TR26898|c1_g1_i1	5.01473	2.21726	0	1	probable adp-ribosylation factor gtpase-activating protein agd11
TR26904|c2_g1_i1	2.0747	1.22118	0	1
TR26904|c2_g2_i1	5.00441	3.30263	1.63884	1	probable mitochondrial chaperone bcs1-b
TR26904|c3_g1_i1	4.02025	3.45789	0	1
TR26904|c4_g1_i1	3.73599	3.56098	1.63681	1	probable mitochondrial chaperone bcs1-b
TR26904|c4_g1_i2	2.28783	1.39058	0.716236	1	probable mitochondrial chaperone bcs1-b
TR26904|c4_g1_i3	5.93842	6.06182	3.19692	1	probable mitochondrial chaperone bcs1-b
TR26904|c4_g1_i5	2.13517	1.21528	0	1	probable mitochondrial chaperone bcs1-b
TR26904|c4_g1_i8	3.45729	3.26889	2.43761	1	probable mitochondrial chaperone bcs1-b
TR26907|c3_g1_i1	1.98975	1.4581	0.966731	1
TR26916|c0_g1_i1	11.5649	21.7204	0	1	gdsl esterase lipase 2-like
TR26916|c0_g1_i2	7.60495	18.1078	0	1	gdsl esterase lipase 2-like
TR26916|c0_g2_i3	4.80916	4.04003	0	1	gdsl esterase lipase 2-like
TR26919|c1_g3_i32	-1.98281	0	-6.89982	1
TR26920|c2_g1_i2	2.61148	2.58374	1.6294	1	2-oxoglutarate-dependent dioxygenase dao-like
TR26920|c2_g1_i3	2.65391	1.48095	1.58295	1	2-oxoglutarate-dependent dioxygenase dao-like
TR26924|c2_g2_i3	17.764	10.2309	4.1088	1	protein dj-1 homolog d-like
TR26928|c3_g2_i5	0	-1.53825	-2.25762	1	tmv resistance protein n-like
TR26930|c0_g2_i1	8.37711	9.91862	0	1	tmv resistance protein n-like
TR26942|c1_g2_i3	3.47135	2.76731	0	1
TR26942|c1_g2_i7	3.69294	3.91392	0	1
TR26942|c1_g3_i18	2.44448	2.49414	0	1	box c d snorna protein 1
TR26942|c1_g3_i8	14.9552	0	-7.78776	1	box c d snorna protein 1
TR26943|c3_g1_i13	1.82527	1.36269	0	1	g-type lectin s-receptor-like serine threonine-protein kinase at4g27290
TR26945|c2_g1_i1	0	-1.04179	-1.8504	1	hypothetical protein PRUPE_ppa002910mg
TR26945|c3_g2_i2	2.91938	1.03977	-2.21927	1	heat shock 70 kda protein
TR26945|c3_g2_i4	1.85298	0	-1.5272	1	heat shock 70 kda protein
TR26955|c1_g3_i1	5.48009	0	-4.28348	1	mitochondrial import receptor subunit tom20-like
TR26956|c3_g1_i1	1.75667	0	-2.61973	1	merozoite surface antigen 2-like
TR26958|c1_g1_i16	-1.28794	-0.870808	-1.86662	1	b3 domain-containing protein os04g0386900-like
TR26963|c3_g1_i1	-1.8458	-2.75429	-5.31375	1
TR26965|c2_g1_i1	-2.11507	-1.78107	-2.34341	1	heavy metal-associated isoprenylated plant protein 26-like
TR26965|c5_g1_i21	1.85811	2.31706	0	1	probable beta- -galactosyltransferase 11
TR26967|c0_g1_i15	4.56084	8.51607	0	1
TR26967|c0_g5_i1	0	1.42283	-4.70423	1	electron transfer flavoprotein-ubiquinone mitochondrial
TR26968|c3_g2_i4	-1.04249	-1.32625	-1.96358	1	disease resistance protein rga3
TR2697|c0_g2_i1	4.46263	2.87885	0	1
TR26971|c1_g2_i9	1.78682	0	-5.77383	1	cytochrome p450 98a2
TR26980|c1_g1_i1	2.97453	3.89339	1.74993	1	cytochrome p450 71a26-like
TR26981|c0_g2_i8	0	-2.03113	-2.23332	1	tubulin--tyrosine ligase-like protein 12
TR26983|c3_g1_i12	0	-1.46556	-1.91499	1	serine racemase
TR26990|c1_g1_i6	3.60487	2.49253	1.95677	1	lrr receptor-like serine threonine-protein kinase gso1
TR26990|c1_g1_i7	1.25898	1.20283	0	1
TR26992|c2_g3_i2	3.55657	4.61153	0	1	zeaxanthin chloroplastic-like
TR26992|c2_g3_i4	5.3794	2.35144	0	1	zeaxanthin chloroplastic-like
TR26992|c2_g3_i6	3.80754	3.4572	0	1	zeaxanthin chloroplastic-like
TR26992|c2_g3_i7	18.9121	4.07773	0	1	zeaxanthin chloroplastic-like
TR26992|c2_g3_i8	3.97825	5.17955	0	1	zeaxanthin chloroplastic-like
TR26994|c3_g2_i2	0	-2.09583	-3.15201	1
TR27001|c7_g1_i9	1.35247	2.74797	0	1	las1-like family isoform partial
TR27002|c1_g3_i1	2.17214	1.84044	0	1	probable low-specificity l-threonine aldolase 1
TR27002|c1_g3_i14	2.16957	1.88551	0.938888	1	probable low-specificity l-threonine aldolase 1
TR27002|c1_g3_i3	4.30058	3.99183	0	1	probable low-specificity l-threonine aldolase 1
TR27006|c3_g2_i5	2.29289	-1.49807	-1.62015	1	fad synthase
TR27006|c4_g1_i1	-1.21812	0	-2.10626	1
TR27009|c1_g1_i1	2.09601	2.23864	0	1
TR27017|c0_g2_i2	2.70187	2.43321	1.13044	1	plasma membrane atpase 4
TR27017|c0_g3_i2	1.74859	1.40561	0	1	plasma membrane atpase 4-like
TR27017|c0_g3_i9	1.20875	2.46865	0	1	plasma membrane atpase 4
TR27022|c0_g1_i1	4.61747	2.99165	0	1
TR27022|c1_g2_i3	4.26338	1.27553	0	1	beta-amyrin synthase
TR27022|c1_g2_i8	4.32192	3.71536	0	1	beta-amyrin synthase
TR27031|c2_g1_i4	19.0431	11.97	0	1
TR27034|c4_g2_i6	0	-1.48543	-1.33228	1	perakine reductase-like
TR27039|c0_g1_i1	0	-1.4566	-2.19894	1
TR27039|c1_g1_i1	0	-1.57008	-2.05154	1
TR27039|c2_g1_i1	0	-1.70736	-3.33827	1
TR27039|c6_g1_i1	0	-1.54625	-3.16144	1
TR27040|c3_g4_i13	0	-1.57455	-1.86537	1	calcium-transporting atpase plasma membrane-type
TR27047|c3_g5_i36	7.49465	3.06266	1.41125	1	ras-interacting protein rip3-like
TR27047|c3_g5_i37	3.87892	-2.75891	-4.48875	1
TR27505|c0_g1_i1	5.14195	5.19633	2.08379	1	glutathione s-transferase-like
TR27521|c0_g1_i1	2.39416	1.72268	1.55626	1
TR27565|c0_g1_i1	0	-1.2954	-2.05118	1
TR27781|c0_g1_i1	0	-2.64681	-3.14286	1
TR27827|c0_g1_i1	2.4847	1.07085	0	1
TR27859|c0_g1_i1	4.31702	3.56663	0	1
TR2814|c0_g2_i1	1.81081	1.23468	1.0283	1	iaa-amino acid hydrolase ilr1-like 6
TR29230|c0_g1_i1	2.72984	1.93622	0	1	probable xyloglucan endotransglucosylase hydrolase protein 30
TR29231|c0_g1_i1	0	-1.75157	-2.85933	1
TR2930|c0_g2_i1	1.68112	1.54842	0	1	vq motif-containing protein
TR29317|c0_g1_i1	2.78007	2.44654	0.757605	1	acyl- n-acyltransferases superfamily
TR30096|c0_g1_i1	3.61272	3.82823	0	1
TR30141|c0_g1_i1	5.887	3.30223	0	1
TR30316|c0_g1_i1	4.64495	2.74001	0	1
TR30616|c0_g1_i1	4.93305	2.83883	0	1	lim and calponin domains-containing protein
TR31|c0_g1_i1	1.91288	1.5625	0.936853	1	cationic amino acid transporter 5
TR31284|c0_g3_i1	1.96913	1.08633	0.694059	1	Uncharacterized protein TCM_019095
TR31286|c0_g3_i1	2.7493	2.30159	0	1	u-box domain-containing protein 26-like
TR31292|c0_g1_i1	3.40671	0	-16.1118	1
TR31322|c0_g1_i10	3.4851	2.04708	0	1	splicing factor u2af large subunit b isoform x4
TR31322|c0_g1_i13	1.33512	0	-2.4644	1	splicing factor u2af large subunit b isoform x4
TR31327|c2_g1_i8	1.43933	1.30968	0.757916	1	3-ketoacyl- thiolase peroxisomal
TR31327|c3_g1_i3	1.26765	0	-3.05816	1	o-fucosyltransferase family protein
TR31334|c1_g1_i8	0	1.86128	-3.07785	1	protein chloroplastic-like
TR31339|c0_g1_i5	-4.65073	0	-7.21577	1
TR31354|c2_g1_i2	4.30712	2.54395	0	1
TR31364|c0_g1_i2	0	10.3927	-16.1287	1	3-hydroxyisobutyryl- hydrolase-like protein mitochondrial isoform x1
TR31370|c0_g2_i1	3.50467	0	-5.11305	1
TR31370|c0_g2_i12	0	-1.50788	-1.42605	1	spastin
TR31370|c0_g2_i7	0	-2.59939	-2.3961	1
TR31374|c1_g2_i2	1.13669	1.82002	0	1	udp-galactose transporter 2-like
TR31400|c0_g1_i1	4.07682	2.21266	0	1	receptor-like protein 12
TR31412|c0_g1_i12	2.27568	0	-2.08366	1	probable anion transporter chloroplastic
TR31416|c0_g1_i1	2.92082	3.41132	0	1
TR31652|c0_g2_i2	2.70254	1.83815	0	1	u-box domain-containing protein 52-like
TR31652|c0_g2_i3	1.78398	1.80393	1.17085	1	u-box domain-containing protein 52-like
TR31723|c0_g2_i1	-1.12505	-0.833179	-2.26205	1	ethylene-responsive transcription factor erf023-like
TR31801|c0_g1_i1	1.46306	0	-1.46096	1	bag family molecular chaperone regulator 6-like
TR31814|c0_g1_i1	-0.720702	-1.15542	-1.18827	1	atp-dependent clp protease adapter protein
TR31863|c0_g1_i1	2.00634	1.45985	0	1	chromatin assembly factor 1 subunit
TR31889|c0_g1_i1	1.73528	1.78799	0.677857	1	ganglioside-induced differentiation-associated protein 2
TR31917|c0_g1_i1	4.8105	4.58177	2.90215	1	acidic mammalian chitinase-like
TR32272|c3_g1_i1	2.12415	1.6853	0.584764	1	udp-glycosyltransferase 74f2-like
TR32274|c5_g1_i5	0	-3.40713	-5.3216	1
TR32277|c0_g1_i1	4.38272	5.20244	3.47076	1
TR32277|c1_g1_i5	1.95965	1.39187	0	1	uncharacterized transporter ybr287w-like
TR32277|c1_g1_i6	2.43072	2.18837	0	1	uncharacterized transporter ybr287w-like
TR32279|c0_g2_i4	0	1.15919	-1.8665	1	lipid phosphate phosphatase 2-like isoform x1
TR32288|c7_g1_i1	2.2775	1.703	0	1	cytochrome p450 cyp749a22-like
TR32288|c7_g2_i1	3.7001	3.24168	0	1
TR32288|c7_g2_i4	20.456	4.04203	0	1	cytochrome p450 cyp749a22-like
TR32288|c7_g3_i3	1.92129	0	-2.9648	1	60s ribosomal protein l5
TR32299|c5_g3_i1	4.14863	4.0949	0	1	udp-glycosyltransferase 74f2-like
TR32306|c0_g1_i1	19.051	3.91458	0	1
TR32307|c0_g1_i1	1.85409	1.43668	0	1	bifunctional epoxide hydrolase 2-like
TR32310|c1_g1_i1	3.07339	1.77748	0	1	probable linoleate 9s-lipoxygenase 5
TR32312|c1_g1_i15	1.71533	2.3545	0	1	probable alpha-galactosidase b
TR32318|c0_g1_i10	3.15934	2.98609	0	1	kda class i heat shock
TR32318|c0_g1_i11	1.62522	0	-1.89994	1
TR32321|c1_g2_i10	0	-2.47969	-3.42812	1
TR32331|c7_g1_i10	8.60629	8.78914	0	1	probable glutathione s-transferase
TR32331|c7_g1_i2	4.61349	2.46741	1.8549	1	probable glutathione s-transferase
TR32331|c7_g1_i4	4.26457	4.14097	0	1	probable glutathione s-transferase
TR32331|c7_g1_i6	9.602	6.93663	2.53422	1	probable glutathione s-transferase
TR32331|c7_g1_i7	4.86142	4.33647	0	1	probable glutathione s-transferase
TR32331|c7_g1_i9	4.26824	2.13108	0	1	probable glutathione s-transferase
TR32335|c1_g1_i10	1.79423	1.9373	0	1	phenazine biosynthesis-like domain-containing protein 1
TR32335|c1_g1_i2	1.99094	1.44898	1.06696	1	phenazine biosynthesis-like domain-containing protein 1
TR32335|c1_g1_i8	1.50384	1.40726	0	1	phenazine biosynthesis-like domain-containing protein 1
TR32357|c2_g2_i7	0	-1.43793	-1.2858	1	mads-box protein agl24-like
TR32360|c2_g1_i4	-1.21717	-1.39388	-1.66183	1	polyphenol chloroplastic-like
TR32362|c5_g1_i4	1.09691	1.89426	0	1	phosphate transporter pho1 homolog 3-like
TR32365|c0_g3_i4	1.77287	2.26755	0	1	aldolase-type tim barrel family protein isoform 1
TR32369|c1_g8_i1	-3.25361	0	-18.7255	1
TR32683|c0_g1_i2	-0.936805	-1.78317	-2.81984	1
TR32692|c0_g2_i11	0	-1.41552	-2.13774	1	dehydrogenase reductase sdr family member on chromosome x-like isoform x1
TR32711|c0_g1_i1	0	-1.05084	-1.42581	1
TR32954|c0_g2_i1	7.70717	0	-6.6905	1
TR32962|c1_g1_i16	0	-2.00936	-3.64721	1	probable prolyl 4-hydroxylase 3
TR32966|c0_g1_i1	4.60354	4.07411	1.63662	1	hop-interacting protein thi031
TR32971|c0_g1_i1	3.33129	2.25748	1.48591	1	cinnamoyl- reductase 1-like
TR32971|c0_g1_i6	3.61863	2.47287	1.00872	1	cinnamoyl- reductase 1-like
TR32971|c0_g1_i7	3.99633	2.42346	0	1	cinnamoyl- reductase 1-like
TR32982|c0_g1_i2	3.28333	1.57345	0	1
TR32987|c4_g1_i3	6.45683	3.9122	3.0197	1	salicylic acid-binding protein 2-like
TR32999|c0_g2_i2	2.2481	2.19392	0	1	e3 ubiquitin-protein ligase rglg2
TR33019|c0_g1_i4	3.22284	1.67556	0	1	formin-binding protein 4 isoform x1
TR33030|c1_g1_i1	-1.72739	-2.54306	-3.1597	1	basic endochitinase-like
TR33030|c1_g1_i3	-1.05708	-2.71193	-3.42944	1	basic endochitinase-like
TR33036|c1_g3_i8	0	2.07316	-3.09925	1
TR33041|c0_g1_i20	-3.18588	0	-6.7047	1	gibberellin 2-beta-dioxygenase 8-like
TR33059|c1_g6_i13	3.46737	0	-2.78508	1	PREDICTED: uncharacterized protein LOC103330951 isoform X1
TR33073|c2_g1_i5	-1.58697	0	-3.10709	1	mate efflux family protein lal5-like isoform x2
TR33074|c5_g1_i2	0	-3.0941	-3.85511	1	chlorophyll a-b binding protein of lhcii type 1-like
TR33081|c1_g1_i2	20.4072	5.06279	0	1	probable glutathione s-transferase
TR33081|c1_g1_i3	4.64212	3.86868	0	1	probable glutathione s-transferase
TR33081|c1_g1_i4	3.38253	0	-1.99019	1	probable glutathione s-transferase
TR33081|c1_g1_i5	7.19937	7.15761	4.64944	1	probable glutathione s-transferase
TR33081|c1_g1_i8	3.86344	1.8929	-1.7311	1	probable glutathione s-transferase
TR33092|c1_g1_i1	2.93321	1.63312	0	1
TR33092|c2_g1_i1	2.73382	2.24465	0	1
TR33092|c6_g1_i1	2.38075	1.89805	0	1	expansin
TR33094|c2_g1_i6	2.64703	3.3631	0	1
TR33095|c0_g1_i1	18.3448	4.37723	0	1	nitronate monooxygenase
TR33095|c0_g1_i12	19.0779	4.12916	0	1
TR33095|c0_g1_i14	7.33581	15.2979	0	1
TR33095|c0_g1_i5	18.7988	6.43374	0	1	nitronate monooxygenase
TR33095|c0_g1_i7	9.40992	4.02585	0	1	nitronate monooxygenase
TR33095|c0_g2_i5	4.80633	4.07748	0	1
TR33095|c0_g2_i6	4.57934	3.72139	0	1	nitronate monooxygenase
TR33103|c0_g2_i2	3.30803	5.34369	0	1
TR33109|c3_g3_i2	0	-2.09349	-2.24682	1	zinc finger protein at1g68190 isoform x1
TR33110|c0_g1_i1	0	-2.26884	-2.59953	1
TR33118|c4_g1_i12	0	-4.91356	-14.5352	1
TR33135|c0_g1_i1	2.67485	4.00991	2.0327	1
TR33135|c3_g3_i1	2.14786	1.97578	1.77659	1
TR33135|c3_g3_i3	4.36731	3.83232	0	1	probable receptor-like protein kinase at5g39020
TR33137|c1_g4_i3	-1.01016	0	-1.72557	1	cyclic nucleotide-gated ion channel 1-like
TR33137|c1_g4_i5	0	-2.28301	-2.70559	1
TR33141|c0_g1_i1	4.32442	2.79597	1.79858	1
TR33141|c4_g1_i1	4.46596	2.39488	0	1	boron transporter 4-like
TR33141|c4_g1_i15	3.069	1.90004	0	1	boron transporter 4-like
TR33142|c4_g2_i1	0	-1.58733	-1.39104	1	cellulose synthase a catalytic subunit 3
TR33145|c2_g2_i1	4.11447	1.80299	1.78565	1	hypothetical protein MIMGU_mgv1a019797mg
TR33156|c0_g3_i3	0	-1.30408	-1.75279	1	hypothetical protein PRUPE_ppa013002mg
TR33160|c1_g4_i2	4.33854	6.9846	-2.29057	1	probable aldo-keto reductase 2
TR33177|c0_g6_i1	1.75766	2.07558	0	1
TR33178|c1_g3_i5	1.64691	0	-1.32043	1	receptor-like protein kinase hsl1
TR33178|c1_g3_i9	1.06625	1.4843	0	1	receptor-like protein kinase hsl1
TR33198|c0_g1_i7	0	6.01815	-3.86481	1	pentatricopeptide repeat-containing protein mitochondrial-like
TR33201|c1_g1_i1	11.2168	0	-16.2598	1
TR33211|c0_g1_i1	1.59687	1.03368	0	1	phosphoserine aminotransferase
TR33223|c2_g4_i1	0	-1.67206	-2.52661	1
TR33232|c1_g1_i1	-0.458679	-1.16999	-1.43708	1	gibberellin-regulated protein
TR33268|c0_g3_i1	20.0411	9.41428	7.79995	1	myb-related protein myb4-like
TR33268|c0_g3_i2	18.485	8.05225	7.49029	1	myb-related protein myb4-like
TR33509|c0_g1_i1	2.86436	2.95085	0	1	g-type lectin s-receptor-like serine threonine-protein kinase at1g34300
TR33640|c1_g4_i1	3.02666	2.12931	0	1	endo- -beta-d-glucanase-like
TR33640|c1_g4_i8	3.58342	3.37426	0	1	endo- -beta-d-glucanase-like
TR33653|c1_g1_i4	3.46669	4.38927	0	1	wall-associated receptor kinase-like 9
TR33657|c0_g1_i11	1.94637	3.94349	0	1	hypersensitive-induced response protein 2
TR33657|c0_g1_i16	2.26343	2.51978	0	1
TR33657|c0_g1_i5	3.19273	2.32817	2.00575	1	hypersensitive-induced response protein 2
TR33662|c3_g1_i3	2.57453	5.27513	0	1	probable ll-diaminopimelate chloroplastic
TR33662|c3_g1_i5	13.1986	3.56514	2.1001	1	aminotransferase ald1-like
TR33662|c3_g1_i6	19.7375	4.47931	2.3942	1
TR33663|c1_g4_i8	-2.56695	0	-3.81834	1
TR33664|c0_g3_i5	-2.01726	0	-3.27095	1
TR33665|c0_g1_i8	-0.706902	-1.24465	-1.74433	1	uncharacterized wd repeat-containing
TR33680|c0_g2_i1	21.3826	19.4339	0	1	probable glutathione s-transferase
TR33680|c0_g4_i3	8.61469	6.58684	2.41008	1	protein far1-related sequence 5-like
TR33680|c0_g4_i8	3.31154	1.43282	0	1	protein far1-related sequence 5-like
TR33723|c1_g1_i3	1.88138	1.53687	0	1
TR33769|c0_g1_i10	2.03407	0	-2.49279	1	probable methyltransferase pmt21
TR33769|c0_g1_i12	1.11516	1.02585	0	1	probable methyltransferase pmt21
TR33925|c0_g1_i1	4.59783	4.07092	0	1	agamous-like mads-box protein agl62
TR33977|c0_g2_i4	2.08282	2.37005	0	1	e3 ubiquitin-protein ligase rma1h1-like
TR34059|c0_g1_i2	0	1.83783	-1.4204	1	udp-glucose 6-dehydrogenase 5
TR34067|c0_g1_i1	4.99601	0	-15.8675	1	deoxyhypusine hydroxylase
TR34069|c0_g2_i3	1.10221	1.8776	0	1
TR34083|c0_g1_i1	6.58445	7.68771	0	1	methyltransferase ddb_g0268948
TR34083|c0_g1_i2	5.23664	4.04152	0	1	methyltransferase ddb_g0268948
TR34092|c2_g1_i1	-1.00822	-0.96616	-1.16239	1
TR34100|c0_g1_i2	0	-1.58131	-1.62303	1
TR34301|c1_g1_i3	2.42707	1.17976	0	1	probable wrky transcription factor 53
TR34344|c0_g1_i3	1.07555	1.20874	0	1	aspartate cytoplasmic
TR34358|c0_g1_i2	1.82306	1.52291	-2.97519	1	elongator complex protein 2
TR34398|c0_g1_i1	1.06962	0	-1.66768	1	leucoanthocyanidin reductase 1
TR34411|c0_g1_i1	0	-1.12559	-1.71194	1
TR34617|c0_g1_i1	0	1.34847	-1.28629	1
TR34621|c0_g1_i1	1.25825	1.55646	0	1	actin cross-linking
TR34621|c0_g1_i7	1.85606	1.07751	0	1	actin cross-linking
TR34640|c0_g1_i3	-2.35108	0	-6.16884	1	cyclic nucleotide-gated ion channel 13
TR34672|c0_g1_i1	6.22457	4.92905	0	1	probable ll-diaminopimelate chloroplastic
TR34675|c0_g1_i1	-0.358598	-1.04401	-1.1648	1
TR34703|c0_g2_i1	17.938	-2.70133	0	1	rhomboid-like protease 3
TR34707|c0_g1_i1	15.6339	5.38172	0	1	probable adp-ribosylation factor gtpase-activating protein agd11
TR34707|c0_g1_i3	2.53079	2.33235	1.88856	1	probable adp-ribosylation factor gtpase-activating protein agd11
TR34844|c0_g1_i1	2.90804	2.62769	0	1
TR34854|c0_g1_i1	3.66243	2.6305	2.21786	1	uncharacterized acetyltransferase at3g50280-like
TR34928|c0_g1_i4	-0.970235	-1.05572	-1.18224	1	math domain and coiled-coil domain-containing protein at3g58270-like
TR34933|c0_g1_i4	2.84014	2.29322	0	1	protein transparent testa 12-like
TR34933|c0_g1_i7	3.85366	6.47393	1.9417	1	protein transparent testa 12-like
TR34940|c1_g1_i3	0	-1.45345	-1.9287	1	far upstream element-binding protein 2-like
TR34963|c1_g1_i1	1.12982	1.34312	0.817544	1	abscisic acid 8 -hydroxylase 4
TR34963|c1_g1_i3	1.91333	2.58859	0	1	abscisic acid 8 -hydroxylase 4
TR34968|c0_g1_i1	17.5347	4.26703	0	1	rhodanese-like domain-containing protein chloroplastic
TR34969|c1_g2_i4	-1.16655	0	-2.37233	1	protein lhy-like isoform x1
TR34978|c0_g1_i23	1.19257	0	-1.85411	1	uncharacterized aarf domain-containing protein kinase chloroplastic
TR34978|c0_g1_i5	4.27336	0	-3.33417	1	uncharacterized aarf domain-containing protein kinase chloroplastic
TR35186|c0_g2_i1	3.9336	4.08649	0	1	g-type lectin s-receptor-like serine threonine-protein kinase rlk1-like
TR35247|c0_g1_i1	1.61537	1.2093	0	1
TR35345|c0_g2_i1	2.11081	1.9542	1.46886	1	transcription factor bhlh149-like
TR35347|c0_g1_i1	1.4231	1.02288	0.789775	1	hypothetical protein PRUPE_ppa009343mg
TR35363|c1_g1_i2	0	-1.35881	-2.22893	1
TR35384|c1_g1_i1	2.3794	1.45241	0	1	protein nrt1 ptr family -like
TR35388|c0_g1_i3	0	-6.84645	-13.8734	1
TR35398|c0_g2_i6	0	-2.30715	-3.8299	1	mads-box protein soc1-like
TR35404|c0_g1_i2	-2.12704	0	-5.99057	1	vacuolar protein-sorting-associated protein 33 homolog
TR35406|c0_g1_i2	0	-2.55855	-3.29048	1	dna excision repair protein ercc-1
TR35407|c1_g1_i1	0	-1.51327	-1.39867	1
TR35411|c1_g3_i3	3.72805	4.31741	0	1
TR35419|c0_g1_i9	1.35046	-0.821805	-2.92433	1	splicing factor 3b subunit 2
TR35421|c1_g1_i3	0	-2.11946	-2.50953	1	-alpha-glucan-branching enzyme 2- chloroplastic amyloplastic-like isoform x1
TR35421|c3_g1_i4	1.09183	1.42596	0	1
TR35422|c1_g1_i11	0	-1.14327	-1.21562	1	fkbp-type peptidyl-prolyl cis-trans isomerase
TR35427|c1_g1_i29	0	-1.47856	-1.47759	1	bifunctional 3-dehydroquinate dehydratase shikimate chloroplastic-like
TR35427|c1_g1_i6	0	-1.56621	-2.05526	1	bifunctional 3-dehydroquinate dehydratase shikimate chloroplastic-like
TR35432|c3_g4_i7	1.18503	2.64397	0	1
TR35457|c3_g2_i3	2.85199	1.90205	0	1	1-aminocyclopropane-1-carboxylate oxidase homolog 1-like
TR35457|c5_g2_i2	-0.627707	-1.07039	-1.14452	1	b2 protein
TR35457|c9_g1_i1	2.71281	1.87414	1.50278	1
TR35632|c0_g1_i4	4.99639	2.41504	0	1	probable cinnamyl alcohol dehydrogenase 1
TR35666|c0_g1_i1	2.05558	2.13006	1.83887	1	glutamate receptor -like
TR35666|c2_g1_i1	2.78484	2.39624	2.0016	1	glutamate receptor -like
TR35677|c0_g1_i1	-0.623279	-1.84207	-2.52472	1	PREDICTED: uncharacterized protein LOC103322101
TR35715|c1_g1_i3	2.40475	1.86255	0	1
TR35715|c3_g1_i1	2.53868	1.49685	0	1
TR35726|c1_g1_i1	1.26723	1.45401	0	1
TR35843|c0_g1_i1	0	-1.37092	-2.20914	1	blue copper protein
TR35884|c0_g1_i1	1.69765	0.996311	0	1	l-type lectin-domain containing receptor kinase -like
TR36281|c0_g1_i1	0	4.03	-13.7339	1
TR36546|c0_g1_i4	5.64374	0	-4.59778	1
TR36562|c0_g2_i1	0	-1.06543	-2.05836	1
TR36600|c0_g1_i7	0	-1.99051	-5.93808	1	kda class vi heat shock protein
TR3663|c0_g2_i1	0	-1.9453	-1.70101	1	non-specific lipid-transfer protein at2g13820
TR36642|c2_g2_i1	5.82495	4.02305	0	1	glutathione s-transferase f9-like
TR36642|c2_g2_i4	6.93273	4.90081	0	1	glutathione s-transferase f9-like
TR36706|c0_g2_i1	0	-2.92221	-5.01944	1	gibberellin-regulated protein 11-like
TR36902|c0_g1_i7	1.12863	1.29194	0	1	s-adenosylmethionine carrier chloroplastic mitochondrial
TR36942|c0_g1_i2	17.0825	0	-7.9735	1	protein spa1-related 3
TR36987|c0_g1_i2	1.03775	1.94082	0	1
TR37084|c0_g1_i2	0	3.10613	-1.83896	1	bifunctional purple acid phosphatase 26
TR37098|c0_g1_i4	2.13344	2.0207	0	1	probable wrky transcription factor 25
TR37141|c0_g1_i7	-1.36042	0	-2.18461	1	myb family transcription factor apl
TR37262|c0_g1_i1	1.6013	0	-1.29731	1	mitogen-activated protein kinase kinase kinase npk1-like
TR37624|c0_g1_i10	0	-1.56972	-2.12939	1	probable xaa-pro aminopeptidase 3
TR37696|c0_g1_i1	7.2141	6.28035	2.0126	1	pleiotropic drug resistance protein 1-like
TR37768|c0_g1_i1	3.76828	2.95438	0	1
TR37800|c1_g1_i14	2.00478	1.1065	0	1	protein root hair defective 3-like
TR37808|c0_g1_i2	-1.76115	-2.43574	-3.01966	1	3-ketoacyl- synthase 21-like
TR37812|c3_g4_i15	0	-3.49269	-9.09051	1	rna-binding asch domain protein isoform 2
TR37812|c3_g4_i23	0	1.97254	-1.98205	1	rna-binding asch domain protein isoform 2
TR37818|c4_g1_i4	0	-3.18755	-3.03168	1	nuclear cap-binding protein subunit 2-like
TR37823|c2_g1_i19	0	-1.63941	-2.5664	1	serine threonine-protein kinase ulk3 isoform x1
TR37828|c0_g2_i6	0	-1.57873	-2.50468	1	ribosomal n-lysine methyltransferase 4 isoform x2
TR37841|c0_g1_i21	-2.03282	0	-18.1608	1
TR37845|c4_g1_i3	2.78361	3.25726	1.61807	1	udp-glycosyltransferase 85a2-like
TR37845|c4_g1_i6	3.59372	3.3469	0	1
TR37845|c4_g1_i7	3.54584	2.63559	0	1	udp-glycosyltransferase 85a2-like
TR37849|c2_g1_i5	3.08482	8.95425	0	1
TR37850|c3_g1_i7	1.41276	0	-1.37235	1	bromodomain-containing factor 1-like isoform x2
TR37855|c2_g3_i5	3.47183	2.65348	2.0996	1
TR37857|c0_g4_i7	1.35797	1.15697	0.539724	1	eukaryotic translation initiation factor 2 subunit gamma-like
TR37858|c1_g1_i13	0	-4.35384	-6.237	1	nadh:ubiquinone subunit isoform 1
TR37861|c1_g4_i1	0	-2.86787	-2.47623	1	glutamate receptor -like
TR37861|c2_g2_i5	-1.55798	-1.40357	-1.84411	1	glutamate receptor -like
TR37866|c1_g6_i1	1.50831	2.13578	0.95034	1	protein transparent testa 12-like
TR37866|c1_g6_i3	2.06203	2.45635	1.386	1	protein transparent testa 12-like
TR37866|c1_g6_i4	1.93922	2.55028	1.05547	1	protein transparent testa 12-like
TR37868|c5_g1_i2	2.87112	0	-3.97911	1	cinnamate 4- partial
TR37871|c1_g1_i8	1.75849	0	-2.92857	1	cysteine desulfurase chloroplastic
TR37881|c5_g2_i24	-2.59619	0	-8.88772	1	protein notum homolog
TR37881|c5_g3_i2	0	1.4847	-1.06497	1	dna isoform 1
TR37884|c1_g1_i3	6.79264	5.52649	0	1	(+)-neomenthol dehydrogenase-like
TR37884|c1_g1_i5	5.23749	5.25794	0	1	(+)-neomenthol dehydrogenase-like
TR37884|c1_g1_i6	7.71152	7.39741	0	1	(+)-neomenthol dehydrogenase-like
TR37884|c2_g1_i1	18.7505	5.63144	0	1	(+)-neomenthol dehydrogenase-like
TR37886|c4_g3_i20	0	-2.74684	-2.76603	1	isovaleryl- mitochondrial
TR37976|c0_g1_i3	-0.82138	-1.37789	-2.36753	1	beta- -n-acetylglucosaminyltransferase lunatic isoform 1
TR37976|c0_g1_i4	-1.20581	-1.83786	-2.18685	1	beta- -n-acetylglucosaminyltransferase lunatic isoform 1
TR37982|c1_g1_i4	5.30714	4.41124	0	1
TR37990|c0_g1_i3	0.721359	1.23793	-1.11744	1
TR37993|c5_g1_i3	2.68788	2.02	0	1	protein nrt1 ptr family -like
TR37997|c2_g2_i10	-1.92598	0	-2.87748	1	histone-lysine n-methyltransferase setd3
TR38000|c0_g1_i3	0	-11.2592	-16.4006	1	atpase asna1 homolog
TR38004|c2_g2_i5	2.16997	2.2626	1.9499	1	geraniol 8-hydroxylase-like
TR38006|c0_g1_i3	1.63811	1.2586	0	1	peroxisome biogenesis factor 10
TR38015|c2_g1_i1	0	-1.25426	-1.42105	1
TR38015|c5_g1_i4	2.07939	0.902642	-1.86559	1	cinnamoyl- reductase 2-like isoform x2
TR38070|c0_g1_i1	0	-3.86694	-6.53422	1	splicing factor 3b subunit 4
TR38070|c0_g1_i3	-0.784006	-1.16261	-1.61566	1	splicing factor 3b subunit 4
TR38075|c0_g1_i1	2.745	1.81345	0	1	f-box lrr-repeat protein
TR38112|c0_g2_i1	19.8603	5.35855	0	1
TR38238|c0_g1_i2	0	-1.10115	-1.22002	1	PREDICTED: uncharacterized protein LOC103334026
TR38402|c1_g1_i1	0	-1.62121	-2.7871	1	homeobox transcription factor
TR38411|c1_g1_i3	0	-18.3308	-17.6324	1
TR38412|c2_g3_i2	0	-2.24396	-3.41645	1
TR38426|c1_g1_i1	0	1.23838	-1.02273	1	cellulose synthase-like protein g3
TR38449|c0_g1_i1	1.29303	1.28305	0	1	1-phosphatidylinositol-3-phosphate 5-kinase fab1c
TR38468|c0_g1_i3	1.68706	0	-1.28028	1	transcription factor bhlh96-like
TR38495|c2_g1_i15	1.88622	2.3657	1.42636	1	PREDICTED: uncharacterized protein LOC103337627
TR38495|c2_g1_i19	1.91037	1.98699	0	1	PREDICTED: uncharacterized protein LOC103337625
TR38495|c2_g1_i23	2.20068	1.91919	0	1	PREDICTED: uncharacterized protein LOC103337706
TR38500|c0_g1_i1	4.00511	2.84742	0	1	isoflavone 2 -hydroxylase
TR38500|c4_g1_i3	2.04199	1.53442	0	1	protein transparent testa 12
TR38500|c5_g2_i1	5.81997	3.82303	0	1	isoflavone 2 -hydroxylase
TR38500|c5_g3_i1	6.90635	4.54141	1.77855	1	isoflavone 2 -hydroxylase
TR38502|c5_g1_i17	-0.40606	-1.80242	-1.98651	1	chaperone protein dnaj 10-like
TR38510|c3_g4_i13	1.97558	1.73173	0	1	scopoletin glucosyltransferase-like
TR38510|c3_g4_i2	4.80569	4.51713	1.76472	1
TR38510|c3_g4_i4	4.05539	3.2589	3.35564	1
TR38510|c3_g4_i5	1.69925	1.53686	0	1	scopoletin glucosyltransferase-like
TR38510|c3_g4_i6	5.10988	4.08434	1.12842	1	scopoletin glucosyltransferase-like
TR38510|c3_g4_i7	6.05355	8.29735	4.07062	1
TR38514|c3_g5_i2	0	-1.14748	-1.59552	1	protein strubbelig-receptor family 5
TR38523|c5_g1_i1	1.61147	1.41795	1.41794	1	receptor-like protein 12
TR38523|c5_g1_i3	2.64695	1.64263	1.40722	1	receptor-like protein 12
TR38530|c6_g3_i1	4.48675	3.76377	1.84763	1	cytochrome p450 89a2-like
TR38530|c6_g4_i1	2.00303	1.04014	0	1	cytochrome p450 89a2-like
TR38534|c3_g4_i1	-0.646232	-2.17538	-2.72875	1	high affinity nitrate transporter
TR38557|c2_g2_i2	0	-3.65737	-5.08456	1	alpha-l-arabinofuranosidase 1-like
TR38560|c0_g2_i4	0	2.75107	-3.12783	1
TR38562|c4_g1_i15	2.04675	2.85019	0	1	caffeic acid 3-o-methyltransferase 1-like
TR38568|c0_g4_i14	0	-1.14863	-2.30038	1
TR38569|c1_g2_i1	2.61622	2.75326	0	1
TR38569|c2_g1_i9	2.09352	3.38324	0	1	hypothetical protein B456_005G116800
TR38570|c1_g1_i1	7.54179	3.72684	0	1
TR38570|c1_g1_i3	4.27173	3.58994	2.58338	1
TR38570|c1_g1_i5	19.482	4.81648	0	1
TR38570|c1_g1_i7	7.59671	6.3003	3.40755	1
TR38570|c1_g1_i8	5.91931	4.18775	4.02164	1
TR38573|c3_g1_i2	3.98216	5.663	0	1
TR38573|c3_g3_i1	3.44447	1.76645	0	1	haloacid dehalogenase-like hydrolase domain-containing protein sgpp
TR38573|c3_g3_i2	2.92805	2.76609	0	1	haloacid dehalogenase-like hydrolase domain-containing protein sgpp
TR38576|c0_g1_i1	2.37986	1.048	0	1	abc transporter g family member 29-like
TR38578|c2_g1_i3	2.14778	1.35126	0	1	alanine-trna acid forming aminoacyl-trna and related binding isoform 1
TR38581|c2_g2_i1	5.70859	4.0934	0	1	crocetin chloroplastic-like
TR38581|c2_g2_i2	6.23233	5.32492	1.60359	1	crocetin chloroplastic-like
TR38581|c2_g2_i3	6.66602	5.14718	0	1	crocetin chloroplastic-like
TR38581|c2_g2_i4	6.00197	3.78315	2.02015	1	crocetin chloroplastic-like
TR38581|c2_g2_i5	9.36178	7.03109	0	1	crocetin chloroplastic-like
TR38581|c2_g2_i6	4.16128	4.92503	0	1	crocetin chloroplastic-like
TR38581|c2_g2_i7	6.53863	5.77734	3.13437	1
TR38581|c2_g2_i8	6.76525	4.74617	3.29804	1	crocetin chloroplastic-like
TR38842|c1_g1_i1	1.46732	1.2162	0	1
TR38880|c0_g1_i3	0	5.15007	-2.74977	1	f-box protein skip27-like
TR3903|c0_g1_i1	-0.874729	-1.14943	-1.46441	1	two-component response regulator-like aprr5 isoform x1
TR39050|c0_g1_i2	0	-1.5443	-2.14925	1	dna-directed rna polymerase v subunit 5c
TR39092|c0_g1_i13	1.35423	2.21825	0	1	phosphoglucosamine mutase family protein
TR39117|c0_g5_i1	1.17723	1.01885	0	1	cytochrome c
TR39171|c0_g1_i1	1.90243	1.93923	0	1	hypothetical protein PRUPE_ppa012448mg
TR392|c0_g1_i1	1.5636	1.41966	0	1	phytosulfokines 6 isoform x2
TR39291|c0_g1_i1	1.72184	1.49051	0	1	receptor-like protein kinase haiku2
TR39352|c0_g1_i2	1.39296	-1.35272	-2.27283	1
TR39374|c0_g1_i1	0	-1.00378	-1.39674	1	polyadenylate-binding protein-interacting protein 9-like
TR39385|c0_g1_i4	0	-2.15528	-2.30585	1	gdsl esterase lipase at4g01130
TR39396|c0_g1_i1	4.01642	3.48412	2.90655	1
TR39423|c0_g1_i2	2.2191	1.96119	0	1	squamosa promoter-binding-like protein 2
TR39466|c0_g1_i3	1.98969	1.03376	0	1	carbonic anhydrase 2 isoform x1
TR39466|c0_g1_i8	2.30517	1.85193	1.60355	1	carbonic anhydrase 2 isoform x2
TR3954|c0_g1_i1	2.57492	1.90635	1.89981	1	f-box protein at3g07870-like
TR39635|c1_g2_i2	1.66639	1.52667	0.508533	1	probable acyl-activating enzyme peroxisomal
TR39640|c1_g1_i20	1.96911	1.59149	0	1	#NAME?
TR39687|c2_g1_i3	0	-2.06507	-1.97265	1	nucleobase-ascorbate transporter 4
TR39709|c0_g1_i16	2.26158	0	-3.98151	1	asparagine--trna chloroplastic mitochondrial
TR39740|c5_g1_i2	3.50158	2.49084	0	1
TR39743|c0_g1_i5	0	-1.45311	-1.52001	1	dual specificity protein phosphatase 1-like isoform x1
TR39775|c0_g3_i1	0	-1.39128	-2.94208	1
TR3978|c0_g1_i1	1.3377	0	-1.88674	1
TR39828|c0_g1_i1	1.85909	1.39218	0	1	peroxisomal fatty acid beta-oxidation multifunctional protein aim1-like
TR39913|c0_g1_i2	13.2762	10.4984	0	1	dna-binding protein smubp-2
TR39954|c0_g1_i1	5.28706	3.16091	0	1
TR39978|c0_g1_i3	0	-1.33354	-2.59848	1	heat shock protein with tetratricopeptide repeat isoform 1
TR39999|c1_g2_i6	4.3144	0	-2.27923	1	cation transport regulator-like protein 2
TR40005|c0_g1_i1	1.63503	1.55487	0.735645	1	monoglyceride lipase-like
TR40021|c0_g1_i1	0	-3.86146	-9.5922	1	myb family transcription factor apl
TR40050|c0_g1_i1	0	-3.68892	-5.91092	1	protein sawadee homeodomain homolog 1
TR40050|c0_g1_i5	0	-2.79211	-2.41943	1	protein sawadee homeodomain homolog 1
TR40058|c0_g2_i1	1.36684	1.92735	0	1	7-deoxyloganetin glucosyltransferase-like
TR40060|c0_g1_i9	0	-1.24395	-1.68943	1	small rna degrading nuclease 5
TR40073|c0_g1_i4	-1.67003	-1.70343	-1.98577	1	leucine-rich repeat receptor-like serine threonine-protein kinase at2g14440
TR40079|c0_g1_i2	0	-1.27639	-1.43161	1	flocculation protein flo11 isoform x2
TR40080|c0_g1_i1	0	4.07292	-5.01557	1	ubx domain-containing protein 2 isoform x2
TR40080|c0_g1_i6	0	6.8196	-5.5537	1	ubx domain-containing protein 2 isoform x1
TR40083|c3_g1_i6	1.14342	0	-6.84891	1	mitogen-activated protein kinase 9-like isoform x1
TR40103|c3_g2_i8	2.64582	0	-2.96286	1	heptahelical transmembrane protein 4-like
TR40105|c1_g1_i4	18.2304	7.26709	5.23092	1	nadh dehydrogenase subunit 2
TR40110|c2_g4_i2	5.77911	4.75448	4.83464	1	cyclic nucleotide-gated ion channel 1-like
TR40110|c2_g4_i5	5.1858	5.16912	3.2395	1	cyclic nucleotide-gated ion channel 1-like
TR40110|c2_g5_i3	17.8793	5.15541	4.79571	1	cyclic nucleotide-gated ion channel 1-like
TR40111|c0_g1_i1	0	-1.55964	-2.8348	1	cytochrome p450 78a5-like
TR40115|c3_g1_i1	-1.5471	0	-2.65878	1	g-type lectin s-receptor-like serine threonine-protein kinase ces101
TR40117|c3_g3_i3	3.13545	1.62308	0	1	probable serine threonine-protein kinase abkc
TR40121|c4_g1_i2	6.74457	6.9097	5.18043	1	receptor-like protein kinase feronia
TR40123|c0_g1_i12	4.96727	4.11378	0	1	7-hydroxymethyl chlorophyll a chloroplastic
TR40137|c2_g2_i3	-3.24926	0	-16.9395	1
TR40140|c1_g3_i8	10.0768	9.58253	0	1
TR40141|c1_g1_i1	2.30323	1.15151	0.524796	1
TR40141|c2_g1_i1	2.99709	4.01604	0	1
TR40141|c2_g1_i2	1.8125	1.17147	0	1
TR40141|c3_g1_i1	1.7577	1.18747	0	1	pleiotropic drug resistance protein 1-like
TR40141|c3_g2_i2	2.45171	1.12913	0.851528	1	hypothetical protein VITISV_005227
TR40141|c3_g3_i3	2.81077	0	-1.22949	1	pleiotropic drug resistance protein 1-like
TR40143|c2_g1_i11	1.01295	1.5276	0.724534	1	alanine--glyoxylate aminotransferase 2 homolog mitochondrial
TR40144|c1_g1_i1	1.22788	1.7444	-0.833888	1
TR40160|c0_g2_i1	4.3025	3.30783	0	1
TR40160|c4_g2_i1	4.6663	3.16223	0	1
TR40165|c2_g3_i9	1.74736	4.31645	0	1	bel1-like homeodomain protein 3
TR40171|c2_g3_i10	5.2655	2.78675	0	1
TR40175|c0_g2_i2	3.11216	3.21965	2.23341	1	probable receptor-like protein kinase at5g39020
TR40176|c0_g3_i4	0	-1.28107	-3.15205	1	pentatricopeptide repeat-containing protein chloroplastic
TR40180|c3_g2_i5	0	3.71839	-4.09118	1	disease resistance protein rga4 isoform x1
TR40181|c0_g1_i3	1.02141	1.074	0	1	cytochrome p450 714c2-like
TR40181|c0_g4_i2	0	-1.4408	-1.64074	1
TR40186|c1_g1_i16	2.00026	2.25976	0	1	zeaxanthin chloroplastic-like
TR40186|c1_g1_i7	2.64238	1.95659	1.29206	1	zeaxanthin chloroplastic-like
TR40191|c2_g1_i13	4.79005	2.03415	0	1	dihydropyrimidinase
TR40212|c0_g2_i1	0	-1.27141	-1.08594	1	ankyrin repeat-containing protein at3g12360-like
TR4023|c0_g1_i1	0	-2.7378	-3.30137	1
TR40268|c0_g1_i1	0	-3.98474	-5.29037	1
TR40268|c0_g1_i2	-0.864617	-2.21998	-2.46375	1	embryonic protein dc-8-like
TR4031|c0_g1_i2	1.53508	2.66594	0	1	alpha-xylosidase 2
TR40366|c0_g2_i4	0	-5.52461	-4.93142	1	platz transcription factor family protein
TR40458|c3_g1_i10	0	-1.87013	-1.9534	1	vesicle transport protein use1-like
TR40462|c2_g4_i5	-3.35119	0	-5.3163	1	hypothetical protein PRUPE_ppa005153mg
TR40470|c2_g1_i2	2.0447	1.96783	0.872338	1	protein nrt1 ptr family
TR40470|c2_g1_i4	1.37538	1.32437	0	1	protein nrt1 ptr family
TR40470|c3_g1_i6	5.32677	0.900879	1.04499	1	fh protein interacting protein fip2 isoform x1
TR40471|c2_g1_i12	0	-2.57324	-3.68553	1	phospholipase a-2-activating protein
TR40475|c0_g1_i8	0	-2.79736	-13.3087	1
TR40476|c6_g3_i1	1.43678	1.25438	0	1	protein-tyrosine-phosphatase mkp1-like
TR40479|c0_g2_i2	4.76244	1.06056	0	1	probable glutathione s-transferase
TR40484|c0_g1_i11	2.83235	0	-2.80578	1	nhl repeat-containing protein 2
TR40497|c0_g1_i1	2.48647	1.76922	1.71877	1	upf0481 protein at3g02645
TR40502|c1_g1_i4	0	-1.31382	-1.60393	1
TR40503|c1_g3_i6	1.34539	1.37635	0	1	udp-d-xylose:l-fucose alpha- -d-xylosyltransferase 2-like
TR40513|c0_g2_i15	4.99996	0	-1.19867	1	PREDICTED: uncharacterized protein LOC103328705
TR40516|c1_g2_i1	0	1.24751	-0.995017	1	cyclin-b3-1 isoform x1
TR40516|c1_g3_i8	0	-1.61135	-8.53446	1	PREDICTED: uncharacterized protein LOC103330953
TR40519|c0_g1_i1	1.51517	1.32365	0	1	probable wrky transcription factor 31
TR40519|c8_g1_i1	1.97823	1.53519	0	1	probable wrky transcription factor 31
TR40520|c1_g1_i1	5.73953	6.2994	3.91092	1	probable l-type lectin-domain containing receptor kinase
TR40536|c1_g1_i1	2.27519	2.11196	1.89978	1	glutathione s-transferase tau 7
TR40538|c6_g2_i3	0	-1.20683	-1.32427	1	probable protein phosphatase 2c 60
TR40611|c0_g2_i1	1.04354	1.5376	0.637229	1	hypothetical protein PRUPE_ppa013663mg
TR40819|c0_g1_i8	1.72549	0	-1.49444	1	atp-dependent clp protease atp-binding subunit clpx- mitochondrial
TR40843|c0_g1_i3	1.42575	0	-1.41014	1	heavy metal transport detoxification superfamily
TR40843|c0_g1_i7	1.96436	1.20163	0	1
TR40856|c0_g1_i5	0	-1.593	-1.36977	1	gamma-irradiation and mitomycin c induced isoform 4
TR40858|c0_g1_i3	4.47202	3.14216	2.18395	1	mitochondrial phosphate carrier protein mitochondrial-like
TR40858|c0_g1_i4	3.86583	2.78437	0	1	mitochondrial phosphate carrier protein mitochondrial-like
TR40858|c0_g1_i7	6.54899	3.33103	0	1	mitochondrial phosphate carrier protein mitochondrial-like
TR40906|c0_g1_i1	3.21333	2.88207	2.37602	1	uncharacterized acetyltransferase at3g50280-like
TR41029|c0_g1_i1	2.52465	3.10201	1.41876	1
TR41104|c1_g2_i2	0	-2.26888	-2.8193	1	probable sugar phosphate phosphate translocator at5g04160
TR41194|c0_g1_i6	0	-1.27382	-1.19577	1
TR41219|c0_g1_i2	0	-1.05891	-1.52568	1	chloroplastic
TR41239|c0_g1_i1	2.36819	1.22222	0.666049	1	electron transfer flavoprotein subunit mitochondrial
TR4125|c0_g1_i2	4.89041	7.22258	3.74441	1	flavonol synthase flavanone 3-hydroxylase-like
TR41320|c0_g2_i1	3.67373	4.46818	0	1	protein diaphanous homolog 1-like
TR41320|c0_g3_i1	2.42101	1.3225	0	1	u1 small nuclear ribonucleoprotein c-like
TR41375|c0_g1_i1	0	-2.27837	-2.14085	1	hypothetical protein M438DRAFT_243105, partial
TR41422|c0_g2_i1	3.20026	2.25318	0	1	pathogenesis-related genes transcriptional activator pti5-like
TR41856|c0_g1_i1	1.79744	1.56531	0	1	PREDICTED: uncharacterized protein LOC103330641
TR42019|c0_g1_i1	0	-1.96633	-1.6854	1	non-specific lipid-transfer protein at2g13820
TR4225|c0_g2_i1	5.55604	4.34791	0	1	methylthioribose kinase-like
TR4259|c0_g1_i2	15.7171	3.79077	-2.13262	1	hypothetical protein PRUPE_ppa013653mg
TR42714|c0_g1_i1	6.15806	4.68166	4.70591	1	probable polyol transporter 6
TR42766|c0_g1_i1	2.15866	2.36515	0	1	nicotianamine synthase-like
TR4289|c0_g2_i1	1.7176	1.15	0	1
TR4386|c0_g2_i1	0	-1.94551	-1.9677	1
TR4458|c0_g1_i1	0	-1.06889	-2.14381	1
TR4551|c0_g1_i1	2.69741	2.09711	0	1	lactoylglutathione lyase glyoxalase i family protein
TR4551|c0_g1_i3	2.96004	2.7833	1.17131	1
TR4571|c0_g1_i1	2.31856	0	-1.82593	1	adenylate isopentenyltransferase chloroplastic
TR4631|c0_g1_i1	-0.616243	-1.04816	-1.2285	1
TR4698|c0_g1_i1	-0.801786	-2.61541	-5.70525	1	histidine kinase cki1-like
TR4778|c0_g1_i3	1.01068	1.01023	0	1	pyruvate cytosolic isozyme
TR4802|c0_g1_i1	2.51975	2.59238	0	1
TR4940|c0_g1_i1	0	-1.42816	-2.55615	1
TR5005|c0_g1_i2	0	-1.77923	-1.86056	1	zinc finger protein constans-like 5
TR5063|c0_g1_i1	1.48051	1.64746	0	1
TR5063|c0_g1_i2	3.17322	1.86363	0	1
TR5120|c0_g1_i1	0	-1.61842	-2.36594	1	by genscan and genefinder
TR5472|c0_g1_i2	5.56253	4.50318	3.07944	1	glutathione transferase gst 23-like
TR5489|c0_g1_i3	18.8703	5.98061	0	1	hypothetical protein PRUPE_ppa014424mg
TR5566|c0_g1_i1	2.53009	3.16958	1.93982	1
TR5696|c0_g2_i1	-1.54541	-3.29713	-4.53687	1	PREDICTED: uncharacterized protein LOC103327421 isoform X1
TR5728|c0_g1_i1	1.7664	5.66568	0	1	flavonol synthase flavanone 3-hydroxylase-like
TR5921|c0_g2_i1	1.19127	0	-1.46623	1	desumoylating isopeptidase 1-like
TR5941|c0_g2_i1	3.97984	3.46069	0	1	probable calcium-binding protein cml45
TR5950|c0_g1_i1	1.37026	1.51762	0	1	argininosuccinate lyase
TR6044|c0_g2_i1	1.72367	1.84654	0	1	protein rsi-1
TR6339|c0_g1_i1	1.91498	1.23417	1.34027	1	carbonic anhydrase 2-like
TR6514|c0_g1_i1	2.25626	1.95146	0	1	u-box domain-containing protein 35
TR6720|c1_g2_i1	2.3415	2.51713	1.01318	1	ethylene-responsive transcription factor erf113-like
TR6737|c0_g1_i2	2.31066	0.513674	-1.01837	1	cbs domain-containing protein cbsx5-like
TR6759|c0_g2_i1	4.14538	2.26559	0.885028	1	probable mannitol dehydrogenase
TR6844|c0_g1_i1	0	-1.54748	-2.33371	1	7-deoxyloganetin glucosyltransferase-like
TR6966|c0_g1_i2	0	-4.87191	-15.8839	1
TR698|c0_g2_i1	1.91095	1.30299	0	1	ciliary neurotrophic factor
TR7238|c0_g2_i1	2.55632	2.07244	0	1
TR7244|c0_g1_i1	3.47815	3.21942	0	1
TR7342|c0_g2_i1	1.29717	2.72674	0	1	epidermis-specific secreted glycoprotein ep1-like
TR7364|c0_g1_i1	4.24355	3.59399	0	1	tmv resistance protein n-like
TR7364|c0_g2_i1	7.45398	5.74129	3.50641	1	hypothetical protein PRUPE_ppa013653mg
TR7389|c0_g1_i4	0	-4.63191	-4.64237	1	phospholipase d alpha 1
TR7398|c0_g2_i2	-1.76256	0	-3.71395	1	bag family molecular chaperone regulator 2-like
TR7438|c0_g1_i2	3.35112	1.6121	0	1	zinc transporter at3g08650
TR7628|c0_g2_i2	3.03001	2.47105	1.859	1	endo- -beta-d-glucanase-like
TR7645|c0_g1_i3	1.78251	2.15349	1.26629	1	homeobox-leucine zipper protein hat22-like
TR7771|c1_g1_i1	4.31636	3.49436	2.16164	1
TR7804|c0_g2_i1	19.1047	2.2786	0	1	bon1-associated protein 2-like
TR7832|c0_g1_i1	-1.05435	-1.54483	-1.85414	1
TR7883|c0_g1_i1	2.85156	2.10386	1.09952	1
TR7924|c0_g1_i2	-3.02406	-1.5079	-5.47038	1	probable xyloglucan endotransglucosylase hydrolase protein 6
TR7947|c0_g2_i1	1.13026	1.97958	0	1	probable serine threonine-protein kinase kinx
TR7947|c0_g2_i2	1.91442	2.75161	0	1
TR7966|c0_g2_i1	2.22698	1.91635	1.22547	1	4-coumarate-- ligase-like 7
TR7972|c1_g1_i1	0	-1.06225	-1.42043	1	clathrin light chain 2-like
TR8011|c0_g1_i1	2.36344	1.64677	0	1	1-aminocyclopropane-1-carboxylate oxidase
TR8065|c0_g1_i1	3.02952	1.68027	0	1
TR8065|c0_g1_i2	3.24824	3.67312	0	1	nitrate partial
TR8065|c0_g1_i3	2.85395	1.50216	0	1	nitrate reductase
TR8065|c0_g2_i1	3.09868	1.62373	0	1	nitrate reductase
TR8083|c0_g1_i2	-1.66446	0	-2.41402	1	tmv resistance protein n-like
TR8083|c0_g3_i1	0	-2.46632	-6.29899	1	tmv resistance protein n-like
TR8198|c0_g2_i1	-0.758507	-1.00238	-1.03831	1
TR8288|c0_g1_i1	0	-2.53709	-2.48611	1	probable beta- -xylosyltransferase irx9h
TR8298|c0_g1_i3	7.09235	0	-5.86457	1	hypothetical protein PRUPE_ppa008534mg
TR8310|c0_g1_i1	2.88927	1.28323	0.465432	1	serine acetyltransferase chloroplastic-like
TR8335|c0_g2_i1	2.12754	2.33991	0.637886	1	peroxidase 51-like
TR8388|c1_g2_i1	1.78081	1.12892	0	1	mitochondrial arginine transporter bac2-like
TR8396|c0_g3_i1	0	-1.26037	-1.46279	1
TR8414|c0_g3_i1	-1.76623	0	-2.89322	1	kda heat shock peroxisomal
TR8415|c1_g2_i1	0	1.29508	-1.55979	1
TR8470|c0_g1_i6	0	-2.94483	-3.69023	1	glycine-rich rna-binding protein mitochondrial
TR8498|c0_g1_i1	7.03235	3.9083	0	1	expansin-like b1
TR8506|c0_g1_i1	2.09812	1.62615	0	1
TR8506|c0_g1_i2	4.70791	1.85156	0	1	wall-associated receptor kinase-like 20
TR8522|c0_g1_i2	2.78875	2.48624	0	1	cytochrome p450 cyp72a219-like
TR8522|c0_g1_i3	2.13979	3.53641	0	1	cytochrome p450 cyp72a219-like
TR8536|c0_g2_i4	0	-1.94083	-1.86952	1	probable e3 ubiquitin-protein ligase bah1-like 1
TR8558|c1_g1_i2	2.54262	0	-3.66623	1	epidermal patterning factor-like protein 1
TR8580|c0_g1_i2	2.3279	1.46595	0	1	cbs domain-containing protein cbsx5-like
TR8607|c0_g1_i1	2.64467	1.90959	0	1
TR8614|c0_g1_i1	15.8556	16.2911	0	1	pre-mrna-splicing factor syf2
TR8733|c0_g1_i1	0	2.21463	-1.54544	1	aluminum-activated malate transporter 9-like
TR8812|c0_g1_i1	1.75951	1.47116	0	1	dipeptide transport atp-binding protein dppf
TR8821|c0_g2_i3	0	-1.39703	-2.77812	1	btb poz and taz domain-containing protein 4
TR8821|c0_g2_i4	0	-1.50416	-1.90585	1	btb poz and taz domain-containing protein 4
TR8830|c0_g1_i1	0	-1.45526	-1.97497	1	mannose-1-phosphate guanylyltransferase 1
TR8849|c0_g1_i2	-0.957844	-1.11859	-1.39253	1	protein enhanced disease resistance 2
TR8852|c0_g1_i1	1.74956	1.52417	0.832215	1	bifunctional aspartate aminotransferase and glutamate aspartate-prephenate aminotransferase
TR8931|c0_g1_i1	1.37782	0	-1.92779	1	dehydration-responsive element-binding protein 2a-like
TR8995|c0_g1_i3	0	-1.4978	-1.75374	1	cysteine--trna cytoplasmic-like
TR9034|c0_g1_i1	0	1.18772	-1.32492	1	probable trehalose-phosphate phosphatase d
TR9142|c0_g1_i4	7.83881	6.07482	4.21261	1	pathogen-related
TR9144|c0_g1_i1	-1.79238	-3.08267	-4.11776	1	cold-shock protein cs120-like
TR9231|c2_g2_i1	0	-4.26972	-16.5858	1	hydroxysteroid 11-beta-dehydrogenase 1-like protein isoform 1
TR9279|c0_g2_i3	1.56999	1.72825	1.47554	1	alkaline neutral invertase cinv1-like
TR9281|c0_g1_i2	-2.31395	-2.50594	-3.35732	1	ethylene-responsive transcription factor erf027-like
TR9281|c0_g1_i3	-1.96062	-2.76183	-5.18544	1	ethylene-responsive transcription factor erf027-like
TR9391|c0_g1_i4	5.03801	0	-16.9046	1	uncharacterized exonuclease domain-containing protein at3g15140 isoform x1
TR9488|c0_g1_i1	0	-8.79283	-9.17719	1	actin-related protein 8
TR9515|c0_g2_i1	8.64054	0	-5.4174	1	histone acetyltransferase type b catalytic subunit
TR9634|c0_g2_i1	1.70304	0	-1.52488	1	ankyrin repeat protein skip35-like
TR9671|c0_g1_i1	1.89854	1.99421	1.45814	1	PREDICTED: uncharacterized protein LOC103319581
TR9690|c0_g1_i2	4.47513	2.98039	0	1	non-symbiotic hemoglobin
TR9690|c0_g1_i3	4.74719	3.31594	0	1
TR9702|c1_g1_i1	0	-2.03035	-2.33657	1	snakin-1
TR9712|c0_g2_i3	1.85748	1.547	0.836319	1	homeobox-leucine zipper protein hox11-like
TR9750|c0_g1_i1	2.96321	3.6324	0	1	peroxidase 44
TR9853|c0_g1_i2	0	-1.46594	-3.5058	1	homeodomain-like superfamily
TR9861|c0_g1_i4	1.39939	2.24721	0	1	expansin 4 family protein
TR9880|c0_g1_i2	1.52565	1.1429	0.707095	1	aconitate cytoplasmic
TR9881|c0_g2_i1	2.67743	2.7372	0	1
TR9881|c0_g4_i4	1.70046	1.13186	0	1	magnesium transporter mrs2-i-like
TR9898|c0_g1_i2	1.68833	0	-1.56978	1	ethylene-responsive transcription factor erf118-like
TR9905|c0_g1_i4	0	-1.75314	-2.47506	1
TR9914|c0_g2_i1	4.27144	6.3614	-4.97084	1	golgin candidate 5
TR9918|c1_g1_i3	0	-2.17293	-3.59273	1	myb-related protein 308-like
TR9944|c0_g1_i3	6.235	2.57408	0	1	probable leucine-rich repeat receptor-like serine threonine-protein kinase at5g15730
TR9944|c0_g1_i4	18.3972	3.05831	0	1	probable leucine-rich repeat receptor-like serine threonine-protein kinase at5g15730
TR9981|c1_g1_i3	0	-1.09964	-1.01489	1	bag family molecular chaperone regulator 1
TR9988|c0_g1_i1	2.57384	3.06796	0	1	vq motif-containing
TR10014|c0_g2_i1	-2.03959	-5.98078	0	2	tudor domain-containing protein 3
TR10027|c0_g1_i1	5.22954	-17.0153	0	2	hypothetical protein PRUPE_ppa022051mg
TR10138|c0_g1_i5	-1.60967	-2.63573	0	2	60s ribosomal protein l3
TR10162|c0_g2_i2	-1.5265	-1.66953	0	2	transmembrane protein
TR10270|c0_g1_i2	0	-2.56019	-1.59936	2	act domain-containing protein acr12
TR10328|c0_g1_i1	-1.15822	-1.60104	0	2	universal stress protein a-like protein
TR10483|c0_g1_i1	2.31065	0	1.09718	2	ferredoxin--nitrite chloroplastic
TR10522|c0_g1_i2	-1.84883	-4.02123	0	2	nadp dependent sorbitol 6-phosphate dehydrogenase
TR10621|c1_g3_i1	0	-1.47869	-1.11576	2	protein odorant1-like
TR10635|c1_g1_i3	4.32579	2.99232	3.36041	2	hypothetical protein PRUPE_ppb013610mg, partial
TR10654|c1_g1_i5	0	-2.3389	-1.92065	2	alcohol dehydrogenase-like
TR10654|c1_g1_i7	0	-2.47178	-1.9896	2	alcohol dehydrogenase-like
TR10658|c0_g1_i14	-7.75137	-8.34891	0	2	hypothetical protein CISIN_1g020850mg
TR10675|c1_g1_i7	-1.09704	-1.15241	0	2	calcium-dependent protein kinase 29
TR10716|c1_g1_i1	-0.5502	-1.96646	-1.32378	2	adenine nucleotide alpha hydrolases-like protein
TR10753|c0_g1_i1	-2.87801	-3.11832	0	2	carbonic anhydrase 2-like isoform x1
TR10772|c0_g2_i2	-1.79121	-1.78631	0	2	amino acid binding
TR10774|c0_g1_i2	-1.41453	-1.72099	0	2	sugar transporter erd6-like 6
TR10783|c0_g3_i1	3.47244	-1.152	0	2	chloride channel protein clc-c-like
TR10923|c0_g1_i4	2.24571	0	1.82263	2	pentatricopeptide repeat-containing protein at1g11290-like
TR10963|c1_g1_i4	0	-2.21847	-1.50561	2
TR10963|c1_g1_i8	-1.30661	-2.62614	-2.34073	2
TR10973|c0_g1_i4	0	-3.7246	-1.80022	2	e3 ubiquitin-protein ligase sdir1-like isoform x1
TR10983|c3_g1_i3	-1.58167	-1.59653	0	2	PREDICTED: uncharacterized protein LOC103321039
TR10990|c1_g1_i10	-1.38373	-1.40645	0	2	abc transporter g family member 22 isoform x1
TR11049|c0_g2_i8	9.00059	-2.54941	0	2	magnesium transporter family protein
TR11078|c0_g3_i3	16.4034	-9.87906	0	2
TR11113|c0_g1_i9	1.6909	-1.96635	0	2
TR11128|c2_g2_i21	-0.57556	-3.61269	-1.73202	2
TR11134|c0_g1_i7	-1.55492	-1.43931	0	2	PREDICTED: uncharacterized protein LOC103321249
TR11181|c0_g1_i4	0	-5.23065	13.0208	2	queuine trna-ribosyltransferase-like isoform x1
TR11213|c0_g1_i11	-4.54266	-4.15045	0	2
TR11213|c0_g1_i2	1.79909	-4.46133	0	2	PREDICTED: uncharacterized protein LOC103320844
TR11306|c0_g1_i4	1.3166	0	1.00272	2	anaphase-promoting complex subunit 5
TR11317|c1_g1_i5	1.85314	0	1.3584	2	mitochondrial amidoxime reducing component 2-like
TR11331|c0_g1_i2	1.69878	0	1.26358	2	core-2 i-branching beta- -n-acetylglucosaminyltransferase family protein isoform 1
TR11342|c1_g1_i6	2.37563	0	3.96276	2	PREDICTED: uncharacterized protein LOC103342365
TR11454|c0_g2_i2	-1.62151	-1.88641	0	2	upf0591 membrane protein
TR11504|c0_g1_i2	3.42934	0	3.93375	2	l-cysteine desulfhydrase-like
TR11533|c0_g1_i16	-1.13744	-1.3499	0	2	serine threonine-protein kinase nek6-like
TR11568|c0_g1_i6	0	-4.95327	-1.8595	2	pentatricopeptide repeat-containing family protein
TR11594|c1_g1_i5	3.65981	-5.3871	0	2	gmp synthase
TR11595|c2_g2_i4	-3.56983	-3.9465	0	2	transcription factor myb39-like
TR11598|c0_g1_i1	2.082	0	1.83555	2	casp-like protein 1d1
TR11598|c0_g2_i1	2.4862	0	1.39653	2
TR11648|c0_g1_i13	1.39822	-1.40527	0	2	dna repair protein rad51 homolog 2 isoform x1
TR11706|c0_g2_i13	0	-5.35743	-4.18573	2	3-dehydroquinate synthase
TR11712|c0_g1_i1	-1.02086	-1.41156	-1.29937	2	hypothetical protein PRUPE_ppb024640mg
TR11730|c0_g1_i4	17.0336	-5.61508	0	2
TR11772|c0_g2_i7	0	-1.51713	-1.1196	2	aspartic proteinase a1-like
TR11777|c9_g1_i6	-1.99469	-2.98281	0	2	alpha beta-hydrolases superfamily protein
TR11803|c0_g2_i3	0	-3.06019	-2.33925	2	PREDICTED: uncharacterized protein LOC103336321
TR11830|c1_g1_i3	2.82676	0	3.12021	2	probable aminotransferase tat2
TR11830|c1_g1_i5	7.89924	0	5.91302	2	probable aminotransferase tat2
TR11830|c1_g1_i7	1.66238	0	1.60647	2	probable aminotransferase tat2
TR11841|c0_g1_i16	-1.03426	-1.19592	0	2	gram domain-containing protein 1a-like isoform x2
TR11841|c0_g1_i3	-2.8246	-2.74303	0	2	gram domain-containing protein 1a-like isoform x2
TR11848|c0_g1_i3	1.04228	0	1.15998	2	caffeoylshikimate esterase-like
TR11888|c0_g1_i2	2.11615	-2.62435	0	2	bifunctional protein chloroplastic
TR11897|c1_g1_i1	1.96739	0	2.76282	2	beta-galactosidase-like isoform x2
TR11897|c1_g1_i9	4.04999	0	4.20919	2	beta-galactosidase
TR11901|c1_g1_i11	0	-4.56141	-2.24145	2	quinone-oxidoreductase chloroplastic
TR11901|c1_g1_i2	0	-1.62797	-1.28843	2	quinone-oxidoreductase chloroplastic
TR11901|c1_g1_i5	3.48804	3.58043	4.27229	2	quinone-oxidoreductase chloroplastic
TR11928|c0_g2_i2	0	-4.52855	5.00838	2	tetratricopeptide repeat protein 38
TR11935|c0_g1_i1	-1.15104	-2.10266	0	2	hypothetical protein PRUPE_ppa017495mg
TR11981|c0_g1_i1	1.89782	0	1.46502	2
TR12003|c0_g1_i11	-1.83264	-14.3534	0	2	phosphatase chloroplastic-like
TR12040|c0_g2_i4	1.89786	0	2.13689	2	lactation elevated protein 1
TR12049|c0_g1_i4	0	-3.71815	-2.13044	2	hypothetical protein PRUPE_ppa020194mg
TR12057|c1_g1_i7	-1.64313	-1.48387	0	2	histone deacetylase 8
TR12072|c0_g2_i11	0	-2.17738	2.26957	2	dna mismatch repair protein mitochondrial isoform x1
TR12073|c5_g2_i11	0	-1.65333	-1.12302	2	cbl-interacting serine threonine-protein kinase 3
TR12075|c0_g1_i4	-1.48036	-1.48503	-1.42927	2	desiccation protectant protein lea14 homolog
TR12091|c2_g1_i4	0	-6.90882	-4.5122	2
TR12100|c6_g1_i3	1.85285	0	1.70354	2	udp-galactose transporter 2
TR12158|c2_g6_i7	0	-2.7634	-1.69207	2	methylmalonate-semialdehyde dehydrogenase
TR12162|c3_g5_i2	1.79154	0	2.16321	2	wall-associated receptor kinase-like 16
TR12178|c1_g1_i2	1.65389	0	1.25749	2	amino acid permease 3-like
TR12183|c2_g1_i7	1.41945	0	1.38802	2	beta-glucosidase 11-like
TR12202|c0_g1_i1	-1.37722	-1.58978	0	2	zinc finger ccch domain-containing protein 55-like
TR12251|c0_g1_i2	0	-2.86533	-1.07721	2	triacylglycerol lipase sdp1
TR12262|c0_g1_i3	0	-18.5496	-3.19915	2	protease do-like 7 isoform x2
TR12296|c0_g1_i2	2.39622	0	2.78165	2	probable purine permease 11
TR12321|c0_g1_i5	0	-10.2233	-6.60259	2	pre-mrna-splicing factor sf2
TR12340|c0_g2_i3	0	-1.54158	-1.22833	2	diacylglycerol o-acyltransferase 2-like
TR12359|c1_g2_i11	-1.09869	-1.12579	0	2	signal recognition particle receptor subunit beta-like
TR12392|c1_g1_i4	0	-2.42374	1.09299	2
TR12401|c3_g1_i1	-2.86002	-5.56305	0	2	udp-sugar transporter ddb_g0278631
TR12401|c3_g1_i5	0	-10.6193	-8.52468	2	udp-sugar transporter ddb_g0278631
TR12420|c2_g1_i7	7.94053	0	4.09776	2	peroxisome biogenesis protein 1
TR12436|c2_g3_i3	1.6959	0	1.04101	2
TR12463|c2_g1_i3	8.73338	0	7.51908	2
TR12463|c2_g2_i2	18.6955	0	3.24893	2
TR12466|c4_g3_i1	-1.48669	-2.28996	0	2
TR12479|c2_g3_i4	0	-1.67013	-1.32308	2	floral homeotic protein pmads 2
TR12509|c6_g1_i12	0	-3.93259	-2.8247	2
TR12521|c0_g1_i2	7.10579	-14.6684	0	2	dna (cytosine-5)-methyltransferase cmt2 isoform x2
TR12527|c0_g1_i21	0	-2.63288	-1.67813	2	serine threonine-protein kinase afc2-like
TR12586|c0_g1_i6	-1.08145	-1.58709	-0.998588	2	u-box domain-containing protein 9
TR12587|c2_g3_i3	1.32833	0	1.07429	2	heat repeat-containing protein isoform 1
TR12587|c2_g3_i5	1.47888	0	2.63613	2
TR12595|c0_g1_i1	5.67693	4.18595	4.90021	2
TR12621|c0_g1_i5	0	-1.60041	-1.03387	2	molybdenum cofactor sulfurase isoform x1
TR12654|c0_g1_i11	0	-5.8937	-1.35419	2
TR12681|c1_g2_i1	0	-1.85094	-1.49542	2	hypothetical protein PRUPE_ppa026607mg, partial
TR12690|c5_g1_i4	1.73959	0	2.11031	2
TR12694|c0_g1_i8	-1.12317	-1.82145	0	2	galactose-binding protein isoform 1
TR12702|c1_g1_i8	4.72028	0	2.50269	2	alpha-farnesene synthase
TR12707|c1_g2_i11	0	-3.23036	-1.65915	2	acetate-- ligase chloroplastic glyoxysomal-like isoform x1
TR12725|c0_g1_i15	2.50333	-1.28728	0	2	vacuolar protein sorting-associated protein 36
TR12735|c3_g3_i11	-2.53059	-3.46308	0	2	probable sphingolipid transporter spinster homolog 2
TR12757|c0_g1_i4	0	-1.84017	-1.46952	2	neurofilament heavy polypeptide-like
TR12758|c0_g1_i1	-2.91583	-3.22097	0	2	3-hydroxyisobutyrate dehydrogenase
TR12765|c3_g2_i6	0	-2.19698	-1.15976	2	calcineurin b-like protein 10
TR12771|c4_g2_i13	0	-2.7301	-2.08192	2	thaumatin-like protein 1b
TR12778|c3_g1_i4	-1.39754	-1.57207	0	2	n-acetylglucosaminyl-phosphatidylinositol de-n-acetylase-like
TR12799|c0_g1_i1	4.15176	0	3.31292	2	-mandelonitrile lyase 2-like
TR12799|c0_g1_i2	1.68473	0	1.9343	2	-mandelonitrile lyase 2-like
TR12840|c2_g1_i7	-1.44072	-4.25844	0	2	clathrin assembly protein at5g35200
TR12846|c2_g1_i2	-1.01695	-1.75117	0	2	glycosyltransferase family 92 protein
TR12865|c0_g1_i2	-4.39462	-5.1299	0	2	ekc keops complex subunit tprkb
TR12876|c5_g1_i6	2.65484	0	1.17954	2
TR12901|c1_g2_i2	6.02273	0	3.23869	2	pathogenesis-related protein pr-4-like
TR12901|c1_g2_i3	1.92538	0	3.16986	2
TR12901|c1_g4_i1	-2.94161	-5.19632	0	2	leucoanthocyanidin reductase
TR12909|c1_g1_i8	2.30669	1.68597	2.73917	2	heterogeneous nuclear ribonucleoprotein a3 homolog 2-like
TR12910|c1_g1_i4	1.19126	0	1.12136	2
TR12963|c2_g6_i1	3.2864	0	1.73772	2	cyclic nucleotide-gated ion channel 1-like
TR12994|c0_g1_i13	0	-1.88125	-1.23629	2
TR12999|c1_g1_i2	0	-3.37705	-1.73691	2
TR13012|c3_g1_i25	1.41907	0	2.77777	2	beta-glucosidase 41
TR13012|c3_g1_i8	2.31061	0	2.23211	2	beta-glucosidase 41
TR13012|c3_g1_i9	1.91941	0	2.21863	2	beta-glucosidase 41
TR13019|c0_g1_i2	-1.67986	-2.84166	0	2
TR13044|c0_g1_i1	-17.0393	-18.7571	-17.4923	2
TR13051|c2_g2_i5	-1.83874	-2.38169	0	2
TR13056|c6_g1_i5	0	-16.2184	2.72897	2	protein-s-isoprenylcysteine o-methyltransferase a-like
TR13056|c7_g2_i4	10.2173	-8.33497	0	2	dna-directed rna polymerase iii subunit rpc7-like
TR13061|c4_g1_i12	1.19396	0.666278	1.55276	2	cinnamyl alcohol dehydrogenase
TR13066|c3_g3_i1	3.1883	0	1.33007	2	udp-glucose flavonoid 3-o-glucosyltransferase 3
TR13091|c1_g1_i4	0	-1.27985	-1.04533	2	homeobox-leucine zipper protein roc3
TR13098|c0_g1_i3	-3.46364	-3.30519	0	2
TR13107|c6_g2_i2	-1.0191	-1.83894	-1.29407	2	probable glutamate--trna cytoplasmic
TR13135|c3_g1_i3	0	-2.36769	-1.71204	2	zinc finger 19
TR13148|c0_g1_i3	0	-2.30282	-1.89294	2	vesicle-associated membrane protein 724
TR13159|c1_g1_i9	-1.11422	-1.34715	0	2	nac domain-containing protein 74-like
TR13170|c5_g1_i7	-1.08089	-1.08239	0	2	4-hydroxybenzoate mitochondrial-like
TR13172|c3_g2_i2	-1.15208	-1.98794	0	2	auxin response factor 2-like
TR13187|c3_g4_i1	1.89865	0	1.87219	2
TR13196|c1_g2_i2	4.72254	2.92311	4.51993	2	hypothetical protein AALP_AA7G155800
TR13196|c1_g2_i3	17.3293	0	4.22895	2
TR13197|c0_g1_i5	1.5022	0	1.29162	2	gaba transporter 1-like
TR13203|c2_g1_i1	3.48738	0	3.31159	2	tetrahydrocannabinolic acid synthase-like
TR13225|c0_g3_i4	1.73397	-2.16761	0	2	meiotic nuclear division protein 1 homolog
TR13245|c2_g1_i5	0	-5.36146	-3.76989	2	g-type lectin s-receptor-like serine threonine-protein kinase at4g27290 isoform x1
TR13300|c2_g1_i1	1.64173	1.06059	1.30738	2	phenolic glucoside malonyltransferase 1-like
TR13302|c2_g1_i10	-1.37766	-3.76305	0	2
TR13302|c2_g1_i7	-1.87858	-3.46497	-3.20011	2
TR13332|c2_g1_i17	-1.53484	-1.59061	0	2	PREDICTED: uncharacterized protein LOC103338699
TR13341|c2_g1_i16	0	-2.65841	-1.48186	2	pentatricopeptide repeat-containing protein at4g21300
TR13358|c1_g1_i10	7.5314	0	1.87527	2
TR13366|c3_g4_i1	-1.18287	-1.75228	0	2	gpi inositol-deacylase c
TR13367|c0_g3_i1	4.80782	0	18.9432	2
TR13418|c1_g3_i20	-1.25841	-1.31557	0	2	mitochondrial pyruvate carrier 2-like
TR13419|c0_g2_i8	5.33347	0	2.79539	2	lrr receptor-like serine threonine-protein kinase gso2
TR13430|c2_g2_i7	-2.06866	-3.1078	0	2	glucose-6-phosphate phosphate translocator chloroplastic
TR13434|c1_g1_i3	3.84074	0	2.84467	2	7-deoxyloganetin glucosyltransferase-like
TR13452|c1_g1_i12	3.44387	1.06881	2.01618	2	cysteine-rich repeat secretory protein 38-like
TR13452|c1_g1_i14	7.45922	0	1.68004	2	cysteine-rich repeat secretory protein 38-like
TR13452|c1_g1_i9	2.34788	0	1.40628	2	cysteine-rich repeat secretory protein 38-like
TR13456|c0_g1_i1	-6.07601	-7.90716	-5.87931	2
TR13468|c3_g1_i26	2.54846	0	1.15078	2	receptor-like serine threonine-protein kinase sd1-8
TR13546|c2_g3_i2	1.97834	0	2.02917	2
TR13546|c3_g1_i1	1.7737	0	1.99455	2
TR13549|c2_g1_i3	1.5252	0	1.24614	2	tonoplast dicarboxylate transporter-like
TR13580|c1_g1_i13	5.7344	0	2.07041	2	flavonol synthase flavanone 3-hydroxylase-like
TR13580|c1_g1_i2	2.94694	0	1.49245	2	non-functional nadph-dependent codeinone reductase 2-like
TR13595|c1_g2_i1	-1.24399	-1.22371	0	2
TR13608|c1_g1_i1	4.29779	0	3.22489	2	protein yls2-like
TR13608|c5_g1_i1	3.65271	0	3.32029	2
TR13617|c0_g1_i3	2.28564	0	1.03875	2	erythronate-4-phosphate dehydrogenase family protein isoform 1
TR13618|c1_g1_i2	3.01988	0	2.05644	2	kinase-like protein
TR13625|c1_g2_i6	0	-1.32526	-1.00548	2
TR13650|c2_g1_i3	0	-1.57741	-1.03826	2	hypothetical protein PRUPE_ppa017598mg
TR13654|c4_g4_i10	0	2.07648	18.7816	2
TR13659|c1_g1_i6	0	-1.35663	2.44076	2	u3 small nucleolar ribonucleoprotein protein imp4-like
TR13666|c5_g1_i14	2.43685	0	1.07981	2	cytochrome p450 cyp749a22-like
TR13676|c5_g1_i2	4.13302	0	6.85571	2	probable carboxylesterase 12
TR13703|c1_g3_i13	0	-6.70453	2.65597	2
TR13708|c4_g1_i4	-1.02416	-1.49888	0	2	duf455 family protein
TR1555|c0_g2_i1	1.06148	0	1.39031	2	legume-specific protein
TR16134|c0_g1_i1	-1.20581	-1.73576	-1.41963	2
TR171|c0_g1_i1	-4.94285	-10.3937	0	2	probable e3 ubiquitin ligase complex scf subunit sconb
TR18085|c0_g1_i1	2.65972	0	2.01442	2	probable beta-d-xylosidase 5
TR1903|c0_g1_i1	1.60942	0	3.17082	2
TR19340|c0_g1_i3	-3.28434	-3.86707	0	2
TR19473|c0_g1_i1	-1.24534	-2.12695	0	2	b-box zinc finger protein 32
TR19721|c1_g1_i2	-1.23278	-1.44903	0	2
TR19734|c1_g1_i1	1.98398	0	1.99869	2	protein lurp-one-related 6-like
TR19765|c0_g1_i1	4.36575	0	1.20488	2	hypersensitive reaction associated ca2+-binding family protein
TR19869|c0_g1_i4	1.0448	0	1.01822	2	rab6-interacting golgin-like
TR19991|c0_g1_i3	1.34679	0	1.09289	2	nac transcription factor 29-like
TR20273|c1_g2_i2	0.996835	0	2.69649	2	hypersensitive-induced response protein 1
TR20376|c0_g1_i1	-2.95827	-3.03599	-1.95927	2
TR20829|c0_g1_i1	-1.15027	-1.87748	-1.57531	2	f-box kelch-repeat protein at1g30090
TR20901|c0_g1_i1	5.77699	0	3.5236	2	1-aminocyclopropane-1-carboxylate synthase 1
TR20947|c1_g1_i3	-1.19918	-1.78682	-1.151	2	defensin ec-amp-d2-like
TR20993|c0_g1_i1	-1.232	-1.71222	-1.31366	2	dehydration-responsive element-binding protein 3-like
TR21133|c0_g1_i2	4.30801	0	1.92361	2	homeobox-leucine zipper protein hat22-like
TR21412|c0_g1_i1	3.6411	0	2.59866	2	tryptophan synthase alpha chain-like
TR21414|c0_g1_i1	4.33671	0	2.98899	2	lob domain-containing protein 1-like
TR21881|c0_g1_i2	-1.40602	-1.97334	0	2	spindle pole body component protein
TR22437|c0_g1_i2	1.68257	1.59114	2.08236	2
TR22490|c0_g2_i1	0	-2.23368	-1.34168	2	duf1365 family protein
TR22497|c0_g1_i1	1.16307	0	1.93354	2
TR22511|c0_g1_i1	-1.00137	-1.10261	0	2	cytochrome p450 86a8
TR22722|c0_g2_i3	3.54874	-2.91637	0	2	aspartate--trna cytoplasmic-like
TR22736|c1_g1_i2	6.22875	0	2.768	2
TR22736|c1_g1_i3	6.42252	0	1.16293	2
TR23297|c0_g2_i1	1.51066	1.47229	1.81798	2
TR23572|c0_g2_i1	1.74446	-2.24498	0	2	nuclear transcription factor y subunit c-9-like
TR24010|c0_g1_i2	8.19138	0	1.65418	2
TR24251|c0_g1_i1	8.40595	4.34574	5.13557	2
TR24272|c0_g1_i9	0	-6.30546	-5.1592	2	mitochondrial outer membrane protein porin of 36 kda-like
TR24290|c0_g1_i2	-1.17249	-1.34999	0	2	peroxygenase
TR24488|c0_g2_i1	-1.3612	-2.19525	0	2	phosphoinositide phospholipase c 2-like
TR24585|c0_g1_i7	-1.37274	-1.5697	0	2	u-box domain-containing protein 6
TR24645|c0_g1_i4	1.37855	0	1.3412	2	protein trichome birefringence-like 10
TR24689|c0_g5_i1	1.15376	0.841602	1.22477	2	probable tyrosine-protein phosphatase at1g05000
TR24909|c0_g1_i13	-1.91642	-2.99424	0	2	probable amino-acid acetyltransferase chloroplastic isoform x2
TR25207|c0_g1_i1	-1.0747	-1.27701	-0.738861	2	peroxidase 42-like
TR25289|c0_g1_i5	0	-2.4919	-1.66467	2	keratin-associated protein 5-4
TR25329|c1_g1_i1	-1.66193	-3.43343	0	2
TR25329|c1_g1_i2	-1.86621	-2.34885	0	2	cold-shock protein cs120-like
TR25395|c0_g4_i1	0	-16.5162	16.8191	2	hypothetical protein POPTR_0012s05140g
TR25407|c0_g1_i11	2.93772	0	4.06884	2	vacuolar amino acid transporter 1-like
TR25436|c1_g1_i7	-1.14431	-2.33149	0	2	profilin family protein
TR25439|c1_g1_i1	-2.75278	-2.51701	0	2
TR25501|c0_g1_i1	0	-9.74661	-4.08753	2
TR25501|c0_g1_i2	0	-9.21388	-4.47127	2
TR25560|c1_g1_i7	0	-2.24395	-1.71789	2	farnesylcysteine lyase
TR25596|c0_g1_i6	1.39964	-2.83687	0	2	nuclear factor 1 a-type isoform 2
TR25665|c0_g4_i1	0	-3.65892	9.89821	2
TR25742|c0_g1_i1	-2.04588	-2.53933	0	2	ca2+-modulated nonselective cation channel polycystin
TR25759|c0_g1_i3	-2.13614	-3.88822	0	2
TR25760|c0_g1_i6	-1.41393	-3.64398	-2.05726	2	desi-like protein at4g17486
TR25835|c0_g1_i1	-1.20621	-1.7755	0	2	dna repair protein complementing xp-c cells homolog
TR25870|c2_g1_i6	-1.06765	-1.2241	-0.346702	2	#NAME?
TR25877|c4_g1_i1	2.70215	0	1.43354	2	glutamate dehydrogenase 2
TR25909|c2_g2_i5	0	-2.83436	-2.14192	2	histone acetyltransferase
TR25910|c0_g1_i3	1.17434	0	2.43916	2	pre-mrna-processing protein 40a-like isoform x1
TR25994|c0_g1_i2	0	-1.4424	-1.05974	2	f-box protein at3g54460
TR26004|c0_g1_i8	4.18355	0	2.33723	2	protein notum homolog isoform x2
TR26024|c1_g1_i3	-1.04817	-1.26645	0	2	e3 ubiquitin ligase big brother-like
TR26034|c2_g1_i2	0	-3.59046	6.83889	2	dolichol-phosphate mannosyltransferase subunit 1
TR26096|c0_g1_i8	0	-1.81462	1.88736	2	g-box-binding factor 1-like isoform x1
TR26154|c0_g1_i10	-1.11047	-1.21896	0	2	protein nlrc3 isoform x1
TR26169|c0_g1_i2	1.53455	-1.52847	0	2	abc transporter c family member 5
TR26207|c0_g1_i1	1.89013	-1.24819	0	2
TR26223|c0_g1_i1	0	-2.49732	-1.91436	2	hypothetical protein M438DRAFT_357814
TR26232|c0_g3_i8	4.6121	-2.79195	0	2	rna binding isoform 1
TR26240|c0_g2_i7	-1.34804	-1.52141	0	2	phosphatidylglycerol phospholipase c
TR26245|c0_g1_i11	0	-11.7217	-9.1846	2	probable leucine-rich repeat receptor-like serine threonine-protein kinase at3g14840
TR26295|c1_g1_i1	4.87971	0	4.15523	2
TR26297|c2_g1_i1	-2.29446	-3.36957	0	2	glycine--trna ligase chloroplastic mitochondrial isoform x2
TR26304|c0_g1_i7	0	-2.78116	-1.6424	2	transcription factor gte1-like isoform x1
TR26316|c2_g5_i4	1.17556	-1.03954	0	2	disease resistance rpp13-like protein 1
TR26330|c1_g1_i1	0	-4.31985	-3.13782	2	transcriptional regulator wor1
TR26335|c0_g1_i7	-2.97079	-3.86736	0	2	pyruvate phosphate pep pyruvate binding domain isoform 1
TR26339|c1_g2_i5	-2.65354	-3.30286	0	2	histone-lysine n-methyltransferase ashh3 isoform x1
TR26461|c8_g3_i4	-1.15581	-1.21481	0	2
TR26516|c0_g2_i2	0	-18.1713	-3.29964	2	lrr receptor-like serine threonine-protein kinase fei 1
TR26517|c6_g1_i3	-1.25703	-1.67616	-1.13984	2
TR26532|c0_g1_i7	5.10492	-13.2537	0	2	protein bonzai 1-like
TR26534|c0_g1_i7	3.21976	0	1.11909	2	beta- insoluble isoenzyme cwinv1-like
TR26589|c1_g5_i5	-1.40982	-1.30517	0	2	hypothetical protein G7K_3022-t2
TR26598|c3_g1_i4	1.59479	0	1.0823	2	geraniol 8-hydroxylase-like
TR26598|c3_g3_i1	2.11066	0	1.38471	2	geraniol 8-hydroxylase-like
TR26614|c6_g2_i1	-1.83791	-3.33334	0	2
TR26614|c7_g3_i14	-1.0612	-1.46117	0	2	mads-box protein jointless-like
TR26614|c7_g3_i17	-1.26786	-1.8545	0	2
TR26624|c0_g1_i24	-1.8529	-6.84918	0	2	protein rik-like isoform x2
TR26636|c6_g1_i10	-1.90264	-1.83831	0	2
TR26636|c6_g1_i4	-1.43492	-1.37407	0	2
TR26636|c6_g1_i9	-1.74991	-1.6494	0	2
TR26640|c2_g1_i7	1.572	0	1.04425	2	PREDICTED: uncharacterized protein LOC103332033 isoform X2
TR26654|c0_g1_i2	-2.66926	-3.24458	0	2
TR26705|c1_g1_i1	2.27593	0	9.21521	2	phosphoinositide phosphatase sac8 isoform x2
TR26708|c1_g1_i2	3.75557	-3.04431	0	2
TR26717|c0_g2_i1	-1.31336	-2.04298	0	2	brassinosteroid-regulated protein bru1
TR26717|c0_g2_i2	-1.23667	-2.70914	0	2	brassinosteroid-regulated protein bru1
TR26717|c0_g2_i3	-1.42572	-2.29549	0	2	brassinosteroid-regulated protein bru1-like
TR26731|c3_g6_i6	7.29113	-11.5117	0	2
TR26734|c4_g2_i3	2.82554	0	2.79606	2	palmitoyl-monogalactosyldiacylglycerol delta-7 chloroplastic-like
TR26766|c0_g1_i2	3.83664	0	3.3474	2	unknown
TR26766|c0_g1_i3	3.0811	1.74122	2.66331	2	unknown
TR26780|c1_g1_i3	4.57261	0	3.79799	2	hyoscyamine 6-dioxygenase-like
TR26796|c3_g2_i6	0	-3.11349	4.62865	2	unc93-like protein 3
TR26801|c8_g3_i1	1.81316	-1.81495	0	2
TR26837|c0_g1_i2	3.41667	0	1.89963	2	PREDICTED: uncharacterized protein LOC103342303
TR26840|c9_g2_i2	3.98379	3.72491	7.34993	2	2-alkenal reductase (nadp(+)-dependent)-like
TR26840|c9_g2_i3	23.5876	11.0249	13.7452	2	2-alkenal reductase (nadp(+)-dependent)-like
TR26857|c2_g1_i2	10.0613	8.458	17.8807	2	scopoletin glucosyltransferase-like
TR26877|c0_g3_i5	-1.54728	-4.71866	0	2	hippocampus abundant transcript-like protein 1
TR26879|c0_g3_i1	5.66264	-16.2926	0	2
TR26891|c1_g9_i3	-1.52317	-1.67219	0	2	elongator complex protein 4
TR26903|c0_g1_i3	2.09578	0	1.82705	2	probably inactive leucine-rich repeat receptor-like protein kinase at2g25790
TR26919|c1_g3_i34	8.23137	0	3.46912	2
TR26924|c2_g2_i2	1.87672	0	2.31172	2	protein dj-1 homolog d-like
TR26925|c2_g1_i2	-1.92506	-2.6856	0	2
TR26938|c3_g6_i1	2.48342	0	2.41687	2	laccase-15-like
TR26951|c1_g2_i3	-9.04759	-8.13751	0	2
TR26954|c0_g1_i2	1.30101	0	1.21983	2
TR26968|c3_g2_i8	-1.14122	-1.1323	0	2	disease resistance protein rga3
TR26979|c0_g1_i1	-2.32988	-2.91264	0	2	gdsl esterase lipase at5g55050-like
TR26981|c0_g2_i3	0	-1.3012	-1.07056	2	tubulin--tyrosine ligase-like protein 12
TR26982|c1_g2_i10	1.4049	0	1.542	2	probable lrr receptor-like serine threonine-protein kinase rfk1 isoform x1
TR26985|c2_g1_i1	3.08562	2.28562	2.57807	2	probable receptor-like protein kinase at5g39020
TR26994|c3_g2_i1	-1.56295	-2.49715	-1.82751	2	gibberellin-regulated protein 1-like
TR27008|c2_g2_i7	1.50768	-1.34678	0	2	pentatricopeptide repeat-containing protein at3g59040
TR27026|c1_g1_i9	-2.19138	-3.41588	0	2	probable importin-7 homolog
TR27028|c3_g2_i1	2.36877	0	1.95378	2	hypothetical protein PRUPE_ppa013756mg
TR27038|c0_g1_i1	1.96329	0	2.50899	2
TR27038|c0_g1_i4	1.93938	0	2.96915	2	glucan endo- -beta-glucosidase-like
TR27039|c5_g4_i9	-1.85973	-1.89884	0	2	acyl-protein thioesterase 2-like
TR27047|c3_g5_i12	2.1323	0	2.55438	2	ras-interacting protein rip3-like
TR27577|c0_g1_i1	-1.02739	-1.96149	0	2	cellulose synthase family protein isoform 1
TR27793|c0_g1_i1	3.31613	0	3.40573	2
TR29818|c0_g1_i1	2.88936	0	1.63972	2	hypothetical protein PRUPE_ppa013719mg
TR29834|c0_g1_i1	1.44583	0	1.64328	2	plant intracellular ras-group-related lrr protein 6-like
TR3084|c0_g1_i2	2.48781	1.85651	2.07471	2	probable wrky transcription factor 75
TR31289|c1_g1_i1	-1.09742	-2.63083	0	2
TR31312|c0_g2_i4	-1.02049	-1.16483	-0.515738	2	hypothetical protein PRUPE_ppa009705mg
TR31369|c1_g1_i3	0.883732	-2.29047	-1.67191	2
TR31389|c0_g1_i1	1.27966	0	1.03226	2	bidirectional sugar transporter sweet4-like
TR31410|c0_g1_i9	2.94905	-17.5365	18.7142	2	inositol hexakisphosphate and diphosphoinositol-pentakisphosphate kinase 2-like isoform x2
TR31690|c0_g1_i3	3.44083	0	4.32463	2
TR31916|c0_g1_i1	0	-1.66527	-1.00641	2	ninja-family protein afp3-like
TR32331|c7_g1_i8	4.74098	0	3.4513	2	probable glutathione s-transferase
TR32362|c4_g2_i3	-1.20144	-1.16083	0	2
TR32697|c0_g1_i8	1.01978	0	1.18953	2	homocysteine s-methyltransferase 3
TR32959|c0_g1_i3	0	-1.36832	-0.995105	2
TR32977|c0_g1_i17	1.7657	-3.44355	0	2	ctl-like protein ddb_g0274487
TR32982|c0_g1_i3	2.93694	0	1.22297	2	3-oxo-delta( )-steroid 5-beta-reductase-like
TR32986|c0_g1_i4	-2.50865	-2.29638	0	2	helicase with zinc finger domain
TR32987|c4_g1_i1	2.31822	0	1.78102	2	salicylic acid-binding protein 2-like
TR32987|c4_g1_i2	4.38119	0	2.43719	2	salicylic acid-binding protein 2-like
TR32987|c4_g1_i4	6.43703	0	2.08483	2	salicylic acid-binding protein 2-like
TR32995|c0_g1_i5	-2.53417	-3.17121	0	2	sodium hydrogen exchanger 6-like
TR33005|c0_g1_i3	-1.57467	-2.26947	0	2	lysophospholipid acyltransferase lpeat2-like
TR33041|c0_g1_i19	-3.73214	-12.1142	0	2	gibberellin 2-beta-dioxygenase 8-like
TR33041|c0_g1_i6	0	-13.9818	-9.91591	2	gibberellin 2-beta-dioxygenase 8-like
TR33081|c1_g2_i2	7.97688	5.69072	6.72795	2	probable glutathione s-transferase
TR33092|c8_g1_i4	1.52738	1.22904	1.35917	2	nac domain-containing protein 68
TR33135|c2_g1_i6	3.82828	0	1.48599	2	3-ketoacyl- thiolase peroxisomal
TR33141|c4_g1_i9	4.76983	0	1.29166	2	boron transporter 4-like
TR33177|c0_g1_i4	3.83219	0	3.47536	2	salicylic acid-binding protein 2-like
TR33177|c0_g1_i6	5.0052	0	4.89757	2	salicylic acid-binding protein 2-like
TR33177|c0_g1_i9	1.13915	0	1.36713	2	salicylic acid-binding protein 2-like
TR33199|c3_g1_i3	12.4586	0	8.98064	2
TR33201|c2_g1_i2	3.0735	0	1.17465	2
TR33201|c2_g1_i3	2.80496	0	1.0891	2
TR33234|c1_g3_i2	1.36419	0	1.30718	2
TR33238|c0_g1_i1	2.55208	0	1.16805	2	organic cation carnitine transporter 3-like
TR33638|c1_g2_i2	1.16253	-1.08549	0	2	alpha beta-hydrolases superfamily protein
TR33653|c1_g1_i1	1.42237	0	1.54652	2	wall-associated receptor kinase-like 9
TR33657|c0_g1_i2	2.89934	0	1.32093	2	hypersensitive-induced response protein 2
TR33715|c0_g1_i6	13.3635	0	2.84165	2	f-box lrr-repeat protein at4g14103-like
TR33742|c3_g1_i8	0	-2.25897	-1.10146	2	dna-directed rna polymerase iii subunit rpc1
TR33788|c0_g1_i5	-1.92194	-3.73317	0	2	probable protein phosphatase 2c 51
TR33805|c0_g1_i12	0	-4.82063	-2.93768	2	a-kinase anchor protein 17a
TR33817|c0_g1_i5	0	-7.42888	-4.32061	2	mitochondrial thiamine pyrophosphate carrier
TR34027|c0_g1_i3	1.17901	0.950914	1.00737	2	hyoscyamine 6-dioxygenase-like
TR34290|c0_g1_i1	-1.66654	-2.7803	-0.929248	2	cold-regulated protein
TR34303|c0_g1_i2	-1.81147	-1.72493	0	2	poly -specific endoribonuclease-b
TR34647|c0_g2_i1	0	-4.42392	-1.19939	2	v j recombination-activating protein 2 isoform 1
TR34672|c0_g1_i2	4.5038	0	1.36768	2	probable ll-diaminopimelate chloroplastic
TR34888|c0_g2_i3	1.4669	-4.62991	0	2
TR34896|c1_g1_i8	-1.01366	-1.19816	-1.15452	2	alpha-amylase chloroplastic
TR34929|c0_g1_i7	0	-2.90407	-2.3119	2	ranbp2-type zinc finger protein at1g67325-like isoform x1
TR34933|c0_g1_i1	3.90973	0	1.52308	2	protein transparent testa 12-like
TR35052|c0_g2_i1	1.14501	1.17318	2.44549	2
TR35110|c0_g1_i1	18.7155	0	4.13356	2	hypothetical protein PRUPE_ppa014515mg
TR35371|c3_g1_i9	0	-1.37576	-1.00236	2	hypothetical protein PRUPE_ppa007778mg
TR35382|c0_g3_i1	1.13154	-2.25395	0	2	grf1-interacting factor 3
TR35398|c0_g2_i17	-1.48337	-2.937	-2.11357	2	mads-box protein soc1-like
TR35427|c1_g1_i17	0	-2.28269	-1.47983	2	bifunctional 3-dehydroquinate dehydratase shikimate chloroplastic-like
TR35427|c1_g1_i21	-1.17328	-1.82615	-1.55868	2	bifunctional 3-dehydroquinate dehydratase shikimate chloroplastic-like
TR35427|c1_g1_i27	-1.67831	-2.68969	0	2	bifunctional 3-dehydroquinate dehydratase shikimate chloroplastic-like
TR35684|c0_g1_i1	0	-7.53074	-2.89829	2	dna ligase 1 isoform x1
TR35865|c0_g1_i1	1.56163	0	1.70131	2	dna-binding protein escarola
TR35865|c0_g1_i2	2.27838	0	2.75981	2	dna-binding protein escarola
TR36240|c0_g1_i2	0	-2.25663	3.69975	2
TR36281|c0_g2_i1	2.71224	-3.17013	0	2	phosphosulfolactate synthase
TR36291|c0_g1_i1	-1.98473	-1.99056	0	2	non-specific lipid-transfer protein 4-like
TR36408|c0_g1_i1	5.28689	0	3.06813	2	ap2 erf and b3 domain-containing transcription repressor rav2-like
TR36640|c2_g1_i8	-1.02925	-1.77037	0	2	flavonoid 3 -methyltransferase-like
TR36640|c2_g2_i2	-1.35453	-2.3495	0	2	flavonoid 3 -methyltransferase-like
TR36894|c0_g1_i1	2.64042	-11.3558	0	2	nucleolar mif4g domain-containing protein 1
TR36935|c0_g2_i3	-1.05698	-1.43317	0	2	40s ribosomal protein s29
TR37649|c0_g2_i2	4.79014	3.62654	4.66988	2
TR37682|c1_g1_i5	2.35807	0	2.14266	2	plant t7h20-70 protein
TR37796|c0_g1_i6	-1.19273	-1.17885	0	2	spc97 spc98 family of spindle pole body isoform 1
TR37810|c6_g1_i3	-1.43259	-1.77947	0	2
TR37831|c1_g1_i13	1.98447	-2.5929	0	2	histone h1-like
TR37838|c1_g3_i3	-2.26602	-2.46002	0	2
TR37842|c0_g1_i4	2.47619	0	2.14925	2	non-specific phospholipase c3-like
TR37862|c0_g1_i3	0	-2.58245	-2.05198	2
TR37867|c2_g3_i4	4.39001	-2.88971	0	2	lipid phosphate phosphatase 2-like
TR37889|c6_g2_i1	-1.54327	-1.79871	-1.32697	2	vacuolar protein sorting-associated protein 9a-like isoform x1
TR37986|c1_g2_i9	1.46328	-1.36468	0	2	alpha beta hydrolase domain-containing protein 17b-like
TR37993|c4_g2_i2	3.23704	0	3.37795	2	probable disease resistance protein at4g27220
TR38004|c2_g2_i1	18.3165	3.88498	10.3064	2
TR38004|c2_g2_i4	1.58481	0	1.61205	2
TR38019|c1_g1_i1	8.31552	7.13208	8.44912	2	2-alkenal reductase (nadp(+)-dependent)-like
TR38019|c1_g4_i2	1.28765	0	1.28759	2	2-alkenal reductase (nadp(+)-dependent)-like
TR38019|c1_g4_i5	2.7438	2.16847	2.57256	2	2-alkenal reductase (nadp(+)-dependent)-like
TR38021|c5_g1_i16	14.6878	0	4.25177	2
TR38064|c3_g1_i5	1.88602	0	1.45183	2	g-type lectin s-receptor-like serine threonine-protein kinase at1g61500
TR38406|c0_g1_i17	-0.98061	-1.8466	-1.03723	2	phospholipid-transporting atpase 8
TR38476|c0_g1_i6	0	-14.4026	11.6984	2	3-oxoacyl-
TR38487|c2_g1_i2	1.104	-1.97581	0	2	ubiquitin-like modifier-activating enzyme 5
TR38495|c1_g1_i1	2.55365	0	1.75846	2
TR38495|c2_g1_i12	1.98764	0	1.40543	2	PREDICTED: uncharacterized protein LOC103337709
TR38500|c5_g1_i1	4.87075	0	1.97142	2
TR38500|c5_g1_i5	-1.70195	-1.73685	-1.08912	2
TR38500|c5_g2_i2	4.01442	0	1.64615	2
TR38506|c0_g2_i15	1.69796	0	1.25726	2	o-fucosyltransferase family protein
TR38506|c0_g2_i2	1.81667	0	1.27834	2	o-fucosyltransferase family protein
[truncated: 766 more rows]

## Sheet: GO_Cluster1
GO_acc	term_type	Term	queryitem	querytotal	refitem	reftotal	pvalue	FDR	Enrichment Score	entries
GO:0004124	F	cysteine synthase activity	4	690	5	33846	8.6e-07	9.6e-05	39.2417	TR10732|c0_g1_i4		TR10732|c0_g1_i1		TR10732|c0_g1_i3		TR10732|c0_g1_i2
GO:0050017	F	L-3-cyanoalanine synthase activity	4	690	5	33846	8.6e-07	9.6e-05	39.2417	TR10732|c0_g1_i4		TR10732|c0_g1_i1		TR10732|c0_g1_i3		TR10732|c0_g1_i2
GO:0019499	P	cyanide metabolic process	4	690	5	33846	8.6e-07	0.00011	39.2417	TR10732|c0_g1_i4		TR10732|c0_g1_i1		TR10732|c0_g1_i3		TR10732|c0_g1_i2
GO:0009415	P	response to water	9	690	17	33846	1.4e-11	1.7e-09	25.9688	TR25329|c0_g1_i1		TR26333|c2_g1_i1		TR26333|c2_g1_i8		TR26333|c2_g1_i7		TR26333|c2_g1_i6		TR26333|c2_g1_i4		TR26333|c2_g1_i3		TR26333|c2_g1_i2		TR9144|c0_g1_i1
GO:0010181	F	FMN binding	16	690	40	33846	4.2e-17	5e-15	19.6209	TR13558|c2_g1_i2		TR25333|c0_g1_i1		TR13558|c1_g1_i9		TR13558|c1_g1_i8		TR13558|c1_g1_i5		TR13558|c1_g1_i4		TR13558|c1_g1_i7		TR13558|c1_g1_i6		TR13558|c1_g3_i1		TR13558|c1_g1_i2		TR13558|c2_g2_i3		TR13558|c2_g2_i1		TR13558|c2_g1_i1		TR13619|c1_g4_i1		TR13558|c1_g2_i2		TR13558|c1_g2_i5
GO:0004779	F	sulfate adenylyltransferase activity	4	690	10	33846	3.3e-05	0.0035	19.6209	TR11448|c3_g1_i5		TR11448|c3_g1_i4		TR11448|c3_g1_i2		TR11448|c3_g1_i1
GO:0004781	F	sulfate adenylyltransferase (ATP) activity	4	690	10	33846	3.3e-05	0.0035	19.6209	TR11448|c3_g1_i5		TR11448|c3_g1_i4		TR11448|c3_g1_i2		TR11448|c3_g1_i1
GO:0018580	F	2-nitropropane dioxygenase activity	4	690	10	33846	3.3e-05	0.0035	19.6209	TR33095|c0_g1_i1		TR33095|c0_g2_i6		TR33095|c0_g1_i7		TR33095|c0_g1_i5
GO:0016682	F	oxidoreductase activity, acting on diphenols and related substances as donors, oxygen as acceptor	4	690	16	33846	0.00026	0.026	12.263	TR23203|c1_g1_i1		TR23203|c0_g1_i1		TR11359|c1_g2_i4		TR32360|c2_g1_i4
GO:0009607	P	response to biotic stimulus	11	690	45	33846	1.5e-09	1.8e-07	11.9905	TR13296|c0_g5_i13		TR13296|c0_g5_i12		TR13296|c0_g5_i11		TR13296|c0_g5_i10		TR13296|c0_g5_i2		TR13296|c0_g5_i5		TR13296|c0_g5_i9		TR13296|c0_g5_i8		TR13296|c0_g6_i2		TR13296|c0_g1_i1		TR12901|c1_g2_i1
GO:0016679	F	oxidoreductase activity, acting on diphenols and related substances as donors	4	690	25	33846	0.0016	0.15	7.84835	TR23203|c1_g1_i1		TR23203|c0_g1_i1		TR11359|c1_g2_i4		TR32360|c2_g1_i4
GO:0046912	F	transferase activity, transferring acyl groups, acyl groups converted into alkyl on transfer	4	690	26	33846	0.0018	0.18	7.54649	TR12317|c0_g1_i6		TR13565|c1_g5_i9		TR12317|c0_g1_i3		TR20639|c0_g1_i3
GO:0016759	F	cellulose synthase activity	13	690	86	33846	2.5e-08	2.9e-06	7.41486	TR38426|c1_g1_i1		TR11751|c2_g2_i14		TR13639|c2_g1_i7		TR13639|c2_g1_i4		TR13639|c2_g1_i5		TR13639|c2_g1_i1		TR13543|c1_g3_i3		TR12100|c6_g3_i3		TR33142|c4_g2_i1		TR13639|c2_g1_i14		TR13639|c2_g1_i17		TR13639|c2_g1_i10		TR13543|c1_g3_i5
GO:0016760	F	cellulose synthase (UDP-forming) activity	13	690	86	33846	2.5e-08	2.9e-06	7.41486	TR38426|c1_g1_i1		TR11751|c2_g2_i14		TR13639|c2_g1_i7		TR13639|c2_g1_i4		TR13639|c2_g1_i5		TR13639|c2_g1_i1		TR13543|c1_g3_i3		TR12100|c6_g3_i3		TR33142|c4_g2_i1		TR13639|c2_g1_i14		TR13639|c2_g1_i17		TR13639|c2_g1_i10		TR13543|c1_g3_i5
GO:0070566	F	adenylyltransferase activity	5	690	37	33846	0.00091	0.089	6.62867	TR11448|c3_g1_i5		TR11448|c3_g1_i4		TR12302|c0_g1_i4		TR11448|c3_g1_i2		TR11448|c3_g1_i1
GO:0030243	P	cellulose metabolic process	13	690	113	33846	6.6e-07	8.1e-05	5.64317	TR38426|c1_g1_i1		TR11751|c2_g2_i14		TR13639|c2_g1_i7		TR13639|c2_g1_i4		TR13639|c2_g1_i5		TR13639|c2_g1_i1		TR13543|c1_g3_i3		TR12100|c6_g3_i3		TR33142|c4_g2_i1		TR13639|c2_g1_i14		TR13639|c2_g1_i17		TR13639|c2_g1_i10		TR13543|c1_g3_i5
GO:0030244	P	cellulose biosynthetic process	13	690	113	33846	6.6e-07	8.1e-05	5.64317	TR38426|c1_g1_i1		TR11751|c2_g2_i14		TR13639|c2_g1_i7		TR13639|c2_g1_i4		TR13639|c2_g1_i5		TR13639|c2_g1_i1		TR13543|c1_g3_i3		TR12100|c6_g3_i3		TR33142|c4_g2_i1		TR13639|c2_g1_i14		TR13639|c2_g1_i17		TR13639|c2_g1_i10		TR13543|c1_g3_i5
GO:0016846	F	carbon-sulfur lyase activity	4	690	35	33846	0.0055	0.51	5.60596	TR10732|c0_g1_i4		TR10732|c0_g1_i1		TR10732|c0_g1_i3		TR10732|c0_g1_i2
GO:0009628	P	response to abiotic stimulus	10	690	90	33846	1.7e-05	0.002	5.45024	TR26333|c2_g1_i2		TR25329|c0_g1_i1		TR26333|c2_g1_i1		TR26333|c2_g1_i8		TR26333|c2_g1_i7		TR26333|c2_g1_i6		TR26333|c2_g1_i4		TR26333|c2_g1_i3		TR24961|c0_g1_i3		TR9144|c0_g1_i1
GO:0006952	P	defense response	13	690	141	33846	8e-06	0.00096	4.52254	TR13296|c0_g5_i13		TR13296|c0_g5_i12		TR13296|c0_g5_i11		TR13296|c0_g5_i10		TR13296|c0_g5_i2		TR11613|c0_g3_i4		TR13296|c0_g5_i5		TR13296|c0_g5_i9		TR11613|c0_g3_i3		TR13296|c0_g6_i2		TR13296|c0_g1_i1		TR13296|c0_g5_i8		TR12901|c1_g2_i1
GO:0016702	F	oxidoreductase activity, acting on single donors with incorporation of molecular oxygen, incorporation of two atoms of oxygen	5	690	55	33846	0.0053	0.5	4.45929	TR32310|c1_g1_i1		TR33095|c0_g1_i1		TR33095|c0_g2_i6		TR33095|c0_g1_i7		TR33095|c0_g1_i5
GO:0051213	F	dioxygenase activity	5	690	58	33846	0.0067	0.61	4.22864	TR32310|c1_g1_i1		TR33095|c0_g1_i1		TR33095|c0_g2_i6		TR33095|c0_g1_i7		TR33095|c0_g1_i5
GO:0016758	F	transferase activity, transferring hexosyl groups	75	690	871	33846	7.8e-24	9.5e-22	4.22378	TR13155|c3_g3_i2		TR13155|c3_g3_i3		TR13302|c2_g1_i8		TR32272|c3_g1_i1		TR13155|c3_g3_i4		TR13066|c3_g4_i2		TR13302|c2_g1_i2		TR13155|c3_g4_i5		TR13066|c3_g4_i1		TR13155|c3_g4_i3		TR13302|c2_g1_i5		TR13639|c2_g1_i1		TR13543|c1_g3_i3		TR8288|c0_g1_i1		TR13155|c3_g3_i1		TR26965|c5_g1_i21		TR21130|c0_g1_i2		TR13434|c1_g2_i5		TR13347|c4_g2_i8		TR13434|c1_g2_i1
GO:0009250	P	glucan biosynthetic process	13	690	158	33846	2.7e-05	0.0032	4.03594	TR38426|c1_g1_i1		TR11751|c2_g2_i14		TR13639|c2_g1_i7		TR13639|c2_g1_i4		TR13639|c2_g1_i5		TR13639|c2_g1_i1		TR13543|c1_g3_i3		TR12100|c6_g3_i3		TR33142|c4_g2_i1		TR13639|c2_g1_i14		TR13639|c2_g1_i17		TR13639|c2_g1_i10		TR13543|c1_g3_i5
GO:0016706	F	oxidoreductase activity, acting on paired donors, with incorporation or reduction of molecular oxygen, 2-oxoglutarate as one donor, and incorporation of one atom each of oxygen into both donors	16	690	201	33846	5.2e-06	0.00057	3.90465	TR12555|c3_g2_i3		TR12555|c3_g2_i4		TR33041|c0_g1_i20		TR8011|c0_g1_i1		TR13597|c1_g1_i7		TR19776|c0_g2_i3		TR19776|c0_g2_i2		TR18526|c0_g1_i1		TR12555|c3_g2_i16		TR26920|c2_g1_i3		TR13379|c5_g2_i1		TR26295|c0_g2_i2		TR4125|c0_g1_i2		TR26295|c0_g2_i1		TR35457|c3_g2_i3		TR11635|c0_g3_i3
GO:0020037	F	heme binding	38	690	485	33846	6.7e-12	7.8e-10	3.84326	TR13168|c1_g1_i8		TR8522|c0_g1_i2		TR38500|c5_g2_i1		TR26980|c1_g1_i1		TR17095|c0_g1_i1		TR8335|c0_g2_i1		TR12042|c2_g3_i5		TR12042|c2_g3_i7		TR13666|c4_g1_i4		TR12042|c2_g3_i8		TR8522|c0_g1_i3		TR13288|c3_g1_i1		TR39117|c0_g5_i1		TR12239|c1_g1_i1		TR12239|c1_g1_i2		TR13270|c0_g1_i4		TR9750|c0_g1_i1		TR34963|c1_g1_i3		TR34963|c1_g1_i1		TR13270|c0_g1_i2
GO:0046906	F	tetrapyrrole binding	38	690	485	33846	6.7e-12	7.8e-10	3.84326	TR13168|c1_g1_i8		TR8522|c0_g1_i2		TR38500|c5_g2_i1		TR26980|c1_g1_i1		TR17095|c0_g1_i1		TR8335|c0_g2_i1		TR12042|c2_g3_i5		TR12042|c2_g3_i7		TR13666|c4_g1_i4		TR12042|c2_g3_i8		TR8522|c0_g1_i3		TR13288|c3_g1_i1		TR39117|c0_g5_i1		TR12239|c1_g1_i1		TR12239|c1_g1_i2		TR13270|c0_g1_i4		TR9750|c0_g1_i1		TR34963|c1_g1_i3		TR34963|c1_g1_i1		TR13270|c0_g1_i2
GO:0035251	F	UDP-glucosyltransferase activity	13	690	170	33846	5.8e-05	0.0059	3.75105	TR38426|c1_g1_i1		TR11751|c2_g2_i14		TR13639|c2_g1_i7		TR13639|c2_g1_i4		TR13639|c2_g1_i5		TR13639|c2_g1_i1		TR13543|c1_g3_i3		TR12100|c6_g3_i3		TR33142|c4_g2_i1		TR13639|c2_g1_i14		TR13639|c2_g1_i17		TR13639|c2_g1_i10		TR13543|c1_g3_i5
GO:0016757	F	transferase activity, transferring glycosyl groups	75	690	984	33846	9.1e-21	1.1e-18	3.73873	TR13155|c3_g3_i2		TR13155|c3_g3_i3		TR13302|c2_g1_i8		TR32272|c3_g1_i1		TR13155|c3_g3_i4		TR13066|c3_g4_i2		TR13302|c2_g1_i2		TR13155|c3_g4_i5		TR13066|c3_g4_i1		TR13155|c3_g4_i3		TR13302|c2_g1_i5		TR13639|c2_g1_i1		TR13543|c1_g3_i3		TR8288|c0_g1_i1		TR13155|c3_g3_i1		TR26965|c5_g1_i21		TR21130|c0_g1_i2		TR13434|c1_g2_i5		TR13347|c4_g2_i8		TR13434|c1_g2_i1
GO:0016701	F	oxidoreductase activity, acting on single donors with incorporation of molecular oxygen	6	690	79	33846	0.0057	0.53	3.72548	TR32310|c1_g1_i1		TR33095|c0_g1_i1		TR33095|c0_g2_i6		TR33095|c0_g1_i7		TR20581|c0_g1_i1		TR33095|c0_g1_i5
GO:0016705	F	oxidoreductase activity, acting on paired donors, with incorporation or reduction of molecular oxygen	50	690	665	33846	2.3e-14	2.7e-12	3.68813	TR13168|c1_g1_i8		TR8522|c0_g1_i2		TR38500|c5_g2_i1		TR26980|c1_g1_i1		TR17095|c0_g1_i1		TR13597|c1_g1_i7		TR12042|c2_g3_i5		TR12042|c2_g3_i7		TR18526|c0_g1_i1		TR33041|c0_g1_i20		TR13666|c4_g1_i4		TR12042|c2_g3_i8		TR8522|c0_g1_i3		TR13288|c3_g1_i1		TR12239|c1_g1_i1		TR12239|c1_g1_i2		TR11032|c2_g4_i3		TR40181|c0_g1_i3		TR12555|c3_g2_i16		TR34963|c1_g1_i3
GO:0046527	F	glucosyltransferase activity	13	690	181	33846	0.00011	0.011	3.52308	TR38426|c1_g1_i1		TR11751|c2_g2_i14		TR13639|c2_g1_i7		TR13639|c2_g1_i4		TR13639|c2_g1_i5		TR13639|c2_g1_i1		TR13543|c1_g3_i3		TR12100|c6_g3_i3		TR33142|c4_g2_i1		TR13639|c2_g1_i14		TR13639|c2_g1_i17		TR13639|c2_g1_i10		TR13543|c1_g3_i5
GO:0006073	P	cellular glucan metabolic process	15	690	212	33846	4e-05	0.0047	3.47067	TR38426|c1_g1_i1		TR11751|c2_g2_i14		TR13639|c2_g1_i7		TR13639|c2_g1_i4		TR13639|c2_g1_i5		TR13639|c2_g1_i1		TR29230|c0_g1_i1		TR12100|c6_g3_i3		TR13543|c1_g3_i3		TR33142|c4_g2_i1		TR7924|c0_g1_i2		TR13639|c2_g1_i14		TR13639|c2_g1_i17		TR13639|c2_g1_i10		TR13543|c1_g3_i5
GO:0044042	P	glucan metabolic process	15	690	212	33846	4e-05	0.0047	3.47067	TR38426|c1_g1_i1		TR11751|c2_g2_i14		TR13639|c2_g1_i7		TR13639|c2_g1_i4		TR13639|c2_g1_i5		TR13639|c2_g1_i1		TR29230|c0_g1_i1		TR12100|c6_g3_i3		TR13543|c1_g3_i3		TR33142|c4_g2_i1		TR7924|c0_g1_i2		TR13639|c2_g1_i14		TR13639|c2_g1_i17		TR13639|c2_g1_i10		TR13543|c1_g3_i5
GO:0033692	P	cellular polysaccharide biosynthetic process	13	690	184	33846	0.00013	0.015	3.46564	TR38426|c1_g1_i1		TR11751|c2_g2_i14		TR13639|c2_g1_i7		TR13639|c2_g1_i4		TR13639|c2_g1_i5		TR13639|c2_g1_i1		TR13543|c1_g3_i3		TR12100|c6_g3_i3		TR33142|c4_g2_i1		TR13639|c2_g1_i14		TR13639|c2_g1_i17		TR13639|c2_g1_i10		TR13543|c1_g3_i5
GO:0005506	F	iron ion binding	38	690	552	33846	2.7e-10	3.2e-08	3.37678	TR13168|c1_g1_i8		TR8522|c0_g1_i2		TR38500|c5_g2_i1		TR26980|c1_g1_i1		TR17095|c0_g1_i1		TR8335|c0_g2_i1		TR12042|c2_g3_i5		TR12042|c2_g3_i7		TR13666|c4_g1_i4		TR12042|c2_g3_i8		TR8522|c0_g1_i3		TR13288|c3_g1_i1		TR39117|c0_g5_i1		TR12239|c1_g1_i1		TR12239|c1_g1_i2		TR13270|c0_g1_i4		TR9750|c0_g1_i1		TR34963|c1_g1_i3		TR34963|c1_g1_i1		TR13270|c0_g1_i2
GO:0000271	P	polysaccharide biosynthetic process	13	690	192	33846	0.00019	0.022	3.32124	TR38426|c1_g1_i1		TR11751|c2_g2_i14		TR13639|c2_g1_i7		TR13639|c2_g1_i4		TR13639|c2_g1_i5		TR13639|c2_g1_i1		TR13543|c1_g3_i3		TR12100|c6_g3_i3		TR33142|c4_g2_i1		TR13639|c2_g1_i14		TR13639|c2_g1_i17		TR13639|c2_g1_i10		TR13543|c1_g3_i5
GO:0044264	P	cellular polysaccharide metabolic process	15	690	238	33846	0.00015	0.017	3.09152	TR38426|c1_g1_i1		TR11751|c2_g2_i14		TR13639|c2_g1_i7		TR13639|c2_g1_i4		TR13639|c2_g1_i5		TR13639|c2_g1_i1		TR29230|c0_g1_i1		TR12100|c6_g3_i3		TR13543|c1_g3_i3		TR33142|c4_g2_i1		TR7924|c0_g1_i2		TR13639|c2_g1_i14		TR13639|c2_g1_i17		TR13639|c2_g1_i10		TR13543|c1_g3_i5
GO:0005976	P	polysaccharide metabolic process	18	690	297	33846	5.7e-05	0.0066	2.97286	TR38426|c1_g1_i1		TR11751|c2_g2_i14		TR7924|c0_g1_i2		TR13639|c2_g1_i4		TR13639|c2_g1_i5		TR26766|c0_g1_i1		TR13639|c2_g1_i1		TR24912|c1_g2_i4		TR29230|c0_g1_i1		TR12100|c6_g3_i3		TR13543|c1_g3_i3		TR33142|c4_g2_i1		TR24912|c1_g2_i2		TR13639|c2_g1_i7		TR13639|c2_g1_i14		TR13639|c2_g1_i17		TR13639|c2_g1_i10		TR13543|c1_g3_i5
GO:0016407	F	acetyltransferase activity	7	690	119	33846	0.012	0.99	2.88542	TR8821|c0_g2_i4		TR8821|c0_g2_i3		TR8310|c0_g1_i1		TR15552|c0_g1_i1		TR25321|c1_g2_i1		TR29317|c0_g1_i1		TR16626|c0_g1_i1
GO:0008483	F	transaminase activity	4	690	77	33846	0.073	1	2.54816	TR33662|c3_g1_i5		TR34344|c0_g1_i3		TR40143|c2_g1_i11		TR33662|c3_g1_i3
GO:0016769	F	transferase activity, transferring nitrogenous groups	4	690	77	33846	0.073	1	2.54816	TR33662|c3_g1_i5		TR34344|c0_g1_i3		TR40143|c2_g1_i11		TR33662|c3_g1_i3
GO:0016835	F	carbon-oxygen lyase activity	10	690	194	33846	0.0072	0.64	2.52846	TR39466|c0_g1_i8		TR39466|c0_g1_i3		TR6339|c0_g1_i1		TR12702|c1_g1_i9		TR12702|c1_g1_i4		TR12702|c1_g1_i5		TR10732|c0_g1_i4		TR10732|c0_g1_i1		TR10732|c0_g1_i3		TR10732|c0_g1_i2
GO:0016491	F	oxidoreductase activity	136	690	2717	33846	1.2e-18	1.5e-16	2.45532	TR13168|c1_g1_i8		TR25981|c0_g1_i16		TR38500|c5_g2_i1		TR8065|c0_g1_i3		TR11901|c1_g1_i10		TR37884|c1_g1_i3		TR11566|c3_g2_i2		TR37884|c1_g1_i5		TR37886|c4_g3_i20		TR13558|c2_g1_i2		TR12042|c2_g3_i7		TR13558|c2_g1_i1		TR12042|c2_g3_i8		TR13558|c2_g2_i3		TR12761|c0_g1_i4		TR12239|c1_g1_i1		TR12239|c1_g1_i2		TR33095|c0_g1_i1		TR33095|c0_g1_i7		TR33095|c0_g1_i5
GO:0006855	P	multidrug transport	9	690	180	33846	0.012	1	2.45261	TR34933|c0_g1_i7		TR34933|c0_g1_i4		TR13207|c0_g1_i1		TR26575|c3_g1_i4		TR38500|c4_g1_i3		TR37866|c1_g6_i1		TR37866|c1_g6_i3		TR37866|c1_g6_i4		TR25216|c0_g1_i1
GO:0015238	F	drug transmembrane transporter activity	9	690	180	33846	0.012	1	2.45261	TR34933|c0_g1_i7		TR34933|c0_g1_i4		TR13207|c0_g1_i1		TR26575|c3_g1_i4		TR38500|c4_g1_i3		TR37866|c1_g6_i1		TR37866|c1_g6_i3		TR37866|c1_g6_i4		TR25216|c0_g1_i1
GO:0015893	P	drug transport	9	690	180	33846	0.012	1	2.45261	TR34933|c0_g1_i7		TR34933|c0_g1_i4		TR13207|c0_g1_i1		TR26575|c3_g1_i4		TR38500|c4_g1_i3		TR37866|c1_g6_i1		TR37866|c1_g6_i3		TR37866|c1_g6_i4		TR25216|c0_g1_i1
GO:0042493	P	response to drug	9	690	180	33846	0.012	1	2.45261	TR34933|c0_g1_i7		TR34933|c0_g1_i4		TR13207|c0_g1_i1		TR26575|c3_g1_i4		TR38500|c4_g1_i3		TR37866|c1_g6_i1		TR37866|c1_g6_i3		TR37866|c1_g6_i4		TR25216|c0_g1_i1
GO:0055114	P	oxidation reduction	118	690	2386	33846	3e-16	3.9e-14	2.42588	TR13168|c1_g1_i8		TR25981|c0_g1_i16		TR38500|c5_g2_i1		TR8065|c0_g1_i3		TR11901|c1_g1_i10		TR11566|c3_g2_i2		TR37886|c4_g3_i20		TR13558|c2_g1_i2		TR12042|c2_g3_i7		TR13558|c2_g1_i1		TR12042|c2_g3_i8		TR13558|c2_g2_i3		TR12239|c1_g1_i1		TR12239|c1_g1_i2		TR33095|c0_g1_i1		TR33095|c0_g1_i7		TR33095|c0_g1_i5		TR26840|c10_g1_i1		TR35427|c1_g1_i6		TR8011|c0_g1_i1
GO:0042221	P	response to chemical stimulus	21	690	433	33846	0.00033	0.037	2.37897	TR26333|c2_g1_i4		TR34933|c0_g1_i7		TR34933|c0_g1_i4		TR13207|c0_g1_i1		TR26333|c2_g1_i3		TR25329|c0_g1_i1		TR26333|c2_g1_i8		TR8335|c0_g2_i1		TR26333|c2_g1_i6		TR11765|c1_g1_i5		TR26575|c3_g1_i4		TR38500|c4_g1_i3		TR26333|c2_g1_i1		TR9750|c0_g1_i1		TR26333|c2_g1_i7		TR37866|c1_g6_i1		TR37866|c1_g6_i3		TR37866|c1_g6_i4		TR26333|c2_g1_i2		TR9144|c0_g1_i1
GO:0050662	F	coenzyme binding	31	690	661	33846	3e-05	0.0033	2.30048	TR13558|c1_g1_i6		TR12814|c1_g1_i2		TR12814|c1_g1_i9		TR37886|c4_g3_i20		TR13558|c2_g1_i2		TR13558|c2_g1_i1		TR19892|c0_g1_i2		TR32971|c0_g1_i1		TR13652|c1_g1_i2		TR25333|c0_g1_i1		TR13558|c1_g1_i9		TR13558|c1_g1_i8		TR13558|c1_g1_i5		TR13558|c1_g1_i4		TR13558|c1_g1_i7		TR25981|c0_g1_i16		TR13558|c1_g3_i1		TR13558|c1_g1_i2		TR13558|c2_g2_i3		TR13203|c3_g3_i2
GO:0034637	P	cellular carbohydrate biosynthetic process	14	690	304	33846	0.0046	0.5	2.25898	TR38426|c1_g1_i1		TR11751|c2_g2_i14		TR13639|c2_g1_i7		TR13639|c2_g1_i4		TR13639|c2_g1_i5		TR13639|c2_g1_i1		TR13543|c1_g3_i3		TR12100|c6_g3_i3		TR33142|c4_g2_i1		TR13639|c2_g1_i14		TR9034|c0_g1_i1		TR13639|c2_g1_i17		TR13639|c2_g1_i10		TR13543|c1_g3_i5
GO:0008194	F	UDP-glycosyltransferase activity	15	690	328	33846	0.0037	0.35	2.24324	TR38426|c1_g1_i1		TR11751|c2_g2_i14		TR13639|c2_g1_i7		TR13639|c2_g1_i4		TR13639|c2_g1_i5		TR13639|c2_g1_i1		TR13543|c1_g3_i3		TR8288|c0_g1_i1		TR12100|c6_g3_i3		TR33142|c4_g2_i1		TR21130|c0_g1_i2		TR13639|c2_g1_i14		TR13639|c2_g1_i17		TR13639|c2_g1_i10		TR13543|c1_g3_i5
GO:0048037	F	cofactor binding	38	690	851	33846	1.3e-05	0.0014	2.19034	TR34344|c0_g1_i3		TR13558|c1_g1_i6		TR11155|c0_g2_i4		TR12814|c1_g1_i2		TR12814|c1_g1_i9		TR37886|c4_g3_i20		TR13558|c2_g1_i2		TR13558|c2_g1_i1		TR19892|c0_g1_i2		TR32971|c0_g1_i1		TR13652|c1_g1_i2		TR23153|c0_g1_i1		TR25333|c0_g1_i1		TR13558|c1_g1_i9		TR13558|c1_g1_i8		TR11830|c1_g1_i2		TR13558|c1_g1_i4		TR13558|c1_g1_i7		TR25981|c0_g1_i16		TR13558|c2_g2_i1
GO:0008080	F	N-acetyltransferase activity	5	690	112	33846	0.08	1	2.18983	TR15552|c0_g1_i1		TR16626|c0_g1_i1		TR29317|c0_g1_i1		TR8821|c0_g2_i3		TR8821|c0_g2_i4
GO:0016051	P	carbohydrate biosynthetic process	14	690	325	33846	0.008	0.88	2.11302	TR38426|c1_g1_i1		TR11751|c2_g2_i14		TR13639|c2_g1_i7		TR13639|c2_g1_i4		TR13639|c2_g1_i5		TR13639|c2_g1_i1		TR13543|c1_g3_i3		TR12100|c6_g3_i3		TR33142|c4_g2_i1		TR13639|c2_g1_i14		TR9034|c0_g1_i1		TR13639|c2_g1_i17		TR13639|c2_g1_i10		TR13543|c1_g3_i5
GO:0016410	F	N-acyltransferase activity	5	690	117	33846	0.093	1	2.09625	TR15552|c0_g1_i1		TR16626|c0_g1_i1		TR29317|c0_g1_i1		TR8821|c0_g2_i3		TR8821|c0_g2_i4
GO:0016747	F	transferase activity, transferring acyl groups other than amino-acyl groups	15	690	366	33846	0.0096	0.85	2.01033	TR8821|c0_g2_i4		TR25451|c0_g1_i1		TR26869|c7_g2_i1		TR8821|c0_g2_i3		TR34854|c0_g1_i1		TR8310|c0_g1_i1		TR15552|c0_g1_i1		TR25321|c1_g2_i1		TR29317|c0_g1_i1		TR31327|c2_g1_i8		TR10472|c0_g1_i1		TR16626|c0_g1_i1		TR25274|c0_g1_i1		TR12084|c2_g2_i2		TR37808|c0_g1_i2
GO:0016829	F	lyase activity	18	690	479	33846	0.011	0.99	1.8433	TR22769|c0_g2_i1		TR39466|c0_g1_i3		TR25181|c0_g1_i6		TR27002|c1_g3_i3		TR39466|c0_g1_i8		TR25445|c0_g2_i1		TR6339|c0_g1_i1		TR27002|c1_g3_i14		TR12702|c1_g1_i5		TR12702|c1_g1_i4		TR12702|c1_g1_i9		TR12120|c1_g1_i5		TR12120|c1_g1_i2		TR27002|c1_g3_i1		TR10732|c0_g1_i4		TR10732|c0_g1_i1		TR10732|c0_g1_i3		TR10732|c0_g1_i2
GO:0009055	F	electron carrier activity	6	690	162	33846	0.12	1	1.81675	TR39117|c0_g5_i1		TR13449|c2_g1_i1		TR35843|c0_g1_i1		TR12192|c0_g1_i1		TR41239|c0_g1_i1		TR26856|c3_g3_i12
GO:0016746	F	transferase activity, transferring acyl groups	19	690	514	33846	0.011	0.99	1.81321	TR8821|c0_g2_i4		TR25451|c0_g1_i1		TR26869|c7_g2_i1		TR8821|c0_g2_i3		TR34854|c0_g1_i1		TR8310|c0_g1_i1		TR15552|c0_g1_i1		TR25321|c1_g2_i1		TR29317|c0_g1_i1		TR31327|c2_g1_i8		TR10472|c0_g1_i1		TR12317|c0_g1_i6		TR16626|c0_g1_i1		TR25274|c0_g1_i1		TR12084|c2_g2_i2		TR37808|c0_g1_i2		TR13565|c1_g5_i9		TR20639|c0_g1_i3		TR12317|c0_g1_i3
GO:0015297	F	antiporter activity	12	690	344	33846	0.053	1	1.71112	TR34933|c0_g1_i7		TR34933|c0_g1_i4		TR33141|c4_g1_i15		TR13207|c0_g1_i1		TR19328|c0_g1_i1		TR33141|c4_g1_i1		TR26575|c3_g1_i4		TR38500|c4_g1_i3		TR37866|c1_g6_i1		TR37866|c1_g6_i3		TR37866|c1_g6_i4		TR25216|c0_g1_i1
GO:0008415	F	acyltransferase activity	7	690	206	33846	0.13	1	1.66682	TR8821|c0_g2_i4		TR8821|c0_g2_i3		TR8310|c0_g1_i1		TR15552|c0_g1_i1		TR25321|c1_g2_i1		TR29317|c0_g1_i1		TR16626|c0_g1_i1
GO:0030170	F	pyridoxal phosphate binding	6	690	180	33846	0.16	1	1.63507	TR34344|c0_g1_i3		TR40143|c2_g1_i11		TR11830|c1_g1_i2		TR25445|c0_g2_i1		TR8852|c0_g1_i1		TR33662|c3_g1_i3
GO:0070279	F	vitamin B6 binding	6	690	180	33846	0.16	1	1.63507	TR34344|c0_g1_i3		TR40143|c2_g1_i11		TR11830|c1_g1_i2		TR25445|c0_g2_i1		TR8852|c0_g1_i1		TR33662|c3_g1_i3
GO:0004252	F	serine-type endopeptidase activity	5	690	152	33846	0.2	1	1.61356	TR12252|c2_g1_i4		TR11251|c1_g1_i1		TR34703|c0_g2_i1		TR26044|c0_g1_i11		TR13288|c3_g1_i2
GO:0046914	F	transition metal ion binding	72	690	2301	33846	0.00056	0.055	1.53488	TR8821|c0_g2_i4		TR13168|c1_g1_i8		TR38006|c0_g1_i3		TR11155|c0_g2_i4		TR38500|c5_g2_i1		TR8821|c0_g2_i3		TR11033|c0_g1_i1		TR17095|c0_g1_i1		TR22318|c0_g1_i1		TR8335|c0_g2_i1		TR39466|c0_g1_i8		TR13270|c0_g1_i2		TR13724|c2_g2_i17		TR12042|c2_g3_i5		TR26980|c1_g1_i1		TR9690|c0_g1_i2		TR8522|c0_g1_i2		TR13666|c4_g1_i4		TR12042|c2_g3_i8		TR8522|c0_g1_i3
GO:0019842	F	vitamin binding	7	690	226	33846	0.18	1	1.51932	TR34344|c0_g1_i3		TR40143|c2_g1_i11		TR11830|c1_g1_i2		TR25445|c0_g2_i1		TR8852|c0_g1_i1		TR33662|c3_g1_i3		TR19892|c0_g1_i2
GO:0015291	F	secondary active transmembrane transporter activity	13	690	421	33846	0.096	1	1.51468	TR34933|c0_g1_i7		TR34933|c0_g1_i4		TR33141|c4_g1_i15		TR13207|c0_g1_i1		TR19328|c0_g1_i1		TR33141|c4_g1_i1		TR26575|c3_g1_i4		TR38500|c4_g1_i3		TR37866|c1_g6_i1		TR2147|c0_g2_i1		TR37866|c1_g6_i3		TR37866|c1_g6_i4		TR25216|c0_g1_i1
GO:0022804	F	active transmembrane transporter activity	20	690	663	33846	0.059	1	1.4797	TR12454|c1_g1_i7		TR13286|c1_g1_i24		TR13286|c1_g1_i22		TR34933|c0_g1_i7		TR34933|c0_g1_i4		TR33141|c4_g1_i15		TR13207|c0_g1_i1		TR13286|c1_g1_i12		TR19328|c0_g1_i1		TR11597|c0_g1_i1		TR11560|c1_g1_i8		TR33141|c4_g1_i1		TR26575|c3_g1_i4		TR38500|c4_g1_i3		TR37866|c1_g6_i1		TR2147|c0_g2_i1		TR31|c0_g1_i1		TR37866|c1_g6_i3		TR37866|c1_g6_i4		TR25216|c0_g1_i1
GO:0015399	F	primary active transmembrane transporter activity	6	690	199	33846	0.22	1	1.47896	TR12454|c1_g1_i7		TR13286|c1_g1_i24		TR13286|c1_g1_i22		TR13286|c1_g1_i12		TR11597|c0_g1_i1		TR11560|c1_g1_i8
GO:0015405	F	P-P-bond-hydrolysis-driven transmembrane transporter activity	6	690	199	33846	0.22	1	1.47896	TR12454|c1_g1_i7		TR13286|c1_g1_i24		TR13286|c1_g1_i22		TR13286|c1_g1_i12		TR11597|c0_g1_i1		TR11560|c1_g1_i8
GO:0030528	F	transcription regulator activity	23	690	781	33846	0.057	1	1.44456	TR8821|c0_g2_i4		TR14698|c0_g1_i1		TR8821|c0_g2_i3		TR34301|c1_g1_i3		TR13024|c1_g2_i1		TR9281|c0_g1_i3		TR41422|c0_g2_i1		TR40519|c8_g1_i1		TR9281|c0_g1_i2		TR9712|c0_g2_i3		TR9898|c0_g1_i2		TR127|c0_g1_i1		TR8931|c0_g1_i1		TR11339|c0_g1_i3		TR31723|c0_g2_i1		TR20623|c0_g1_i1		TR10520|c1_g1_i10		TR21133|c0_g1_i1		TR37098|c0_g1_i4		TR16490|c0_g1_i1
GO:0003700	F	transcription factor activity	21	690	738	33846	0.086	1	1.39579	TR8931|c0_g1_i1		TR40519|c8_g1_i1		TR14698|c0_g1_i1		TR9712|c0_g2_i3		TR34301|c1_g1_i3		TR13024|c1_g2_i1		TR10520|c1_g1_i10		TR9898|c0_g1_i2		TR31723|c0_g2_i1		TR21133|c0_g1_i1		TR41422|c0_g2_i1		TR20623|c0_g1_i1		TR37098|c0_g1_i4		TR16490|c0_g1_i1		TR11339|c0_g1_i3		TR127|c0_g1_i1		TR9281|c0_g1_i3		TR9281|c0_g1_i2		TR7645|c0_g1_i3		TR24961|c0_g1_i3
GO:0016740	F	transferase activity	163	690	5831	33846	0.00022	0.022	1.37121	TR12598|c1_g2_i8		TR12516|c1_g4_i2		TR10187|c0_g2_i1		TR8310|c0_g1_i1		TR13066|c3_g4_i1		TR25836|c0_g1_i9		TR21130|c0_g1_i2		TR33769|c0_g1_i12		TR26371|c0_g1_i5		TR40058|c0_g2_i1		TR12089|c2_g1_i15		TR11379|c0_g1_i6		TR13066|c3_g4_i2		TR25075|c2_g1_i1		TR26857|c1_g1_i1		TR26869|c7_g2_i1		TR12302|c0_g1_i4		TR6844|c0_g1_i1		TR12100|c6_g3_i3		TR24327|c1_g1_i1
GO:0006950	P	response to stress	29	690	1040	33846	0.064	1	1.3678	TR13296|c0_g5_i13		TR13296|c0_g5_i12		TR13296|c0_g5_i11		TR13296|c0_g5_i10		TR8335|c0_g2_i1		TR13296|c0_g6_i2		TR25329|c0_g1_i1		TR11613|c0_g3_i3		TR13296|c0_g5_i5		TR13296|c0_g5_i2		TR26333|c2_g1_i2		TR11613|c0_g3_i4		TR13296|c0_g5_i9		TR13296|c0_g5_i8		TR9750|c0_g1_i1		TR35406|c0_g1_i2		TR9144|c0_g1_i1		TR23093|c0_g1_i3		TR26333|c2_g1_i8		TR26333|c2_g1_i7
GO:0050896	P	response to stimulus	38	690	1371	33846	0.043	1	1.35958	TR13296|c0_g5_i13		TR13296|c0_g5_i12		TR13296|c0_g5_i11		TR13296|c0_g5_i10		TR8335|c0_g2_i1		TR26575|c3_g1_i4		TR38500|c4_g1_i3		TR13296|c0_g6_i2		TR25329|c0_g1_i1		TR13296|c0_g5_i8		TR13296|c0_g5_i5		TR25216|c0_g1_i1		TR26333|c2_g1_i2		TR11613|c0_g3_i4		TR13296|c0_g5_i9		TR11613|c0_g3_i3		TR9750|c0_g1_i1		TR35406|c0_g1_i2		TR9144|c0_g1_i1		TR23093|c0_g1_i3
GO:0006766	P	vitamin metabolic process	4	690	147	33846	0.35	1	1.33475	TR12496|c0_g1_i4		TR12120|c1_g1_i2		TR12120|c1_g1_i6		TR12120|c1_g1_i5
GO:0006767	P	water-soluble vitamin metabolic process	4	690	147	33846	0.35	1	1.33475	TR12496|c0_g1_i4		TR12120|c1_g1_i2		TR12120|c1_g1_i6		TR12120|c1_g1_i5
GO:0009110	P	vitamin biosynthetic process	4	690	147	33846	0.35	1	1.33475	TR12496|c0_g1_i4		TR12120|c1_g1_i2		TR12120|c1_g1_i6		TR12120|c1_g1_i5
GO:0042364	P	water-soluble vitamin biosynthetic process	4	690	147	33846	0.35	1	1.33475	TR12496|c0_g1_i4		TR12120|c1_g1_i2		TR12120|c1_g1_i6		TR12120|c1_g1_i5
GO:0055085	P	transmembrane transport	37	690	1368	33846	0.059	1	1.3267	TR10452|c0_g2_i2		TR11560|c1_g1_i8		TR26575|c3_g1_i4		TR38500|c4_g1_i3		TR2147|c0_g2_i1		TR31|c0_g1_i1		TR32277|c1_g1_i5		TR25216|c0_g1_i1		TR32277|c1_g1_i6		TR13286|c1_g1_i12		TR12460|c0_g1_i6		TR19328|c0_g1_i1		TR12263|c7_g1_i4		TR10774|c0_g1_i5		TR31412|c0_g1_i12		TR11597|c0_g1_i1		TR11574|c0_g1_i9		TR42714|c0_g1_i1		TR10031|c0_g1_i11		TR12264|c0_g2_i5
GO:0003824	F	catalytic activity	416	690	15601	33846	8.8e-06	0.00096	1.30797	TR13168|c1_g1_i8		TR10187|c0_g2_i1		TR8310|c0_g1_i1		TR25836|c0_g1_i9		TR37886|c4_g3_i20		TR21130|c0_g1_i2		TR12239|c1_g1_i1		TR10990|c1_g1_i12		TR13286|c1_g1_i12		TR39640|c1_g1_i20		TR25868|c2_g2_i5		TR10611|c1_g1_i6		TR6844|c0_g1_i1		TR11566|c3_g2_i2		TR13122|c7_g4_i5		TR26235|c1_g2_i1		TR26971|c1_g2_i9		TR13693|c2_g2_i2		TR39635|c1_g2_i2		TR29317|c0_g1_i1
GO:0042626	F	ATPase activity, coupled to transmembrane movement of substances	5	690	189	33846	0.34	1	1.29768	TR11560|c1_g1_i8		TR13286|c1_g1_i12		TR13286|c1_g1_i24		TR13286|c1_g1_i22		TR11597|c0_g1_i1
GO:0043565	F	sequence-specific DNA binding	11	690	421	33846	0.25	1	1.28165	TR40519|c8_g1_i1		TR14698|c0_g1_i1		TR34301|c1_g1_i3		TR9712|c0_g2_i3		TR21133|c0_g1_i1		TR127|c0_g1_i1		TR20623|c0_g1_i1		TR37098|c0_g1_i4		TR16490|c0_g1_i1		TR7645|c0_g1_i3		TR24961|c0_g1_i3
GO:0016616	F	oxidoreductase activity, acting on the CH-OH group of donors, NAD or NADP as acceptor	9	690	345	33846	0.28	1	1.27962	TR39828|c0_g1_i1		TR35427|c1_g1_i6		TR23153|c0_g1_i1		TR38015|c5_g1_i4		TR25981|c0_g1_i16		TR26604|c0_g1_i6		TR34059|c0_g1_i2		TR13203|c3_g3_i2		TR25981|c0_g1_i6
GO:0046872	F	metal ion binding	83	690	3271	33846	0.035	1	1.24467	TR8821|c0_g2_i4		TR13168|c1_g1_i8		TR38006|c0_g1_i3		TR27040|c3_g4_i13		TR38500|c5_g2_i1		TR8821|c0_g2_i3		TR11033|c0_g1_i1		TR17095|c0_g1_i1		TR11566|c3_g2_i2		TR8335|c0_g2_i1		TR39466|c0_g1_i8		TR13270|c0_g1_i2		TR13724|c2_g2_i17		TR12042|c2_g3_i5		TR26856|c3_g3_i12		TR26980|c1_g1_i1		TR9690|c0_g1_i2		TR11155|c0_g2_i4		TR13666|c4_g1_i4		TR12042|c2_g3_i8
GO:0043169	F	cation binding	84	690	3328	33846	0.038	1	1.2381	TR8821|c0_g2_i4		TR13168|c1_g1_i8		TR38006|c0_g1_i3		TR27040|c3_g4_i13		TR38500|c5_g2_i1		TR8821|c0_g2_i3		TR11033|c0_g1_i1		TR17095|c0_g1_i1		TR11566|c3_g2_i2		TR8335|c0_g2_i1		TR39466|c0_g1_i8		TR13270|c0_g1_i2		TR13724|c2_g2_i17		TR12042|c2_g3_i5		TR26856|c3_g3_i12		TR26980|c1_g1_i1		TR9690|c0_g1_i2		TR11155|c0_g2_i4		TR13666|c4_g1_i4		TR12042|c2_g3_i8
GO:0043167	F	ion binding	84	690	3329	33846	0.038	1	1.23772	TR8821|c0_g2_i4		TR13168|c1_g1_i8		TR38006|c0_g1_i3		TR27040|c3_g4_i13		TR38500|c5_g2_i1		TR8821|c0_g2_i3		TR11033|c0_g1_i1		TR17095|c0_g1_i1		TR11566|c3_g2_i2		TR8335|c0_g2_i1		TR39466|c0_g1_i8		TR13270|c0_g1_i2		TR13724|c2_g2_i17		TR12042|c2_g3_i5		TR26856|c3_g3_i12		TR26980|c1_g1_i1		TR9690|c0_g1_i2		TR11155|c0_g2_i4		TR13666|c4_g1_i4		TR12042|c2_g3_i8
GO:0051287	F	NAD or NADH binding	4	690	163	33846	0.43	1	1.20373	TR25981|c0_g1_i16		TR25981|c0_g1_i6		TR23153|c0_g1_i1		TR34059|c0_g1_i2
GO:0016820	F	hydrolase activity, acting on acid anhydrides, catalyzing transmembrane movement of substances	5	690	205	33846	0.41	1	1.19639	TR11560|c1_g1_i8		TR13286|c1_g1_i12		TR13286|c1_g1_i24		TR13286|c1_g1_i22		TR11597|c0_g1_i1
GO:0008152	P	metabolic process	402	690	16622	33846	0.0034	0.38	1.18632	TR13168|c1_g1_i8		TR10187|c0_g2_i1		TR8310|c0_g1_i1		TR25836|c0_g1_i9		TR37886|c4_g3_i20		TR21130|c0_g1_i2		TR12239|c1_g1_i1		TR12239|c1_g1_i2		TR26604|c0_g1_i6		TR6844|c0_g1_i1		TR11566|c3_g2_i2		TR13122|c7_g4_i5		TR26235|c1_g2_i1		TR26971|c1_g2_i9		TR13693|c2_g2_i2		TR39635|c1_g2_i2		TR21133|c0_g1_i1		TR20639|c0_g1_i3		TR37262|c0_g1_i1		TR42766|c0_g1_i1
GO:0009309	P	amine biosynthetic process	6	690	249	33846	0.4	1	1.18198	TR8310|c0_g1_i1		TR25321|c1_g2_i1		TR33662|c3_g1_i5		TR42766|c0_g1_i1		TR33662|c3_g1_i3		TR13565|c1_g5_i9
GO:0044262	P	cellular carbohydrate metabolic process	22	690	918	33846	0.26	1	1.17554	TR13639|c2_g1_i7		TR13639|c2_g1_i4		TR13639|c2_g1_i5		TR13639|c2_g1_i1		TR26965|c5_g1_i21		TR21130|c0_g1_i2		TR38426|c1_g1_i1		TR11751|c2_g2_i14		TR7924|c0_g1_i2		TR29230|c0_g1_i1		TR4778|c0_g1_i3		TR13639|c2_g1_i14		TR9034|c0_g1_i1		TR13639|c2_g1_i17		TR13639|c2_g1_i10		TR20639|c0_g1_i3		TR12317|c0_g1_i6		TR12100|c6_g3_i3		TR12317|c0_g1_i3		TR13543|c1_g3_i3
GO:0016810	F	hydrolase activity, acting on carbon-nitrogen (but not peptide) bonds	4	690	172	33846	0.47	1	1.14075	TR13703|c1_g3_i11		TR12496|c0_g1_i4		TR12120|c1_g1_i6		TR12120|c1_g1_i5
GO:0016614	F	oxidoreductase activity, acting on CH-OH group of donors	9	690	388	33846	0.4	1	1.13781	TR39828|c0_g1_i1		TR35427|c1_g1_i6		TR23153|c0_g1_i1		TR38015|c5_g1_i4		TR25981|c0_g1_i16		TR26604|c0_g1_i6		TR34059|c0_g1_i2		TR13203|c3_g3_i2		TR25981|c0_g1_i6
GO:0016887	F	ATPase activity	14	690	608	33846	0.36	1	1.12949	TR38000|c0_g1_i3		TR37696|c0_g1_i1		TR13286|c1_g1_i24		TR40141|c3_g3_i3		TR10990|c1_g1_i12		TR11654|c2_g2_i7		TR13564|c2_g1_i5		TR13286|c1_g1_i12		TR12961|c4_g7_i17		TR11597|c0_g1_i1		TR40141|c3_g1_i1		TR13286|c1_g1_i22		TR11560|c1_g1_i8		TR38576|c0_g1_i1
GO:0009308	P	amine metabolic process	15	690	652	33846	0.36	1	1.1285	TR27002|c1_g3_i14		TR11155|c0_g2_i4		TR38578|c2_g1_i3		TR34344|c0_g1_i3		TR8310|c0_g1_i1		TR25321|c1_g2_i1		TR26766|c0_g1_i1		TR13457|c2_g1_i11		TR33662|c3_g1_i5		TR42766|c0_g1_i1		TR27002|c1_g3_i3		TR33662|c3_g1_i3		TR27002|c1_g3_i1		TR39709|c0_g1_i16		TR13565|c1_g5_i9
GO:0034641	P	cellular nitrogen compound metabolic process	21	690	926	33846	0.34	1	1.11241	TR27002|c1_g3_i14		TR27002|c1_g3_i3		TR39709|c0_g1_i16		TR38578|c2_g1_i3		TR34344|c0_g1_i3		TR8310|c0_g1_i1		TR13565|c1_g5_i9		TR25181|c0_g1_i6		TR25321|c1_g2_i1		TR13457|c2_g1_i11		TR33662|c3_g1_i5		TR42766|c0_g1_i1		TR12120|c1_g1_i5		TR33662|c3_g1_i3		TR12120|c1_g1_i2		TR27002|c1_g3_i1		TR10732|c0_g1_i4		TR10732|c0_g1_i1		TR12120|c1_g1_i6		TR10732|c0_g1_i3
GO:0016020	C	membrane	98	690	4371	33846	0.2	1	1.09977	TR11161|c0_g1_i1		TR34703|c0_g2_i1		TR32277|c1_g1_i5		TR32277|c1_g1_i6		TR13286|c1_g1_i12		TR38576|c0_g1_i1		TR19328|c0_g1_i1		TR10774|c0_g1_i5		TR10990|c1_g1_i12		TR39640|c1_g1_i20		TR10963|c1_g1_i5		TR11597|c0_g1_i1		TR37696|c0_g1_i1		TR12100|c6_g3_i3		TR12264|c0_g2_i5		TR10065|c0_g1_i1		TR26236|c0_g1_i11		TR11912|c0_g2_i2		TR12684|c0_g1_i9		TR9881|c0_g4_i4
GO:0016779	F	nucleotidyltransferase activity	9	690	404	33846	0.44	1	1.09275	TR10132|c0_g1_i1		TR12302|c0_g1_i4		TR39050|c0_g1_i2		TR11379|c0_g1_i6		TR11448|c3_g1_i5		TR11448|c3_g1_i4		TR11448|c3_g1_i2		TR11448|c3_g1_i1		TR8830|c0_g1_i1
GO:0016021	C	integral to membrane	45	690	2032	33846	0.32	1	1.08629	TR10774|c0_g1_i5		TR10452|c0_g2_i2		TR11560|c1_g1_i8		TR11161|c0_g1_i1		TR26813|c4_g1_i3		TR2147|c0_g2_i1		TR13332|c2_g1_i5		TR34703|c0_g2_i1		TR32277|c1_g1_i5		TR12661|c0_g1_i5		TR38006|c0_g1_i3		TR32362|c5_g1_i4		TR11613|c0_g3_i4		TR13286|c1_g1_i12		TR12460|c0_g1_i6		TR11613|c0_g3_i3		TR19328|c0_g1_i1		TR40103|c3_g2_i8		TR13332|c2_g1_i10		TR33141|c4_g1_i15
GO:0031224	C	intrinsic to membrane	45	690	2045	33846	0.33	1	1.07939	TR10774|c0_g1_i5		TR10452|c0_g2_i2		TR11560|c1_g1_i8		TR11161|c0_g1_i1		TR26813|c4_g1_i3		TR2147|c0_g2_i1		TR13332|c2_g1_i5		TR34703|c0_g2_i1		TR32277|c1_g1_i5		TR12661|c0_g1_i5		TR38006|c0_g1_i3		TR32362|c5_g1_i4		TR11613|c0_g3_i4		TR13286|c1_g1_i12		TR12460|c0_g1_i6		TR11613|c0_g3_i3		TR19328|c0_g1_i1		TR40103|c3_g2_i8		TR13332|c2_g1_i10		TR33141|c4_g1_i15
GO:0044271	P	cellular nitrogen compound biosynthetic process	10	690	458	33846	0.46	1	1.07101	TR8310|c0_g1_i1		TR25181|c0_g1_i6		TR25321|c1_g2_i1		TR33662|c3_g1_i5		TR42766|c0_g1_i1		TR33662|c3_g1_i3		TR12120|c1_g1_i2		TR13565|c1_g5_i9		TR12120|c1_g1_i6		TR12120|c1_g1_i5
GO:0004553	F	hydrolase activity, hydrolyzing O-glycosyl compounds	19	690	878	33846	0.43	1	1.06149	TR9279|c0_g2_i3		TR13530|c0_g1_i3		TR12740|c7_g1_i14		TR4031|c0_g1_i2		TR33030|c1_g1_i3		TR25607|c0_g3_i2		TR33030|c1_g1_i1		TR26414|c0_g1_i2		TR26766|c0_g1_i1		TR31917|c0_g1_i1		TR35421|c1_g1_i3		TR24912|c1_g2_i4		TR24912|c1_g2_i2		TR7924|c0_g1_i2		TR29230|c0_g1_i1		TR22736|c1_g1_i1		TR13500|c1_g3_i9		TR12740|c7_g1_i11		TR11897|c1_g1_i13
GO:0005975	P	carbohydrate metabolic process	40	690	1852	33846	0.38	1	1.05944	TR13530|c0_g1_i3		TR13639|c2_g1_i7		TR13639|c2_g1_i4		TR13639|c2_g1_i5		TR26414|c0_g1_i2		TR13639|c2_g1_i1		TR24912|c1_g2_i4		TR26965|c5_g1_i21		TR24912|c1_g2_i2		TR21130|c0_g1_i2		TR11897|c1_g1_i13		TR38426|c1_g1_i1		TR11751|c2_g2_i14		TR29230|c0_g1_i1		TR7924|c0_g1_i2		TR39092|c0_g1_i13		TR31917|c0_g1_i1		TR35421|c1_g1_i3		TR4778|c0_g1_i3		TR25288|c0_g1_i9
GO:0008652	P	cellular amino acid biosynthetic process	5	690	237	33846	0.53	1	1.03486	TR8310|c0_g1_i1		TR33662|c3_g1_i5		TR13565|c1_g5_i9		TR25321|c1_g2_i1		TR33662|c3_g1_i3
GO:0043492	F	ATPase activity, coupled to movement of substances	5	690	237	33846	0.53	1	1.03486	TR11560|c1_g1_i8		TR13286|c1_g1_i12		TR13286|c1_g1_i24		TR13286|c1_g1_i22		TR11597|c0_g1_i1
GO:0008236	F	serine-type peptidase activity	8	690	380	33846	0.51	1	1.03268	TR11251|c1_g1_i1		TR24474|c0_g1_i1		TR13288|c3_g1_i2		TR13486|c1_g1_i41		TR12252|c2_g1_i4		TR26044|c0_g1_i11		TR34703|c0_g2_i1		TR12203|c1_g1_i5
GO:0017171	F	serine hydrolase activity	8	690	380	33846	0.51	1	1.03268	TR11251|c1_g1_i1		TR24474|c0_g1_i1		TR13288|c3_g1_i2		TR13486|c1_g1_i41		TR12252|c2_g1_i4		TR26044|c0_g1_i11		TR34703|c0_g2_i1		TR12203|c1_g1_i5
GO:0044106	P	cellular amine metabolic process	13	690	619	33846	0.5	1	1.03017	TR27002|c1_g3_i14		TR39709|c0_g1_i16		TR38578|c2_g1_i3		TR34344|c0_g1_i3		TR8310|c0_g1_i1		TR25321|c1_g2_i1		TR13457|c2_g1_i11		TR33662|c3_g1_i5		TR42766|c0_g1_i1		TR27002|c1_g3_i3		TR33662|c3_g1_i3		TR27002|c1_g3_i1		TR13565|c1_g5_i9
GO:0030246	F	carbohydrate binding	4	690	191	33846	0.55	1	1.02727	TR33135|c3_g3_i3		TR40520|c1_g1_i1		TR35884|c0_g1_i1		TR26766|c0_g1_i1
GO:0006519	P	cellular amino acid and derivative metabolic process	14	690	675	33846	0.51	1	1.01738	TR26891|c1_g2_i8		TR27002|c1_g3_i14		TR39709|c0_g1_i16		TR38578|c2_g1_i3		TR34344|c0_g1_i3		TR8310|c0_g1_i1		TR25321|c1_g2_i1		TR13457|c2_g1_i11		TR33662|c3_g1_i5		TR42766|c0_g1_i1		TR27002|c1_g3_i3		TR33662|c3_g1_i3		TR27002|c1_g3_i1		TR13565|c1_g5_i9
GO:0016798	F	hydrolase activity, acting on glycosyl bonds	19	690	919	33846	0.51	1	1.01414	TR9279|c0_g2_i3		TR13530|c0_g1_i3		TR12740|c7_g1_i14		TR4031|c0_g1_i2		TR33030|c1_g1_i3		TR25607|c0_g3_i2		TR33030|c1_g1_i1		TR26414|c0_g1_i2		TR26766|c0_g1_i1		TR31917|c0_g1_i1		TR35421|c1_g1_i3		TR24912|c1_g2_i4		TR24912|c1_g2_i2		TR7924|c0_g1_i2		TR29230|c0_g1_i1		TR22736|c1_g1_i1		TR13500|c1_g3_i9		TR12740|c7_g1_i11		TR11897|c1_g1_i13
GO:0022857	F	transmembrane transporter activity	31	690	1502	33846	0.5	1	1.0124	TR12684|c0_g1_i9		TR10452|c0_g2_i2		TR11560|c1_g1_i8		TR26575|c3_g1_i4		TR38500|c4_g1_i3		TR26813|c4_g1_i3		TR2147|c0_g2_i1		TR31|c0_g1_i1		TR25216|c0_g1_i1		TR13286|c1_g1_i12		TR19328|c0_g1_i1		TR26517|c4_g1_i1		TR10774|c0_g1_i5		TR33141|c4_g1_i15		TR11597|c0_g1_i1		TR42714|c0_g1_i1		TR10065|c0_g1_i1		TR10452|c0_g1_i3		TR12454|c1_g1_i7		TR13286|c1_g1_i24
GO:0016830	F	carbon-carbon lyase activity	4	690	198	33846	0.58	1	0.990953	TR12120|c1_g1_i2		TR25181|c0_g1_i6		TR12120|c1_g1_i5		TR25445|c0_g2_i1
GO:0005215	F	transporter activity	38	690	1886	33846	0.55	1	0.988326	TR12684|c0_g1_i9		TR10452|c0_g2_i2		TR11560|c1_g1_i8		TR26575|c3_g1_i4		TR11161|c0_g1_i1		TR26813|c4_g1_i3		TR2147|c0_g2_i1		TR31|c0_g1_i1		TR40470|c2_g1_i4		TR40470|c2_g1_i2		TR25216|c0_g1_i1		TR13286|c1_g1_i12		TR19328|c0_g1_i1		TR26517|c4_g1_i1		TR10774|c0_g1_i5		TR37993|c5_g1_i3		TR35384|c1_g1_i1		TR33141|c4_g1_i15		TR11597|c0_g1_i1		TR42714|c0_g1_i1
GO:0006520	P	cellular amino acid metabolic process	12	690	608	33846	0.58	1	0.968135	TR27002|c1_g3_i14		TR39709|c0_g1_i16		TR38578|c2_g1_i3		TR34344|c0_g1_i3		TR8310|c0_g1_i1		TR25321|c1_g2_i1		TR13457|c2_g1_i11		TR33662|c3_g1_i5		TR27002|c1_g3_i3		TR33662|c3_g1_i3		TR27002|c1_g3_i1		TR13565|c1_g5_i9
GO:0044425	C	membrane part	49	690	2516	33846	0.64	1	0.955309	TR10774|c0_g1_i5		TR12684|c0_g1_i9		TR10452|c0_g2_i2		TR11560|c1_g1_i8		TR11161|c0_g1_i1		TR26813|c4_g1_i3		TR2147|c0_g2_i1		TR13332|c2_g1_i5		TR26029|c6_g4_i4		TR34703|c0_g2_i1		TR32277|c1_g1_i5		TR12661|c0_g1_i5		TR38006|c0_g1_i3		TR33141|c4_g1_i1		TR11613|c0_g3_i4		TR13286|c1_g1_i12		TR12460|c0_g1_i6		TR11613|c0_g3_i3		TR19328|c0_g1_i1		TR40103|c3_g2_i8
GO:0005739	C	mitochondrion	5	690	260	33846	0.61	1	0.943311	TR26955|c1_g3_i1		TR10732|c0_g1_i4		TR10732|c0_g1_i1		TR10732|c0_g1_i3		TR10732|c0_g1_i2
GO:0051179	P	localization	56	690	2954	33846	0.72	1	0.929899	TR12684|c0_g1_i9		TR10452|c0_g2_i2		TR11560|c1_g1_i8		TR12661|c0_g1_i5		TR26575|c3_g1_i4		TR11161|c0_g1_i1		TR10484|c0_g2_i1		TR2147|c0_g2_i1		TR26029|c6_g4_i4		TR40470|c2_g1_i4		TR40470|c2_g1_i2		TR25216|c0_g1_i1		TR32277|c1_g1_i6		TR26955|c1_g3_i1		TR32277|c1_g1_i5		TR13286|c1_g1_i12		TR12460|c0_g1_i6		TR19328|c0_g1_i1		TR12263|c7_g1_i4		TR10774|c0_g1_i5
GO:0006810	P	transport	55	690	2917	33846	0.73	1	0.924878	TR12684|c0_g1_i9		TR10452|c0_g2_i2		TR11560|c1_g1_i8		TR12661|c0_g1_i5		TR26575|c3_g1_i4		TR11161|c0_g1_i1		TR10484|c0_g2_i1		TR2147|c0_g2_i1		TR26029|c6_g4_i4		TR40470|c2_g1_i4		TR40470|c2_g1_i2		TR25216|c0_g1_i1		TR32277|c1_g1_i6		TR26955|c1_g3_i1		TR32277|c1_g1_i5		TR13286|c1_g1_i12		TR12460|c0_g1_i6		TR19328|c0_g1_i1		TR12263|c7_g1_i4		TR10774|c0_g1_i5
GO:0008270	F	zinc ion binding	30	690	1597	33846	0.7	1	0.921456	TR8821|c0_g2_i4		TR8821|c0_g2_i3		TR11033|c0_g1_i1		TR11901|c1_g1_i10		TR13724|c2_g2_i17		TR38006|c0_g1_i3		TR24678|c0_g1_i1		TR26679|c0_g1_i4		TR24778|c0_g1_i4		TR13363|c3_g2_i1		TR26840|c10_g1_i1		TR35632|c0_g1_i4		TR39466|c0_g1_i8		TR6759|c0_g2_i1		TR39466|c0_g1_i3		TR13252|c0_g1_i8		TR24807|c0_g1_i4		TR26840|c9_g1_i3		TR26840|c9_g1_i1		TR17435|c0_g1_i1
GO:0051234	P	establishment of localization	55	690	2928	33846	0.74	1	0.921404	TR12684|c0_g1_i9		TR10452|c0_g2_i2		TR11560|c1_g1_i8		TR12661|c0_g1_i5		TR26575|c3_g1_i4		TR11161|c0_g1_i1		TR10484|c0_g2_i1		TR2147|c0_g2_i1		TR26029|c6_g4_i4		TR40470|c2_g1_i4		TR40470|c2_g1_i2		TR25216|c0_g1_i1		TR32277|c1_g1_i6		TR26955|c1_g3_i1		TR32277|c1_g1_i5		TR13286|c1_g1_i12		TR12460|c0_g1_i6		TR19328|c0_g1_i1		TR12263|c7_g1_i4		TR10774|c0_g1_i5
GO:0008168	F	methyltransferase activity	12	690	639	33846	0.65	1	0.921168	TR34083|c0_g1_i2		TR26891|c1_g2_i8		TR12089|c2_g1_i15		TR11364|c0_g2_i7		TR25581|c0_g1_i3		TR22805|c0_g2_i1		TR33769|c0_g1_i12		TR24778|c0_g1_i4		TR38562|c4_g1_i15		TR33769|c0_g1_i10		TR13513|c1_g1_i6		TR12089|c2_g1_i1
GO:0016053	P	organic acid biosynthetic process	6	690	320	33846	0.64	1	0.919728	TR8310|c0_g1_i1		TR25321|c1_g2_i1		TR37808|c0_g1_i2		TR33662|c3_g1_i5		TR33662|c3_g1_i3		TR13565|c1_g5_i9
GO:0046394	P	carboxylic acid biosynthetic process	6	690	320	33846	0.64	1	0.919728	TR8310|c0_g1_i1		TR25321|c1_g2_i1		TR37808|c0_g1_i2		TR33662|c3_g1_i5		TR33662|c3_g1_i3		TR13565|c1_g5_i9
GO:0016741	F	transferase activity, transferring one-carbon groups	12	690	644	33846	0.66	1	0.914016	TR34083|c0_g1_i2		TR26891|c1_g2_i8		TR12089|c2_g1_i15		TR11364|c0_g2_i7		TR25581|c0_g1_i3		TR22805|c0_g2_i1		TR33769|c0_g1_i12		TR24778|c0_g1_i4		TR38562|c4_g1_i15		TR33769|c0_g1_i10		TR13513|c1_g1_i6		TR12089|c2_g1_i1
GO:0044283	P	small molecule biosynthetic process	12	690	645	33846	0.66	1	0.912599	TR26891|c1_g2_i8		TR12496|c0_g1_i4		TR8310|c0_g1_i1		TR25321|c1_g2_i1		TR37808|c0_g1_i2		TR33662|c3_g1_i5		TR42766|c0_g1_i1		TR33662|c3_g1_i3		TR12120|c1_g1_i2		TR13565|c1_g5_i9		TR12120|c1_g1_i6		TR12120|c1_g1_i5
GO:0019752	P	carboxylic acid metabolic process	17	690	949	33846	0.74	1	0.878701	TR27002|c1_g3_i14		TR39828|c0_g1_i1		TR39709|c0_g1_i16		TR38578|c2_g1_i3		TR34344|c0_g1_i3		TR8310|c0_g1_i1		TR25321|c1_g2_i1		TR26604|c0_g1_i6		TR25445|c0_g2_i1		TR13457|c2_g1_i11		TR33662|c3_g1_i5		TR42766|c0_g1_i1		TR27002|c1_g3_i3		TR33662|c3_g1_i3		TR27002|c1_g3_i1		TR37808|c0_g1_i2		TR13565|c1_g5_i9
GO:0043436	P	oxoacid metabolic process	17	690	949	33846	0.74	1	0.878701	TR27002|c1_g3_i14		TR39828|c0_g1_i1		TR39709|c0_g1_i16		TR38578|c2_g1_i3		TR34344|c0_g1_i3		TR8310|c0_g1_i1		TR25321|c1_g2_i1		TR26604|c0_g1_i6		TR25445|c0_g2_i1		TR13457|c2_g1_i11		TR33662|c3_g1_i5		TR42766|c0_g1_i1		TR27002|c1_g3_i3		TR33662|c3_g1_i3		TR27002|c1_g3_i1		TR37808|c0_g1_i2		TR13565|c1_g5_i9
GO:0006082	P	organic acid metabolic process	17	690	954	33846	0.74	1	0.874095	TR27002|c1_g3_i14		TR39828|c0_g1_i1		TR39709|c0_g1_i16		TR38578|c2_g1_i3		TR34344|c0_g1_i3		TR8310|c0_g1_i1		TR25321|c1_g2_i1		TR26604|c0_g1_i6		TR25445|c0_g2_i1		TR13457|c2_g1_i11		TR33662|c3_g1_i5		TR42766|c0_g1_i1		TR27002|c1_g3_i3		TR33662|c3_g1_i3		TR27002|c1_g3_i1		TR37808|c0_g1_i2		TR13565|c1_g5_i9
GO:0042180	P	cellular ketone metabolic process	17	690	958	33846	0.75	1	0.870446	TR27002|c1_g3_i14		TR39828|c0_g1_i1		TR39709|c0_g1_i16		TR38578|c2_g1_i3		TR34344|c0_g1_i3		TR8310|c0_g1_i1		TR25321|c1_g2_i1		TR26604|c0_g1_i6		TR25445|c0_g2_i1		TR13457|c2_g1_i11		TR33662|c3_g1_i5		TR42766|c0_g1_i1		TR27002|c1_g3_i3		TR33662|c3_g1_i3		TR27002|c1_g3_i1		TR37808|c0_g1_i2		TR13565|c1_g5_i9
GO:0005488	F	binding	313	690	17667	33846	0.98	1	0.86904	TR13168|c1_g1_i8		TR24961|c0_g1_i3		TR27040|c3_g4_i13		TR38500|c5_g2_i1		TR10187|c0_g2_i1		TR11901|c1_g1_i10		TR25836|c0_g1_i9		TR37886|c4_g3_i20		TR13558|c2_g1_i2		TR26438|c2_g1_i6		TR12042|c2_g3_i7		TR13558|c2_g1_i1		TR10746|c0_g1_i11		TR13054|c0_g1_i7		TR26371|c0_g1_i5		TR38523|c5_g1_i1		TR12042|c2_g3_i8		TR12191|c0_g1_i5		TR40181|c0_g1_i3		TR32357|c2_g2_i7
GO:0042623	F	ATPase activity, coupled	6	690	348	33846	0.71	1	0.845727	TR13286|c1_g1_i24		TR13286|c1_g1_i22		TR13564|c2_g1_i5		TR13286|c1_g1_i12		TR11597|c0_g1_i1		TR11560|c1_g1_i8
GO:0046983	F	protein dimerization activity	7	690	407	33846	0.72	1	0.843649	TR32357|c2_g2_i7		TR10520|c1_g1_i10		TR38468|c0_g1_i3		TR35398|c0_g2_i6		TR11339|c0_g1_i3		TR38562|c4_g1_i15		TR13248|c2_g1_i1
GO:0006629	P	lipid metabolic process	14	690	835	33846	0.8	1	0.822432	TR26734|c4_g2_i1		TR39828|c0_g1_i1		TR13407|c2_g1_i2		TR26734|c4_g2_i4		TR38015|c5_g1_i4		TR11032|c2_g4_i3		TR26201|c0_g1_i7		TR37808|c0_g1_i2		TR38449|c0_g1_i1		TR13232|c3_g1_i1		TR11748|c0_g2_i12		TR24488|c0_g2_i2		TR13683|c2_g2_i5		TR26734|c4_g2_i15
GO:0005623	C	cell	139	690	8517	33846	0.99	1	0.800546	TR8310|c0_g1_i1		TR11161|c0_g1_i1		TR34703|c0_g2_i1		TR32277|c1_g1_i5		TR32277|c1_g1_i6		TR13286|c1_g1_i12		TR38576|c0_g1_i1		TR19328|c0_g1_i1		TR13361|c0_g1_i5		TR10774|c0_g1_i5		TR10990|c1_g1_i12		TR37818|c4_g1_i4		TR26955|c1_g3_i1		TR12302|c0_g1_i4		TR10963|c1_g1_i5		TR11597|c0_g1_i1		TR39423|c0_g1_i2		TR37696|c0_g1_i1		TR12100|c6_g3_i3		TR12264|c0_g2_i5
GO:0044464	C	cell part	139	690	8517	33846	0.99	1	0.800546	TR8310|c0_g1_i1		TR11161|c0_g1_i1		TR34703|c0_g2_i1		TR32277|c1_g1_i5		TR32277|c1_g1_i6		TR13286|c1_g1_i12		TR38576|c0_g1_i1		TR19328|c0_g1_i1		TR13361|c0_g1_i5		TR10774|c0_g1_i5		TR10990|c1_g1_i12		TR37818|c4_g1_i4		TR26955|c1_g3_i1		TR12302|c0_g1_i4		TR10963|c1_g1_i5		TR11597|c0_g1_i1		TR39423|c0_g1_i2		TR37696|c0_g1_i1		TR12100|c6_g3_i3		TR12264|c0_g2_i5
GO:0000166	F	nucleotide binding	90	690	5554	33846	0.99	1	0.794868	TR27017|c0_g3_i2		TR27040|c3_g4_i13		TR10187|c0_g2_i1		TR25836|c0_g1_i9		TR37886|c4_g3_i20		TR13558|c2_g1_i2		TR13558|c2_g1_i1		TR13054|c0_g1_i7		TR10990|c1_g1_i12		TR13286|c1_g1_i12		TR38576|c0_g1_i1		TR13203|c3_g3_i2		TR38000|c0_g1_i3		TR38578|c2_g1_i3		TR13457|c2_g1_i11		TR37696|c0_g1_i1		TR24327|c1_g1_i1		TR10746|c0_g1_i11		TR25337|c1_g2_i1		TR26904|c2_g2_i1
GO:0000287	F	magnesium ion binding	4	690	249	33846	0.75	1	0.787987	TR12702|c1_g1_i5		TR19892|c0_g1_i2		TR4778|c0_g1_i3		TR12702|c1_g1_i4
GO:0006355	P	regulation of transcription, DNA-dependent	27	690	1742	33846	0.94	1	0.760281	TR8821|c0_g2_i4		TR14698|c0_g1_i1		TR8821|c0_g2_i3		TR34301|c1_g1_i3		TR13024|c1_g2_i1		TR9281|c0_g1_i3		TR41422|c0_g2_i1		TR40519|c8_g1_i1		TR9281|c0_g1_i2		TR9712|c0_g2_i3		TR9898|c0_g1_i2		TR127|c0_g1_i1		TR8931|c0_g1_i1		TR11339|c0_g1_i3		TR12984|c3_g2_i1		TR31723|c0_g2_i1		TR20623|c0_g1_i1		TR40165|c2_g3_i9		TR26829|c0_g2_i1		TR10520|c1_g1_i10
GO:0051252	P	regulation of RNA metabolic process	27	690	1743	33846	0.94	1	0.759844	TR8821|c0_g2_i4		TR14698|c0_g1_i1		TR8821|c0_g2_i3		TR34301|c1_g1_i3		TR13024|c1_g2_i1		TR9281|c0_g1_i3		TR41422|c0_g2_i1		TR40519|c8_g1_i1		TR9281|c0_g1_i2		TR9712|c0_g2_i3		TR9898|c0_g1_i2		TR127|c0_g1_i1		TR8931|c0_g1_i1		TR11339|c0_g1_i3		TR12984|c3_g2_i1		TR31723|c0_g2_i1		TR20623|c0_g1_i1		TR40165|c2_g3_i9		TR26829|c0_g2_i1		TR10520|c1_g1_i10
GO:0010468	P	regulation of gene expression	28	690	1813	33846	0.94	1	0.757563	TR8821|c0_g2_i4		TR14698|c0_g1_i1		TR8821|c0_g2_i3		TR34301|c1_g1_i3		TR8931|c0_g1_i1		TR13024|c1_g2_i1		TR9281|c0_g1_i3		TR9281|c0_g1_i2		TR40519|c8_g1_i1		TR9712|c0_g2_i3		TR9898|c0_g1_i2		TR26170|c0_g1_i2		TR127|c0_g1_i1		TR41422|c0_g2_i1		TR11339|c0_g1_i3		TR12984|c3_g2_i1		TR31723|c0_g2_i1		TR20623|c0_g1_i1		TR40165|c2_g3_i9		TR26829|c0_g2_i1
GO:0045449	P	regulation of transcription	27	690	1750	33846	0.94	1	0.756805	TR8821|c0_g2_i4		TR14698|c0_g1_i1		TR8821|c0_g2_i3		TR34301|c1_g1_i3		TR13024|c1_g2_i1		TR9281|c0_g1_i3		TR41422|c0_g2_i1		TR40519|c8_g1_i1		TR9281|c0_g1_i2		TR9712|c0_g2_i3		TR9898|c0_g1_i2		TR127|c0_g1_i1		TR8931|c0_g1_i1		TR11339|c0_g1_i3		TR12984|c3_g2_i1		TR31723|c0_g2_i1		TR20623|c0_g1_i1		TR40165|c2_g3_i9		TR26829|c0_g2_i1		TR10520|c1_g1_i10
GO:0009889	P	regulation of biosynthetic process	27	690	1767	33846	0.95	1	0.749524	TR8821|c0_g2_i4		TR14698|c0_g1_i1		TR8821|c0_g2_i3		TR34301|c1_g1_i3		TR13024|c1_g2_i1		TR9281|c0_g1_i3		TR41422|c0_g2_i1		TR40519|c8_g1_i1		TR9281|c0_g1_i2		TR9712|c0_g2_i3		TR9898|c0_g1_i2		TR127|c0_g1_i1		TR8931|c0_g1_i1		TR11339|c0_g1_i3		TR12984|c3_g2_i1		TR31723|c0_g2_i1		TR20623|c0_g1_i1		TR40165|c2_g3_i9		TR26829|c0_g2_i1		TR10520|c1_g1_i10
GO:0010556	P	regulation of macromolecule biosynthetic process	27	690	1767	33846	0.95	1	0.749524	TR8821|c0_g2_i4		TR14698|c0_g1_i1		TR8821|c0_g2_i3		TR34301|c1_g1_i3		TR13024|c1_g2_i1		TR9281|c0_g1_i3		TR41422|c0_g2_i1		TR40519|c8_g1_i1		TR9281|c0_g1_i2		TR9712|c0_g2_i3		TR9898|c0_g1_i2		TR127|c0_g1_i1		TR8931|c0_g1_i1		TR11339|c0_g1_i3		TR12984|c3_g2_i1		TR31723|c0_g2_i1		TR20623|c0_g1_i1		TR40165|c2_g3_i9		TR26829|c0_g2_i1		TR10520|c1_g1_i10
GO:0031326	P	regulation of cellular biosynthetic process	27	690	1767	33846	0.95	1	0.749524	TR8821|c0_g2_i4		TR14698|c0_g1_i1		TR8821|c0_g2_i3		TR34301|c1_g1_i3		TR13024|c1_g2_i1		TR9281|c0_g1_i3		TR41422|c0_g2_i1		TR40519|c8_g1_i1		TR9281|c0_g1_i2		TR9712|c0_g2_i3		TR9898|c0_g1_i2		TR127|c0_g1_i1		TR8931|c0_g1_i1		TR11339|c0_g1_i3		TR12984|c3_g2_i1		TR31723|c0_g2_i1		TR20623|c0_g1_i1		TR40165|c2_g3_i9		TR26829|c0_g2_i1		TR10520|c1_g1_i10
GO:0060255	P	regulation of macromolecule metabolic process	28	690	1844	33846	0.95	1	0.744827	TR8821|c0_g2_i4		TR14698|c0_g1_i1		TR8821|c0_g2_i3		TR34301|c1_g1_i3		TR8931|c0_g1_i1		TR13024|c1_g2_i1		TR9281|c0_g1_i3		TR9281|c0_g1_i2		TR40519|c8_g1_i1		TR9712|c0_g2_i3		TR9898|c0_g1_i2		TR26170|c0_g1_i2		TR127|c0_g1_i1		TR41422|c0_g2_i1		TR11339|c0_g1_i3		TR12984|c3_g2_i1		TR31723|c0_g2_i1		TR20623|c0_g1_i1		TR40165|c2_g3_i9		TR26829|c0_g2_i1
GO:0016462	F	pyrophosphatase activity	16	690	1056	33846	0.91	1	0.743215	TR12454|c1_g1_i7		TR37696|c0_g1_i1		TR13286|c1_g1_i24		TR40141|c3_g3_i3		TR10990|c1_g1_i12		TR11654|c2_g2_i7		TR13564|c2_g1_i5		TR13286|c1_g1_i12		TR12961|c4_g7_i17		TR11597|c0_g1_i1		TR40141|c3_g1_i1		TR38000|c0_g1_i3		TR13286|c1_g1_i22		TR13479|c0_g3_i6		TR11560|c1_g1_i8		TR38576|c0_g1_i1
GO:0019219	P	regulation of nucleobase, nucleoside, nucleotide and nucleic acid metabolic process	27	690	1788	33846	0.95	1	0.740721	TR8821|c0_g2_i4		TR14698|c0_g1_i1		TR8821|c0_g2_i3		TR34301|c1_g1_i3		TR13024|c1_g2_i1		TR9281|c0_g1_i3		TR41422|c0_g2_i1		TR40519|c8_g1_i1		TR9281|c0_g1_i2		TR9712|c0_g2_i3		TR9898|c0_g1_i2		TR127|c0_g1_i1		TR8931|c0_g1_i1		TR11339|c0_g1_i3		TR12984|c3_g2_i1		TR31723|c0_g2_i1		TR20623|c0_g1_i1		TR40165|c2_g3_i9		TR26829|c0_g2_i1		TR10520|c1_g1_i10
GO:0051171	P	regulation of nitrogen compound metabolic process	27	690	1788	33846	0.95	1	0.740721	TR8821|c0_g2_i4		TR14698|c0_g1_i1		TR8821|c0_g2_i3		TR34301|c1_g1_i3		TR13024|c1_g2_i1		TR9281|c0_g1_i3		TR41422|c0_g2_i1		TR40519|c8_g1_i1		TR9281|c0_g1_i2		TR9712|c0_g2_i3		TR9898|c0_g1_i2		TR127|c0_g1_i1		TR8931|c0_g1_i1		TR11339|c0_g1_i3		TR12984|c3_g2_i1		TR31723|c0_g2_i1		TR20623|c0_g1_i1		TR40165|c2_g3_i9		TR26829|c0_g2_i1		TR10520|c1_g1_i10
GO:0016772	F	transferase activity, transferring phosphorus-containing groups	50	690	3314	33846	0.99	1	0.740075	TR13530|c0_g1_i3		TR10187|c0_g2_i1		TR26371|c0_g1_i13		TR8506|c0_g1_i2		TR25836|c0_g1_i9		TR40083|c3_g1_i6		TR38449|c0_g1_i1		TR11448|c3_g1_i5		TR11448|c3_g1_i4		TR11448|c3_g1_i2		TR11448|c3_g1_i1		TR26376|c4_g3_i13		TR26371|c0_g1_i5		TR13245|c1_g3_i15		TR24798|c0_g2_i3		TR8830|c0_g1_i1		TR12516|c1_g4_i2		TR26462|c1_g3_i3		TR11379|c0_g1_i6		TR9944|c0_g1_i4
GO:0080090	P	regulation of primary metabolic process	27	690	1809	33846	0.96	1	0.732122	TR8821|c0_g2_i4		TR14698|c0_g1_i1		TR8821|c0_g2_i3		TR34301|c1_g1_i3		TR13024|c1_g2_i1		TR9281|c0_g1_i3		TR41422|c0_g2_i1		TR40519|c8_g1_i1		TR9281|c0_g1_i2		TR9712|c0_g2_i3		TR9898|c0_g1_i2		TR127|c0_g1_i1		TR8931|c0_g1_i1		TR11339|c0_g1_i3		TR12984|c3_g2_i1		TR31723|c0_g2_i1		TR20623|c0_g1_i1		TR40165|c2_g3_i9		TR26829|c0_g2_i1		TR10520|c1_g1_i10
GO:0016818	F	hydrolase activity, acting on acid anhydrides, in phosphorus-containing anhydrides	16	690	1073	33846	0.92	1	0.73144	TR12454|c1_g1_i7		TR37696|c0_g1_i1		TR13286|c1_g1_i24		TR40141|c3_g3_i3		TR10990|c1_g1_i12		TR11654|c2_g2_i7		TR13564|c2_g1_i5		TR13286|c1_g1_i12		TR12961|c4_g7_i17		TR11597|c0_g1_i1		TR40141|c3_g1_i1		TR38000|c0_g1_i3		TR13286|c1_g1_i22		TR13479|c0_g3_i6		TR11560|c1_g1_i8		TR38576|c0_g1_i1
GO:0004672	F	protein kinase activity	35	690	2357	33846	0.98	1	0.728395	TR13530|c0_g1_i3		TR10187|c0_g2_i1		TR26371|c0_g1_i13		TR8506|c0_g1_i2		TR25836|c0_g1_i9		TR40083|c3_g1_i6		TR40121|c4_g1_i2		TR4698|c0_g1_i1		TR26376|c4_g3_i13		TR26371|c0_g1_i5		TR13245|c1_g3_i15		TR26462|c1_g3_i3		TR9944|c0_g1_i4		TR11533|c0_g1_i18		TR12976|c2_g2_i5		TR24568|c0_g2_i2		TR40520|c1_g1_i1		TR26943|c3_g1_i13		TR38514|c3_g5_i2		TR19710|c0_g1_i1
GO:0016787	F	hydrolase activity	70	690	4724	33846	1	1	0.726853	TR25565|c2_g1_i1		TR13530|c0_g1_i3		TR11654|c2_g2_i7		TR11251|c1_g1_i1		TR13676|c5_g1_i17		TR13486|c1_g1_i41		TR12961|c4_g7_i17		TR13288|c3_g1_i2		TR12252|c2_g1_i4		TR7628|c0_g2_i2		TR24912|c1_g2_i4		TR12496|c0_g1_i4		TR24912|c1_g2_i2		TR12740|c7_g1_i14		TR12753|c4_g1_i14		TR33640|c1_g4_i1		TR34703|c0_g2_i1		TR13514|c4_g2_i11		TR11897|c1_g1_i13		TR40141|c3_g1_i1
GO:0005515	F	protein binding	87	690	5882	33846	1	1	0.725525	TR8083|c0_g3_i1		TR26438|c2_g1_i6		TR26371|c0_g1_i5		TR38006|c0_g1_i3		TR36942|c0_g1_i2		TR3903|c0_g1_i1		TR12565|c0_g1_i6		TR24488|c0_g2_i2		TR41320|c0_g2_i1		TR26990|c1_g1_i6		TR11251|c1_g1_i1		TR35398|c0_g2_i6		TR11757|c2_g3_i4		TR23632|c0_g2_i2		TR40484|c0_g1_i11		TR7389|c0_g1_i4		TR38523|c5_g1_i3		TR38523|c5_g1_i1		TR33081|c1_g1_i3		TR7398|c0_g2_i2
GO:0019222	P	regulation of metabolic process	28	690	1899	33846	0.97	1	0.723255	TR8821|c0_g2_i4		TR14698|c0_g1_i1		TR8821|c0_g2_i3		TR34301|c1_g1_i3		TR8931|c0_g1_i1		TR13024|c1_g2_i1		TR9281|c0_g1_i3		TR9281|c0_g1_i2		TR40519|c8_g1_i1		TR9712|c0_g2_i3		TR9898|c0_g1_i2		TR26170|c0_g1_i2		TR127|c0_g1_i1		TR41422|c0_g2_i1		TR11339|c0_g1_i3		TR12984|c3_g2_i1		TR31723|c0_g2_i1		TR20623|c0_g1_i1		TR40165|c2_g3_i9		TR26829|c0_g2_i1
GO:0016817	F	hydrolase activity, acting on acid anhydrides	16	690	1090	33846	0.93	1	0.720032	TR12454|c1_g1_i7		TR37696|c0_g1_i1		TR13286|c1_g1_i24		TR40141|c3_g3_i3		TR10990|c1_g1_i12		TR11654|c2_g2_i7		TR13564|c2_g1_i5		TR13286|c1_g1_i12		TR12961|c4_g7_i17		TR11597|c0_g1_i1		TR40141|c3_g1_i1		TR38000|c0_g1_i3		TR13286|c1_g1_i22		TR13479|c0_g3_i6		TR11560|c1_g1_i8		TR38576|c0_g1_i1
GO:0031323	P	regulation of cellular metabolic process	27	690	1858	33846	0.97	1	0.712814	TR8821|c0_g2_i4		TR14698|c0_g1_i1		TR8821|c0_g2_i3		TR34301|c1_g1_i3		TR13024|c1_g2_i1		TR9281|c0_g1_i3		TR41422|c0_g2_i1		TR40519|c8_g1_i1		TR9281|c0_g1_i2		TR9712|c0_g2_i3		TR9898|c0_g1_i2		TR127|c0_g1_i1		TR8931|c0_g1_i1		TR11339|c0_g1_i3		TR12984|c3_g2_i1		TR31723|c0_g2_i1		TR20623|c0_g1_i1		TR40165|c2_g3_i9		TR26829|c0_g2_i1		TR10520|c1_g1_i10
GO:0017111	F	nucleoside-triphosphatase activity	15	690	1034	33846	0.93	1	0.711589	TR38000|c0_g1_i3		TR37696|c0_g1_i1		TR13286|c1_g1_i24		TR40141|c3_g3_i3		TR10990|c1_g1_i12		TR11654|c2_g2_i7		TR13564|c2_g1_i5		TR13286|c1_g1_i12		TR12961|c4_g7_i17		TR11597|c0_g1_i1		TR40141|c3_g1_i1		TR13286|c1_g1_i22		TR13479|c0_g3_i6		TR11560|c1_g1_i8		TR38576|c0_g1_i1
GO:0009987	P	cellular process	212	690	14652	33846	1	1	0.709737	TR13054|c0_g1_i7		TR10187|c0_g2_i1		TR8310|c0_g1_i1		TR26928|c3_g2_i5		TR25836|c0_g1_i9		TR8083|c0_g3_i1		TR21130|c0_g1_i2		TR12753|c4_g1_i14		TR26371|c0_g1_i5		TR37866|c1_g6_i3		TR31286|c0_g3_i1		TR32277|c1_g1_i6		TR13286|c1_g1_i12		TR41422|c0_g2_i1		TR27002|c1_g3_i14		TR19328|c0_g1_i1		TR12976|c2_g2_i5		TR24488|c0_g2_i2		TR10774|c0_g1_i5		TR22769|c0_g2_i1
GO:0044281	P	small molecule metabolic process	29	690	2010	33846	0.98	1	0.707718	TR34344|c0_g1_i3		TR12849|c0_g1_i6		TR13054|c0_g1_i7		TR8310|c0_g1_i1		TR25321|c1_g2_i1		TR37808|c0_g1_i2		TR21130|c0_g1_i2		TR13565|c1_g5_i9		TR12153|c1_g1_i4		TR33662|c3_g1_i5		TR4778|c0_g1_i3		TR33662|c3_g1_i3		TR24778|c0_g1_i4		TR39828|c0_g1_i1		TR39709|c0_g1_i16		TR38578|c2_g1_i3		TR2435|c0_g1_i1		TR13457|c2_g1_i11		TR12496|c0_g1_i4		TR27002|c1_g3_i3
GO:0050789	P	regulation of biological process	40	690	2775	33846	0.99	1	0.707058	TR8821|c0_g2_i4		TR14698|c0_g1_i1		TR8821|c0_g2_i3		TR20138|c0_g1_i1		TR26928|c3_g2_i5		TR8931|c0_g1_i1		TR8083|c0_g3_i1		TR13024|c1_g2_i1		TR4698|c0_g1_i1		TR24806|c0_g1_i2		TR8083|c0_g1_i2		TR9281|c0_g1_i2		TR9281|c0_g1_i3		TR24749|c0_g1_i3		TR40519|c8_g1_i1		TR9712|c0_g2_i3		TR34301|c1_g1_i3		TR26170|c0_g1_i2		TR127|c0_g1_i1		TR41422|c0_g2_i1
GO:0050794	P	regulation of cellular process	39	690	2709	33846	0.99	1	0.706177	TR8821|c0_g2_i4		TR14698|c0_g1_i1		TR8821|c0_g2_i3		TR20138|c0_g1_i1		TR8931|c0_g1_i1		TR8083|c0_g3_i1		TR13024|c1_g2_i1		TR4698|c0_g1_i1		TR24806|c0_g1_i2		TR8083|c0_g1_i2		TR9281|c0_g1_i2		TR9281|c0_g1_i3		TR24749|c0_g1_i3		TR40519|c8_g1_i1		TR9712|c0_g2_i3		TR34301|c1_g1_i3		TR26928|c3_g2_i5		TR127|c0_g1_i1		TR41422|c0_g2_i1		TR11339|c0_g1_i3
GO:0006468	P	protein amino acid phosphorylation	33	690	2294	33846	0.98	1	0.705633	TR13530|c0_g1_i3		TR10187|c0_g2_i1		TR26371|c0_g1_i13		TR8506|c0_g1_i2		TR25836|c0_g1_i9		TR40083|c3_g1_i6		TR40121|c4_g1_i2		TR26376|c4_g3_i13		TR26371|c0_g1_i5		TR13245|c1_g3_i15		TR26462|c1_g3_i3		TR9944|c0_g1_i4		TR11533|c0_g1_i18		TR12976|c2_g2_i5		TR40520|c1_g1_i1		TR26943|c3_g1_i13		TR38514|c3_g5_i2		TR19710|c0_g1_i1		TR10102|c0_g1_i1		TR39291|c0_g1_i1
GO:0009058	P	biosynthetic process	76	690	5295	33846	1	1	0.704054	TR8821|c0_g2_i4		TR14698|c0_g1_i1		TR13054|c0_g1_i7		TR8821|c0_g2_i3		TR34301|c1_g1_i3		TR8310|c0_g1_i1		TR13639|c2_g1_i7		TR13639|c2_g1_i4		TR13683|c2_g2_i5		TR8931|c0_g1_i1		TR13639|c2_g1_i1		TR13024|c1_g2_i1		TR26965|c5_g1_i21		TR33142|c4_g2_i1		TR9281|c0_g1_i3		TR9281|c0_g1_i2		TR13565|c1_g5_i9		TR8830|c0_g1_i1		TR40519|c8_g1_i1		TR38426|c1_g1_i1
GO:0016052	P	carbohydrate catabolic process	4	690	279	33846	0.82	1	0.703257	TR24912|c1_g2_i4		TR4778|c0_g1_i3		TR24912|c1_g2_i2		TR26766|c0_g1_i1
GO:0005524	F	ATP binding	56	690	3965	33846	1	1	0.692792	TR13530|c0_g1_i3		TR26904|c4_g1_i2		TR10187|c0_g2_i1		TR26904|c4_g1_i5		TR8506|c0_g1_i2		TR12961|c4_g7_i17		TR25836|c0_g1_i9		TR40083|c3_g1_i6		TR11560|c1_g1_i8		TR38449|c0_g1_i1		TR11780|c0_g1_i1		TR26376|c4_g3_i13		TR13245|c1_g3_i15		TR24798|c0_g2_i3		TR40141|c3_g3_i3		TR10990|c1_g1_i12		TR13564|c2_g1_i5		TR13286|c1_g1_i12		TR12516|c1_g4_i2		TR39709|c0_g1_i16
GO:0016773	F	phosphotransferase activity, alcohol group as acceptor	38	690	2693	33846	0.99	1	0.692158	TR13530|c0_g1_i3		TR10187|c0_g2_i1		TR26371|c0_g1_i13		TR8506|c0_g1_i2		TR25836|c0_g1_i9		TR40083|c3_g1_i6		TR38449|c0_g1_i1		TR40121|c4_g1_i2		TR4698|c0_g1_i1		TR26376|c4_g3_i13		TR26371|c0_g1_i5		TR13245|c1_g3_i15		TR24798|c0_g2_i3		TR26462|c1_g3_i3		TR9944|c0_g1_i4		TR4778|c0_g1_i3		TR11533|c0_g1_i18		TR12976|c2_g2_i5		TR24568|c0_g2_i2		TR40520|c1_g1_i1
GO:0016301	F	kinase activity	40	690	2843	33846	0.99	1	0.690147	TR13530|c0_g1_i3		TR10187|c0_g2_i1		TR26371|c0_g1_i13		TR8506|c0_g1_i2		TR25836|c0_g1_i9		TR40083|c3_g1_i6		TR38449|c0_g1_i1		TR40121|c4_g1_i2		TR4698|c0_g1_i1		TR26376|c4_g3_i13		TR26371|c0_g1_i5		TR13245|c1_g3_i15		TR24798|c0_g2_i3		TR12516|c1_g4_i2		TR26462|c1_g3_i3		TR9944|c0_g1_i4		TR4778|c0_g1_i3		TR11533|c0_g1_i18		TR12976|c2_g2_i5		TR24568|c0_g2_i2
GO:0065007	P	biological regulation	41	690	2936	33846	0.99	1	0.684993	TR8821|c0_g2_i4		TR14698|c0_g1_i1		TR8821|c0_g2_i3		TR20138|c0_g1_i1		TR26928|c3_g2_i5		TR8931|c0_g1_i1		TR8083|c0_g3_i1		TR13024|c1_g2_i1		TR4698|c0_g1_i1		TR24806|c0_g1_i2		TR8083|c0_g1_i2		TR9281|c0_g1_i2		TR9281|c0_g1_i3		TR24749|c0_g1_i3		TR40519|c8_g1_i1		TR9712|c0_g2_i3		TR34301|c1_g1_i3		TR26170|c0_g1_i2		TR127|c0_g1_i1		TR41422|c0_g2_i1
GO:0007165	P	signal transduction	8	690	577	33846	0.9	1	0.680099	TR24568|c0_g2_i2		TR13697|c2_g3_i1		TR26928|c3_g2_i5		TR8083|c0_g3_i1		TR4698|c0_g1_i1		TR24806|c0_g1_i2		TR24488|c0_g2_i2		TR8083|c0_g1_i2
GO:0023046	P	signaling process	9	690	655	33846	0.92	1	0.673999	TR24568|c0_g2_i2		TR13697|c2_g3_i1		TR26928|c3_g2_i5		TR3903|c0_g1_i1		TR8083|c0_g3_i1		TR4698|c0_g1_i1		TR24806|c0_g1_i2		TR24488|c0_g2_i2		TR8083|c0_g1_i2
GO:0023060	P	signal transmission	9	690	655	33846	0.92	1	0.673999	TR24568|c0_g2_i2		TR13697|c2_g3_i1		TR26928|c3_g2_i5		TR3903|c0_g1_i1		TR8083|c0_g3_i1		TR4698|c0_g1_i1		TR24806|c0_g1_i2		TR24488|c0_g2_i2		TR8083|c0_g1_i2
GO:0044238	P	primary metabolic process	170	690	12375	33846	1	1	0.673848	TR13054|c0_g1_i7		TR10187|c0_g2_i1		TR8310|c0_g1_i1		TR25836|c0_g1_i9		TR21130|c0_g1_i2		TR12753|c4_g1_i14		TR26371|c0_g1_i5		TR34703|c0_g2_i1		TR31286|c0_g3_i1		TR35421|c1_g1_i3		TR41422|c0_g2_i1		TR31917|c0_g1_i1		TR12976|c2_g2_i5		TR24488|c0_g2_i2		TR37818|c4_g1_i4		TR38578|c2_g1_i3		TR12302|c0_g1_i4		TR13457|c2_g1_i11		TR11251|c1_g1_i1		TR26859|c3_g4_i3
GO:0044249	P	cellular biosynthetic process	67	690	4903	33846	1	1	0.670303	TR8821|c0_g2_i4		TR14698|c0_g1_i1		TR13054|c0_g1_i7		TR8821|c0_g2_i3		TR34301|c1_g1_i3		TR8310|c0_g1_i1		TR13639|c2_g1_i7		TR13639|c2_g1_i4		TR13683|c2_g2_i5		TR8931|c0_g1_i1		TR13639|c2_g1_i1		TR13024|c1_g2_i1		TR26965|c5_g1_i21		TR33142|c4_g2_i1		TR9281|c0_g1_i3		TR9281|c0_g1_i2		TR13565|c1_g5_i9		TR40519|c8_g1_i1		TR38426|c1_g1_i1		TR11751|c2_g2_i14
GO:0006807	P	nitrogen compound metabolic process	67	690	4941	33846	1	1	0.665148	TR8821|c0_g2_i4		TR12849|c0_g1_i6		TR14698|c0_g1_i1		TR11155|c0_g2_i4		TR8821|c0_g2_i3		TR34301|c1_g1_i3		TR8310|c0_g1_i1		TR25321|c1_g2_i1		TR27002|c1_g3_i1		TR27002|c1_g3_i3		TR8931|c0_g1_i1		TR13024|c1_g2_i1		TR27002|c1_g3_i14		TR26384|c0_g4_i8		TR10732|c0_g1_i4		TR9281|c0_g1_i3		TR9281|c0_g1_i2		TR10732|c0_g1_i1		TR11505|c0_g1_i5		TR10732|c0_g1_i3
GO:0044237	P	cellular metabolic process	150	690	11087	33846	1	1	0.663644	TR13054|c0_g1_i7		TR10187|c0_g2_i1		TR8310|c0_g1_i1		TR25836|c0_g1_i9		TR21130|c0_g1_i2		TR12753|c4_g1_i14		TR26371|c0_g1_i5		TR31286|c0_g3_i1		TR41422|c0_g2_i1		TR27002|c1_g3_i14		TR12976|c2_g2_i5		TR22769|c0_g2_i1		TR37818|c4_g1_i4		TR38578|c2_g1_i3		TR12302|c0_g1_i4		TR26604|c0_g1_i6		TR13457|c2_g1_i11		TR20623|c0_g1_i1		TR26859|c3_g4_i3		TR24327|c1_g1_i1
GO:0006351	P	transcription, DNA-dependent	28	690	2072	33846	0.99	1	0.662867	TR8821|c0_g2_i4		TR14698|c0_g1_i1		TR8821|c0_g2_i3		TR34301|c1_g1_i3		TR8931|c0_g1_i1		TR13024|c1_g2_i1		TR9281|c0_g1_i3		TR9281|c0_g1_i2		TR40519|c8_g1_i1		TR9712|c0_g2_i3		TR9898|c0_g1_i2		TR127|c0_g1_i1		TR41422|c0_g2_i1		TR11339|c0_g1_i3		TR12984|c3_g2_i1		TR31723|c0_g2_i1		TR39050|c0_g1_i2		TR20623|c0_g1_i1		TR40165|c2_g3_i9		TR26829|c0_g2_i1
GO:0009059	P	macromolecule biosynthetic process	50	690	3703	33846	1	1	0.66233	TR8821|c0_g2_i4		TR14698|c0_g1_i1		TR8821|c0_g2_i3		TR34301|c1_g1_i3		TR10657|c0_g2_i2		TR13639|c2_g1_i7		TR13639|c2_g1_i4		TR13683|c2_g2_i5		TR8931|c0_g1_i1		TR13639|c2_g1_i1		TR13024|c1_g2_i1		TR33142|c4_g2_i1		TR9281|c0_g1_i3		TR9281|c0_g1_i2		TR40519|c8_g1_i1		TR38426|c1_g1_i1		TR11751|c2_g2_i14		TR37098|c0_g1_i4		TR13564|c2_g1_i5		TR9898|c0_g1_i2
GO:0034645	P	cellular macromolecule biosynthetic process	50	690	3703	33846	1	1	0.66233	TR8821|c0_g2_i4		TR14698|c0_g1_i1		TR8821|c0_g2_i3		TR34301|c1_g1_i3		TR10657|c0_g2_i2		TR13639|c2_g1_i7		TR13639|c2_g1_i4		TR13683|c2_g2_i5		TR8931|c0_g1_i1		TR13639|c2_g1_i1		TR13024|c1_g2_i1		TR33142|c4_g2_i1		TR9281|c0_g1_i3		TR9281|c0_g1_i2		TR40519|c8_g1_i1		TR38426|c1_g1_i1		TR11751|c2_g2_i14		TR37098|c0_g1_i4		TR13564|c2_g1_i5		TR9898|c0_g1_i2
GO:0006350	P	transcription	28	690	2074	33846	0.99	1	0.662228	TR8821|c0_g2_i4		TR14698|c0_g1_i1		TR8821|c0_g2_i3		TR34301|c1_g1_i3		TR8931|c0_g1_i1		TR13024|c1_g2_i1		TR9281|c0_g1_i3		TR9281|c0_g1_i2		TR40519|c8_g1_i1		TR9712|c0_g2_i3		TR9898|c0_g1_i2		TR127|c0_g1_i1		TR41422|c0_g2_i1		TR11339|c0_g1_i3		TR12984|c3_g2_i1		TR31723|c0_g2_i1		TR39050|c0_g1_i2		TR20623|c0_g1_i1		TR40165|c2_g3_i9		TR26829|c0_g2_i1
GO:0016310	P	phosphorylation	34	690	2523	33846	1	1	0.661028	TR13530|c0_g1_i3		TR10187|c0_g2_i1		TR26371|c0_g1_i13		TR8506|c0_g1_i2		TR25836|c0_g1_i9		TR40083|c3_g1_i6		TR40121|c4_g1_i2		TR26376|c4_g3_i13		TR26371|c0_g1_i5		TR13245|c1_g3_i15		TR26462|c1_g3_i3		TR9944|c0_g1_i4		TR11533|c0_g1_i18		TR12976|c2_g2_i5		TR40520|c1_g1_i1		TR26943|c3_g1_i13		TR38514|c3_g5_i2		TR19710|c0_g1_i1		TR10102|c0_g1_i1		TR39291|c0_g1_i1
GO:0032774	P	RNA biosynthetic process	28	690	2079	33846	0.99	1	0.660635	TR8821|c0_g2_i4		TR14698|c0_g1_i1		TR8821|c0_g2_i3		TR34301|c1_g1_i3		TR8931|c0_g1_i1		TR13024|c1_g2_i1		TR9281|c0_g1_i3		TR9281|c0_g1_i2		TR40519|c8_g1_i1		TR9712|c0_g2_i3		TR9898|c0_g1_i2		TR127|c0_g1_i1		TR41422|c0_g2_i1		TR11339|c0_g1_i3		TR12984|c3_g2_i1		TR31723|c0_g2_i1		TR39050|c0_g1_i2		TR20623|c0_g1_i1		TR40165|c2_g3_i9		TR26829|c0_g2_i1
GO:0043687	P	post-translational protein modification	40	690	2972	33846	1	1	0.660191	TR13530|c0_g1_i3		TR10187|c0_g2_i1		TR26371|c0_g1_i13		TR8506|c0_g1_i2		TR25836|c0_g1_i9		TR40083|c3_g1_i6		TR40121|c4_g1_i2		TR12753|c4_g1_i14		TR26376|c4_g3_i13		TR26371|c0_g1_i5		TR13245|c1_g3_i15		TR12586|c0_g2_i2		TR31286|c0_g3_i1		TR26462|c1_g3_i3		TR12566|c1_g1_i1		TR9944|c0_g1_i4		TR11533|c0_g1_i18		TR24778|c0_g1_i4		TR12976|c2_g2_i5		TR40520|c1_g1_i1
GO:0003677	F	DNA binding	33	690	2494	33846	1	1	0.649046	TR14698|c0_g1_i1		TR21902|c0_g2_i1		TR34301|c1_g1_i3		TR32357|c2_g2_i7		TR8931|c0_g1_i1		TR13024|c1_g2_i1		TR13274|c1_g1_i5		TR9281|c0_g1_i3		TR9281|c0_g1_i2		TR40519|c8_g1_i1		TR13564|c2_g1_i5		TR9898|c0_g1_i2		TR127|c0_g1_i1		TR41422|c0_g2_i1		TR11339|c0_g1_i3		TR35406|c0_g1_i2		TR12984|c3_g2_i1		TR31723|c0_g2_i1		TR39050|c0_g1_i2		TR13112|c1_g2_i2
GO:0001883	F	purine nucleoside binding	61	690	4634	33846	1	1	0.645702	TR13530|c0_g1_i3		TR26904|c4_g1_i2		TR10187|c0_g2_i1		TR26904|c4_g1_i5		TR8506|c0_g1_i2		TR12961|c4_g7_i17		TR25836|c0_g1_i9		TR40083|c3_g1_i6		TR37886|c4_g3_i20		TR11560|c1_g1_i8		TR38449|c0_g1_i1		TR11780|c0_g1_i1		TR26376|c4_g3_i13		TR13245|c1_g3_i15		TR24798|c0_g2_i3		TR40141|c3_g3_i3		TR10990|c1_g1_i12		TR13564|c2_g1_i5		TR13286|c1_g1_i12		TR12516|c1_g4_i2
GO:0030554	F	adenyl nucleotide binding	61	690	4634	33846	1	1	0.645702	TR13530|c0_g1_i3		TR26904|c4_g1_i2		TR10187|c0_g2_i1		TR26904|c4_g1_i5		TR8506|c0_g1_i2		TR12961|c4_g7_i17		TR25836|c0_g1_i9		TR40083|c3_g1_i6		TR37886|c4_g3_i20		TR11560|c1_g1_i8		TR38449|c0_g1_i1		TR11780|c0_g1_i1		TR26376|c4_g3_i13		TR13245|c1_g3_i15		TR24798|c0_g2_i3		TR40141|c3_g3_i3		TR10990|c1_g1_i12		TR13564|c2_g1_i5		TR13286|c1_g1_i12		TR12516|c1_g4_i2
GO:0032559	F	adenyl ribonucleotide binding	58	690	4420	33846	1	1	0.643671	TR13530|c0_g1_i3		TR26904|c4_g1_i2		TR10187|c0_g2_i1		TR26904|c4_g1_i5		TR8506|c0_g1_i2		TR12961|c4_g7_i17		TR25836|c0_g1_i9		TR40083|c3_g1_i6		TR11560|c1_g1_i8		TR38449|c0_g1_i1		TR11780|c0_g1_i1		TR26376|c4_g3_i13		TR13245|c1_g3_i15		TR24798|c0_g2_i3		TR40141|c3_g3_i3		TR10990|c1_g1_i12		TR13564|c2_g1_i5		TR13286|c1_g1_i12		TR12516|c1_g4_i2		TR26928|c3_g2_i5
GO:0006793	P	phosphorus metabolic process	37	690	2830	33846	1	1	0.641318	TR13530|c0_g1_i3		TR10187|c0_g2_i1		TR26371|c0_g1_i13		TR8506|c0_g1_i2		TR25836|c0_g1_i9		TR40083|c3_g1_i6		TR40121|c4_g1_i2		TR26376|c4_g3_i13		TR26371|c0_g1_i5		TR13245|c1_g3_i15		TR26462|c1_g3_i3		TR12566|c1_g1_i1		TR9944|c0_g1_i4		TR11533|c0_g1_i18		TR12976|c2_g2_i5		TR40520|c1_g1_i1		TR26943|c3_g1_i13		TR40538|c6_g2_i3		TR38514|c3_g5_i2		TR19710|c0_g1_i1
GO:0006796	P	phosphate metabolic process	37	690	2830	33846	1	1	0.641318	TR13530|c0_g1_i3		TR10187|c0_g2_i1		TR26371|c0_g1_i13		TR8506|c0_g1_i2		TR25836|c0_g1_i9		TR40083|c3_g1_i6		TR40121|c4_g1_i2		TR26376|c4_g3_i13		TR26371|c0_g1_i5		TR13245|c1_g3_i15		TR26462|c1_g3_i3		TR12566|c1_g1_i1		TR9944|c0_g1_i4		TR11533|c0_g1_i18		TR12976|c2_g2_i5		TR40520|c1_g1_i1		TR26943|c3_g1_i13		TR40538|c6_g2_i3		TR38514|c3_g5_i2		TR19710|c0_g1_i1
GO:0001882	F	nucleoside binding	61	690	4675	33846	1	1	0.640039	TR13530|c0_g1_i3		TR26904|c4_g1_i2		TR10187|c0_g2_i1		TR26904|c4_g1_i5		TR8506|c0_g1_i2		TR12961|c4_g7_i17		TR25836|c0_g1_i9		TR40083|c3_g1_i6		TR37886|c4_g3_i20		TR11560|c1_g1_i8		TR38449|c0_g1_i1		TR11780|c0_g1_i1		TR26376|c4_g3_i13		TR13245|c1_g3_i15		TR24798|c0_g2_i3		TR40141|c3_g3_i3		TR10990|c1_g1_i12		TR13564|c2_g1_i5		TR13286|c1_g1_i12		TR12516|c1_g4_i2
GO:0008610	P	lipid biosynthetic process	5	690	391	33846	0.9	1	0.627266	TR38015|c5_g1_i4		TR11748|c0_g2_i12		TR13683|c2_g2_i5		TR26201|c0_g1_i7		TR37808|c0_g1_i2
GO:0043412	P	macromolecule modification	44	690	3446	33846	1	1	0.626319	TR13530|c0_g1_i3		TR10187|c0_g2_i1		TR26371|c0_g1_i13		TR8506|c0_g1_i2		TR13683|c2_g2_i5		TR25836|c0_g1_i9		TR40083|c3_g1_i6		TR40121|c4_g1_i2		TR26965|c5_g1_i21		TR12753|c4_g1_i14		TR26376|c4_g3_i13		TR26371|c0_g1_i5		TR13245|c1_g3_i15		TR12586|c0_g2_i2		TR12153|c1_g1_i4		TR31286|c0_g3_i1		TR26462|c1_g3_i3		TR12566|c1_g1_i1		TR9944|c0_g1_i4		TR11533|c0_g1_i18
GO:0006464	P	protein modification process	42	690	3292	33846	1	1	0.625818	TR13530|c0_g1_i3		TR10187|c0_g2_i1		TR26371|c0_g1_i13		TR8506|c0_g1_i2		TR13683|c2_g2_i5		TR25836|c0_g1_i9		TR40083|c3_g1_i6		TR40121|c4_g1_i2		TR26965|c5_g1_i21		TR12753|c4_g1_i14		TR26376|c4_g3_i13		TR26371|c0_g1_i5		TR13245|c1_g3_i15		TR12586|c0_g2_i2		TR31286|c0_g3_i1		TR26462|c1_g3_i3		TR12566|c1_g1_i1		TR9944|c0_g1_i4		TR11533|c0_g1_i18		TR24778|c0_g1_i4
GO:0003676	F	nucleic acid binding	58	690	4562	33846	1	1	0.623636	TR14698|c0_g1_i1		TR21902|c0_g2_i1		TR13000|c0_g1_i5		TR34301|c1_g1_i3		TR31723|c0_g2_i1		TR8931|c0_g1_i1		TR13024|c1_g2_i1		TR26697|c0_g1_i3		TR40165|c2_g3_i9		TR26697|c0_g1_i8		TR12091|c3_g2_i1		TR9281|c0_g1_i2		TR11505|c0_g1_i5		TR40519|c8_g1_i1		TR11915|c0_g1_i2		TR9281|c0_g1_i3		TR32288|c7_g3_i3		TR13703|c1_g3_i11		TR26315|c0_g2_i5		TR9898|c0_g1_i2
GO:0043170	P	macromolecule metabolic process	124	690	9755	33846	1	1	0.623523	TR10187|c0_g2_i1		TR25836|c0_g1_i9		TR12753|c4_g1_i14		TR26371|c0_g1_i5		TR34703|c0_g2_i1		TR31286|c0_g3_i1		TR41422|c0_g2_i1		TR12976|c2_g2_i5		TR37818|c4_g1_i4		TR38578|c2_g1_i3		TR12302|c0_g1_i4		TR11251|c1_g1_i1		TR26859|c3_g4_i3		TR24327|c1_g1_i1		TR40165|c2_g3_i9		TR25337|c1_g2_i1		TR31814|c0_g1_i1		TR21133|c0_g1_i1		TR26766|c0_g1_i1		TR32288|c7_g3_i3
GO:0030163	P	protein catabolic process	4	690	316	33846	0.89	1	0.620914	TR26859|c3_g4_i3		TR10571|c0_g1_i13		TR24807|c0_g1_i4		TR31814|c0_g1_i1
GO:0016070	P	RNA metabolic process	39	690	3088	33846	1	1	0.619506	TR8821|c0_g2_i4		TR14698|c0_g1_i1		TR8821|c0_g2_i3		TR34301|c1_g1_i3		TR8931|c0_g1_i1		TR13024|c1_g2_i1		TR26384|c0_g4_i8		TR9281|c0_g1_i3		TR9281|c0_g1_i2		TR11505|c0_g1_i5		TR12153|c1_g1_i4		TR40519|c8_g1_i1		TR13703|c1_g3_i11		TR9898|c0_g1_i2		TR127|c0_g1_i1		TR41422|c0_g2_i1		TR11339|c0_g1_i3		TR4571|c0_g1_i1		TR39709|c0_g1_i16		TR37818|c4_g1_i4
GO:0032553	F	ribonucleotide binding	62	690	4917	33846	1	1	0.618514	TR13530|c0_g1_i3		TR26904|c4_g1_i2		TR13054|c0_g1_i7		TR13568|c2_g4_i5		TR10187|c0_g2_i1		TR26904|c4_g1_i5		TR8506|c0_g1_i2		TR12961|c4_g7_i17		TR25836|c0_g1_i9		TR40083|c3_g1_i6		TR11560|c1_g1_i8		TR38449|c0_g1_i1		TR11780|c0_g1_i1		TR26376|c4_g3_i13		TR13245|c1_g3_i15		TR37857|c0_g4_i7		TR24798|c0_g2_i3		TR40141|c3_g3_i3		TR10990|c1_g1_i12		TR13564|c2_g1_i5
GO:0032555	F	purine ribonucleotide binding	62	690	4917	33846	1	1	0.618514	TR13530|c0_g1_i3		TR26904|c4_g1_i2		TR13054|c0_g1_i7		TR13568|c2_g4_i5		TR10187|c0_g2_i1		TR26904|c4_g1_i5		TR8506|c0_g1_i2		TR12961|c4_g7_i17		TR25836|c0_g1_i9		TR40083|c3_g1_i6		TR11560|c1_g1_i8		TR38449|c0_g1_i1		TR11780|c0_g1_i1		TR26376|c4_g3_i13		TR13245|c1_g3_i15		TR37857|c0_g4_i7		TR24798|c0_g2_i3		TR40141|c3_g3_i3		TR10990|c1_g1_i12		TR13564|c2_g1_i5
GO:0017076	F	purine nucleotide binding	65	690	5174	33846	1	1	0.616233	TR13530|c0_g1_i3		TR26904|c4_g1_i2		TR13054|c0_g1_i7		TR13568|c2_g4_i5		TR10187|c0_g2_i1		TR26904|c4_g1_i5		TR8506|c0_g1_i2		TR12961|c4_g7_i17		TR25836|c0_g1_i9		TR40083|c3_g1_i6		TR37886|c4_g3_i20		TR11560|c1_g1_i8		TR38449|c0_g1_i1		TR11780|c0_g1_i1		TR26376|c4_g3_i13		TR13245|c1_g3_i15		TR37857|c0_g4_i7		TR24798|c0_g2_i3		TR40141|c3_g3_i3		TR10990|c1_g1_i12
GO:0006396	P	RNA processing	8	690	643	33846	0.95	1	0.610291	TR25807|c0_g1_i13		TR4571|c0_g1_i1		TR37818|c4_g1_i4		TR12153|c1_g1_i4		TR13703|c1_g3_i11		TR12302|c0_g1_i4		TR26384|c0_g4_i8		TR11505|c0_g1_i5
GO:0044260	P	cellular macromolecule metabolic process	109	690	8795	33846	1	1	0.607923	TR10187|c0_g2_i1		TR25836|c0_g1_i9		TR12753|c4_g1_i14		TR26371|c0_g1_i5		TR31286|c0_g3_i1		TR8931|c0_g1_i1		TR12976|c2_g2_i5		TR37818|c4_g1_i4		TR38578|c2_g1_i3		TR12302|c0_g1_i4		TR20623|c0_g1_i1		TR26859|c3_g4_i3		TR24327|c1_g1_i1		TR40165|c2_g3_i9		TR25337|c1_g2_i1		TR21133|c0_g1_i1		TR13543|c1_g3_i5		TR32288|c7_g3_i3		TR16490|c0_g1_i1		TR33680|c0_g4_i8
GO:0006886	P	intracellular protein transport	5	690	404	33846	0.91	1	0.607081	TR7972|c1_g1_i1		TR26955|c1_g3_i1		TR26029|c6_g4_i4		TR10484|c0_g2_i1		TR38006|c0_g1_i3
GO:0008104	P	protein localization	7	690	566	33846	0.94	1	0.606652	TR23524|c0_g1_i1		TR38006|c0_g1_i3		TR7972|c1_g1_i1		TR26955|c1_g3_i1		TR11161|c0_g1_i1		TR10484|c0_g2_i1		TR26029|c6_g4_i4
GO:0003723	F	RNA binding	9	690	733	33846	0.96	1	0.602278	TR25807|c0_g1_i13		TR37818|c4_g1_i4		TR13703|c1_g3_i11		TR26315|c0_g2_i5		TR12302|c0_g1_i4		TR32288|c7_g3_i3		TR34940|c1_g1_i3		TR12718|c0_g3_i1		TR11505|c0_g1_i5
GO:0006811	P	ion transport	9	690	744	33846	0.97	1	0.593373	TR12454|c1_g1_i7		TR33141|c4_g1_i15		TR9881|c0_g4_i4		TR11597|c0_g1_i1		TR33141|c4_g1_i1		TR19328|c0_g1_i1		TR26965|c2_g1_i1		TR10065|c0_g1_i1		TR2147|c0_g2_i1
GO:0034613	P	cellular protein localization	5	690	415	33846	0.93	1	0.59099	TR7972|c1_g1_i1		TR26955|c1_g3_i1		TR26029|c6_g4_i4		TR10484|c0_g2_i1		TR38006|c0_g1_i3
GO:0070727	P	cellular macromolecule localization	5	690	415	33846	0.93	1	0.59099	TR7972|c1_g1_i1		TR26955|c1_g3_i1		TR26029|c6_g4_i4		TR10484|c0_g2_i1		TR38006|c0_g1_i3
GO:0004175	F	endopeptidase activity	6	690	501	33846	0.94	1	0.587451	TR11251|c1_g1_i1		TR13288|c3_g1_i2		TR12252|c2_g1_i4		TR26044|c0_g1_i11		TR34703|c0_g2_i1		TR13514|c4_g2_i11
GO:0009057	P	macromolecule catabolic process	8	690	672	33846	0.96	1	0.583954	TR31814|c0_g1_i1		TR26766|c0_g1_i1		TR24912|c1_g2_i4		TR26859|c3_g4_i3		TR4778|c0_g1_i3		TR24807|c0_g1_i4		TR24912|c1_g2_i2		TR10571|c0_g1_i13
GO:0005634	C	nucleus	21	690	1780	33846	1	1	0.578705	TR24749|c0_g1_i3		TR13274|c1_g1_i5		TR21902|c0_g2_i1		TR8821|c0_g2_i3		TR8821|c0_g2_i4		TR39687|c2_g1_i3		TR35419|c0_g1_i9		TR24778|c0_g1_i4		TR12302|c0_g1_i4		TR39050|c0_g1_i2		TR24961|c0_g1_i3		TR35406|c0_g1_i2		TR40516|c1_g2_i1		TR11339|c0_g1_i3		TR10520|c1_g1_i10		TR25250|c1_g1_i1		TR10525|c0_g1_i10		TR10901|c1_g1_i4		TR11505|c0_g1_i5		TR39423|c0_g1_i2
GO:0070011	F	peptidase activity, acting on L-amino acid peptides	11	690	938	33846	0.98	1	0.575239	TR12345|c4_g1_i5		TR24474|c0_g1_i1		TR13288|c3_g1_i2		TR11251|c1_g1_i1		TR13514|c4_g2_i11		TR13486|c1_g1_i41		TR12252|c2_g1_i4		TR26044|c0_g1_i11		TR12753|c4_g1_i14		TR34703|c0_g2_i1		TR12203|c1_g1_i5
GO:0006508	P	proteolysis	13	690	1126	33846	0.99	1	0.566322	TR12345|c4_g1_i5		TR24474|c0_g1_i1		TR34703|c0_g2_i1		TR13288|c3_g1_i2		TR11251|c1_g1_i1		TR13514|c4_g2_i11		TR13486|c1_g1_i41		TR12252|c2_g1_i4		TR26859|c3_g4_i3		TR26044|c0_g1_i11		TR10571|c0_g1_i13		TR12203|c1_g1_i5		TR24807|c0_g1_i4
GO:0009056	P	catabolic process	9	690	792	33846	0.98	1	0.557411	TR22769|c0_g2_i1		TR31814|c0_g1_i1		TR26766|c0_g1_i1		TR24912|c1_g2_i4		TR26859|c3_g4_i3		TR4778|c0_g1_i3		TR24807|c0_g1_i4		TR24912|c1_g2_i2		TR10571|c0_g1_i13
GO:0051641	P	cellular localization	8	690	706	33846	0.97	1	0.555832	TR23524|c0_g1_i1		TR35404|c0_g1_i2		TR38006|c0_g1_i3		TR7972|c1_g1_i1		TR26955|c1_g3_i1		TR10484|c0_g2_i1		TR26029|c6_g4_i4		TR25937|c0_g1_i1
GO:0019538	P	protein metabolic process	64	690	5679	33846	1	1	0.552798	TR13530|c0_g1_i3		TR10187|c0_g2_i1		TR26371|c0_g1_i13		TR8506|c0_g1_i2		TR13486|c1_g1_i41		TR25836|c0_g1_i9		TR40083|c3_g1_i6		TR12252|c2_g1_i4		TR40121|c4_g1_i2		TR40520|c1_g1_i1		TR26965|c5_g1_i21		TR12753|c4_g1_i14		TR26376|c4_g3_i13		TR26371|c0_g1_i5		TR34703|c0_g2_i1		TR13514|c4_g2_i11		TR12586|c0_g2_i2		TR13288|c3_g1_i2		TR25719|c0_g2_i11		TR13245|c1_g3_i15
GO:0008233	F	peptidase activity	11	690	978	33846	0.99	1	0.551712	TR12345|c4_g1_i5		TR24474|c0_g1_i1		TR13288|c3_g1_i2		TR11251|c1_g1_i1		TR13514|c4_g2_i11		TR13486|c1_g1_i41		TR12252|c2_g1_i4		TR26044|c0_g1_i11		TR12753|c4_g1_i14		TR34703|c0_g2_i1		TR12203|c1_g1_i5
GO:0010467	P	gene expression	43	690	3846	33846	1	1	0.548425	TR8821|c0_g2_i4		TR14698|c0_g1_i1		TR8821|c0_g2_i3		TR34301|c1_g1_i3		TR10657|c0_g2_i2		TR8931|c0_g1_i1		TR13024|c1_g2_i1		TR26384|c0_g4_i8		TR9281|c0_g1_i3		TR9281|c0_g1_i2		TR11505|c0_g1_i5		TR12153|c1_g1_i4		TR40519|c8_g1_i1		TR37098|c0_g1_i4		TR13703|c1_g3_i11		TR9898|c0_g1_i2		TR26170|c0_g1_i2		TR127|c0_g1_i1		TR41422|c0_g2_i1		TR11339|c0_g1_i3
GO:0016192	P	vesicle-mediated transport	4	690	358	33846	0.93	1	0.548069	TR7972|c1_g1_i1		TR26029|c6_g4_i4		TR35404|c0_g1_i2		TR25937|c0_g1_i1
GO:0015031	P	protein transport	6	690	542	33846	0.96	1	0.543013	TR38006|c0_g1_i3		TR7972|c1_g1_i1		TR26955|c1_g3_i1		TR11161|c0_g1_i1		TR10484|c0_g2_i1		TR26029|c6_g4_i4
GO:0045184	P	establishment of protein localization	6	690	542	33846	0.96	1	0.543013	TR38006|c0_g1_i3		TR7972|c1_g1_i1		TR26955|c1_g3_i1		TR11161|c0_g1_i1		TR10484|c0_g2_i1		TR26029|c6_g4_i4
GO:0044267	P	cellular protein metabolic process	53	690	4813	33846	1	1	0.540155	TR13530|c0_g1_i3		TR10187|c0_g2_i1		TR26371|c0_g1_i13		TR8506|c0_g1_i2		TR13683|c2_g2_i5		TR25836|c0_g1_i9		TR40083|c3_g1_i6		TR40121|c4_g1_i2		TR26965|c5_g1_i21		TR12753|c4_g1_i14		TR26376|c4_g3_i13		TR26371|c0_g1_i5		TR13245|c1_g3_i15		TR12586|c0_g2_i2		TR25719|c0_g2_i11		TR31286|c0_g3_i1		TR35422|c1_g1_i11		TR39709|c0_g1_i16		TR26462|c1_g3_i3		TR10657|c0_g2_i2
GO:0044255	P	cellular lipid metabolic process	6	690	546	33846	0.97	1	0.539035	TR39828|c0_g1_i1		TR13683|c2_g2_i5		TR26201|c0_g1_i7		TR37808|c0_g1_i2		TR38449|c0_g1_i1		TR11748|c0_g2_i12
GO:0043231	C	intracellular membrane-bounded organelle	28	690	2558	33846	1	1	0.536928	TR8821|c0_g2_i4		TR13274|c1_g1_i5		TR21902|c0_g2_i1		TR8821|c0_g2_i3		TR39687|c2_g1_i3		TR10732|c0_g1_i4		TR10732|c0_g1_i1		TR11505|c0_g1_i5		TR10732|c0_g1_i3		TR10732|c0_g1_i2		TR24749|c0_g1_i3		TR38006|c0_g1_i3		TR40516|c1_g2_i1		TR11339|c0_g1_i3		TR24778|c0_g1_i4		TR35419|c0_g1_i9		TR12302|c0_g1_i4		TR39050|c0_g1_i2		TR39423|c0_g1_i2		TR35406|c0_g1_i2
GO:0043227	C	membrane-bounded organelle	28	690	2563	33846	1	1	0.53588	TR8821|c0_g2_i4		TR13274|c1_g1_i5		TR21902|c0_g2_i1		TR8821|c0_g2_i3		TR39687|c2_g1_i3		TR10732|c0_g1_i4		TR10732|c0_g1_i1		TR11505|c0_g1_i5		TR10732|c0_g1_i3		TR10732|c0_g1_i2		TR24749|c0_g1_i3		TR38006|c0_g1_i3		TR40516|c1_g2_i1		TR11339|c0_g1_i3		TR24778|c0_g1_i4		TR35419|c0_g1_i9		TR12302|c0_g1_i4		TR39050|c0_g1_i2		TR39423|c0_g1_i2		TR35406|c0_g1_i2
GO:0051186	P	cofactor metabolic process	4	690	367	33846	0.94	1	0.534629	TR26891|c1_g2_i8		TR12496|c0_g1_i4		TR22769|c0_g2_i1		TR25181|c0_g1_i6
GO:0033036	P	macromolecule localization	7	690	645	33846	0.98	1	0.532349	TR23524|c0_g1_i1		TR38006|c0_g1_i3		TR7972|c1_g1_i1		TR26955|c1_g3_i1		TR11161|c0_g1_i1		TR10484|c0_g2_i1		TR26029|c6_g4_i4
GO:0006812	P	cation transport	6	690	556	33846	0.97	1	0.52934	TR12454|c1_g1_i7		TR9881|c0_g4_i4		TR11597|c0_g1_i1		TR19328|c0_g1_i1		TR26965|c2_g1_i1		TR10065|c0_g1_i1
GO:0006139	P	nucleobase, nucleoside, nucleotide and nucleic acid metabolic process	45	690	4338	33846	1	1	0.50884	TR8821|c0_g2_i4		TR12849|c0_g1_i6		TR14698|c0_g1_i1		TR13054|c0_g1_i7		TR8821|c0_g2_i3		TR34301|c1_g1_i3		TR8931|c0_g1_i1		TR13024|c1_g2_i1		TR26384|c0_g4_i8		TR9281|c0_g1_i3		TR9281|c0_g1_i2		TR11505|c0_g1_i5		TR12153|c1_g1_i4		TR40519|c8_g1_i1		TR37098|c0_g1_i4		TR13112|c1_g2_i2		TR12516|c1_g4_i2		TR127|c0_g1_i1		TR13564|c2_g1_i5		TR11339|c0_g1_i3
GO:0051649	P	establishment of localization in cell	7	690	680	33846	0.98	1	0.504949	TR35404|c0_g1_i2		TR38006|c0_g1_i3		TR7972|c1_g1_i1		TR26955|c1_g3_i1		TR10484|c0_g2_i1		TR26029|c6_g4_i4		TR25937|c0_g1_i1
GO:0023052	P	signaling	9	690	889	33846	0.99	1	0.496591	TR24568|c0_g2_i2		TR13697|c2_g3_i1		TR26928|c3_g2_i5		TR3903|c0_g1_i1		TR8083|c0_g3_i1		TR4698|c0_g1_i1		TR24806|c0_g1_i2		TR24488|c0_g2_i2		TR8083|c0_g1_i2
GO:0034660	P	ncRNA metabolic process	5	690	514	33846	0.98	1	0.477161	TR26384|c0_g4_i8		TR12153|c1_g1_i4		TR4571|c0_g1_i1		TR39709|c0_g1_i16		TR38578|c2_g1_i3
GO:0016788	F	hydrolase activity, acting on ester bonds	11	690	1136	33846	1	1	0.474977	TR25565|c2_g1_i1		TR39385|c0_g1_i4		TR40538|c6_g2_i3		TR26315|c0_g2_i5		TR26916|c0_g1_i2		TR40476|c6_g3_i1		TR26916|c0_g1_i1		TR24488|c0_g2_i2		TR26830|c1_g2_i1		TR10137|c0_g1_i1		TR35406|c0_g1_i2
GO:0022892	F	substrate-specific transporter activity	9	690	933	33846	1	1	0.473172	TR33141|c4_g1_i15		TR9881|c0_g4_i4		TR11597|c0_g1_i1		TR33141|c4_g1_i1		TR19328|c0_g1_i1		TR11161|c0_g1_i1		TR2147|c0_g2_i1		TR10065|c0_g1_i1		TR31|c0_g1_i1
GO:0016853	F	isomerase activity	4	690	415	33846	0.97	1	0.472792	TR13112|c1_g2_i2		TR39092|c0_g1_i13		TR12718|c0_g3_i1		TR25288|c0_g1_i9
GO:0022891	F	substrate-specific transmembrane transporter activity	8	690	831	33846	0.99	1	0.472223	TR33141|c4_g1_i15		TR9881|c0_g4_i4		TR11597|c0_g1_i1		TR33141|c4_g1_i1		TR19328|c0_g1_i1		TR2147|c0_g2_i1		TR10065|c0_g1_i1		TR31|c0_g1_i1
GO:0044424	C	intracellular part	44	690	4590	33846	1	1	0.470217	TR8821|c0_g2_i4		TR13274|c1_g1_i5		TR21902|c0_g2_i1		TR8821|c0_g2_i3		TR8310|c0_g1_i1		TR39687|c2_g1_i3		TR10732|c0_g1_i4		TR26029|c6_g4_i4		TR10732|c0_g1_i1		TR11505|c0_g1_i5		TR10732|c0_g1_i3		TR10732|c0_g1_i2		TR24749|c0_g1_i3		TR38006|c0_g1_i3		TR32288|c7_g3_i3		TR13564|c2_g1_i5		TR35419|c0_g1_i9		TR26804|c0_g1_i7		TR10657|c0_g2_i2		TR40516|c1_g2_i1
GO:0016879	F	ligase activity, forming carbon-nitrogen bonds	4	690	425	33846	0.97	1	0.461668	TR12607|c14_g1_i5		TR13054|c0_g1_i7		TR12586|c0_g2_i2		TR31286|c0_g3_i1
GO:0005737	C	cytoplasm	20	690	2156	33846	1	1	0.455029	TR12153|c1_g1_i4		TR39709|c0_g1_i16		TR10132|c0_g1_i1		TR38006|c0_g1_i3		TR32288|c7_g3_i3		TR8310|c0_g1_i1		TR25321|c1_g2_i1		TR10657|c0_g2_i2		TR26955|c1_g3_i1		TR12607|c14_g1_i5		TR7972|c1_g1_i1		TR13361|c0_g1_i5		TR25937|c0_g1_i1		TR23186|c0_g1_i4		TR10732|c0_g1_i4		TR26029|c6_g4_i4		TR10732|c0_g1_i1		TR26804|c0_g1_i7		TR10732|c0_g1_i3		TR10732|c0_g1_i2
GO:0005622	C	intracellular	44	690	4757	33846	1	1	0.453709	TR8821|c0_g2_i4		TR13274|c1_g1_i5		TR21902|c0_g2_i1		TR8821|c0_g2_i3		TR8310|c0_g1_i1		TR39687|c2_g1_i3		TR10732|c0_g1_i4		TR26029|c6_g4_i4		TR10732|c0_g1_i1		TR11505|c0_g1_i5		TR10732|c0_g1_i3		TR10732|c0_g1_i2		TR24749|c0_g1_i3		TR38006|c0_g1_i3		TR32288|c7_g3_i3		TR13564|c2_g1_i5		TR35419|c0_g1_i9		TR26804|c0_g1_i7		TR10657|c0_g2_i2		TR40516|c1_g2_i1
GO:0015075	F	ion transmembrane transporter activity	7	690	757	33846	0.99	1	0.453587	TR33141|c4_g1_i15		TR9881|c0_g4_i4		TR11597|c0_g1_i1		TR33141|c4_g1_i1		TR19328|c0_g1_i1		TR10065|c0_g1_i1		TR2147|c0_g2_i1
GO:0006399	P	tRNA metabolic process	4	690	433	33846	0.98	1	0.453138	TR12153|c1_g1_i4		TR4571|c0_g1_i1		TR39709|c0_g1_i16		TR38578|c2_g1_i3
GO:0043226	C	organelle	33	690	3705	33846	1	1	0.436902	TR8821|c0_g2_i4		TR13274|c1_g1_i5		TR21902|c0_g2_i1		TR8821|c0_g2_i3		TR10657|c0_g2_i2		TR39687|c2_g1_i3		TR10732|c0_g1_i4		TR10732|c0_g1_i1		TR11505|c0_g1_i5		TR10732|c0_g1_i3		TR10732|c0_g1_i2		TR24749|c0_g1_i3		TR38006|c0_g1_i3		TR26955|c1_g3_i1		TR13564|c2_g1_i5		TR26804|c0_g1_i7		TR40516|c1_g2_i1		TR11339|c0_g1_i3		TR24778|c0_g1_i4		TR23186|c0_g1_i4
GO:0043229	C	intracellular organelle	33	690	3705	33846	1	1	0.436902	TR8821|c0_g2_i4		TR13274|c1_g1_i5		TR21902|c0_g2_i1		TR8821|c0_g2_i3		TR10657|c0_g2_i2		TR39687|c2_g1_i3		TR10732|c0_g1_i4		TR10732|c0_g1_i1		TR11505|c0_g1_i5		TR10732|c0_g1_i3		TR10732|c0_g1_i2		TR24749|c0_g1_i3		TR38006|c0_g1_i3		TR26955|c1_g3_i1		TR13564|c2_g1_i5		TR26804|c0_g1_i7		TR40516|c1_g2_i1		TR11339|c0_g1_i3		TR24778|c0_g1_i4		TR23186|c0_g1_i4
GO:0042578	F	phosphoric ester hydrolase activity	4	690	451	33846	0.98	1	0.435053	TR26830|c1_g2_i1		TR40476|c6_g3_i1		TR40538|c6_g2_i3		TR24488|c0_g2_i2
GO:0005198	F	structural molecule activity	6	690	678	33846	0.99	1	0.43409	TR7972|c1_g1_i1		TR10657|c0_g2_i2		TR32288|c7_g3_i3		TR23186|c0_g1_i4		TR26029|c6_g4_i4		TR26804|c0_g1_i7
GO:0046483	P	heterocycle metabolic process	4	690	454	33846	0.98	1	0.432178	TR12496|c0_g1_i4		TR13054|c0_g1_i7		TR25181|c0_g1_i6		TR42766|c0_g1_i1
GO:0046907	P	intracellular transport	5	690	572	33846	0.99	1	0.428778	TR7972|c1_g1_i1		TR26955|c1_g3_i1		TR26029|c6_g4_i4		TR10484|c0_g2_i1		TR38006|c0_g1_i3
GO:0044444	C	cytoplasmic part	15	690	1746	33846	1	1	0.42141	TR12153|c1_g1_i4		TR38006|c0_g1_i3		TR32288|c7_g3_i3		TR7972|c1_g1_i1		TR10657|c0_g2_i2		TR26955|c1_g3_i1		TR13361|c0_g1_i5		TR25937|c0_g1_i1		TR23186|c0_g1_i4		TR10732|c0_g1_i4		TR26029|c6_g4_i4		TR10732|c0_g1_i1		TR26804|c0_g1_i7		TR10732|c0_g1_i3		TR10732|c0_g1_i2
GO:0005525	F	GTP binding	4	690	497	33846	0.99	1	0.394786	TR13054|c0_g1_i7		TR24806|c0_g1_i2		TR37857|c0_g4_i7		TR13568|c2_g4_i5
GO:0032561	F	guanyl ribonucleotide binding	4	690	497	33846	0.99	1	0.394786	TR13054|c0_g1_i7		TR24806|c0_g1_i2		TR37857|c0_g4_i7		TR13568|c2_g4_i5
GO:0044085	P	cellular component biogenesis	4	690	497	33846	0.99	1	0.394786	TR40470|c3_g1_i6		TR26384|c0_g4_i8		TR21902|c0_g2_i1		TR11505|c0_g1_i5
GO:0016874	F	ligase activity	6	690	754	33846	1	1	0.390336	TR39709|c0_g1_i16		TR31286|c0_g3_i1		TR38578|c2_g1_i3		TR12607|c14_g1_i5		TR13054|c0_g1_i7		TR12586|c0_g2_i2
GO:0006996	P	organelle organization	5	690	651	33846	1	1	0.376745	TR26955|c1_g3_i1		TR24778|c0_g1_i4		TR21902|c0_g2_i1		TR22736|c1_g1_i1		TR38006|c0_g1_i3
GO:0044248	P	cellular catabolic process	5	690	672	33846	1	1	0.364972	TR26859|c3_g4_i3		TR10571|c0_g1_i13		TR4778|c0_g1_i3		TR22769|c0_g2_i1		TR24807|c0_g1_i4
GO:0019001	F	guanyl nucleotide binding	4	690	540	33846	1	1	0.363349	TR13054|c0_g1_i7		TR24806|c0_g1_i2		TR37857|c0_g4_i7		TR13568|c2_g4_i5
GO:0016043	P	cellular component organization	7	690	959	33846	1	1	0.358045	TR40470|c3_g1_i6		TR21902|c0_g2_i1		TR38006|c0_g1_i3		TR22736|c1_g1_i1		TR26955|c1_g3_i1		TR24778|c0_g1_i4		TR11505|c0_g1_i5
GO:0032991	C	macromolecular complex	17	690	2467	33846	1	1	0.338017	TR12153|c1_g1_i4		TR21902|c0_g2_i1		TR37818|c4_g1_i4		TR32288|c7_g3_i3		TR7972|c1_g1_i1		TR10657|c0_g2_i2		TR15638|c0_g1_i1		TR11597|c0_g1_i1		TR13564|c2_g1_i5		TR26955|c1_g3_i1		TR26804|c0_g1_i7		TR13361|c0_g1_i5		TR25937|c0_g1_i1		TR23186|c0_g1_i4		TR26029|c6_g4_i4		TR10525|c0_g1_i10		TR11505|c0_g1_i5
GO:0043234	C	protein complex	11	690	1611	33846	1	1	0.334931	TR12153|c1_g1_i4		TR37818|c4_g1_i4		TR7972|c1_g1_i1		TR15638|c0_g1_i1		TR11597|c0_g1_i1		TR13564|c2_g1_i5		TR26955|c1_g3_i1		TR13361|c0_g1_i5		TR25937|c0_g1_i1		TR26029|c6_g4_i4		TR10525|c0_g1_i10
GO:0044265	P	cellular macromolecule catabolic process	4	690	587	33846	1	1	0.334257	TR26859|c3_g4_i3		TR10571|c0_g1_i13		TR4778|c0_g1_i3		TR24807|c0_g1_i4
GO:0008324	F	cation transmembrane transporter activity	4	690	591	33846	1	1	0.331994	TR10065|c0_g1_i1		TR19328|c0_g1_i1		TR9881|c0_g4_i4		TR11597|c0_g1_i1
GO:0030529	C	ribonucleoprotein complex	5	690	794	33846	1	1	0.308893	TR10657|c0_g2_i2		TR32288|c7_g3_i3		TR11505|c0_g1_i5		TR23186|c0_g1_i4		TR26804|c0_g1_i7
GO:0003735	F	structural constituent of ribosome	4	690	644	33846	1	1	0.304672	TR10657|c0_g2_i2		TR32288|c7_g3_i3		TR26804|c0_g1_i7		TR23186|c0_g1_i4
GO:0005840	C	ribosome	4	690	651	33846	1	1	0.301396	TR10657|c0_g2_i2		TR32288|c7_g3_i3		TR26804|c0_g1_i7		TR23186|c0_g1_i4
GO:0006412	P	translation	6	690	1052	33846	1	1	0.279765	TR39709|c0_g1_i16		TR38578|c2_g1_i3		TR10657|c0_g2_i2		TR32288|c7_g3_i3		TR23186|c0_g1_i4		TR26804|c0_g1_i7
GO:0043228	C	non-membrane-bounded organelle	6	690	1292	33846	1	1	0.227796	TR21902|c0_g2_i1		TR10657|c0_g2_i2		TR13564|c2_g1_i5		TR32288|c7_g3_i3		TR23186|c0_g1_i4		TR26804|c0_g1_i7
GO:0043232	C	intracellular non-membrane-bounded organelle	6	690	1292	33846	1	1	0.227796	TR21902|c0_g2_i1		TR10657|c0_g2_i2		TR13564|c2_g1_i5		TR32288|c7_g3_i3		TR23186|c0_g1_i4		TR26804|c0_g1_i7
GO:0044422	C	organelle part	7	690	1619	33846	1	1	0.212085	TR21902|c0_g2_i1		TR38006|c0_g1_i3		TR7972|c1_g1_i1		TR13564|c2_g1_i5		TR26955|c1_g3_i1		TR10525|c0_g1_i10		TR11505|c0_g1_i5
GO:0044446	C	intracellular organelle part	7	690	1619	33846	1	1	0.212085	TR21902|c0_g2_i1		TR38006|c0_g1_i3		TR7972|c1_g1_i1		TR13564|c2_g1_i5		TR26955|c1_g3_i1		TR10525|c0_g1_i10		TR11505|c0_g1_i5
[truncated: 102 more columns]

## Sheet: GO_Cluster2
GO_acc	term_type	Term	queryitem	querytotal	refitem	reftotal	pvalue	FDR	Enrichment Score	entries
GO:0048046	C	apoplast	6	216	44	33846	4.2e-07	1.1e-05	21.3674	// TR7924|c0_g1_i3 // TR7924|c0_g1_i1 // TR7924|c0_g1_i6 // TR7924|c0_g1_i5 // TR26717|c0_g2_i3 // TR26717|c0_g2_i1
GO:0016762	F	xyloglucan:xyloglucosyl transferase activity	6	216	44	33846	4.2e-07	2.8e-05	21.3674	// TR7924|c0_g1_i3 // TR7924|c0_g1_i1 // TR7924|c0_g1_i6 // TR7924|c0_g1_i5 // TR26717|c0_g2_i3 // TR26717|c0_g2_i1
GO:0005576	C	extracellular region	6	216	65	33846	4.4e-06	5.9e-05	14.4641	// TR7924|c0_g1_i3 // TR7924|c0_g1_i1 // TR7924|c0_g1_i6 // TR7924|c0_g1_i5 // TR26717|c0_g2_i3 // TR26717|c0_g2_i1
GO:0005618	C	cell wall	6	216	108	33846	8e-05	0.00054	8.70525	// TR7924|c0_g1_i3 // TR7924|c0_g1_i1 // TR7924|c0_g1_i6 // TR7924|c0_g1_i5 // TR26717|c0_g2_i3 // TR26717|c0_g2_i1
GO:0030312	C	external encapsulating structure	6	216	108	33846	8e-05	0.00054	8.70525	// TR7924|c0_g1_i3 // TR7924|c0_g1_i1 // TR7924|c0_g1_i6 // TR7924|c0_g1_i5 // TR26717|c0_g2_i3 // TR26717|c0_g2_i1
GO:0030170	F	pyridoxal phosphate binding	6	216	180	33846	0.0012	0.01	5.22315	// TR11317|c1_g1_i5 // TR11830|c1_g1_i3 // TR11830|c1_g1_i7 // TR11830|c1_g1_i5 // TR12621|c0_g1_i5 // TR20901|c0_g1_i1
GO:0070279	F	vitamin B6 binding	6	216	180	33846	0.0012	0.01	5.22315	// TR11317|c1_g1_i5 // TR11830|c1_g1_i3 // TR11830|c1_g1_i7 // TR11830|c1_g1_i5 // TR12621|c0_g1_i5 // TR20901|c0_g1_i1
GO:0006073	P	cellular glucan metabolic process	7	216	212	33846	0.00052	0.013	5.17387	// TR7924|c0_g1_i6 // TR7924|c0_g1_i3 // TR7924|c0_g1_i1 // TR26516|c0_g2_i2 // TR7924|c0_g1_i5 // TR26717|c0_g2_i3 // TR26717|c0_g2_i1
GO:0044042	P	glucan metabolic process	7	216	212	33846	0.00052	0.013	5.17387	// TR7924|c0_g1_i6 // TR7924|c0_g1_i3 // TR7924|c0_g1_i1 // TR26516|c0_g2_i2 // TR7924|c0_g1_i5 // TR26717|c0_g2_i3 // TR26717|c0_g2_i1
GO:0044264	P	cellular polysaccharide metabolic process	7	216	238	33846	0.001	0.019	4.60866	// TR7924|c0_g1_i6 // TR7924|c0_g1_i3 // TR7924|c0_g1_i1 // TR26516|c0_g2_i2 // TR7924|c0_g1_i5 // TR26717|c0_g2_i3 // TR26717|c0_g2_i1
GO:0019842	F	vitamin binding	6	216	226	33846	0.0038	0.023	4.16003	// TR11317|c1_g1_i5 // TR11830|c1_g1_i3 // TR11830|c1_g1_i7 // TR11830|c1_g1_i5 // TR12621|c0_g1_i5 // TR20901|c0_g1_i1
GO:0016835	F	carbon-oxygen lyase activity	5	216	194	33846	0.0089	0.04	4.03852	// TR10753|c0_g1_i1 // TR35427|c1_g1_i21 // TR11706|c0_g2_i13 // TR12702|c1_g1_i8 // TR21412|c0_g1_i1
GO:0016706	F	oxidoreductase activity, acting on paired donors, with incorporation or reduction of molecular oxygen, 2-oxoglutarate as one donor, and incorporation of one atom each of oxygen into both donors	5	216	201	33846	0.01	0.041	3.89787	// TR9083|c0_g2_i1 // TR34027|c0_g1_i3 // TR8011|c0_g1_i3 // TR26780|c1_g1_i3 // TR5728|c0_g1_i4
GO:0020037	F	heme binding	9	216	485	33846	0.005	0.024	2.90773	// TR22511|c0_g1_i1 // TR13666|c5_g1_i14 // TR8522|c0_g1_i1 // TR38584|c1_g1_i2 // TR26598|c3_g3_i1 // TR10483|c0_g1_i1 // TR26598|c3_g1_i4 // TR4408|c1_g1_i1 // TR25207|c0_g1_i1
GO:0046906	F	tetrapyrrole binding	9	216	485	33846	0.005	0.024	2.90773	// TR22511|c0_g1_i1 // TR13666|c5_g1_i14 // TR8522|c0_g1_i1 // TR38584|c1_g1_i2 // TR26598|c3_g3_i1 // TR10483|c0_g1_i1 // TR26598|c3_g1_i4 // TR4408|c1_g1_i1 // TR25207|c0_g1_i1
GO:0004553	F	hydrolase activity, hydrolyzing O-glycosyl compounds	15	216	878	33846	0.00086	0.01	2.67701	// TR12183|c2_g1_i7 // TR11897|c1_g1_i1 // TR13012|c3_g1_i8 // TR7924|c0_g1_i3 // TR11897|c1_g1_i9 // TR7924|c0_g1_i1 // TR26717|c0_g2_i2 // TR7924|c0_g1_i6 // TR7924|c0_g1_i5 // TR26717|c0_g2_i1 // TR27038|c0_g1_i4 // TR25870|c2_g1_i6 // TR8767|c0_g1_i2 // TR13012|c3_g1_i25 // TR13012|c3_g1_i9
GO:0016705	F	oxidoreductase activity, acting on paired donors, with incorporation or reduction of molecular oxygen	11	216	665	33846	0.0048	0.024	2.59194	// TR22511|c0_g1_i1 // TR38584|c1_g1_i2 // TR8011|c0_g1_i3 // TR13666|c5_g1_i14 // TR8522|c0_g1_i1 // TR9083|c0_g2_i1 // TR34027|c0_g1_i3 // TR26598|c3_g3_i1 // TR26780|c1_g1_i3 // TR5728|c0_g1_i4 // TR26598|c3_g1_i4
GO:0055114	P	oxidation reduction	39	216	2386	33846	8e-07	6.1e-05	2.56123	// TR12799|c0_g1_i1 // TR12799|c0_g1_i2 // TR13666|c5_g1_i14 // TR8522|c0_g1_i1 // TR11901|c1_g1_i11 // TR10654|c1_g1_i5 // TR26938|c3_g6_i1 // TR12158|c2_g6_i7 // TR35427|c1_g1_i17 // TR13061|c4_g1_i12 // TR35427|c1_g1_i27 // TR10654|c1_g1_i7 // TR11888|c0_g1_i2 // TR11901|c1_g1_i2 // TR11901|c1_g1_i5 // TR10483|c0_g1_i1 // TR38580|c0_g1_i3 // TR13203|c2_g1_i1 // TR9083|c0_g2_i1 // TR26840|c9_g2…
GO:0016798	F	hydrolase activity, acting on glycosyl bonds	15	216	919	33846	0.0013	0.01	2.55758	// TR12183|c2_g1_i7 // TR11897|c1_g1_i1 // TR13012|c3_g1_i8 // TR7924|c0_g1_i3 // TR11897|c1_g1_i9 // TR7924|c0_g1_i1 // TR26717|c0_g2_i2 // TR7924|c0_g1_i6 // TR7924|c0_g1_i5 // TR26717|c0_g2_i1 // TR27038|c0_g1_i4 // TR25870|c2_g1_i6 // TR8767|c0_g1_i2 // TR13012|c3_g1_i25 // TR13012|c3_g1_i9
GO:0005506	F	iron ion binding	9	216	552	33846	0.011	0.041	2.5548	// TR22511|c0_g1_i1 // TR13666|c5_g1_i14 // TR8522|c0_g1_i1 // TR38584|c1_g1_i2 // TR26598|c3_g3_i1 // TR10483|c0_g1_i1 // TR26598|c3_g1_i4 // TR4408|c1_g1_i1 // TR25207|c0_g1_i1
GO:0016491	F	oxidoreductase activity	39	216	2717	33846	1.4e-05	0.00047	2.2492	// TR12799|c0_g1_i1 // TR12799|c0_g1_i2 // TR13666|c5_g1_i14 // TR8522|c0_g1_i1 // TR11901|c1_g1_i11 // TR10654|c1_g1_i5 // TR26938|c3_g6_i1 // TR12158|c2_g6_i7 // TR35427|c1_g1_i17 // TR13061|c4_g1_i12 // TR35427|c1_g1_i27 // TR10654|c1_g1_i7 // TR11888|c0_g1_i2 // TR11901|c1_g1_i2 // TR11901|c1_g1_i5 // TR10483|c0_g1_i1 // TR38580|c0_g1_i3 // TR13203|c2_g1_i1 // TR9083|c0_g2_i1 // TR26840|c9_g2…
GO:0046914	F	transition metal ion binding	31	216	2301	33846	0.00024	0.0055	2.11105	// TR13666|c5_g1_i14 // TR8522|c0_g1_i1 // TR11901|c1_g1_i11 // TR26598|c3_g3_i1 // TR25207|c0_g1_i1 // TR26938|c3_g6_i1 // TR12621|c0_g1_i5 // TR13061|c4_g1_i12 // TR25994|c0_g1_i2 // TR10654|c1_g1_i7 // TR10654|c1_g1_i5 // TR11901|c1_g1_i2 // TR11901|c1_g1_i5 // TR10483|c0_g1_i1 // TR11317|c1_g1_i5 // TR26840|c9_g2_i2 // TR26840|c9_g2_i3 // TR38019|c1_g1_i1 // TR22511|c0_g1_i1 // TR26598|c3_g1_…
GO:0008270	F	zinc ion binding	19	216	1597	33846	0.01	0.041	1.86424	// TR7421|c0_g1_i1 // TR33742|c3_g1_i8 // TR11901|c1_g1_i11 // TR38019|c1_g4_i2 // TR10654|c1_g1_i5 // TR11901|c1_g1_i2 // TR11901|c1_g1_i5 // TR38019|c1_g4_i5 // TR13061|c4_g1_i12 // TR8218|c0_g1_i2 // TR10654|c1_g1_i7 // TR9930|c0_g1_i1 // TR19473|c0_g1_i1 // TR26840|c9_g2_i2 // TR26840|c9_g2_i3 // TR10753|c0_g1_i1 // TR38019|c1_g1_i1 // TR34929|c0_g1_i7 // TR25994|c0_g1_i2
GO:0043169	F	cation binding	38	216	3328	33846	0.0012	0.01	1.78918	// TR13666|c5_g1_i14 // TR8522|c0_g1_i1 // TR11901|c1_g1_i11 // TR26598|c3_g3_i1 // TR25207|c0_g1_i1 // TR19765|c0_g1_i1 // TR12621|c0_g1_i5 // TR13061|c4_g1_i12 // TR25994|c0_g1_i2 // TR10654|c1_g1_i7 // TR10654|c1_g1_i5 // TR11901|c1_g1_i2 // TR11901|c1_g1_i5 // TR10483|c0_g1_i1 // TR11317|c1_g1_i5 // TR26840|c9_g2_i2 // TR26840|c9_g2_i3 // TR38019|c1_g1_i1 // TR12202|c0_g1_i1 // TR12765|c3_g2_…
GO:0043167	F	ion binding	38	216	3329	33846	0.0012	0.01	1.78864	// TR13666|c5_g1_i14 // TR8522|c0_g1_i1 // TR11901|c1_g1_i11 // TR26598|c3_g3_i1 // TR25207|c0_g1_i1 // TR19765|c0_g1_i1 // TR12621|c0_g1_i5 // TR13061|c4_g1_i12 // TR25994|c0_g1_i2 // TR10654|c1_g1_i7 // TR10654|c1_g1_i5 // TR11901|c1_g1_i2 // TR11901|c1_g1_i5 // TR10483|c0_g1_i1 // TR11317|c1_g1_i5 // TR26840|c9_g2_i2 // TR26840|c9_g2_i3 // TR38019|c1_g1_i1 // TR12202|c0_g1_i1 // TR12765|c3_g2_…
GO:0046872	F	metal ion binding	36	216	3271	33846	0.0027	0.018	1.72455	// TR13666|c5_g1_i14 // TR8522|c0_g1_i1 // TR11901|c1_g1_i11 // TR26598|c3_g3_i1 // TR25207|c0_g1_i1 // TR19765|c0_g1_i1 // TR12621|c0_g1_i5 // TR13061|c4_g1_i12 // TR25994|c0_g1_i2 // TR10654|c1_g1_i7 // TR10654|c1_g1_i5 // TR11901|c1_g1_i2 // TR11901|c1_g1_i5 // TR10483|c0_g1_i1 // TR11317|c1_g1_i5 // TR26840|c9_g2_i2 // TR26840|c9_g2_i3 // TR38019|c1_g1_i1 // TR12202|c0_g1_i1 // TR12765|c3_g2_…
GO:0005976	P	polysaccharide metabolic process	7	216	297	33846	0.0035	0.053	3.69314	// TR7924|c0_g1_i6 // TR7924|c0_g1_i3 // TR7924|c0_g1_i1 // TR26516|c0_g2_i2 // TR7924|c0_g1_i5 // TR26717|c0_g2_i3 // TR26717|c0_g2_i1
GO:0006950	P	response to stress	15	216	1040	33846	0.0042	0.053	2.26002	// TR25329|c1_g1_i2 // TR11648|c0_g1_i13 // TR39066|c0_g2_i4 // TR25835|c0_g1_i1 // TR40477|c0_g2_i4 // TR38568|c0_g6_i1 // TR10328|c0_g1_i1 // TR20947|c1_g1_i3 // TR12072|c0_g2_i11 // TR25207|c0_g1_i1 // TR12901|c1_g2_i2 // TR10716|c1_g1_i1 // TR9144|c0_g1_i3 // TR4408|c1_g1_i1 // TR8838|c0_g1_i2
GO:0008289	F	lipid binding	4	216	177	33846	0.028	0.1	3.54112	// TR26532|c0_g1_i7 // TR13091|c1_g1_i4 // TR12840|c2_g1_i7 // TR12725|c0_g1_i15
GO:0050896	P	response to stimulus	17	216	1371	33846	0.01	0.11	1.94297	// TR25329|c1_g1_i2 // TR34933|c0_g1_i1 // TR11648|c0_g1_i13 // TR39066|c0_g2_i4 // TR25835|c0_g1_i1 // TR40477|c0_g2_i4 // TR38568|c0_g6_i1 // TR13172|c3_g2_i2 // TR10328|c0_g1_i1 // TR20947|c1_g1_i3 // TR12072|c0_g2_i11 // TR25207|c0_g1_i1 // TR12901|c1_g2_i2 // TR10716|c1_g1_i1 // TR9144|c0_g1_i3 // TR4408|c1_g1_i1 // TR8838|c0_g1_i2
GO:0050660	F	FAD binding	4	216	207	33846	0.046	0.15	3.02791	// TR12799|c0_g1_i1 // TR12799|c0_g1_i2 // TR13203|c2_g1_i1 // TR38580|c0_g1_i3
GO:0003700	F	transcription factor activity	9	216	738	33846	0.053	0.16	1.91091	// TR20993|c0_g1_i1 // TR26614|c7_g3_i14 // TR4813|c0_g1_i2 // TR36408|c0_g1_i1 // TR9721|c0_g1_i2 // TR3084|c0_g1_i2 // TR26096|c0_g1_i8 // TR23572|c0_g2_i1 // TR12479|c2_g3_i4
GO:0048037	F	cofactor binding	10	216	851	33846	0.053	0.16	1.8413	// TR12799|c0_g1_i1 // TR12799|c0_g1_i2 // TR11317|c1_g1_i5 // TR11830|c1_g1_i3 // TR11830|c1_g1_i7 // TR11830|c1_g1_i5 // TR12621|c0_g1_i5 // TR13203|c2_g1_i1 // TR20901|c0_g1_i1 // TR38580|c0_g1_i3
GO:0016757	F	transferase activity, transferring glycosyl groups	11	216	984	33846	0.059	0.17	1.75167	// TR11181|c0_g1_i4 // TR7924|c0_g1_i6 // TR26857|c2_g1_i2 // TR7924|c0_g1_i3 // TR7924|c0_g1_i1 // TR13434|c1_g1_i3 // TR26717|c0_g2_i3 // TR7924|c0_g1_i5 // TR26717|c0_g2_i1 // TR13066|c3_g3_i1 // TR11331|c0_g1_i2
GO:0016758	F	transferase activity, transferring hexosyl groups	10	216	871	33846	0.06	0.17	1.79902	// TR7924|c0_g1_i6 // TR26857|c2_g1_i2 // TR7924|c0_g1_i3 // TR7924|c0_g1_i1 // TR13434|c1_g1_i3 // TR26717|c0_g2_i3 // TR7924|c0_g1_i5 // TR26717|c0_g2_i1 // TR13066|c3_g3_i1 // TR11331|c0_g1_i2
GO:0030528	F	transcription regulator activity	9	216	781	33846	0.07	0.19	1.8057	// TR20993|c0_g1_i1 // TR26614|c7_g3_i14 // TR4813|c0_g1_i2 // TR36408|c0_g1_i1 // TR9721|c0_g1_i2 // TR3084|c0_g1_i2 // TR26096|c0_g1_i8 // TR23572|c0_g2_i1 // TR12479|c2_g3_i4
GO:0003824	F	catalytic activity	118	216	15601	33846	0.077	0.2	1.18518	// TR12799|c0_g1_i1 // TR12799|c0_g1_i2 // TR40094|c0_g1_i4 // TR11181|c0_g1_i4 // TR11901|c1_g1_i11 // TR11897|c1_g1_i9 // TR33135|c2_g1_i6 // TR12621|c0_g1_i5 // TR35427|c1_g1_i17 // TR38580|c0_g1_i3 // TR10990|c1_g1_i10 // TR24488|c0_g2_i1 // TR13676|c5_g1_i2 // TR26840|c9_g2_i2 // TR26840|c9_g2_i3 // TR37842|c0_g1_i4 // TR8011|c0_g1_i3 // TR10675|c1_g1_i7 // TR34027|c0_g1_i3 // TR26780|c1_g1_…
GO:0016829	F	lyase activity	6	216	479	33846	0.092	0.23	1.96277	// TR35427|c1_g1_i21 // TR10753|c0_g1_i1 // TR11706|c0_g2_i13 // TR39066|c0_g2_i4 // TR12702|c1_g1_i8 // TR21412|c0_g1_i1
GO:0005215	F	transporter activity	17	216	1886	33846	0.11	0.26	1.41241	// TR12296|c0_g1_i2 // TR10783|c0_g3_i1 // TR34933|c0_g1_i1 // TR26169|c0_g1_i2 // TR11049|c0_g2_i8 // TR9890|c0_g1_i1 // TR33238|c0_g1_i1 // TR38406|c0_g1_i17 // TR10774|c0_g1_i2 // TR12100|c6_g1_i3 // TR38770|c0_g1_i1 // TR12735|c3_g3_i11 // TR13549|c2_g1_i3 // TR33141|c4_g1_i9 // TR38540|c2_g1_i2 // TR32995|c0_g1_i5 // TR41236|c1_g2_i2
GO:0016614	F	oxidoreductase activity, acting on CH-OH group of donors	5	216	388	33846	0.11	0.26	2.01926	// TR12799|c0_g1_i1 // TR12799|c0_g1_i2 // TR38580|c0_g1_i3 // TR35427|c1_g1_i27 // TR35427|c1_g1_i17
GO:0008152	P	metabolic process	129	216	16622	33846	0.045	0.42	1.21607	// TR12003|c0_g1_i11 // TR12799|c0_g1_i1 // TR12799|c0_g1_i2 // TR40094|c0_g1_i4 // TR11181|c0_g1_i4 // TR11901|c1_g1_i11 // TR11897|c1_g1_i9 // TR33135|c2_g1_i6 // TR12621|c0_g1_i5 // TR23572|c0_g2_i1 // TR35427|c1_g1_i17 // TR38580|c0_g1_i3 // TR3084|c0_g1_i2 // TR4813|c0_g1_i2 // TR24488|c0_g2_i1 // TR13676|c5_g1_i2 // TR12479|c2_g3_i4 // TR26840|c9_g2_i2 // TR26840|c9_g2_i3 // TR8011|c0_g1_i3…
GO:0005975	P	carbohydrate metabolic process	18	216	1852	33846	0.063	0.48	1.52295	// TR12183|c2_g1_i7 // TR26516|c0_g2_i2 // TR11897|c1_g1_i1 // TR7924|c0_g1_i6 // TR13012|c3_g1_i8 // TR7924|c0_g1_i3 // TR11897|c1_g1_i9 // TR7924|c0_g1_i1 // TR26717|c0_g2_i2 // TR26717|c0_g2_i3 // TR7924|c0_g1_i5 // TR26717|c0_g2_i1 // TR27038|c0_g1_i4 // TR25870|c2_g1_i6 // TR8767|c0_g1_i2 // TR13012|c3_g1_i25 // TR13012|c3_g1_i9 // TR34896|c1_g1_i8
GO:0042221	P	response to chemical stimulus	6	216	433	33846	0.064	0.48	2.17129	// TR25329|c1_g1_i2 // TR34933|c0_g1_i1 // TR13172|c3_g2_i2 // TR25207|c0_g1_i1 // TR9144|c0_g1_i3 // TR4408|c1_g1_i1
GO:0003677	F	DNA binding	19	216	2494	33846	0.26	0.57	1.19374	// TR3084|c0_g1_i2 // TR13159|c1_g1_i9 // TR20993|c0_g1_i1 // TR26614|c7_g3_i14 // TR4813|c0_g1_i2 // TR36408|c0_g1_i1 // TR25835|c0_g1_i1 // TR11648|c0_g1_i13 // TR33742|c3_g1_i8 // TR13091|c1_g1_i4 // TR12072|c0_g2_i11 // TR13172|c3_g2_i2 // TR26096|c0_g1_i8 // TR37831|c1_g1_i13 // TR23572|c0_g2_i1 // TR12479|c2_g3_i4 // TR9721|c0_g1_i2 // TR19991|c0_g1_i3 // TR33092|c8_g1_i4
GO:0016787	F	hydrolase activity	34	216	4724	33846	0.28	0.57	1.12778	// TR40094|c0_g1_i4 // TR11897|c1_g1_i1 // TR11897|c1_g1_i9 // TR13012|c3_g1_i8 // TR13012|c3_g1_i9 // TR26979|c0_g1_i1 // TR26705|c1_g1_i1 // TR7123|c0_g2_i1 // TR33788|c0_g1_i5 // TR7524|c0_g2_i1 // TR10990|c1_g1_i10 // TR7924|c0_g1_i3 // TR7924|c0_g1_i1 // TR7924|c0_g1_i6 // TR7924|c0_g1_i5 // TR9932|c0_g1_i1 // TR13012|c3_g1_i25 // TR24488|c0_g2_i1 // TR34303|c0_g1_i2 // TR13676|c5_g1_i2 // T…
GO:0022891	F	substrate-specific transmembrane transporter activity	7	216	831	33846	0.29	0.57	1.31993	// TR10783|c0_g3_i1 // TR11049|c0_g2_i8 // TR12100|c6_g1_i3 // TR9890|c0_g1_i1 // TR33141|c4_g1_i9 // TR38540|c2_g1_i2 // TR32995|c0_g1_i5
GO:0022892	F	substrate-specific transporter activity	8	216	933	33846	0.25	0.57	1.34358	// TR10783|c0_g3_i1 // TR11049|c0_g2_i8 // TR12100|c6_g1_i3 // TR9890|c0_g1_i1 // TR38406|c0_g1_i17 // TR33141|c4_g1_i9 // TR38540|c2_g1_i2 // TR32995|c0_g1_i5
GO:0043565	F	sequence-specific DNA binding	4	216	421	33846	0.29	0.57	1.48878	// TR3084|c0_g1_i2 // TR26096|c0_g1_i8 // TR23572|c0_g2_i1 // TR9721|c0_g1_i2
GO:0006281	P	DNA repair	6	216	537	33846	0.14	0.58	1.75078	// TR11648|c0_g1_i13 // TR25835|c0_g1_i1 // TR40477|c0_g2_i4 // TR12072|c0_g2_i11 // TR39066|c0_g2_i4 // TR38568|c0_g6_i1
GO:0006355	P	regulation of transcription, DNA-dependent	15	216	1742	33846	0.16	0.58	1.34926	// TR3084|c0_g1_i2 // TR20993|c0_g1_i1 // TR26614|c7_g3_i14 // TR4813|c0_g1_i2 // TR36408|c0_g1_i1 // TR9721|c0_g1_i2 // TR13159|c1_g1_i9 // TR13172|c3_g2_i2 // TR26096|c0_g1_i8 // TR23572|c0_g2_i1 // TR12479|c2_g3_i4 // TR9930|c0_g1_i1 // TR13056|c7_g2_i4 // TR19991|c0_g1_i3 // TR33092|c8_g1_i4
GO:0006519	P	cellular amino acid and derivative metabolic process	7	216	675	33846	0.15	0.58	1.62498	// TR26297|c2_g1_i1 // TR25877|c4_g1_i1 // TR25560|c1_g1_i7 // TR11706|c0_g2_i13 // TR13107|c6_g2_i2 // TR22722|c0_g2_i3 // TR21412|c0_g1_i1
GO:0006520	P	cellular amino acid metabolic process	6	216	608	33846	0.2	0.58	1.54633	// TR21412|c0_g1_i1 // TR25877|c4_g1_i1 // TR11706|c0_g2_i13 // TR13107|c6_g2_i2 // TR22722|c0_g2_i3 // TR26297|c2_g1_i1
GO:0006974	P	response to DNA damage stimulus	6	216	538	33846	0.14	0.58	1.74752	// TR11648|c0_g1_i13 // TR25835|c0_g1_i1 // TR40477|c0_g2_i4 // TR12072|c0_g2_i11 // TR39066|c0_g2_i4 // TR38568|c0_g6_i1
GO:0009889	P	regulation of biosynthetic process	15	216	1767	33846	0.18	0.58	1.33017	// TR3084|c0_g1_i2 // TR20993|c0_g1_i1 // TR26614|c7_g3_i14 // TR4813|c0_g1_i2 // TR36408|c0_g1_i1 // TR9721|c0_g1_i2 // TR13159|c1_g1_i9 // TR13172|c3_g2_i2 // TR26096|c0_g1_i8 // TR23572|c0_g2_i1 // TR12479|c2_g3_i4 // TR9930|c0_g1_i1 // TR13056|c7_g2_i4 // TR19991|c0_g1_i3 // TR33092|c8_g1_i4
GO:0010468	P	regulation of gene expression	15	216	1813	33846	0.2	0.58	1.29642	// TR3084|c0_g1_i2 // TR20993|c0_g1_i1 // TR26614|c7_g3_i14 // TR4813|c0_g1_i2 // TR36408|c0_g1_i1 // TR9721|c0_g1_i2 // TR13159|c1_g1_i9 // TR13172|c3_g2_i2 // TR26096|c0_g1_i8 // TR23572|c0_g2_i1 // TR12479|c2_g3_i4 // TR9930|c0_g1_i1 // TR13056|c7_g2_i4 // TR19991|c0_g1_i3 // TR33092|c8_g1_i4
GO:0010556	P	regulation of macromolecule biosynthetic process	15	216	1767	33846	0.18	0.58	1.33017	// TR3084|c0_g1_i2 // TR20993|c0_g1_i1 // TR26614|c7_g3_i14 // TR4813|c0_g1_i2 // TR36408|c0_g1_i1 // TR9721|c0_g1_i2 // TR13159|c1_g1_i9 // TR13172|c3_g2_i2 // TR26096|c0_g1_i8 // TR23572|c0_g2_i1 // TR12479|c2_g3_i4 // TR9930|c0_g1_i1 // TR13056|c7_g2_i4 // TR19991|c0_g1_i3 // TR33092|c8_g1_i4
GO:0019219	P	regulation of nucleobase, nucleoside, nucleotide and nucleic acid metabolic process	15	216	1788	33846	0.19	0.58	1.31455	// TR3084|c0_g1_i2 // TR20993|c0_g1_i1 // TR26614|c7_g3_i14 // TR4813|c0_g1_i2 // TR36408|c0_g1_i1 // TR9721|c0_g1_i2 // TR13159|c1_g1_i9 // TR13172|c3_g2_i2 // TR26096|c0_g1_i8 // TR23572|c0_g2_i1 // TR12479|c2_g3_i4 // TR9930|c0_g1_i1 // TR13056|c7_g2_i4 // TR19991|c0_g1_i3 // TR33092|c8_g1_i4
GO:0031326	P	regulation of cellular biosynthetic process	15	216	1767	33846	0.18	0.58	1.33017	// TR3084|c0_g1_i2 // TR20993|c0_g1_i1 // TR26614|c7_g3_i14 // TR4813|c0_g1_i2 // TR36408|c0_g1_i1 // TR9721|c0_g1_i2 // TR13159|c1_g1_i9 // TR13172|c3_g2_i2 // TR26096|c0_g1_i8 // TR23572|c0_g2_i1 // TR12479|c2_g3_i4 // TR9930|c0_g1_i1 // TR13056|c7_g2_i4 // TR19991|c0_g1_i3 // TR33092|c8_g1_i4
GO:0033554	P	cellular response to stress	6	216	552	33846	0.15	0.58	1.7032	// TR11648|c0_g1_i13 // TR25835|c0_g1_i1 // TR40477|c0_g2_i4 // TR12072|c0_g2_i11 // TR39066|c0_g2_i4 // TR38568|c0_g6_i1
GO:0045449	P	regulation of transcription	15	216	1750	33846	0.17	0.58	1.3431	// TR3084|c0_g1_i2 // TR20993|c0_g1_i1 // TR26614|c7_g3_i14 // TR4813|c0_g1_i2 // TR36408|c0_g1_i1 // TR9721|c0_g1_i2 // TR13159|c1_g1_i9 // TR13172|c3_g2_i2 // TR26096|c0_g1_i8 // TR23572|c0_g2_i1 // TR12479|c2_g3_i4 // TR9930|c0_g1_i1 // TR13056|c7_g2_i4 // TR19991|c0_g1_i3 // TR33092|c8_g1_i4
GO:0051171	P	regulation of nitrogen compound metabolic process	15	216	1788	33846	0.19	0.58	1.31455	// TR3084|c0_g1_i2 // TR20993|c0_g1_i1 // TR26614|c7_g3_i14 // TR4813|c0_g1_i2 // TR36408|c0_g1_i1 // TR9721|c0_g1_i2 // TR13159|c1_g1_i9 // TR13172|c3_g2_i2 // TR26096|c0_g1_i8 // TR23572|c0_g2_i1 // TR12479|c2_g3_i4 // TR9930|c0_g1_i1 // TR13056|c7_g2_i4 // TR19991|c0_g1_i3 // TR33092|c8_g1_i4
GO:0051252	P	regulation of RNA metabolic process	15	216	1743	33846	0.16	0.58	1.34849	// TR3084|c0_g1_i2 // TR20993|c0_g1_i1 // TR26614|c7_g3_i14 // TR4813|c0_g1_i2 // TR36408|c0_g1_i1 // TR9721|c0_g1_i2 // TR13159|c1_g1_i9 // TR13172|c3_g2_i2 // TR26096|c0_g1_i8 // TR23572|c0_g2_i1 // TR12479|c2_g3_i4 // TR9930|c0_g1_i1 // TR13056|c7_g2_i4 // TR19991|c0_g1_i3 // TR33092|c8_g1_i4
GO:0051716	P	cellular response to stimulus	6	216	599	33846	0.19	0.58	1.56956	// TR11648|c0_g1_i13 // TR25835|c0_g1_i1 // TR40477|c0_g2_i4 // TR12072|c0_g2_i11 // TR39066|c0_g2_i4 // TR38568|c0_g6_i1
GO:0080090	P	regulation of primary metabolic process	15	216	1809	33846	0.2	0.58	1.29929	// TR3084|c0_g1_i2 // TR20993|c0_g1_i1 // TR26614|c7_g3_i14 // TR4813|c0_g1_i2 // TR36408|c0_g1_i1 // TR9721|c0_g1_i2 // TR13159|c1_g1_i9 // TR13172|c3_g2_i2 // TR26096|c0_g1_i8 // TR23572|c0_g2_i1 // TR12479|c2_g3_i4 // TR9930|c0_g1_i1 // TR13056|c7_g2_i4 // TR19991|c0_g1_i3 // TR33092|c8_g1_i4
GO:0006350	P	transcription	16	216	2074	33846	0.27	0.59	1.20883	// TR3084|c0_g1_i2 // TR20993|c0_g1_i1 // TR26614|c7_g3_i14 // TR4813|c0_g1_i2 // TR36408|c0_g1_i1 // TR9721|c0_g1_i2 // TR13159|c1_g1_i9 // TR33742|c3_g1_i8 // TR13172|c3_g2_i2 // TR26096|c0_g1_i8 // TR23572|c0_g2_i1 // TR12479|c2_g3_i4 // TR9930|c0_g1_i1 // TR13056|c7_g2_i4 // TR19991|c0_g1_i3 // TR33092|c8_g1_i4
GO:0006351	P	transcription, DNA-dependent	16	216	2072	33846	0.27	0.59	1.21	// TR3084|c0_g1_i2 // TR20993|c0_g1_i1 // TR26614|c7_g3_i14 // TR4813|c0_g1_i2 // TR36408|c0_g1_i1 // TR9721|c0_g1_i2 // TR13159|c1_g1_i9 // TR33742|c3_g1_i8 // TR13172|c3_g2_i2 // TR26096|c0_g1_i8 // TR23572|c0_g2_i1 // TR12479|c2_g3_i4 // TR9930|c0_g1_i1 // TR13056|c7_g2_i4 // TR19991|c0_g1_i3 // TR33092|c8_g1_i4
GO:0009308	P	amine metabolic process	6	216	652	33846	0.24	0.59	1.44197	// TR21412|c0_g1_i1 // TR25877|c4_g1_i1 // TR11706|c0_g2_i13 // TR13107|c6_g2_i2 // TR22722|c0_g2_i3 // TR26297|c2_g1_i1
GO:0019222	P	regulation of metabolic process	15	216	1899	33846	0.25	0.59	1.23771	// TR3084|c0_g1_i2 // TR20993|c0_g1_i1 // TR26614|c7_g3_i14 // TR4813|c0_g1_i2 // TR36408|c0_g1_i1 // TR9721|c0_g1_i2 // TR13159|c1_g1_i9 // TR13172|c3_g2_i2 // TR26096|c0_g1_i8 // TR23572|c0_g2_i1 // TR12479|c2_g3_i4 // TR9930|c0_g1_i1 // TR13056|c7_g2_i4 // TR19991|c0_g1_i3 // TR33092|c8_g1_i4
GO:0031323	P	regulation of cellular metabolic process	15	216	1858	33846	0.22	0.59	1.26503	// TR3084|c0_g1_i2 // TR20993|c0_g1_i1 // TR26614|c7_g3_i14 // TR4813|c0_g1_i2 // TR36408|c0_g1_i1 // TR9721|c0_g1_i2 // TR13159|c1_g1_i9 // TR13172|c3_g2_i2 // TR26096|c0_g1_i8 // TR23572|c0_g2_i1 // TR12479|c2_g3_i4 // TR9930|c0_g1_i1 // TR13056|c7_g2_i4 // TR19991|c0_g1_i3 // TR33092|c8_g1_i4
GO:0032774	P	RNA biosynthetic process	16	216	2079	33846	0.27	0.59	1.20592	// TR3084|c0_g1_i2 // TR20993|c0_g1_i1 // TR26614|c7_g3_i14 // TR4813|c0_g1_i2 // TR36408|c0_g1_i1 // TR9721|c0_g1_i2 // TR13159|c1_g1_i9 // TR33742|c3_g1_i8 // TR13172|c3_g2_i2 // TR26096|c0_g1_i8 // TR23572|c0_g2_i1 // TR12479|c2_g3_i4 // TR9930|c0_g1_i1 // TR13056|c7_g2_i4 // TR19991|c0_g1_i3 // TR33092|c8_g1_i4
GO:0034641	P	cellular nitrogen compound metabolic process	8	216	926	33846	0.25	0.59	1.35373	// TR40094|c0_g1_i4 // TR11181|c0_g1_i4 // TR25877|c4_g1_i1 // TR26297|c2_g1_i1 // TR11706|c0_g2_i13 // TR13107|c6_g2_i2 // TR22722|c0_g2_i3 // TR21412|c0_g1_i1
GO:0044106	P	cellular amine metabolic process	6	216	619	33846	0.21	0.59	1.51885	// TR21412|c0_g1_i1 // TR25877|c4_g1_i1 // TR11706|c0_g2_i13 // TR13107|c6_g2_i2 // TR22722|c0_g2_i3 // TR26297|c2_g1_i1
GO:0060255	P	regulation of macromolecule metabolic process	15	216	1844	33846	0.22	0.59	1.27463	// TR3084|c0_g1_i2 // TR20993|c0_g1_i1 // TR26614|c7_g3_i14 // TR4813|c0_g1_i2 // TR36408|c0_g1_i1 // TR9721|c0_g1_i2 // TR13159|c1_g1_i9 // TR13172|c3_g2_i2 // TR26096|c0_g1_i8 // TR23572|c0_g2_i1 // TR12479|c2_g3_i4 // TR9930|c0_g1_i1 // TR13056|c7_g2_i4 // TR19991|c0_g1_i3 // TR33092|c8_g1_i4
GO:0042578	F	phosphoric ester hydrolase activity	4	216	451	33846	0.33	0.63	1.38975	// TR33788|c0_g1_i5 // TR26705|c1_g1_i1 // TR24488|c0_g2_i1 // TR26240|c0_g2_i7
GO:0006399	P	tRNA metabolic process	4	216	433	33846	0.3	0.64	1.44752	// TR22722|c0_g2_i3 // TR26297|c2_g1_i1 // TR11181|c0_g1_i4 // TR13107|c6_g2_i2
GO:0015075	F	ion transmembrane transporter activity	6	216	757	33846	0.36	0.67	1.24196	// TR10783|c0_g3_i1 // TR11049|c0_g2_i8 // TR9890|c0_g1_i1 // TR33141|c4_g1_i9 // TR38540|c2_g1_i2 // TR32995|c0_g1_i5
GO:0022857	F	transmembrane transporter activity	11	216	1502	33846	0.37	0.67	1.14756	// TR10783|c0_g3_i1 // TR34933|c0_g1_i1 // TR11049|c0_g2_i8 // TR9890|c0_g1_i1 // TR33238|c0_g1_i1 // TR10774|c0_g1_i2 // TR26169|c0_g1_i2 // TR12100|c6_g1_i3 // TR33141|c4_g1_i9 // TR38540|c2_g1_i2 // TR32995|c0_g1_i5
GO:0006082	P	organic acid metabolic process	7	216	954	33846	0.41	0.68	1.14975	// TR26297|c2_g1_i1 // TR25877|c4_g1_i1 // TR11888|c0_g1_i2 // TR11706|c0_g2_i13 // TR22722|c0_g2_i3 // TR13107|c6_g2_i2 // TR21412|c0_g1_i1
GO:0006139	P	nucleobase, nucleoside, nucleotide and nucleic acid metabolic process	30	216	4338	33846	0.37	0.68	1.08364	// TR40094|c0_g1_i4 // TR11181|c0_g1_i4 // TR11648|c0_g1_i13 // TR12072|c0_g2_i11 // TR23572|c0_g2_i1 // TR3084|c0_g1_i2 // TR4813|c0_g1_i2 // TR13159|c1_g1_i9 // TR25835|c0_g1_i1 // TR13172|c3_g2_i2 // TR12479|c2_g3_i4 // TR22722|c0_g2_i3 // TR26614|c7_g3_i14 // TR9049|c1_g1_i1 // TR38568|c0_g6_i1 // TR7720|c0_g1_i4 // TR39066|c0_g2_i4 // TR19991|c0_g1_i3 // TR40196|c4_g3_i4 // TR9721|c0_g1_i2 /…
GO:0006259	P	DNA metabolic process	6	216	839	33846	0.45	0.68	1.12058	// TR11648|c0_g1_i13 // TR25835|c0_g1_i1 // TR40477|c0_g2_i4 // TR12072|c0_g2_i11 // TR39066|c0_g2_i4 // TR38568|c0_g6_i1
GO:0006629	P	lipid metabolic process	6	216	835	33846	0.45	0.68	1.12595	// TR26734|c4_g2_i3 // TR26240|c0_g2_i7 // TR12003|c0_g1_i11 // TR24488|c0_g2_i1 // TR12251|c0_g1_i2 // TR11772|c0_g2_i7
GO:0006807	P	nitrogen compound metabolic process	33	216	4941	33846	0.43	0.68	1.04653	// TR40094|c0_g1_i4 // TR11181|c0_g1_i4 // TR11648|c0_g1_i13 // TR9721|c0_g1_i2 // TR12072|c0_g2_i11 // TR23572|c0_g2_i1 // TR3084|c0_g1_i2 // TR4813|c0_g1_i2 // TR13159|c1_g1_i9 // TR25835|c0_g1_i1 // TR13172|c3_g2_i2 // TR12479|c2_g3_i4 // TR22722|c0_g2_i3 // TR21412|c0_g1_i1 // TR26614|c7_g3_i14 // TR9049|c1_g1_i1 // TR38568|c0_g6_i1 // TR7720|c0_g1_i4 // TR39066|c0_g2_i4 // TR19991|c0_g1_i3 /…
GO:0006811	P	ion transport	6	216	744	33846	0.34	0.68	1.26366	// TR10783|c0_g3_i1 // TR13418|c1_g3_i20 // TR11049|c0_g2_i8 // TR13549|c2_g1_i3 // TR33141|c4_g1_i9 // TR32995|c0_g1_i5
GO:0016070	P	RNA metabolic process	22	216	3088	33846	0.34	0.68	1.11635	// TR11181|c0_g1_i4 // TR23572|c0_g2_i1 // TR13172|c3_g2_i2 // TR4813|c0_g1_i2 // TR13159|c1_g1_i9 // TR3084|c0_g1_i2 // TR12479|c2_g3_i4 // TR22722|c0_g2_i3 // TR26614|c7_g3_i14 // TR9049|c1_g1_i1 // TR26096|c0_g1_i8 // TR19991|c0_g1_i3 // TR40196|c4_g3_i4 // TR9721|c0_g1_i2 // TR20993|c0_g1_i1 // TR13056|c7_g2_i4 // TR36408|c0_g1_i1 // TR33742|c3_g1_i8 // TR9930|c0_g1_i1 // TR13107|c6_g2_i2 // …
GO:0019752	P	carboxylic acid metabolic process	7	216	949	33846	0.41	0.68	1.15581	// TR26297|c2_g1_i1 // TR25877|c4_g1_i1 // TR11888|c0_g1_i2 // TR11706|c0_g2_i13 // TR22722|c0_g2_i3 // TR13107|c6_g2_i2 // TR21412|c0_g1_i1
GO:0034660	P	ncRNA metabolic process	4	216	514	33846	0.42	0.68	1.21941	// TR22722|c0_g2_i3 // TR26297|c2_g1_i1 // TR11181|c0_g1_i4 // TR13107|c6_g2_i2
GO:0042180	P	cellular ketone metabolic process	7	216	958	33846	0.42	0.68	1.14495	// TR26297|c2_g1_i1 // TR25877|c4_g1_i1 // TR11888|c0_g1_i2 // TR11706|c0_g2_i13 // TR22722|c0_g2_i3 // TR13107|c6_g2_i2 // TR21412|c0_g1_i1
GO:0043436	P	oxoacid metabolic process	7	216	949	33846	0.41	0.68	1.15581	// TR26297|c2_g1_i1 // TR25877|c4_g1_i1 // TR11888|c0_g1_i2 // TR11706|c0_g2_i13 // TR22722|c0_g2_i3 // TR13107|c6_g2_i2 // TR21412|c0_g1_i1
GO:0044262	P	cellular carbohydrate metabolic process	7	216	918	33846	0.38	0.68	1.19484	// TR7924|c0_g1_i6 // TR7924|c0_g1_i3 // TR7924|c0_g1_i1 // TR26516|c0_g2_i2 // TR7924|c0_g1_i5 // TR26717|c0_g2_i3 // TR26717|c0_g2_i1
GO:0055085	P	transmembrane transport	10	216	1368	33846	0.38	0.68	1.14543	// TR10783|c0_g3_i1 // TR34933|c0_g1_i1 // TR11049|c0_g2_i8 // TR33238|c0_g1_i1 // TR10774|c0_g1_i2 // TR26877|c0_g3_i5 // TR26169|c0_g1_i2 // TR13549|c2_g1_i3 // TR7470|c0_g2_i1 // TR32995|c0_g1_i5
GO:0065007	P	biological regulation	20	216	2936	33846	0.42	0.68	1.0674	// TR3084|c0_g1_i2 // TR13056|c7_g2_i4 // TR20993|c0_g1_i1 // TR26614|c7_g3_i14 // TR4813|c0_g1_i2 // TR36408|c0_g1_i1 // TR9721|c0_g1_i2 // TR13159|c1_g1_i9 // TR9890|c0_g1_i1 // TR40477|c0_g2_i4 // TR26532|c0_g1_i7 // TR13172|c3_g2_i2 // TR26096|c0_g1_i8 // TR24488|c0_g2_i1 // TR23572|c0_g2_i1 // TR12479|c2_g3_i4 // TR9930|c0_g1_i1 // TR38540|c2_g1_i2 // TR19991|c0_g1_i3 // TR33092|c8_g1_i4
GO:0050794	P	regulation of cellular process	18	216	2709	33846	0.47	0.7	1.04116	// TR3084|c0_g1_i2 // TR20993|c0_g1_i1 // TR26614|c7_g3_i14 // TR4813|c0_g1_i2 // TR36408|c0_g1_i1 // TR9721|c0_g1_i2 // TR13159|c1_g1_i9 // TR40477|c0_g2_i4 // TR26532|c0_g1_i7 // TR13172|c3_g2_i2 // TR26096|c0_g1_i8 // TR24488|c0_g2_i1 // TR23572|c0_g2_i1 // TR12479|c2_g3_i4 // TR9930|c0_g1_i1 // TR13056|c7_g2_i4 // TR19991|c0_g1_i3 // TR33092|c8_g1_i4
GO:0010467	P	gene expression	25	216	3846	33846	0.5	0.73	1.01855	// TR10138|c0_g1_i5 // TR11181|c0_g1_i4 // TR23572|c0_g2_i1 // TR36935|c0_g2_i3 // TR7524|c0_g2_i1 // TR4813|c0_g1_i2 // TR13159|c1_g1_i9 // TR13172|c3_g2_i2 // TR12479|c2_g3_i4 // TR22722|c0_g2_i3 // TR26614|c7_g3_i14 // TR9049|c1_g1_i1 // TR26096|c0_g1_i8 // TR3084|c0_g1_i2 // TR19991|c0_g1_i3 // TR40196|c4_g3_i4 // TR9721|c0_g1_i2 // TR20993|c0_g1_i1 // TR13056|c7_g2_i4 // TR36408|c0_g1_i1 // …
GO:0050789	P	regulation of biological process	18	216	2775	33846	0.51	0.73	1.0164	// TR3084|c0_g1_i2 // TR20993|c0_g1_i1 // TR26614|c7_g3_i14 // TR4813|c0_g1_i2 // TR36408|c0_g1_i1 // TR9721|c0_g1_i2 // TR13159|c1_g1_i9 // TR40477|c0_g2_i4 // TR26532|c0_g1_i7 // TR13172|c3_g2_i2 // TR26096|c0_g1_i8 // TR24488|c0_g2_i1 // TR23572|c0_g2_i1 // TR12479|c2_g3_i4 // TR9930|c0_g1_i1 // TR13056|c7_g2_i4 // TR19991|c0_g1_i3 // TR33092|c8_g1_i4
GO:0016746	F	transferase activity, transferring acyl groups	4	216	514	33846	0.42	0.74	1.21941	// TR12340|c0_g2_i3 // TR13300|c2_g1_i1 // TR33005|c0_g1_i3 // TR33135|c2_g1_i6
GO:0016788	F	hydrolase activity, acting on ester bonds	8	216	1136	33846	0.44	0.76	1.10348	// TR33788|c0_g1_i5 // TR26240|c0_g2_i7 // TR26705|c1_g1_i1 // TR24488|c0_g2_i1 // TR12251|c0_g1_i2 // TR26979|c0_g1_i1 // TR37842|c0_g1_i4 // TR34303|c0_g1_i2
GO:0005623	C	cell	56	216	8517	33846	0.44	0.8	1.03028	// TR10138|c0_g1_i5 // TR10783|c0_g3_i1 // TR13107|c6_g2_i2 // TR33657|c0_g1_i2 // TR26169|c0_g1_i2 // TR11648|c0_g1_i13 // TR37796|c0_g1_i6 // TR33238|c0_g1_i1 // TR37867|c2_g3_i4 // TR26877|c0_g3_i5 // TR38770|c0_g1_i1 // TR23572|c0_g2_i1 // TR13549|c2_g1_i3 // TR13170|c5_g1_i7 // TR12296|c0_g1_i2 // TR13172|c3_g2_i2 // TR7524|c0_g2_i1 // TR10990|c1_g1_i10 // TR26891|c1_g9_i3 // TR4813|c0_g1_i2…
GO:0005634	C	nucleus	12	216	1780	33846	0.47	0.8	1.05637	// TR9049|c1_g1_i1 // TR40196|c4_g3_i4 // TR26614|c7_g3_i14 // TR11648|c0_g1_i13 // TR25835|c0_g1_i1 // TR4813|c0_g1_i2 // TR33742|c3_g1_i8 // TR40477|c0_g2_i4 // TR37831|c1_g1_i13 // TR13172|c3_g2_i2 // TR23572|c0_g2_i1 // TR12479|c2_g3_i4
GO:0016020	C	membrane	30	216	4371	33846	0.38	0.8	1.07546	// TR10783|c0_g3_i1 // TR33657|c0_g1_i2 // TR26169|c0_g1_i2 // TR33238|c0_g1_i1 // TR37867|c2_g3_i4 // TR26877|c0_g3_i5 // TR38770|c0_g1_i1 // TR13549|c2_g1_i3 // TR13170|c5_g1_i7 // TR12296|c0_g1_i2 // TR7524|c0_g2_i1 // TR10990|c1_g1_i10 // TR6969|c0_g1_i1 // TR9890|c0_g1_i1 // TR11331|c0_g1_i2 // TR10774|c0_g1_i2 // TR41236|c1_g2_i2 // TR13332|c2_g1_i17 // TR12420|c2_g1_i7 // TR13430|c2_g2_i7 …
GO:0016021	C	integral to membrane	14	216	2032	33846	0.43	0.8	1.07959	// TR12296|c0_g1_i2 // TR13332|c2_g1_i17 // TR7524|c0_g2_i1 // TR33238|c0_g1_i1 // TR13430|c2_g2_i7 // TR38406|c0_g1_i17 // TR10774|c0_g1_i2 // TR26877|c0_g3_i5 // TR26169|c0_g1_i2 // TR7470|c0_g2_i1 // TR13170|c5_g1_i7 // TR33141|c4_g1_i9 // TR32995|c0_g1_i5 // TR41236|c1_g2_i2
GO:0031090	C	organelle membrane	5	216	455	33846	0.17	0.8	1.72192	// TR13418|c1_g3_i20 // TR12420|c2_g1_i7 // TR7524|c0_g2_i1 // TR38540|c2_g1_i2 // TR9890|c0_g1_i1
GO:0031224	C	intrinsic to membrane	14	216	2045	33846	0.44	0.8	1.07272	// TR12296|c0_g1_i2 // TR13332|c2_g1_i17 // TR7524|c0_g2_i1 // TR33238|c0_g1_i1 // TR13430|c2_g2_i7 // TR38406|c0_g1_i17 // TR10774|c0_g1_i2 // TR26877|c0_g3_i5 // TR26169|c0_g1_i2 // TR7470|c0_g2_i1 // TR13170|c5_g1_i7 // TR33141|c4_g1_i9 // TR32995|c0_g1_i5 // TR41236|c1_g2_i2
GO:0043227	C	membrane-bounded organelle	17	216	2563	33846	0.48	0.8	1.03933	// TR7524|c0_g2_i1 // TR40196|c4_g3_i4 // TR26614|c7_g3_i14 // TR11648|c0_g1_i13 // TR12420|c2_g1_i7 // TR25835|c0_g1_i1 // TR9049|c1_g1_i1 // TR4813|c0_g1_i2 // TR33742|c3_g1_i8 // TR40477|c0_g2_i4 // TR37831|c1_g1_i13 // TR13172|c3_g2_i2 // TR9890|c0_g1_i1 // TR13418|c1_g3_i20 // TR23572|c0_g2_i1 // TR12479|c2_g3_i4 // TR38540|c2_g1_i2
GO:0043231	C	intracellular membrane-bounded organelle	17	216	2558	33846	0.47	0.8	1.04136	// TR7524|c0_g2_i1 // TR40196|c4_g3_i4 // TR26614|c7_g3_i14 // TR11648|c0_g1_i13 // TR12420|c2_g1_i7 // TR25835|c0_g1_i1 // TR9049|c1_g1_i1 // TR4813|c0_g1_i2 // TR33742|c3_g1_i8 // TR40477|c0_g2_i4 // TR37831|c1_g1_i13 // TR13172|c3_g2_i2 // TR9890|c0_g1_i1 // TR13418|c1_g3_i20 // TR23572|c0_g2_i1 // TR12479|c2_g3_i4 // TR38540|c2_g1_i2
GO:0044422	C	organelle part	12	216	1619	33846	0.35	0.8	1.16142	// TR7524|c0_g2_i1 // TR11648|c0_g1_i13 // TR37796|c0_g1_i6 // TR9049|c1_g1_i1 // TR12420|c2_g1_i7 // TR40477|c0_g2_i4 // TR37831|c1_g1_i13 // TR9890|c0_g1_i1 // TR13418|c1_g3_i20 // TR23572|c0_g2_i1 // TR4813|c0_g1_i2 // TR38540|c2_g1_i2
GO:0044428	C	nuclear part	5	216	583	33846	0.32	0.8	1.34386	// TR40477|c0_g2_i4 // TR9049|c1_g1_i1 // TR11648|c0_g1_i13 // TR23572|c0_g2_i1 // TR4813|c0_g1_i2
GO:0044446	C	intracellular organelle part	12	216	1619	33846	0.35	0.8	1.16142	// TR7524|c0_g2_i1 // TR11648|c0_g1_i13 // TR37796|c0_g1_i6 // TR9049|c1_g1_i1 // TR12420|c2_g1_i7 // TR40477|c0_g2_i4 // TR37831|c1_g1_i13 // TR9890|c0_g1_i1 // TR13418|c1_g3_i20 // TR23572|c0_g2_i1 // TR4813|c0_g1_i2 // TR38540|c2_g1_i2
GO:0044464	C	cell part	56	216	8517	33846	0.44	0.8	1.03028	// TR10138|c0_g1_i5 // TR10783|c0_g3_i1 // TR13107|c6_g2_i2 // TR33657|c0_g1_i2 // TR26169|c0_g1_i2 // TR11648|c0_g1_i13 // TR37796|c0_g1_i6 // TR33238|c0_g1_i1 // TR37867|c2_g3_i4 // TR26877|c0_g3_i5 // TR38770|c0_g1_i1 // TR23572|c0_g2_i1 // TR13549|c2_g1_i3 // TR13170|c5_g1_i7 // TR12296|c0_g1_i2 // TR13172|c3_g2_i2 // TR7524|c0_g2_i1 // TR10990|c1_g1_i10 // TR26891|c1_g9_i3 // TR4813|c0_g1_i2…
GO:0008324	F	cation transmembrane transporter activity	4	216	591	33846	0.52	0.86	1.06054	// TR9890|c0_g1_i1 // TR38540|c2_g1_i2 // TR32995|c0_g1_i5 // TR11049|c0_g2_i8
GO:0016874	F	ligase activity	5	216	754	33846	0.53	0.86	1.03909	// TR12586|c0_g1_i6 // TR22722|c0_g2_i3 // TR24585|c0_g1_i7 // TR26297|c2_g1_i1 // TR13107|c6_g2_i2
GO:0016887	F	ATPase activity	4	216	608	33846	0.55	0.87	1.03088	// TR12420|c2_g1_i7 // TR10990|c1_g1_i10 // TR26169|c0_g1_i2 // TR38406|c0_g1_i17
GO:0006810	P	transport	17	216	2917	33846	0.68	0.89	0.9132	// TR12100|c6_g1_i3 // TR10783|c0_g3_i1 // TR34933|c0_g1_i1 // TR26169|c0_g1_i2 // TR11049|c0_g2_i8 // TR33238|c0_g1_i1 // TR13418|c1_g3_i20 // TR12420|c2_g1_i7 // TR38406|c0_g1_i17 // TR10774|c0_g1_i2 // TR26877|c0_g3_i5 // TR38770|c0_g1_i1 // TR12735|c3_g3_i11 // TR13549|c2_g1_i3 // TR33141|c4_g1_i9 // TR32995|c0_g1_i5 // TR7470|c0_g2_i1
GO:0008168	F	methyltransferase activity	4	216	639	33846	0.58	0.89	0.980873	// TR7541|c0_g1_i3 // TR32697|c0_g1_i8 // TR36640|c2_g2_i2 // TR36640|c2_g1_i8
GO:0009058	P	biosynthetic process	31	216	5295	33846	0.7	0.89	0.91738	// TR10138|c0_g1_i5 // TR40094|c0_g1_i4 // TR11181|c0_g1_i4 // TR23572|c0_g2_i1 // TR36281|c0_g2_i1 // TR36935|c0_g2_i3 // TR4813|c0_g1_i2 // TR11830|c1_g1_i3 // TR11888|c0_g1_i2 // TR13159|c1_g1_i9 // TR11830|c1_g1_i7 // TR11830|c1_g1_i5 // TR13172|c3_g2_i2 // TR12479|c2_g3_i4 // TR22722|c0_g2_i3 // TR26614|c7_g3_i14 // TR26516|c0_g2_i2 // TR26096|c0_g1_i8 // TR3084|c0_g1_i2 // TR20901|c0_g1_i1 …
GO:0009059	P	macromolecule biosynthetic process	22	216	3703	33846	0.66	0.89	0.930942	// TR10138|c0_g1_i5 // TR23572|c0_g2_i1 // TR36935|c0_g2_i3 // TR4813|c0_g1_i2 // TR13159|c1_g1_i9 // TR13172|c3_g2_i2 // TR12479|c2_g3_i4 // TR22722|c0_g2_i3 // TR26614|c7_g3_i14 // TR26516|c0_g2_i2 // TR26096|c0_g1_i8 // TR3084|c0_g1_i2 // TR19991|c0_g1_i3 // TR9721|c0_g1_i2 // TR20993|c0_g1_i1 // TR13056|c7_g2_i4 // TR36408|c0_g1_i1 // TR33742|c3_g1_i8 // TR9930|c0_g1_i1 // TR13107|c6_g2_i2 //…
GO:0016741	F	transferase activity, transferring one-carbon groups	4	216	644	33846	0.59	0.89	0.973257	// TR7541|c0_g1_i3 // TR32697|c0_g1_i8 // TR36640|c2_g2_i2 // TR36640|c2_g1_i8
GO:0022804	F	active transmembrane transporter activity	4	216	663	33846	0.61	0.89	0.945366	// TR33141|c4_g1_i9 // TR34933|c0_g1_i1 // TR32995|c0_g1_i5 // TR26169|c0_g1_i2
GO:0034645	P	cellular macromolecule biosynthetic process	22	216	3703	33846	0.66	0.89	0.930942	// TR10138|c0_g1_i5 // TR23572|c0_g2_i1 // TR36935|c0_g2_i3 // TR4813|c0_g1_i2 // TR13159|c1_g1_i9 // TR13172|c3_g2_i2 // TR12479|c2_g3_i4 // TR22722|c0_g2_i3 // TR26614|c7_g3_i14 // TR26516|c0_g2_i2 // TR26096|c0_g1_i8 // TR3084|c0_g1_i2 // TR19991|c0_g1_i3 // TR9721|c0_g1_i2 // TR20993|c0_g1_i1 // TR13056|c7_g2_i4 // TR36408|c0_g1_i1 // TR33742|c3_g1_i8 // TR9930|c0_g1_i1 // TR13107|c6_g2_i2 //…
GO:0044238	P	primary metabolic process	76	216	12375	33846	0.64	0.89	0.962325	// TR10138|c0_g1_i5 // TR12183|c2_g1_i7 // TR40094|c0_g1_i4 // TR11181|c0_g1_i4 // TR12251|c0_g1_i2 // TR9721|c0_g1_i2 // TR11648|c0_g1_i13 // TR33742|c3_g1_i8 // TR11897|c1_g1_i9 // TR13012|c3_g1_i8 // TR40477|c0_g2_i4 // TR23572|c0_g2_i1 // TR12072|c0_g2_i11 // TR13012|c3_g1_i25 // TR11897|c1_g1_i1 // TR38064|c3_g1_i5 // TR33788|c0_g1_i5 // TR13172|c3_g2_i2 // TR7524|c0_g2_i1 // TR5689|c0_g1_i2…
GO:0044260	P	cellular macromolecule metabolic process	52	216	8795	33846	0.71	0.89	0.926448	// TR10138|c0_g1_i5 // TR13159|c1_g1_i9 // TR11181|c0_g1_i4 // TR11648|c0_g1_i13 // TR12072|c0_g2_i11 // TR40477|c0_g2_i4 // TR23572|c0_g2_i1 // TR12073|c5_g2_i11 // TR38064|c3_g1_i5 // TR33788|c0_g1_i5 // TR13172|c3_g2_i2 // TR7524|c0_g2_i1 // TR4813|c0_g1_i2 // TR12586|c0_g1_i6 // TR7924|c0_g1_i1 // TR24585|c0_g1_i7 // TR25835|c0_g1_i1 // TR7924|c0_g1_i6 // TR7924|c0_g1_i5 // TR36935|c0_g2_i3 /…
GO:0050662	F	coenzyme binding	4	216	661	33846	0.61	0.89	0.948227	// TR12799|c0_g1_i1 // TR12799|c0_g1_i2 // TR13203|c2_g1_i1 // TR38580|c0_g1_i3
GO:0051179	P	localization	17	216	2954	33846	0.69	0.89	0.901762	// TR12100|c6_g1_i3 // TR10783|c0_g3_i1 // TR34933|c0_g1_i1 // TR26169|c0_g1_i2 // TR11049|c0_g2_i8 // TR33238|c0_g1_i1 // TR13418|c1_g3_i20 // TR12420|c2_g1_i7 // TR38406|c0_g1_i17 // TR10774|c0_g1_i2 // TR26877|c0_g3_i5 // TR38770|c0_g1_i1 // TR12735|c3_g3_i11 // TR13549|c2_g1_i3 // TR33141|c4_g1_i9 // TR32995|c0_g1_i5 // TR7470|c0_g2_i1
GO:0051234	P	establishment of localization	17	216	2928	33846	0.68	0.89	0.90977	// TR12100|c6_g1_i3 // TR10783|c0_g3_i1 // TR34933|c0_g1_i1 // TR26169|c0_g1_i2 // TR11049|c0_g2_i8 // TR33238|c0_g1_i1 // TR13418|c1_g3_i20 // TR12420|c2_g1_i7 // TR38406|c0_g1_i17 // TR10774|c0_g1_i2 // TR26877|c0_g3_i5 // TR38770|c0_g1_i1 // TR12735|c3_g3_i11 // TR13549|c2_g1_i3 // TR33141|c4_g1_i9 // TR32995|c0_g1_i5 // TR7470|c0_g2_i1
GO:0044281	P	small molecule metabolic process	11	216	2010	33846	0.73	0.9	0.857532	// TR40094|c0_g1_i4 // TR11181|c0_g1_i4 // TR25877|c4_g1_i1 // TR7541|c0_g1_i3 // TR11888|c0_g1_i2 // TR25560|c1_g1_i7 // TR26297|c2_g1_i1 // TR11706|c0_g2_i13 // TR13107|c6_g2_i2 // TR22722|c0_g2_i3 // TR21412|c0_g1_i1
GO:0006412	P	translation	5	216	1052	33846	0.8	0.92	0.744745	// TR36935|c0_g2_i3 // TR22722|c0_g2_i3 // TR26297|c2_g1_i1 // TR10138|c0_g1_i5 // TR13107|c6_g2_i2
GO:0006468	P	protein amino acid phosphorylation	12	216	2294	33846	0.79	0.92	0.819675	// TR13468|c3_g1_i26 // TR12162|c3_g5_i2 // TR38064|c3_g1_i5 // TR12073|c5_g2_i11 // TR10675|c1_g1_i7 // TR13618|c1_g1_i2 // TR26516|c0_g2_i2 // TR5689|c0_g1_i2 // TR40158|c3_g2_i10 // TR12527|c0_g1_i21 // TR11533|c0_g1_i16 // TR13245|c2_g1_i5
GO:0006793	P	phosphorus metabolic process	14	216	2830	33846	0.86	0.92	0.775167	// TR33788|c0_g1_i5 // TR13468|c3_g1_i26 // TR38064|c3_g1_i5 // TR12073|c5_g2_i11 // TR12162|c3_g5_i2 // TR10675|c1_g1_i7 // TR13618|c1_g1_i2 // TR26516|c0_g2_i2 // TR12003|c0_g1_i11 // TR5689|c0_g1_i2 // TR40158|c3_g2_i10 // TR12527|c0_g1_i21 // TR11533|c0_g1_i16 // TR13245|c2_g1_i5
GO:0006796	P	phosphate metabolic process	14	216	2830	33846	0.86	0.92	0.775167	// TR33788|c0_g1_i5 // TR13468|c3_g1_i26 // TR38064|c3_g1_i5 // TR12073|c5_g2_i11 // TR12162|c3_g5_i2 // TR10675|c1_g1_i7 // TR13618|c1_g1_i2 // TR26516|c0_g2_i2 // TR12003|c0_g1_i11 // TR5689|c0_g1_i2 // TR40158|c3_g2_i10 // TR12527|c0_g1_i21 // TR11533|c0_g1_i16 // TR13245|c2_g1_i5
GO:0016310	P	phosphorylation	13	216	2523	33846	0.81	0.92	0.807383	// TR13468|c3_g1_i26 // TR12162|c3_g5_i2 // TR38064|c3_g1_i5 // TR12073|c5_g2_i11 // TR10675|c1_g1_i7 // TR13618|c1_g1_i2 // TR26516|c0_g2_i2 // TR12003|c0_g1_i11 // TR5689|c0_g1_i2 // TR40158|c3_g2_i10 // TR12527|c0_g1_i21 // TR11533|c0_g1_i16 // TR13245|c2_g1_i5
GO:0043170	P	macromolecule metabolic process	54	216	9755	33846	0.84	0.92	0.867401	// TR10138|c0_g1_i5 // TR13159|c1_g1_i9 // TR11181|c0_g1_i4 // TR11648|c0_g1_i13 // TR12072|c0_g2_i11 // TR40477|c0_g2_i4 // TR23572|c0_g2_i1 // TR12073|c5_g2_i11 // TR38064|c3_g1_i5 // TR33788|c0_g1_i5 // TR13172|c3_g2_i2 // TR7524|c0_g2_i1 // TR4813|c0_g1_i2 // TR12586|c0_g1_i6 // TR7924|c0_g1_i1 // TR24585|c0_g1_i7 // TR25835|c0_g1_i1 // TR7924|c0_g1_i6 // TR7924|c0_g1_i5 // TR9932|c0_g1_i1 //…
GO:0043687	P	post-translational protein modification	15	216	2972	33846	0.84	0.92	0.790854	// TR33788|c0_g1_i5 // TR13468|c3_g1_i26 // TR38064|c3_g1_i5 // TR12073|c5_g2_i11 // TR12162|c3_g5_i2 // TR12586|c0_g1_i6 // TR10675|c1_g1_i7 // TR13618|c1_g1_i2 // TR24585|c0_g1_i7 // TR26516|c0_g2_i2 // TR5689|c0_g1_i2 // TR40158|c3_g2_i10 // TR12527|c0_g1_i21 // TR11533|c0_g1_i16 // TR13245|c2_g1_i5
GO:0044237	P	cellular metabolic process	62	216	11087	33846	0.84	0.92	0.876256	// TR10138|c0_g1_i5 // TR40094|c0_g1_i4 // TR11181|c0_g1_i4 // TR11648|c0_g1_i13 // TR9721|c0_g1_i2 // TR12072|c0_g2_i11 // TR40477|c0_g2_i4 // TR23572|c0_g2_i1 // TR12073|c5_g2_i11 // TR38064|c3_g1_i5 // TR33788|c0_g1_i5 // TR13172|c3_g2_i2 // TR7524|c0_g2_i1 // TR13618|c1_g1_i2 // TR4813|c0_g1_i2 // TR12586|c0_g1_i6 // TR12003|c0_g1_i11 // TR11888|c0_g1_i2 // TR24585|c0_g1_i7 // TR25835|c0_g1_i…
GO:0044249	P	cellular biosynthetic process	27	216	4903	33846	0.79	0.92	0.86289	// TR10138|c0_g1_i5 // TR40094|c0_g1_i4 // TR11181|c0_g1_i4 // TR23572|c0_g2_i1 // TR36281|c0_g2_i1 // TR36935|c0_g2_i3 // TR4813|c0_g1_i2 // TR11888|c0_g1_i2 // TR13159|c1_g1_i9 // TR13172|c3_g2_i2 // TR12479|c2_g3_i4 // TR22722|c0_g2_i3 // TR26614|c7_g3_i14 // TR26516|c0_g2_i2 // TR26096|c0_g1_i8 // TR3084|c0_g1_i2 // TR19991|c0_g1_i3 // TR9721|c0_g1_i2 // TR20993|c0_g1_i1 // TR13056|c7_g2_i4 /…
GO:0016740	F	transferase activity	35	216	5831	33846	0.66	0.94	0.940543	// TR11181|c0_g1_i4 // TR36640|c2_g2_i2 // TR33135|c2_g1_i6 // TR12340|c0_g2_i3 // TR13066|c3_g3_i1 // TR13170|c5_g1_i7 // TR12073|c5_g2_i11 // TR38064|c3_g1_i5 // TR26857|c2_g1_i2 // TR7924|c0_g1_i3 // TR7924|c0_g1_i1 // TR13434|c1_g1_i3 // TR7924|c0_g1_i6 // TR7924|c0_g1_i5 // TR11331|c0_g1_i2 // TR40158|c3_g2_i10 // TR7541|c0_g1_i3 // TR36640|c2_g1_i8 // TR11533|c0_g1_i16 // TR13468|c3_g1_i26 …
GO:0005622	C	intracellular	25	216	4757	33846	0.85	0.95	0.823494	// TR10138|c0_g1_i5 // TR11648|c0_g1_i13 // TR9890|c0_g1_i1 // TR23572|c0_g2_i1 // TR36935|c0_g2_i3 // TR7524|c0_g2_i1 // TR26891|c1_g9_i3 // TR4813|c0_g1_i2 // TR25835|c0_g1_i1 // TR37831|c1_g1_i13 // TR13172|c3_g2_i2 // TR12479|c2_g3_i4 // TR22722|c0_g2_i3 // TR26614|c7_g3_i14 // TR9049|c1_g1_i1 // TR12420|c2_g1_i7 // TR19473|c0_g1_i1 // TR13418|c1_g3_i20 // TR40196|c4_g3_i4 // TR33742|c3_g1_i8…
GO:0005737	C	cytoplasm	11	216	2156	33846	0.8	0.95	0.799461	// TR10138|c0_g1_i5 // TR7524|c0_g2_i1 // TR37796|c0_g1_i6 // TR9890|c0_g1_i1 // TR12420|c2_g1_i7 // TR36935|c0_g2_i3 // TR13418|c1_g3_i20 // TR13107|c6_g2_i2 // TR22722|c0_g2_i3 // TR26297|c2_g1_i1 // TR38540|c2_g1_i2
GO:0006464	P	protein modification process	15	216	3292	33846	0.92	0.95	0.713978	// TR33788|c0_g1_i5 // TR13468|c3_g1_i26 // TR38064|c3_g1_i5 // TR12073|c5_g2_i11 // TR12162|c3_g5_i2 // TR12586|c0_g1_i6 // TR10675|c1_g1_i7 // TR13618|c1_g1_i2 // TR24585|c0_g1_i7 // TR26516|c0_g2_i2 // TR5689|c0_g1_i2 // TR40158|c3_g2_i10 // TR12527|c0_g1_i21 // TR11533|c0_g1_i16 // TR13245|c2_g1_i5
GO:0009987	P	cellular process	80	216	14652	33846	0.9	0.95	0.855553	// TR10138|c0_g1_i5 // TR10783|c0_g3_i1 // TR40094|c0_g1_i4 // TR11181|c0_g1_i4 // TR5689|c0_g1_i2 // TR11648|c0_g1_i13 // TR37796|c0_g1_i6 // TR33238|c0_g1_i1 // TR12072|c0_g2_i11 // TR40477|c0_g2_i4 // TR26877|c0_g3_i5 // TR37831|c1_g1_i13 // TR23572|c0_g2_i1 // TR13618|c1_g1_i2 // TR13549|c2_g1_i3 // TR21412|c0_g1_i1 // TR12073|c5_g2_i11 // TR38064|c3_g1_i5 // TR33788|c0_g1_i5 // TR13172|c3_g2…
GO:0032991	C	macromolecular complex	10	216	2467	33846	0.95	0.95	0.635162	// TR10138|c0_g1_i5 // TR7524|c0_g2_i1 // TR26891|c1_g9_i3 // TR11648|c0_g1_i13 // TR9049|c1_g1_i1 // TR4813|c0_g1_i2 // TR40477|c0_g2_i4 // TR37831|c1_g1_i13 // TR36935|c0_g2_i3 // TR23572|c0_g2_i1
GO:0043226	C	organelle	20	216	3705	33846	0.79	0.95	0.845854	// TR10138|c0_g1_i5 // TR13172|c3_g2_i2 // TR7524|c0_g2_i1 // TR40196|c4_g3_i4 // TR26614|c7_g3_i14 // TR4813|c0_g1_i2 // TR12420|c2_g1_i7 // TR25835|c0_g1_i1 // TR9049|c1_g1_i1 // TR11648|c0_g1_i13 // TR33742|c3_g1_i8 // TR40477|c0_g2_i4 // TR37831|c1_g1_i13 // TR36935|c0_g2_i3 // TR9890|c0_g1_i1 // TR13418|c1_g3_i20 // TR23572|c0_g2_i1 // TR12479|c2_g3_i4 // TR38540|c2_g1_i2 // TR37796|c0_g1_i6
GO:0043228	C	non-membrane-bounded organelle	5	216	1292	33846	0.91	0.95	0.606403	// TR36935|c0_g2_i3 // TR10138|c0_g1_i5 // TR37796|c0_g1_i6 // TR40477|c0_g2_i4 // TR37831|c1_g1_i13
GO:0043229	C	intracellular organelle	20	216	3705	33846	0.79	0.95	0.845854	// TR10138|c0_g1_i5 // TR13172|c3_g2_i2 // TR7524|c0_g2_i1 // TR40196|c4_g3_i4 // TR26614|c7_g3_i14 // TR4813|c0_g1_i2 // TR12420|c2_g1_i7 // TR25835|c0_g1_i1 // TR9049|c1_g1_i1 // TR11648|c0_g1_i13 // TR33742|c3_g1_i8 // TR40477|c0_g2_i4 // TR37831|c1_g1_i13 // TR36935|c0_g2_i3 // TR9890|c0_g1_i1 // TR13418|c1_g3_i20 // TR23572|c0_g2_i1 // TR12479|c2_g3_i4 // TR38540|c2_g1_i2 // TR37796|c0_g1_i6
GO:0043232	C	intracellular non-membrane-bounded organelle	5	216	1292	33846	0.91	0.95	0.606403	// TR36935|c0_g2_i3 // TR10138|c0_g1_i5 // TR37796|c0_g1_i6 // TR40477|c0_g2_i4 // TR37831|c1_g1_i13
GO:0043234	C	protein complex	7	216	1611	33846	0.88	0.95	0.680857	// TR7524|c0_g2_i1 // TR26891|c1_g9_i3 // TR11648|c0_g1_i13 // TR9049|c1_g1_i1 // TR40477|c0_g2_i4 // TR23572|c0_g2_i1 // TR4813|c0_g1_i2
GO:0043412	P	macromolecule modification	16	216	3446	33846	0.92	0.95	0.727542	// TR33788|c0_g1_i5 // TR13468|c3_g1_i26 // TR38064|c3_g1_i5 // TR11181|c0_g1_i4 // TR12162|c3_g5_i2 // TR12586|c0_g1_i6 // TR10675|c1_g1_i7 // TR13618|c1_g1_i2 // TR24585|c0_g1_i7 // TR26516|c0_g2_i2 // TR5689|c0_g1_i2 // TR40158|c3_g2_i10 // TR12527|c0_g1_i21 // TR12073|c5_g2_i11 // TR11533|c0_g1_i16 // TR13245|c2_g1_i5
GO:0044424	C	intracellular part	24	216	4590	33846	0.85	0.95	0.819317	// TR10138|c0_g1_i5 // TR11648|c0_g1_i13 // TR9890|c0_g1_i1 // TR23572|c0_g2_i1 // TR36935|c0_g2_i3 // TR7524|c0_g2_i1 // TR26614|c7_g3_i14 // TR4813|c0_g1_i2 // TR25835|c0_g1_i1 // TR37831|c1_g1_i13 // TR13172|c3_g2_i2 // TR12479|c2_g3_i4 // TR22722|c0_g2_i3 // TR26891|c1_g9_i3 // TR9049|c1_g1_i1 // TR12420|c2_g1_i7 // TR13418|c1_g3_i20 // TR40196|c4_g3_i4 // TR33742|c3_g1_i8 // TR40477|c0_g2_i4…
GO:0044425	C	membrane part	14	216	2516	33846	0.73	0.95	0.871909	// TR12296|c0_g1_i2 // TR13332|c2_g1_i17 // TR7524|c0_g2_i1 // TR33238|c0_g1_i1 // TR13430|c2_g2_i7 // TR38406|c0_g1_i17 // TR10774|c0_g1_i2 // TR26877|c0_g3_i5 // TR26169|c0_g1_i2 // TR7470|c0_g2_i1 // TR13170|c5_g1_i7 // TR33141|c4_g1_i9 // TR32995|c0_g1_i5 // TR41236|c1_g2_i2
GO:0044444	C	cytoplasmic part	8	216	1746	33846	0.86	0.95	0.717959	// TR10138|c0_g1_i5 // TR7524|c0_g2_i1 // TR37796|c0_g1_i6 // TR9890|c0_g1_i1 // TR12420|c2_g1_i7 // TR36935|c0_g2_i3 // TR13418|c1_g3_i20 // TR38540|c2_g1_i2
GO:0044267	P	cellular protein metabolic process	21	216	4813	33846	0.97	0.98	0.683687	// TR33788|c0_g1_i5 // TR10138|c0_g1_i5 // TR7524|c0_g2_i1 // TR12073|c5_g2_i11 // TR13468|c3_g1_i26 // TR12162|c3_g5_i2 // TR12586|c0_g1_i6 // TR10675|c1_g1_i7 // TR13618|c1_g1_i2 // TR24585|c0_g1_i7 // TR38064|c3_g1_i5 // TR26516|c0_g2_i2 // TR26297|c2_g1_i1 // TR36935|c0_g2_i3 // TR5689|c0_g1_i2 // TR40158|c3_g2_i10 // TR12527|c0_g1_i21 // TR22722|c0_g2_i3 // TR13107|c6_g2_i2 // TR11533|c0_g1_…
GO:0019538	P	protein metabolic process	23	216	5679	33846	0.99	0.99	0.634614	// TR10138|c0_g1_i5 // TR12073|c5_g2_i11 // TR38064|c3_g1_i5 // TR33788|c0_g1_i5 // TR7524|c0_g2_i1 // TR12586|c0_g1_i6 // TR13618|c1_g1_i2 // TR24585|c0_g1_i7 // TR9932|c0_g1_i1 // TR36935|c0_g2_i3 // TR40158|c3_g2_i10 // TR22722|c0_g2_i3 // TR11533|c0_g1_i16 // TR13468|c3_g1_i26 // TR12162|c3_g5_i2 // TR10675|c1_g1_i7 // TR26516|c0_g2_i2 // TR5689|c0_g1_i2 // TR12527|c0_g1_i21 // TR13245|c2_g1_…
GO:0000166	F	nucleotide binding	23	216	5554	33846	0.99	1	0.648897	// TR12799|c0_g1_i1 // TR12799|c0_g1_i2 // TR12073|c5_g2_i11 // TR25994|c0_g1_i2 // TR12072|c0_g2_i11 // TR10990|c1_g1_i10 // TR38580|c0_g1_i3 // TR13203|c2_g1_i1 // TR22722|c0_g2_i3 // TR11533|c0_g1_i16 // TR12162|c3_g5_i2 // TR10675|c1_g1_i7 // TR12420|c2_g1_i7 // TR26516|c0_g2_i2 // TR38406|c0_g1_i17 // TR7720|c0_g1_i4 // TR5689|c0_g1_i2 // TR26169|c0_g1_i2 // TR12527|c0_g1_i21 // TR38571|c2_g…
GO:0001882	F	nucleoside binding	23	216	4675	33846	0.91	1	0.770903	// TR12799|c0_g1_i1 // TR12799|c0_g1_i2 // TR12073|c5_g2_i11 // TR25994|c0_g1_i2 // TR12072|c0_g2_i11 // TR10990|c1_g1_i10 // TR38580|c0_g1_i3 // TR13203|c2_g1_i1 // TR22722|c0_g2_i3 // TR11533|c0_g1_i16 // TR12162|c3_g5_i2 // TR10675|c1_g1_i7 // TR12420|c2_g1_i7 // TR26516|c0_g2_i2 // TR38406|c0_g1_i17 // TR7720|c0_g1_i4 // TR5689|c0_g1_i2 // TR26169|c0_g1_i2 // TR12527|c0_g1_i21 // TR33742|c3_g…
GO:0001883	F	purine nucleoside binding	22	216	4634	33846	0.93	1	0.74391	// TR12799|c0_g1_i1 // TR12799|c0_g1_i2 // TR12073|c5_g2_i11 // TR25994|c0_g1_i2 // TR12072|c0_g2_i11 // TR10990|c1_g1_i10 // TR38580|c0_g1_i3 // TR13203|c2_g1_i1 // TR22722|c0_g2_i3 // TR11533|c0_g1_i16 // TR12162|c3_g5_i2 // TR10675|c1_g1_i7 // TR12420|c2_g1_i7 // TR26516|c0_g2_i2 // TR38406|c0_g1_i17 // TR7720|c0_g1_i4 // TR5689|c0_g1_i2 // TR26169|c0_g1_i2 // TR12527|c0_g1_i21 // TR12040|c0_g…
GO:0003676	F	nucleic acid binding	20	216	4562	33846	0.96	1	0.686955	// TR3084|c0_g1_i2 // TR13159|c1_g1_i9 // TR20993|c0_g1_i1 // TR26614|c7_g3_i14 // TR4813|c0_g1_i2 // TR36408|c0_g1_i1 // TR25835|c0_g1_i1 // TR40117|c3_g5_i10 // TR11648|c0_g1_i13 // TR33742|c3_g1_i8 // TR13091|c1_g1_i4 // TR12072|c0_g2_i11 // TR13172|c3_g2_i2 // TR26096|c0_g1_i8 // TR37831|c1_g1_i13 // TR23572|c0_g2_i1 // TR12479|c2_g3_i4 // TR9721|c0_g1_i2 // TR19991|c0_g1_i3 // TR33092|c8_g1_…
GO:0004672	F	protein kinase activity	12	216	2357	33846	0.81	1	0.797766	// TR13468|c3_g1_i26 // TR12162|c3_g5_i2 // TR38064|c3_g1_i5 // TR12073|c5_g2_i11 // TR10675|c1_g1_i7 // TR13618|c1_g1_i2 // TR26516|c0_g2_i2 // TR5689|c0_g1_i2 // TR40158|c3_g2_i10 // TR12527|c0_g1_i21 // TR11533|c0_g1_i16 // TR13245|c2_g1_i5
GO:0005488	F	binding	106	216	17667	33846	0.72	1	0.940149	// TR12799|c0_g1_i1 // TR12799|c0_g1_i2 // TR11897|c1_g1_i1 // TR11901|c1_g1_i11 // TR11897|c1_g1_i9 // TR19765|c0_g1_i1 // TR12621|c0_g1_i5 // TR23572|c0_g2_i1 // TR12521|c0_g1_i2 // TR10990|c1_g1_i10 // TR4813|c0_g1_i2 // TR24488|c0_g2_i1 // TR12479|c2_g3_i4 // TR26840|c9_g2_i2 // TR26840|c9_g2_i3 // TR26614|c7_g3_i14 // TR10675|c1_g1_i7 // TR7720|c0_g1_i4 // TR26304|c0_g1_i7 // TR38580|c0_g1_i…
GO:0005515	F	protein binding	22	216	5882	33846	1	1	0.586072	// TR13419|c0_g2_i8 // TR32331|c7_g1_i8 // TR40073|c0_g1_i9 // TR25910|c0_g1_i3 // TR26903|c0_g1_i3 // TR29834|c0_g1_i1 // TR40471|c2_g1_i8 // TR12725|c0_g1_i15 // TR38581|c2_g1_i8 // TR24488|c0_g2_i1 // TR26968|c3_g2_i8 // TR20829|c0_g1_i1 // TR7421|c0_g1_i1 // TR26982|c1_g2_i10 // TR38555|c2_g1_i12 // TR26339|c1_g2_i5 // TR26304|c0_g1_i7 // TR11134|c0_g1_i7 // TR40475|c0_g1_i2 // TR40117|c3_g5_…
GO:0005524	F	ATP binding	18	216	3965	33846	0.94	1	0.711349	// TR12162|c3_g5_i2 // TR13107|c6_g2_i2 // TR10990|c1_g1_i10 // TR25994|c0_g1_i2 // TR12073|c5_g2_i11 // TR10675|c1_g1_i7 // TR12420|c2_g1_i7 // TR26516|c0_g2_i2 // TR38406|c0_g1_i17 // TR26297|c2_g1_i1 // TR7720|c0_g1_i4 // TR12040|c0_g2_i4 // TR5689|c0_g1_i2 // TR12072|c0_g2_i11 // TR26169|c0_g1_i2 // TR12527|c0_g1_i21 // TR22722|c0_g2_i3 // TR11533|c0_g1_i16
GO:0016301	F	kinase activity	13	216	2843	33846	0.91	1	0.716506	// TR13468|c3_g1_i26 // TR12162|c3_g5_i2 // TR38064|c3_g1_i5 // TR12073|c5_g2_i11 // TR10675|c1_g1_i7 // TR13618|c1_g1_i2 // TR26516|c0_g2_i2 // TR7720|c0_g1_i4 // TR5689|c0_g1_i2 // TR40158|c3_g2_i10 // TR12527|c0_g1_i21 // TR11533|c0_g1_i16 // TR13245|c2_g1_i5
GO:0016462	F	pyrophosphatase activity	4	216	1056	33846	0.9	1	0.59354	// TR12420|c2_g1_i7 // TR10990|c1_g1_i10 // TR26169|c0_g1_i2 // TR38406|c0_g1_i17
GO:0016772	F	transferase activity, transferring phosphorus-containing groups	15	216	3314	33846	0.93	1	0.709239	// TR13468|c3_g1_i26 // TR12162|c3_g5_i2 // TR38064|c3_g1_i5 // TR40196|c4_g3_i4 // TR10675|c1_g1_i7 // TR13618|c1_g1_i2 // TR33742|c3_g1_i8 // TR26516|c0_g2_i2 // TR7720|c0_g1_i4 // TR5689|c0_g1_i2 // TR40158|c3_g2_i10 // TR12527|c0_g1_i21 // TR12073|c5_g2_i11 // TR11533|c0_g1_i16 // TR13245|c2_g1_i5
GO:0016773	F	phosphotransferase activity, alcohol group as acceptor	12	216	2693	33846	0.92	1	0.69823	// TR13468|c3_g1_i26 // TR12162|c3_g5_i2 // TR38064|c3_g1_i5 // TR12073|c5_g2_i11 // TR10675|c1_g1_i7 // TR13618|c1_g1_i2 // TR26516|c0_g2_i2 // TR5689|c0_g1_i2 // TR40158|c3_g2_i10 // TR12527|c0_g1_i21 // TR11533|c0_g1_i16 // TR13245|c2_g1_i5
GO:0016817	F	hydrolase activity, acting on acid anhydrides	4	216	1090	33846	0.91	1	0.575025	// TR12420|c2_g1_i7 // TR10990|c1_g1_i10 // TR26169|c0_g1_i2 // TR38406|c0_g1_i17
GO:0016818	F	hydrolase activity, acting on acid anhydrides, in phosphorus-containing anhydrides	4	216	1073	33846	0.91	1	0.584136	// TR12420|c2_g1_i7 // TR10990|c1_g1_i10 // TR26169|c0_g1_i2 // TR38406|c0_g1_i17
GO:0017076	F	purine nucleotide binding	23	216	5174	33846	0.97	1	0.696554	// TR12799|c0_g1_i1 // TR12799|c0_g1_i2 // TR12073|c5_g2_i11 // TR25994|c0_g1_i2 // TR12072|c0_g2_i11 // TR10990|c1_g1_i10 // TR38580|c0_g1_i3 // TR13203|c2_g1_i1 // TR22722|c0_g2_i3 // TR11533|c0_g1_i16 // TR12162|c3_g5_i2 // TR10675|c1_g1_i7 // TR12420|c2_g1_i7 // TR26516|c0_g2_i2 // TR38406|c0_g1_i17 // TR7720|c0_g1_i4 // TR5689|c0_g1_i2 // TR26169|c0_g1_i2 // TR12527|c0_g1_i21 // TR38571|c2_g…
GO:0017111	F	nucleoside-triphosphatase activity	4	216	1034	33846	0.89	1	0.606168	// TR12420|c2_g1_i7 // TR10990|c1_g1_i10 // TR26169|c0_g1_i2 // TR38406|c0_g1_i17
GO:0030554	F	adenyl nucleotide binding	22	216	4634	33846	0.93	1	0.74391	// TR12799|c0_g1_i1 // TR12799|c0_g1_i2 // TR12073|c5_g2_i11 // TR25994|c0_g1_i2 // TR12072|c0_g2_i11 // TR10990|c1_g1_i10 // TR38580|c0_g1_i3 // TR13203|c2_g1_i1 // TR22722|c0_g2_i3 // TR11533|c0_g1_i16 // TR12162|c3_g5_i2 // TR10675|c1_g1_i7 // TR12420|c2_g1_i7 // TR26516|c0_g2_i2 // TR38406|c0_g1_i17 // TR7720|c0_g1_i4 // TR5689|c0_g1_i2 // TR26169|c0_g1_i2 // TR12527|c0_g1_i21 // TR12040|c0_g…
GO:0032553	F	ribonucleotide binding	19	216	4917	33846	0.99	1	0.60549	// TR12162|c3_g5_i2 // TR38571|c2_g2_i4 // TR10990|c1_g1_i10 // TR25994|c0_g1_i2 // TR12073|c5_g2_i11 // TR10675|c1_g1_i7 // TR12420|c2_g1_i7 // TR26516|c0_g2_i2 // TR38406|c0_g1_i17 // TR26297|c2_g1_i1 // TR7720|c0_g1_i4 // TR12040|c0_g2_i4 // TR5689|c0_g1_i2 // TR12072|c0_g2_i11 // TR26169|c0_g1_i2 // TR12527|c0_g1_i21 // TR22722|c0_g2_i3 // TR13107|c6_g2_i2 // TR11533|c0_g1_i16
GO:0032555	F	purine ribonucleotide binding	19	216	4917	33846	0.99	1	0.60549	// TR12162|c3_g5_i2 // TR38571|c2_g2_i4 // TR10990|c1_g1_i10 // TR25994|c0_g1_i2 // TR12073|c5_g2_i11 // TR10675|c1_g1_i7 // TR12420|c2_g1_i7 // TR26516|c0_g2_i2 // TR38406|c0_g1_i17 // TR26297|c2_g1_i1 // TR7720|c0_g1_i4 // TR12040|c0_g2_i4 // TR5689|c0_g1_i2 // TR12072|c0_g2_i11 // TR26169|c0_g1_i2 // TR12527|c0_g1_i21 // TR22722|c0_g2_i3 // TR13107|c6_g2_i2 // TR11533|c0_g1_i16
GO:0032559	F	adenyl ribonucleotide binding	18	216	4420	33846	0.98	1	0.638122	// TR12162|c3_g5_i2 // TR13107|c6_g2_i2 // TR10990|c1_g1_i10 // TR25994|c0_g1_i2 // TR12073|c5_g2_i11 // TR10675|c1_g1_i7 // TR12420|c2_g1_i7 // TR26516|c0_g2_i2 // TR38406|c0_g1_i17 // TR26297|c2_g1_i1 // TR7720|c0_g1_i4 // TR12040|c0_g2_i4 // TR5689|c0_g1_i2 // TR12072|c0_g2_i11 // TR26169|c0_g1_i2 // TR12527|c0_g1_i21 // TR22722|c0_g2_i3 // TR11533|c0_g1_i16

## Sheet: GO_Cluster3
GO_acc	term_type	Term	queryitem	querytotal	refitem	reftotal	pvalue	FDR	Enrichment Score	entries
GO:0030246	F	carbohydrate binding	9	266	191	33846	2.8e-05	0.0023	5.99563	// TR40520|c1_g1_i2 // TR38575|c6_g5_i1 // TR13642|c2_g1_i2 // TR33135|c3_g3_i2 // TR26418|c1_g1_i9 // TR28506|c0_g1_i1 // TR12162|c3_g4_i3 // TR35375|c2_g1_i3 // TR12424|c0_g2_i6
GO:0004672	F	protein kinase activity	33	266	2357	33846	0.0022	0.09	1.78148	// TR40520|c1_g1_i2 // TR12410|c2_g1_i2 // TR13684|c3_g2_i2 // TR12504|c0_g2_i1 // TR10735|c0_g1_i9 // TR11703|c0_g4_i1 // TR40145|c0_g1_i7 // TR40145|c0_g1_i4 // TR38064|c3_g1_i4 // TR13489|c4_g1_i1 // TR40791|c0_g1_i1 // TR40158|c3_g2_i12 // TR13550|c0_g1_i5 // TR12424|c0_g2_i6 // TR26490|c4_g1_i11 // TR12424|c0_g2_i3 // TR7423|c0_g1_i1 // TR7423|c0_g1_i3 // TR13642|c2_g1_i2 // TR12566|c3_g1_i1…
GO:0005507	F	copper ion binding	4	266	105	33846	0.01	0.12	4.84726	// TR12867|c0_g1_i1 // TR33115|c3_g2_i4 // TR33115|c3_g2_i3 // TR26411|c1_g1_i4
GO:0015035	F	protein disulfide oxidoreductase activity	4	266	106	33846	0.01	0.12	4.80153	// TR39070|c0_g1_i3 // TR22412|c0_g1_i1 // TR1875|c0_g1_i1 // TR31490|c0_g1_i1
GO:0015036	F	disulfide oxidoreductase activity	4	266	106	33846	0.01	0.12	4.80153	// TR39070|c0_g1_i3 // TR22412|c0_g1_i1 // TR1875|c0_g1_i1 // TR31490|c0_g1_i1
GO:0009055	F	electron carrier activity	5	266	162	33846	0.0098	0.12	3.92718	// TR26828|c1_g4_i6 // TR23476|c0_g1_i1 // TR22412|c0_g1_i1 // TR1875|c0_g1_i1 // TR31490|c0_g1_i1
GO:0016491	F	oxidoreductase activity	35	266	2717	33846	0.0058	0.12	1.63909	// TR33862|c0_g2_i1 // TR31366|c1_g1_i1 // TR5479|c0_g1_i2 // TR26411|c1_g1_i4 // TR26287|c1_g1_i17 // TR13632|c0_g1_i16 // TR11560|c0_g3_i17 // TR12363|c0_g1_i2 // TR12555|c3_g2_i11 // TR17616|c0_g1_i1 // TR12341|c0_g1_i4 // TR11675|c0_g1_i5 // TR13312|c0_g1_i11 // TR13693|c2_g2_i11 // TR33115|c3_g2_i4 // TR33115|c3_g2_i3 // TR9647|c0_g1_i1 // TR22412|c0_g1_i1 // TR33095|c0_g1_i9 // TR34278|c0_g…
GO:0016835	F	carbon-oxygen lyase activity	5	266	194	33846	0.02	0.13	3.2794	// TR26339|c1_g2_i17 // TR25883|c0_g1_i8 // TR11706|c0_g2_i10 // TR39466|c0_g1_i6 // TR12702|c1_g1_i3
GO:0016705	F	oxidoreductase activity, acting on paired donors, with incorporation or reduction of molecular oxygen	11	266	665	33846	0.019	0.13	2.10473	// TR11560|c0_g3_i17 // TR38584|c1_g1_i1 // TR5479|c0_g1_i2 // TR17616|c0_g1_i1 // TR13666|c5_g1_i3 // TR11675|c0_g1_i5 // TR13632|c0_g1_i16 // TR33862|c0_g2_i1 // TR4125|c0_g1_i1 // TR34278|c0_g1_i3 // TR12555|c3_g2_i11
GO:0016773	F	phosphotransferase activity, alcohol group as acceptor	33	266	2693	33846	0.013	0.13	1.55921	// TR40520|c1_g1_i2 // TR12410|c2_g1_i2 // TR13684|c3_g2_i2 // TR12504|c0_g2_i1 // TR10735|c0_g1_i9 // TR11703|c0_g4_i1 // TR40145|c0_g1_i7 // TR40145|c0_g1_i4 // TR38064|c3_g1_i4 // TR13489|c4_g1_i1 // TR40791|c0_g1_i1 // TR40158|c3_g2_i12 // TR13550|c0_g1_i5 // TR12424|c0_g2_i6 // TR26490|c4_g1_i11 // TR12424|c0_g2_i3 // TR7423|c0_g1_i1 // TR7423|c0_g1_i3 // TR13642|c2_g1_i2 // TR12566|c3_g1_i1…
GO:0016301	F	kinase activity	34	266	2843	33846	0.017	0.13	1.5217	// TR40520|c1_g1_i2 // TR12410|c2_g1_i2 // TR13684|c3_g2_i2 // TR12504|c0_g2_i1 // TR10735|c0_g1_i9 // TR11703|c0_g4_i1 // TR40145|c0_g1_i7 // TR40145|c0_g1_i4 // TR38064|c3_g1_i4 // TR13489|c4_g1_i1 // TR40791|c0_g1_i1 // TR40158|c3_g2_i12 // TR13550|c0_g1_i5 // TR12424|c0_g2_i6 // TR26490|c4_g1_i11 // TR12424|c0_g2_i3 // TR7423|c0_g1_i1 // TR7423|c0_g1_i3 // TR13642|c2_g1_i2 // TR12566|c3_g1_i1…
GO:0046872	F	metal ion binding	38	266	3271	33846	0.018	0.13	1.47818	// TR39074|c0_g1_i4 // TR5479|c0_g1_i2 // TR13632|c0_g1_i16 // TR26411|c1_g1_i4 // TR32742|c0_g1_i1 // TR26420|c0_g3_i2 // TR8278|c0_g1_i3 // TR13693|c2_g2_i11 // TR26257|c1_g1_i2 // TR13313|c1_g2_i12 // TR33114|c0_g4_i3 // TR41326|c0_g1_i1 // TR25251|c1_g2_i1 // TR17616|c0_g1_i1 // TR30598|c0_g1_i1 // TR10446|c2_g1_i3 // TR33115|c3_g2_i4 // TR33115|c3_g2_i3 // TR12162|c3_g4_i3 // TR39466|c0_g1_i…
GO:0016772	F	transferase activity, transferring phosphorus-containing groups	38	266	3314	33846	0.022	0.13	1.45901	// TR40520|c1_g1_i2 // TR13684|c3_g2_i2 // TR12504|c0_g2_i1 // TR10735|c0_g1_i9 // TR11703|c0_g4_i1 // TR40145|c0_g1_i7 // TR40145|c0_g1_i4 // TR38064|c3_g1_i4 // TR13489|c4_g1_i1 // TR40791|c0_g1_i1 // TR11379|c0_g1_i3 // TR13354|c1_g3_i9 // TR12936|c1_g4_i1 // TR40158|c3_g2_i12 // TR13550|c0_g1_i5 // TR12424|c0_g2_i6 // TR26490|c4_g1_i11 // TR12424|c0_g2_i3 // TR7423|c0_g1_i1 // TR7423|c0_g1_i3…
GO:0043169	F	cation binding	38	266	3328	33846	0.023	0.13	1.45287	// TR39074|c0_g1_i4 // TR5479|c0_g1_i2 // TR13632|c0_g1_i16 // TR26411|c1_g1_i4 // TR32742|c0_g1_i1 // TR26420|c0_g3_i2 // TR8278|c0_g1_i3 // TR13693|c2_g2_i11 // TR26257|c1_g1_i2 // TR13313|c1_g2_i12 // TR33114|c0_g4_i3 // TR41326|c0_g1_i1 // TR25251|c1_g2_i1 // TR17616|c0_g1_i1 // TR30598|c0_g1_i1 // TR10446|c2_g1_i3 // TR33115|c3_g2_i4 // TR33115|c3_g2_i3 // TR12162|c3_g4_i3 // TR39466|c0_g1_i…
GO:0043167	F	ion binding	38	266	3329	33846	0.023	0.13	1.45243	// TR39074|c0_g1_i4 // TR5479|c0_g1_i2 // TR13632|c0_g1_i16 // TR26411|c1_g1_i4 // TR32742|c0_g1_i1 // TR26420|c0_g3_i2 // TR8278|c0_g1_i3 // TR13693|c2_g2_i11 // TR26257|c1_g1_i2 // TR13313|c1_g2_i12 // TR33114|c0_g4_i3 // TR41326|c0_g1_i1 // TR25251|c1_g2_i1 // TR17616|c0_g1_i1 // TR30598|c0_g1_i1 // TR10446|c2_g1_i3 // TR33115|c3_g2_i4 // TR33115|c3_g2_i3 // TR12162|c3_g4_i3 // TR39466|c0_g1_i…
GO:0006952	P	defense response	5	266	141	33846	0.0056	0.14	4.51208	// TR13296|c0_g5_i7 // TR14738|c0_g1_i1 // TR13296|c0_g2_i1 // TR13296|c0_g5_i3 // TR13398|c4_g2_i9
GO:0045454	P	cell redox homeostasis	5	266	168	33846	0.011	0.14	3.78692	// TR39070|c0_g1_i3 // TR22412|c0_g1_i1 // TR40862|c1_g2_i6 // TR1875|c0_g1_i1 // TR31490|c0_g1_i1
GO:0006950	P	response to stress	16	266	1040	33846	0.011	0.14	1.95755	// TR13296|c0_g5_i7 // TR3029|c0_g2_i1 // TR13296|c0_g5_i3 // TR26203|c0_g2_i4 // TR24420|c0_g1_i3 // TR14738|c0_g1_i1 // TR8838|c0_g1_i1 // TR25764|c0_g7_i2 // TR40477|c0_g2_i6 // TR4536|c0_g3_i1 // TR13398|c4_g2_i9 // TR23819|c0_g1_i1 // TR8838|c1_g1_i1 // TR23537|c0_g1_i1 // TR9991|c0_g1_i1 // TR13296|c0_g2_i1
GO:0050896	P	response to stimulus	20	266	1371	33846	0.0088	0.14	1.85617	// TR13296|c0_g5_i7 // TR20964|c0_g1_i1 // TR2960|c0_g1_i1 // TR13296|c0_g5_i3 // TR26203|c0_g2_i4 // TR24420|c0_g1_i3 // TR14738|c0_g1_i1 // TR8838|c0_g1_i1 // TR25764|c0_g7_i2 // TR40477|c0_g2_i6 // TR4536|c0_g3_i1 // TR13398|c4_g2_i9 // TR23819|c0_g1_i1 // TR8838|c1_g1_i1 // TR3209|c0_g1_i1 // TR23537|c0_g1_i1 // TR9991|c0_g1_i1 // TR13296|c0_g2_i1 // TR3029|c0_g2_i1 // TR37866|c1_g6_i5
GO:0006468	P	protein amino acid phosphorylation	31	266	2294	33846	0.0046	0.14	1.71947	// TR12410|c2_g1_i2 // TR13684|c3_g2_i2 // TR12504|c0_g2_i1 // TR10735|c0_g1_i9 // TR11703|c0_g4_i1 // TR40145|c0_g1_i7 // TR40145|c0_g1_i4 // TR38064|c3_g1_i4 // TR13489|c4_g1_i1 // TR40791|c0_g1_i1 // TR40158|c3_g2_i12 // TR13550|c0_g1_i5 // TR12424|c0_g2_i6 // TR26490|c4_g1_i11 // TR12424|c0_g2_i3 // TR40520|c1_g1_i2 // TR13642|c2_g1_i2 // TR12566|c3_g1_i1 // TR12162|c3_g4_i3 // TR37823|c2_g1_…
GO:0016310	P	phosphorylation	33	266	2523	33846	0.0058	0.14	1.66426	// TR12410|c2_g1_i2 // TR13684|c3_g2_i2 // TR12504|c0_g2_i1 // TR10735|c0_g1_i9 // TR11703|c0_g4_i1 // TR40145|c0_g1_i7 // TR40145|c0_g1_i4 // TR38064|c3_g1_i4 // TR13489|c4_g1_i1 // TR40791|c0_g1_i1 // TR40158|c3_g2_i12 // TR13550|c0_g1_i5 // TR12424|c0_g2_i6 // TR26490|c4_g1_i11 // TR12424|c0_g2_i3 // TR40520|c1_g1_i2 // TR13642|c2_g1_i2 // TR12566|c3_g1_i1 // TR12162|c3_g4_i3 // TR37823|c2_g1_…
GO:0055114	P	oxidation reduction	31	266	2386	33846	0.0077	0.14	1.65317	// TR33862|c0_g2_i1 // TR31366|c1_g1_i1 // TR5479|c0_g1_i2 // TR26411|c1_g1_i4 // TR26287|c1_g1_i17 // TR13632|c0_g1_i16 // TR12363|c0_g1_i2 // TR40862|c1_g2_i6 // TR11695|c0_g1_i7 // TR13666|c5_g1_i3 // TR11675|c0_g1_i5 // TR13312|c0_g1_i11 // TR13693|c2_g2_i11 // TR33115|c3_g2_i4 // TR33115|c3_g2_i3 // TR9647|c0_g1_i1 // TR33095|c0_g1_i9 // TR34278|c0_g1_i3 // TR26840|c9_g1_i2 // TR4125|c0_g1_i…
GO:0003824	F	catalytic activity	150	266	15601	33846	0.028	0.14	1.22339	// TR13684|c3_g2_i2 // TR11088|c1_g1_i2 // TR26287|c1_g1_i17 // TR12410|c2_g1_i2 // TR40000|c0_g1_i6 // TR26869|c4_g1_i1 // TR33095|c0_g1_i9 // TR38412|c2_g2_i3 // TR11379|c0_g1_i3 // TR26418|c1_g1_i9 // TR12084|c4_g1_i8 // TR7221|c0_g1_i1 // TR13676|c5_g1_i3 // TR22712|c0_g2_i1 // TR13550|c0_g1_i5 // TR42272|c0_g1_i1 // TR11615|c1_g2_i3 // TR33149|c1_g3_i6 // TR12936|c1_g4_i1 // TR13715|c1_g1_i3…
GO:0042592	P	homeostatic process	6	266	258	33846	0.018	0.15	2.95908	// TR22412|c0_g1_i1 // TR23819|c0_g1_i1 // TR31490|c0_g1_i1 // TR40862|c1_g2_i6 // TR1875|c0_g1_i1 // TR39070|c0_g1_i3
GO:0006793	P	phosphorus metabolic process	34	266	2830	33846	0.016	0.15	1.52869	// TR13684|c3_g2_i2 // TR12504|c0_g2_i1 // TR10735|c0_g1_i9 // TR11703|c0_g4_i1 // TR40145|c0_g1_i7 // TR40145|c0_g1_i4 // TR38064|c3_g1_i4 // TR13489|c4_g1_i1 // TR40791|c0_g1_i1 // TR12936|c1_g4_i1 // TR40158|c3_g2_i12 // TR22712|c0_g2_i1 // TR13550|c0_g1_i5 // TR12424|c0_g2_i6 // TR26490|c4_g1_i11 // TR12424|c0_g2_i3 // TR40520|c1_g1_i2 // TR13642|c2_g1_i2 // TR12566|c3_g1_i1 // TR12162|c3_g4_…
GO:0006796	P	phosphate metabolic process	34	266	2830	33846	0.016	0.15	1.52869	// TR13684|c3_g2_i2 // TR12504|c0_g2_i1 // TR10735|c0_g1_i9 // TR11703|c0_g4_i1 // TR40145|c0_g1_i7 // TR40145|c0_g1_i4 // TR38064|c3_g1_i4 // TR13489|c4_g1_i1 // TR40791|c0_g1_i1 // TR12936|c1_g4_i1 // TR40158|c3_g2_i12 // TR22712|c0_g2_i1 // TR13550|c0_g1_i5 // TR12424|c0_g2_i6 // TR26490|c4_g1_i11 // TR12424|c0_g2_i3 // TR40520|c1_g1_i2 // TR13642|c2_g1_i2 // TR12566|c3_g1_i1 // TR12162|c3_g4_…
GO:0043687	P	post-translational protein modification	35	266	2972	33846	0.019	0.15	1.49846	// TR12410|c2_g1_i2 // TR13684|c3_g2_i2 // TR12504|c0_g2_i1 // TR10735|c0_g1_i9 // TR11703|c0_g4_i1 // TR40145|c0_g1_i7 // TR40145|c0_g1_i4 // TR38064|c3_g1_i4 // TR13489|c4_g1_i1 // TR40791|c0_g1_i1 // TR41326|c0_g1_i1 // TR7221|c0_g1_i1 // TR40158|c3_g2_i12 // TR22712|c0_g2_i1 // TR13550|c0_g1_i5 // TR12424|c0_g2_i6 // TR26490|c4_g1_i11 // TR12424|c0_g2_i3 // TR40520|c1_g1_i2 // TR13642|c2_g1_i…
GO:0016667	F	oxidoreductase activity, acting on sulfur group of donors	4	266	159	33846	0.038	0.16	3.20102	// TR39070|c0_g1_i3 // TR22412|c0_g1_i1 // TR1875|c0_g1_i1 // TR31490|c0_g1_i1
GO:0016829	F	lyase activity	8	266	479	33846	0.04	0.16	2.1251	// TR35434|c1_g1_i2 // TR26339|c1_g2_i17 // TR39466|c0_g1_i6 // TR25883|c0_g1_i8 // TR11706|c0_g2_i10 // TR25181|c0_g1_i5 // TR30598|c0_g1_i1 // TR12702|c1_g1_i3
GO:0020037	F	heme binding	8	266	485	33846	0.042	0.16	2.09881	// TR38584|c1_g1_i1 // TR5479|c0_g1_i2 // TR13666|c5_g1_i3 // TR17616|c0_g1_i1 // TR13632|c0_g1_i16 // TR9991|c0_g1_i1 // TR34278|c0_g1_i3 // TR24411|c0_g1_i1
GO:0046906	F	tetrapyrrole binding	8	266	485	33846	0.042	0.16	2.09881	// TR38584|c1_g1_i1 // TR5479|c0_g1_i2 // TR13666|c5_g1_i3 // TR17616|c0_g1_i1 // TR13632|c0_g1_i16 // TR9991|c0_g1_i1 // TR34278|c0_g1_i3 // TR24411|c0_g1_i1
GO:0005506	F	iron ion binding	9	266	552	33846	0.035	0.16	2.07458	// TR10446|c2_g1_i3 // TR38584|c1_g1_i1 // TR5479|c0_g1_i2 // TR13666|c5_g1_i3 // TR17616|c0_g1_i1 // TR13632|c0_g1_i16 // TR9991|c0_g1_i1 // TR34278|c0_g1_i3 // TR24411|c0_g1_i1
GO:0019725	P	cellular homeostasis	5	266	205	33846	0.025	0.18	3.10343	// TR39070|c0_g1_i3 // TR22412|c0_g1_i1 // TR40862|c1_g2_i6 // TR1875|c0_g1_i1 // TR31490|c0_g1_i1
GO:0004871	F	signal transducer activity	4	266	180	33846	0.056	0.18	2.82757	// TR7423|c0_g1_i1 // TR20964|c0_g1_i1 // TR10477|c0_g1_i1 // TR7423|c0_g1_i3
GO:0060089	F	molecular transducer activity	4	266	180	33846	0.056	0.18	2.82757	// TR7423|c0_g1_i1 // TR20964|c0_g1_i1 // TR10477|c0_g1_i1 // TR7423|c0_g1_i3
GO:0000287	F	magnesium ion binding	5	266	249	33846	0.049	0.18	2.55503	// TR26917|c0_g1_i5 // TR25828|c0_g3_i9 // TR25828|c0_g3_i3 // TR30598|c0_g1_i1 // TR12702|c1_g1_i3
GO:0004553	F	hydrolase activity, hydrolyzing O-glycosyl compounds	12	266	878	33846	0.052	0.18	1.73905	// TR9844|c1_g2_i6 // TR11088|c1_g1_i2 // TR39175|c0_g1_i1 // TR27038|c0_g1_i5 // TR26418|c1_g1_i9 // TR9844|c1_g2_i8 // TR24907|c0_g2_i2 // TR13500|c1_g3_i7 // TR11897|c1_g1_i14 // TR5855|c0_g1_i2 // TR4479|c0_g2_i1 // TR5855|c0_g1_i1
GO:0006725	P	cellular aromatic compound metabolic process	5	266	220	33846	0.032	0.2	2.89183	// TR26339|c1_g2_i17 // TR11706|c0_g2_i10 // TR25883|c0_g1_i8 // TR12908|c3_g1_i1 // TR35434|c1_g1_i2
GO:0065008	P	regulation of biological quality	7	266	368	33846	0.029	0.2	2.42034	// TR22412|c0_g1_i1 // TR23819|c0_g1_i1 // TR31490|c0_g1_i1 // TR39070|c0_g1_i3 // TR40862|c1_g2_i6 // TR1875|c0_g1_i1 // TR12908|c3_g1_i1
GO:0005509	F	calcium ion binding	4	266	193	33846	0.068	0.21	2.63711	// TR12162|c3_g4_i3 // TR32742|c0_g1_i1 // TR33114|c0_g4_i3 // TR8278|c0_g1_i3
GO:0016798	F	hydrolase activity, acting on glycosyl bonds	12	266	919	33846	0.067	0.21	1.66147	// TR9844|c1_g2_i6 // TR11088|c1_g1_i2 // TR39175|c0_g1_i1 // TR27038|c0_g1_i5 // TR26418|c1_g1_i9 // TR9844|c1_g2_i8 // TR24907|c0_g2_i2 // TR13500|c1_g3_i7 // TR11897|c1_g1_i14 // TR5855|c0_g1_i2 // TR4479|c0_g2_i1 // TR5855|c0_g1_i1
GO:0016706	F	oxidoreductase activity, acting on paired donors, with incorporation or reduction of molecular oxygen, 2-oxoglutarate as one donor, and incorporation of one atom each of oxygen into both donors	4	266	201	33846	0.077	0.22	2.53215	// TR4125|c0_g1_i1 // TR11675|c0_g1_i5 // TR33862|c0_g2_i1 // TR12555|c3_g2_i11
GO:0016740	F	transferase activity	57	266	5831	33846	0.08	0.22	1.24382	// TR40520|c1_g1_i2 // TR16515|c0_g1_i1 // TR40145|c0_g1_i4 // TR13684|c3_g2_i2 // TR574|c0_g1_i1 // TR12504|c0_g2_i1 // TR12162|c3_g4_i3 // TR10735|c0_g1_i9 // TR11703|c0_g4_i1 // TR40145|c0_g1_i7 // TR26869|c4_g1_i1 // TR9909|c0_g2_i2 // TR38064|c3_g1_i4 // TR13489|c4_g1_i1 // TR38426|c1_g1_i2 // TR40791|c0_g1_i1 // TR12566|c3_g1_i1 // TR38426|c1_g1_i5 // TR11379|c0_g1_i3 // TR13354|c1_g3_i9 //…
GO:0008152	P	metabolic process	155	266	16622	33846	0.05	0.3	1.18652	// TR25477|c0_g1_i4 // TR13684|c3_g2_i2 // TR11088|c1_g1_i2 // TR26287|c1_g1_i17 // TR12410|c2_g1_i2 // TR12363|c0_g1_i2 // TR41326|c0_g1_i1 // TR40862|c1_g2_i6 // TR11379|c0_g1_i3 // TR26418|c1_g1_i9 // TR12084|c4_g1_i8 // TR7221|c0_g1_i1 // TR12117|c0_g1_i1 // TR13676|c5_g1_i3 // TR22712|c0_g2_i1 // TR13550|c0_g1_i5 // TR42272|c0_g1_i1 // TR11615|c1_g2_i3 // TR40058|c0_g1_i2 // TR11459|c1_g5_i6…
GO:0030234	F	enzyme regulator activity	4	266	236	33846	0.12	0.32	2.15662	// TR24050|c0_g1_i1 // TR25618|c0_g1_i6 // TR8838|c1_g1_i1 // TR8838|c0_g1_i1
GO:0006464	P	protein modification process	35	266	3292	33846	0.06	0.33	1.3528	// TR12410|c2_g1_i2 // TR13684|c3_g2_i2 // TR12504|c0_g2_i1 // TR10735|c0_g1_i9 // TR11703|c0_g4_i1 // TR40145|c0_g1_i7 // TR40145|c0_g1_i4 // TR38064|c3_g1_i4 // TR13489|c4_g1_i1 // TR40791|c0_g1_i1 // TR41326|c0_g1_i1 // TR7221|c0_g1_i1 // TR40158|c3_g2_i12 // TR22712|c0_g2_i1 // TR13550|c0_g1_i5 // TR12424|c0_g2_i6 // TR26490|c4_g1_i11 // TR12424|c0_g2_i3 // TR40520|c1_g1_i2 // TR13642|c2_g1_i…
GO:0046483	P	heterocycle metabolic process	7	266	454	33846	0.072	0.36	1.96186	// TR13623|c0_g2_i8 // TR35434|c1_g1_i2 // TR33114|c0_g1_i1 // TR26339|c1_g2_i17 // TR26314|c2_g1_i3 // TR25181|c0_g1_i5 // TR12908|c3_g1_i1
GO:0043412	P	macromolecule modification	36	266	3446	33846	0.069	0.36	1.32927	// TR12410|c2_g1_i2 // TR13684|c3_g2_i2 // TR12504|c0_g2_i1 // TR10735|c0_g1_i9 // TR11703|c0_g4_i1 // TR40145|c0_g1_i7 // TR40145|c0_g1_i4 // TR38064|c3_g1_i4 // TR13489|c4_g1_i1 // TR40791|c0_g1_i1 // TR41326|c0_g1_i1 // TR7221|c0_g1_i1 // TR40158|c3_g2_i12 // TR22712|c0_g2_i1 // TR13550|c0_g1_i5 // TR12424|c0_g2_i6 // TR26490|c4_g1_i11 // TR12424|c0_g2_i3 // TR40520|c1_g1_i2 // TR11998|c0_g1_i…
GO:0005976	P	polysaccharide metabolic process	5	266	297	33846	0.089	0.42	2.1421	// TR38426|c1_g1_i2 // TR9844|c1_g2_i6 // TR9844|c1_g2_i8 // TR37811|c2_g1_i2 // TR38426|c1_g1_i5
GO:0016758	F	transferase activity, transferring hexosyl groups	10	266	871	33846	0.16	0.42	1.46086	// TR38426|c1_g1_i2 // TR37811|c2_g1_i2 // TR38426|c1_g1_i5 // TR38510|c3_g4_i11 // TR16515|c0_g1_i1 // TR40058|c0_g1_i2 // TR37845|c4_g1_i13 // TR9909|c0_g2_i2 // TR25834|c0_g1_i12 // TR13155|c3_g2_i1
GO:0032501	P	multicellular organismal process	4	266	221	33846	0.1	0.44	2.303	// TR20964|c0_g1_i1 // TR12424|c0_g2_i6 // TR38064|c3_g1_i4 // TR10718|c0_g4_i1
GO:0005975	P	carbohydrate metabolic process	20	266	1852	33846	0.11	0.46	1.37409	// TR38426|c1_g1_i2 // TR9844|c1_g2_i6 // TR11088|c1_g1_i2 // TR37811|c2_g1_i2 // TR38426|c1_g1_i5 // TR39175|c0_g1_i1 // TR27038|c0_g1_i5 // TR9647|c0_g1_i1 // TR26418|c1_g1_i9 // TR9844|c1_g2_i8 // TR36601|c0_g1_i4 // TR24907|c0_g2_i2 // TR13500|c1_g3_i7 // TR9909|c0_g2_i2 // TR11897|c1_g1_i14 // TR25834|c0_g1_i12 // TR25603|c0_g1_i22 // TR5855|c0_g1_i2 // TR4479|c0_g2_i1 // TR5855|c0_g1_i1
GO:0008194	F	UDP-glycosyltransferase activity	4	266	328	33846	0.26	0.55	1.55171	// TR38426|c1_g1_i2 // TR9909|c0_g2_i2 // TR37811|c2_g1_i2 // TR38426|c1_g1_i5
GO:0043565	F	sequence-specific DNA binding	5	266	421	33846	0.24	0.55	1.51117	// TR9721|c0_g1_i3 // TR40541|c0_g1_i1 // TR34352|c0_g1_i1 // TR3029|c0_g2_i1 // TR12351|c2_g1_i1
GO:0015297	F	antiporter activity	4	266	344	33846	0.29	0.55	1.47954	// TR23819|c0_g1_i1 // TR37866|c1_g6_i5 // TR12478|c3_g2_i12 // TR33141|c4_g1_i7
GO:0016616	F	oxidoreductase activity, acting on the CH-OH group of donors, NAD or NADP as acceptor	4	266	345	33846	0.29	0.55	1.47525	// TR26287|c1_g1_i17 // TR9647|c0_g1_i1 // TR12908|c3_g1_i1 // TR26604|c0_g1_i15
GO:0042623	F	ATPase activity, coupled	4	266	348	33846	0.3	0.55	1.46254	// TR24420|c0_g1_i3 // TR13715|c1_g1_i3 // TR11047|c0_g1_i12 // TR11047|c0_g1_i3
GO:0022804	F	active transmembrane transporter activity	7	266	663	33846	0.27	0.55	1.34342	// TR11047|c0_g1_i3 // TR11047|c0_g1_i12 // TR13715|c1_g1_i3 // TR23819|c0_g1_i1 // TR33141|c4_g1_i7 // TR37866|c1_g6_i5 // TR12478|c3_g2_i12
GO:0016757	F	transferase activity, transferring glycosyl groups	10	266	984	33846	0.26	0.55	1.2931	// TR38426|c1_g1_i2 // TR37811|c2_g1_i2 // TR38426|c1_g1_i5 // TR38510|c3_g4_i11 // TR16515|c0_g1_i1 // TR40058|c0_g1_i2 // TR37845|c4_g1_i13 // TR9909|c0_g2_i2 // TR25834|c0_g1_i12 // TR13155|c3_g2_i1
GO:0046914	F	transition metal ion binding	22	266	2301	33846	0.22	0.55	1.21656	// TR39074|c0_g1_i4 // TR5479|c0_g1_i2 // TR26411|c1_g1_i4 // TR13632|c0_g1_i16 // TR13693|c2_g2_i11 // TR26257|c1_g1_i2 // TR41326|c0_g1_i1 // TR17616|c0_g1_i1 // TR10446|c2_g1_i3 // TR33115|c3_g2_i4 // TR33115|c3_g2_i3 // TR39466|c0_g1_i6 // TR12867|c0_g1_i1 // TR26840|c9_g1_i2 // TR24411|c0_g1_i1 // TR33742|c3_g1_i2 // TR38584|c1_g1_i1 // TR11576|c0_g3_i1 // TR13666|c5_g1_i3 // TR12782|c1_g1_i…
GO:0001882	F	nucleoside binding	42	266	4675	33846	0.23	0.55	1.14312	// TR35373|c0_g1_i1 // TR39074|c0_g1_i4 // TR13684|c3_g2_i2 // TR12504|c0_g2_i1 // TR11703|c0_g4_i1 // TR40145|c0_g1_i7 // TR40145|c0_g1_i4 // TR13489|c4_g1_i1 // TR13215|c2_g1_i3 // TR40791|c0_g1_i1 // TR26963|c4_g1_i30 // TR12074|c0_g1_i1 // TR40158|c3_g2_i12 // TR13550|c0_g1_i5 // TR12424|c0_g2_i6 // TR12016|c2_g3_i2 // TR12424|c0_g2_i3 // TR11047|c0_g1_i3 // TR26338|c0_g1_i11 // TR13642|c2_g1…
GO:0001883	F	purine nucleoside binding	41	266	4634	33846	0.26	0.55	1.12578	// TR35373|c0_g1_i1 // TR39074|c0_g1_i4 // TR13684|c3_g2_i2 // TR12504|c0_g2_i1 // TR11703|c0_g4_i1 // TR40145|c0_g1_i7 // TR40145|c0_g1_i4 // TR13489|c4_g1_i1 // TR13215|c2_g1_i3 // TR40791|c0_g1_i1 // TR26963|c4_g1_i30 // TR12074|c0_g1_i1 // TR40158|c3_g2_i12 // TR13550|c0_g1_i5 // TR12424|c0_g2_i6 // TR12016|c2_g3_i2 // TR12424|c0_g2_i3 // TR11047|c0_g1_i3 // TR26338|c0_g1_i11 // TR13642|c2_g1…
GO:0030554	F	adenyl nucleotide binding	41	266	4634	33846	0.26	0.55	1.12578	// TR35373|c0_g1_i1 // TR39074|c0_g1_i4 // TR13684|c3_g2_i2 // TR12504|c0_g2_i1 // TR11703|c0_g4_i1 // TR40145|c0_g1_i7 // TR40145|c0_g1_i4 // TR13489|c4_g1_i1 // TR13215|c2_g1_i3 // TR40791|c0_g1_i1 // TR26963|c4_g1_i30 // TR12074|c0_g1_i1 // TR40158|c3_g2_i12 // TR13550|c0_g1_i5 // TR12424|c0_g2_i6 // TR12016|c2_g3_i2 // TR12424|c0_g2_i3 // TR11047|c0_g1_i3 // TR26338|c0_g1_i11 // TR13642|c2_g1…
GO:0005524	F	ATP binding	35	266	3965	33846	0.28	0.55	1.12318	// TR35373|c0_g1_i1 // TR39074|c0_g1_i4 // TR13684|c3_g2_i2 // TR12504|c0_g2_i1 // TR11703|c0_g4_i1 // TR40145|c0_g1_i7 // TR40145|c0_g1_i4 // TR13489|c4_g1_i1 // TR13215|c2_g1_i3 // TR40791|c0_g1_i1 // TR26963|c4_g1_i30 // TR40158|c3_g2_i12 // TR13550|c0_g1_i5 // TR12424|c0_g2_i6 // TR12016|c2_g3_i2 // TR12424|c0_g2_i3 // TR11047|c0_g1_i3 // TR13642|c2_g1_i2 // TR12162|c3_g4_i3 // TR25764|c0_g7_…
GO:0032559	F	adenyl ribonucleotide binding	39	266	4420	33846	0.27	0.55	1.12271	// TR35373|c0_g1_i1 // TR39074|c0_g1_i4 // TR13684|c3_g2_i2 // TR12504|c0_g2_i1 // TR11703|c0_g4_i1 // TR40145|c0_g1_i7 // TR40145|c0_g1_i4 // TR13489|c4_g1_i1 // TR13215|c2_g1_i3 // TR40791|c0_g1_i1 // TR26963|c4_g1_i30 // TR12074|c0_g1_i1 // TR40158|c3_g2_i12 // TR13550|c0_g1_i5 // TR12424|c0_g2_i6 // TR12016|c2_g3_i2 // TR12424|c0_g2_i3 // TR11047|c0_g1_i3 // TR13642|c2_g1_i2 // TR13389|c1_g2_…
GO:0016747	F	transferase activity, transferring acyl groups other than amino-acyl groups	4	266	366	33846	0.33	0.59	1.39061	// TR21866|c0_g1_i1 // TR574|c0_g1_i1 // TR31327|c2_g1_i3 // TR26869|c4_g1_i1
GO:0016791	F	phosphatase activity	4	266	371	33846	0.34	0.59	1.37187	// TR22712|c0_g2_i1 // TR25828|c0_g3_i9 // TR25828|c0_g3_i3 // TR24243|c0_g2_i1
GO:0016614	F	oxidoreductase activity, acting on CH-OH group of donors	4	266	388	33846	0.37	0.59	1.31176	// TR26287|c1_g1_i17 // TR9647|c0_g1_i1 // TR12908|c3_g1_i1 // TR26604|c0_g1_i15
GO:0004175	F	endopeptidase activity	5	266	501	33846	0.36	0.59	1.26987	// TR40062|c0_g2_i2 // TR42272|c0_g1_i1 // TR11251|c1_g1_i2 // TR39074|c0_g1_i4 // TR23875|c0_g1_i1
GO:0016779	F	nucleotidyltransferase activity	4	266	404	33846	0.39	0.59	1.25981	// TR13354|c1_g3_i9 // TR11379|c0_g1_i3 // TR24789|c0_g1_i2 // TR33742|c3_g1_i2
GO:0003700	F	transcription factor activity	7	266	738	33846	0.37	0.59	1.20689	// TR40541|c0_g1_i1 // TR7060|c0_g1_i3 // TR3029|c0_g2_i1 // TR34352|c0_g1_i1 // TR11459|c1_g5_i6 // TR6720|c1_g1_i1 // TR9721|c0_g1_i3
GO:0008233	F	peptidase activity	9	266	978	33846	0.37	0.59	1.17093	// TR23875|c0_g1_i1 // TR39074|c0_g1_i4 // TR40062|c0_g2_i2 // TR42272|c0_g1_i1 // TR11615|c1_g2_i3 // TR11251|c1_g1_i2 // TR32741|c0_g1_i27 // TR39055|c0_g1_i6 // TR35693|c0_g1_i6
GO:0000166	F	nucleotide binding	47	266	5554	33846	0.34	0.59	1.07676	// TR35373|c0_g1_i1 // TR39074|c0_g1_i4 // TR13684|c3_g2_i2 // TR12504|c0_g2_i1 // TR26287|c1_g1_i17 // TR11703|c0_g4_i1 // TR40145|c0_g1_i7 // TR40145|c0_g1_i4 // TR13489|c4_g1_i1 // TR13215|c2_g1_i3 // TR40791|c0_g1_i1 // TR26963|c4_g1_i30 // TR32319|c1_g1_i1 // TR12074|c0_g1_i1 // TR40158|c3_g2_i12 // TR13550|c0_g1_i5 // TR12424|c0_g2_i6 // TR13389|c1_g2_i2 // TR12016|c2_g3_i2 // TR12424|c0_g2…
GO:0032553	F	ribonucleotide binding	41	266	4917	33846	0.39	0.59	1.06099	// TR35373|c0_g1_i1 // TR39074|c0_g1_i4 // TR13684|c3_g2_i2 // TR12504|c0_g2_i1 // TR11703|c0_g4_i1 // TR40145|c0_g1_i7 // TR40145|c0_g1_i4 // TR13489|c4_g1_i1 // TR13215|c2_g1_i3 // TR40791|c0_g1_i1 // TR26963|c4_g1_i30 // TR12074|c0_g1_i1 // TR40158|c3_g2_i12 // TR13550|c0_g1_i5 // TR12424|c0_g2_i6 // TR12016|c2_g3_i2 // TR12424|c0_g2_i3 // TR11047|c0_g1_i3 // TR13642|c2_g1_i2 // TR13389|c1_g2_…
GO:0032555	F	purine ribonucleotide binding	41	266	4917	33846	0.39	0.59	1.06099	// TR35373|c0_g1_i1 // TR39074|c0_g1_i4 // TR13684|c3_g2_i2 // TR12504|c0_g2_i1 // TR11703|c0_g4_i1 // TR40145|c0_g1_i7 // TR40145|c0_g1_i4 // TR13489|c4_g1_i1 // TR13215|c2_g1_i3 // TR40791|c0_g1_i1 // TR26963|c4_g1_i30 // TR12074|c0_g1_i1 // TR40158|c3_g2_i12 // TR13550|c0_g1_i5 // TR12424|c0_g2_i6 // TR12016|c2_g3_i2 // TR12424|c0_g2_i3 // TR11047|c0_g1_i3 // TR13642|c2_g1_i2 // TR13389|c1_g2_…
GO:0017076	F	purine nucleotide binding	43	266	5174	33846	0.39	0.59	1.05747	// TR35373|c0_g1_i1 // TR39074|c0_g1_i4 // TR13684|c3_g2_i2 // TR12504|c0_g2_i1 // TR11703|c0_g4_i1 // TR40145|c0_g1_i7 // TR40145|c0_g1_i4 // TR13489|c4_g1_i1 // TR13215|c2_g1_i3 // TR40791|c0_g1_i1 // TR26963|c4_g1_i30 // TR12074|c0_g1_i1 // TR40158|c3_g2_i12 // TR13550|c0_g1_i5 // TR12424|c0_g2_i6 // TR12016|c2_g3_i2 // TR12424|c0_g2_i3 // TR11047|c0_g1_i3 // TR26338|c0_g1_i11 // TR13642|c2_g1…
GO:0015291	F	secondary active transmembrane transporter activity	4	266	421	33846	0.42	0.61	1.20894	// TR23819|c0_g1_i1 // TR37866|c1_g6_i5 // TR12478|c3_g2_i12 // TR33141|c4_g1_i7
GO:0030528	F	transcription regulator activity	7	266	781	33846	0.42	0.61	1.14044	// TR40541|c0_g1_i1 // TR7060|c0_g1_i3 // TR3029|c0_g2_i1 // TR34352|c0_g1_i1 // TR11459|c1_g5_i6 // TR6720|c1_g1_i1 // TR9721|c0_g1_i3
GO:0044271	P	cellular nitrogen compound biosynthetic process	6	266	458	33846	0.16	0.64	1.66691	// TR13623|c0_g2_i8 // TR26339|c1_g2_i17 // TR26314|c2_g1_i3 // TR25883|c0_g1_i8 // TR11706|c0_g2_i10 // TR25181|c0_g1_i5
GO:0042578	F	phosphoric ester hydrolase activity	4	266	451	33846	0.48	0.66	1.12852	// TR22712|c0_g2_i1 // TR25828|c0_g3_i9 // TR25828|c0_g3_i3 // TR24243|c0_g2_i1
GO:0043531	F	ADP binding	4	266	455	33846	0.48	0.66	1.1186	// TR13389|c1_g2_i13 // TR13389|c1_g2_i2 // TR12549|c0_g4_i9 // TR12074|c0_g1_i1
GO:0016787	F	hydrolase activity	38	266	4724	33846	0.47	0.66	1.02353	// TR9844|c1_g2_i6 // TR35373|c0_g1_i1 // TR39074|c0_g1_i4 // TR34717|c0_g1_i1 // TR40062|c0_g2_i2 // TR35693|c0_g1_i6 // TR11088|c1_g1_i2 // TR9844|c1_g2_i8 // TR26235|c1_g1_i1 // TR24243|c0_g2_i1 // TR37647|c0_g1_i4 // TR11897|c1_g1_i14 // TR23875|c0_g1_i1 // TR27038|c0_g1_i5 // TR26418|c1_g1_i9 // TR4479|c0_g2_i1 // TR13500|c1_g3_i7 // TR13676|c5_g1_i3 // TR22712|c0_g2_i1 // TR12016|c2_g3_i2 /…
GO:0016887	F	ATPase activity	5	266	608	33846	0.52	0.69	1.04639	// TR24420|c0_g1_i3 // TR13715|c1_g1_i3 // TR11047|c0_g1_i12 // TR11047|c0_g1_i3 // TR12016|c2_g3_i2
GO:0005215	F	transporter activity	15	266	1886	33846	0.52	0.69	1.01199	// TR11047|c0_g1_i3 // TR26388|c0_g1_i5 // TR33114|c0_g1_i1 // TR4814|c0_g1_i1 // TR12379|c1_g1_i5 // TR41098|c0_g1_i5 // TR11047|c0_g1_i12 // TR13715|c1_g1_i3 // TR23819|c0_g1_i1 // TR12016|c2_g3_i2 // TR33141|c4_g1_i7 // TR12684|c0_g1_i15 // TR37866|c1_g6_i5 // TR12478|c3_g2_i12 // TR13016|c1_g1_i1
GO:0016746	F	transferase activity, transferring acyl groups	4	266	514	33846	0.58	0.75	0.990199	// TR21866|c0_g1_i1 // TR574|c0_g1_i1 // TR31327|c2_g1_i3 // TR26869|c4_g1_i1
GO:0070011	F	peptidase activity, acting on L-amino acid peptides	7	266	938	33846	0.61	0.78	0.949557	// TR23875|c0_g1_i1 // TR39074|c0_g1_i4 // TR40062|c0_g2_i2 // TR42272|c0_g1_i1 // TR11251|c1_g1_i2 // TR32741|c0_g1_i27 // TR39055|c0_g1_i6
GO:0022857	F	transmembrane transporter activity	11	266	1502	33846	0.63	0.8	0.931855	// TR11047|c0_g1_i3 // TR26388|c0_g1_i5 // TR33114|c0_g1_i1 // TR11047|c0_g1_i12 // TR13715|c1_g1_i3 // TR12684|c0_g1_i15 // TR13016|c1_g1_i1 // TR33141|c4_g1_i7 // TR23819|c0_g1_i1 // TR37866|c1_g6_i5 // TR12478|c3_g2_i12
GO:0048037	F	cofactor binding	6	266	851	33846	0.66	0.82	0.897114	// TR26338|c0_g1_i11 // TR12868|c7_g1_i10 // TR9647|c0_g1_i1 // TR26287|c1_g1_i17 // TR6426|c0_g3_i1 // TR12908|c3_g1_i1
GO:0005488	F	binding	132	266	17667	33846	0.7	0.83	0.950685	// TR13684|c3_g2_i2 // TR26287|c1_g1_i17 // TR12410|c2_g1_i2 // TR23537|c0_g1_i1 // TR41326|c0_g1_i1 // TR25251|c1_g2_i1 // TR26418|c1_g1_i9 // TR33214|c3_g1_i2 // TR37806|c0_g1_i12 // TR13550|c0_g1_i5 // TR40104|c2_g1_i2 // TR40104|c2_g1_i1 // TR12162|c3_g4_i3 // TR33149|c1_g3_i6 // TR11459|c1_g5_i6 // TR13278|c0_g1_i9 // TR13715|c1_g1_i3 // TR24411|c0_g1_i1 // TR26848|c1_g3_i7 // TR12549|c0_g4_…
GO:0017111	F	nucleoside-triphosphatase activity	7	266	1034	33846	0.7	0.83	0.861397	// TR11047|c0_g1_i3 // TR35373|c0_g1_i1 // TR24420|c0_g1_i3 // TR33149|c1_g3_i6 // TR11047|c0_g1_i12 // TR13715|c1_g1_i3 // TR12016|c2_g3_i2
GO:0008324	F	cation transmembrane transporter activity	4	266	591	33846	0.68	0.83	0.861189	// TR23819|c0_g1_i1 // TR12478|c3_g2_i12 // TR26388|c0_g1_i5 // TR33114|c0_g1_i1
GO:0016462	F	pyrophosphatase activity	7	266	1056	33846	0.72	0.83	0.843451	// TR11047|c0_g1_i3 // TR35373|c0_g1_i1 // TR24420|c0_g1_i3 // TR33149|c1_g3_i6 // TR11047|c0_g1_i12 // TR13715|c1_g1_i3 // TR12016|c2_g3_i2
GO:0015075	F	ion transmembrane transporter activity	5	266	757	33846	0.71	0.83	0.840427	// TR33114|c0_g1_i1 // TR23819|c0_g1_i1 // TR12478|c3_g2_i12 // TR26388|c0_g1_i5 // TR33141|c4_g1_i7
GO:0016818	F	hydrolase activity, acting on acid anhydrides, in phosphorus-containing anhydrides	7	266	1073	33846	0.74	0.83	0.830088	// TR11047|c0_g1_i3 // TR35373|c0_g1_i1 // TR24420|c0_g1_i3 // TR33149|c1_g3_i6 // TR11047|c0_g1_i12 // TR13715|c1_g1_i3 // TR12016|c2_g3_i2
GO:0022892	F	substrate-specific transporter activity	6	266	933	33846	0.74	0.83	0.818268	// TR26388|c0_g1_i5 // TR33114|c0_g1_i1 // TR41098|c0_g1_i5 // TR23819|c0_g1_i1 // TR33141|c4_g1_i7 // TR12478|c3_g2_i12
GO:0016817	F	hydrolase activity, acting on acid anhydrides	7	266	1090	33846	0.75	0.83	0.817141	// TR11047|c0_g1_i3 // TR35373|c0_g1_i1 // TR24420|c0_g1_i3 // TR33149|c1_g3_i6 // TR11047|c0_g1_i12 // TR13715|c1_g1_i3 // TR12016|c2_g3_i2
GO:0050662	F	coenzyme binding	4	266	661	33846	0.76	0.83	0.769989	// TR26287|c1_g1_i17 // TR9647|c0_g1_i1 // TR26338|c0_g1_i11 // TR12908|c3_g1_i1
GO:0016788	F	hydrolase activity, acting on ester bonds	7	266	1136	33846	0.79	0.84	0.784053	// TR24050|c0_g1_i1 // TR34717|c0_g1_i1 // TR25828|c0_g3_i9 // TR24243|c0_g2_i1 // TR37647|c0_g1_i4 // TR22712|c0_g2_i1 // TR25828|c0_g3_i3
GO:0022891	F	substrate-specific transmembrane transporter activity	5	266	831	33846	0.78	0.84	0.765587	// TR33114|c0_g1_i1 // TR23819|c0_g1_i1 // TR12478|c3_g2_i12 // TR26388|c0_g1_i5 // TR33141|c4_g1_i7
GO:0034637	P	cellular carbohydrate biosynthetic process	4	266	304	33846	0.22	0.85	1.67422	// TR38426|c1_g1_i2 // TR36601|c0_g1_i4 // TR37811|c2_g1_i2 // TR38426|c1_g1_i5
GO:0003723	F	RNA binding	4	266	733	33846	0.83	0.87	0.694355	// TR26917|c0_g1_i5 // TR7763|c0_g1_i1 // TR7763|c0_g1_i2 // TR26868|c0_g1_i7
GO:0003677	F	DNA binding	15	266	2494	33846	0.87	0.9	0.76528	// TR9721|c0_g1_i3 // TR12999|c1_g2_i4 // TR40541|c0_g1_i1 // TR35373|c0_g1_i1 // TR33742|c3_g1_i2 // TR7060|c0_g1_i3 // TR13112|c1_g2_i1 // TR34352|c0_g1_i1 // TR11459|c1_g5_i6 // TR13039|c1_g1_i1 // TR6720|c1_g1_i1 // TR37806|c0_g1_i12 // TR24789|c0_g1_i2 // TR3029|c0_g2_i1 // TR12351|c2_g1_i1
GO:0008270	F	zinc ion binding	9	266	1597	33846	0.88	0.9	0.717073	// TR13693|c2_g2_i11 // TR39074|c0_g1_i4 // TR33742|c3_g1_i2 // TR41326|c0_g1_i1 // TR11576|c0_g3_i1 // TR39466|c0_g1_i6 // TR12782|c1_g1_i1 // TR26840|c9_g1_i2 // TR26257|c1_g1_i2
GO:0019318	P	hexose metabolic process	4	266	323	33846	0.25	0.91	1.57574	// TR9647|c0_g1_i1 // TR9909|c0_g2_i2 // TR36601|c0_g1_i4 // TR25603|c0_g1_i22
GO:0016051	P	carbohydrate biosynthetic process	4	266	325	33846	0.26	0.91	1.56604	// TR38426|c1_g1_i2 // TR36601|c0_g1_i4 // TR37811|c2_g1_i2 // TR38426|c1_g1_i5
GO:0005996	P	monosaccharide metabolic process	4	266	337	33846	0.28	0.95	1.51027	// TR9647|c0_g1_i1 // TR9909|c0_g2_i2 // TR36601|c0_g1_i4 // TR25603|c0_g1_i22
GO:0034641	P	cellular nitrogen compound metabolic process	9	266	926	33846	0.31	0.96	1.23668	// TR13623|c0_g2_i8 // TR26339|c1_g2_i17 // TR26314|c2_g1_i3 // TR25883|c0_g1_i8 // TR25603|c0_g1_i22 // TR11706|c0_g2_i10 // TR25181|c0_g1_i5 // TR26917|c0_g1_i5 // TR26778|c1_g2_i5
GO:0006066	P	alcohol metabolic process	4	266	414	33846	0.41	0.96	1.22938	// TR9647|c0_g1_i1 // TR9909|c0_g2_i2 // TR36601|c0_g1_i4 // TR25603|c0_g1_i22
GO:0006259	P	DNA metabolic process	8	266	839	33846	0.35	0.96	1.21326	// TR35373|c0_g1_i1 // TR26203|c0_g2_i4 // TR24420|c0_g1_i3 // TR13112|c1_g2_i1 // TR13039|c1_g1_i1 // TR40477|c0_g2_i6 // TR35428|c3_g2_i4 // TR37108|c1_g1_i1
GO:0006399	P	tRNA metabolic process	4	266	433	33846	0.44	0.96	1.17543	// TR26917|c0_g1_i5 // TR26778|c1_g2_i5 // TR26338|c0_g1_i11 // TR11998|c0_g1_i1
GO:0042221	P	response to chemical stimulus	4	266	433	33846	0.44	0.96	1.17543	// TR9991|c0_g1_i1 // TR2960|c0_g1_i1 // TR37866|c1_g6_i5 // TR3209|c0_g1_i1
GO:0009308	P	amine metabolic process	6	266	652	33846	0.41	0.96	1.17093	// TR13623|c0_g2_i8 // TR25883|c0_g1_i8 // TR11706|c0_g2_i10 // TR26917|c0_g1_i5 // TR26778|c1_g2_i5 // TR12908|c3_g1_i1
GO:0044267	P	cellular protein metabolic process	41	266	4813	33846	0.34	0.96	1.08391	// TR12410|c2_g1_i2 // TR13684|c3_g2_i2 // TR12504|c0_g2_i1 // TR32742|c0_g1_i1 // TR10735|c0_g1_i9 // TR11703|c0_g4_i1 // TR40145|c0_g1_i7 // TR40145|c0_g1_i4 // TR26897|c2_g2_i4 // TR38064|c3_g1_i4 // TR13489|c4_g1_i1 // TR40791|c0_g1_i1 // TR41326|c0_g1_i1 // TR7221|c0_g1_i1 // TR40158|c3_g2_i12 // TR22712|c0_g2_i1 // TR13550|c0_g1_i5 // TR12424|c0_g2_i6 // TR26490|c4_g1_i11 // TR12424|c0_g2_i…
GO:0019538	P	protein metabolic process	48	266	5679	33846	0.34	0.96	1.07546	// TR12410|c2_g1_i2 // TR13684|c3_g2_i2 // TR40062|c0_g2_i2 // TR35693|c0_g1_i6 // TR12504|c0_g2_i1 // TR32742|c0_g1_i1 // TR10735|c0_g1_i9 // TR11703|c0_g4_i1 // TR40145|c0_g1_i7 // TR40145|c0_g1_i4 // TR26897|c2_g2_i4 // TR38064|c3_g1_i4 // TR13489|c4_g1_i1 // TR23875|c0_g1_i1 // TR40791|c0_g1_i1 // TR41326|c0_g1_i1 // TR7221|c0_g1_i1 // TR40158|c3_g2_i12 // TR22712|c0_g2_i1 // TR13550|c0_g1_i5…
GO:0006629	P	lipid metabolic process	7	266	835	33846	0.49	0.96	1.06669	// TR26288|c3_g3_i2 // TR11560|c0_g3_i17 // TR35399|c2_g2_i2 // TR10403|c0_g2_i3 // TR10403|c0_g2_i2 // TR26734|c4_g2_i13 // TR25834|c0_g1_i12
GO:0044238	P	primary metabolic process	102	266	12375	33846	0.36	0.96	1.04877	// TR13684|c3_g2_i2 // TR11088|c1_g1_i2 // TR12410|c2_g1_i2 // TR41326|c0_g1_i1 // TR26418|c1_g1_i9 // TR12084|c4_g1_i8 // TR7221|c0_g1_i1 // TR12117|c0_g1_i1 // TR37108|c1_g1_i1 // TR22712|c0_g2_i1 // TR13550|c0_g1_i5 // TR42272|c0_g1_i1 // TR11615|c1_g2_i3 // TR12936|c1_g4_i1 // TR11251|c1_g1_i2 // TR39055|c0_g1_i6 // TR24907|c0_g2_i2 // TR13623|c0_g2_i8 // TR9052|c0_g1_i1 // TR41319|c0_g2_i1 /…
GO:0006520	P	cellular amino acid metabolic process	5	266	608	33846	0.52	0.96	1.04639	// TR26917|c0_g1_i5 // TR11706|c0_g2_i10 // TR25883|c0_g1_i8 // TR13623|c0_g2_i8 // TR26778|c1_g2_i5
GO:0044106	P	cellular amine metabolic process	5	266	619	33846	0.54	0.96	1.02779	// TR26917|c0_g1_i5 // TR11706|c0_g2_i10 // TR25883|c0_g1_i8 // TR13623|c0_g2_i8 // TR26778|c1_g2_i5
GO:0044085	P	cellular component biogenesis	4	266	497	33846	0.55	0.96	1.02407	// TR11695|c0_g1_i7 // TR25631|c0_g2_i1 // TR37811|c2_g1_i2 // TR7060|c0_g1_i3
GO:0043170	P	macromolecule metabolic process	77	266	9755	33846	0.51	0.96	1.00436	// TR37108|c1_g1_i1 // TR9844|c1_g2_i6 // TR35373|c0_g1_i1 // TR13684|c3_g2_i2 // TR40511|c4_g2_i2 // TR35693|c0_g1_i6 // TR3029|c0_g2_i1 // TR9844|c1_g2_i8 // TR11459|c1_g5_i6 // TR25603|c0_g1_i22 // TR10735|c0_g1_i9 // TR12410|c2_g1_i2 // TR11998|c0_g1_i1 // TR40145|c0_g1_i7 // TR40145|c0_g1_i4 // TR26897|c2_g2_i4 // TR38064|c3_g1_i4 // TR19389|c0_g1_i1 // TR13489|c4_g1_i1 // TR38426|c1_g1_i5 /…
GO:0034660	P	ncRNA metabolic process	4	266	514	33846	0.58	0.96	0.990199	// TR26917|c0_g1_i5 // TR26778|c1_g2_i5 // TR26338|c0_g1_i11 // TR11998|c0_g1_i1
GO:0044237	P	cellular metabolic process	86	266	11087	33846	0.56	0.96	0.986984	// TR25477|c0_g1_i4 // TR13684|c3_g2_i2 // TR12410|c2_g1_i2 // TR41326|c0_g1_i1 // TR12084|c4_g1_i8 // TR7221|c0_g1_i1 // TR12117|c0_g1_i1 // TR37108|c1_g1_i1 // TR22712|c0_g2_i1 // TR13550|c0_g1_i5 // TR11615|c1_g2_i3 // TR12936|c1_g4_i1 // TR13623|c0_g2_i8 // TR9052|c0_g1_i1 // TR26203|c0_g2_i4 // TR26314|c2_g1_i3 // TR35428|c3_g2_i4 // TR41319|c0_g2_i1 // TR34352|c0_g1_i1 // TR11703|c0_g4_i1 /…
GO:0044283	P	small molecule biosynthetic process	5	266	645	33846	0.57	0.96	0.986361	// TR11706|c0_g2_i10 // TR36601|c0_g1_i4 // TR26314|c2_g1_i3 // TR25883|c0_g1_i8 // TR13623|c0_g2_i8
GO:0044260	P	cellular macromolecule metabolic process	68	266	8795	33846	0.57	0.96	0.983782	// TR35373|c0_g1_i1 // TR13684|c3_g2_i2 // TR40511|c4_g2_i2 // TR3029|c0_g2_i1 // TR12504|c0_g2_i1 // TR11459|c1_g5_i6 // TR25603|c0_g1_i22 // TR10735|c0_g1_i9 // TR12410|c2_g1_i2 // TR11998|c0_g1_i1 // TR40145|c0_g1_i7 // TR40145|c0_g1_i4 // TR26897|c2_g2_i4 // TR38064|c3_g1_i4 // TR19389|c0_g1_i1 // TR13489|c4_g1_i1 // TR38426|c1_g1_i5 // TR38426|c1_g1_i2 // TR40791|c0_g1_i1 // TR12566|c3_g1_i1…
GO:0044262	P	cellular carbohydrate metabolic process	7	266	918	33846	0.58	0.96	0.970244	// TR38426|c1_g1_i2 // TR37811|c2_g1_i2 // TR38426|c1_g1_i5 // TR9647|c0_g1_i1 // TR36601|c0_g1_i4 // TR25603|c0_g1_i22 // TR9909|c0_g2_i2
GO:0044281	P	small molecule metabolic process	15	266	2010	33846	0.61	0.96	0.949557	// TR13623|c0_g2_i8 // TR35434|c1_g1_i2 // TR33114|c0_g1_i1 // TR25883|c0_g1_i8 // TR9647|c0_g1_i1 // TR26314|c2_g1_i3 // TR40511|c4_g2_i2 // TR36601|c0_g1_i4 // TR25603|c0_g1_i22 // TR11706|c0_g2_i10 // TR9909|c0_g2_i2 // TR26917|c0_g1_i5 // TR26778|c1_g2_i5 // TR26604|c0_g1_i15 // TR39070|c0_g1_i3
GO:0006519	P	cellular amino acid and derivative metabolic process	5	266	675	33846	0.61	0.96	0.942523	// TR26917|c0_g1_i5 // TR11706|c0_g2_i10 // TR25883|c0_g1_i8 // TR13623|c0_g2_i8 // TR26778|c1_g2_i5
GO:0019752	P	carboxylic acid metabolic process	7	266	949	33846	0.62	0.96	0.93855	// TR13623|c0_g2_i8 // TR35434|c1_g1_i2 // TR25883|c0_g1_i8 // TR26604|c0_g1_i15 // TR11706|c0_g2_i10 // TR26917|c0_g1_i5 // TR26778|c1_g2_i5
GO:0043436	P	oxoacid metabolic process	7	266	949	33846	0.62	0.96	0.93855	// TR13623|c0_g2_i8 // TR35434|c1_g1_i2 // TR25883|c0_g1_i8 // TR26604|c0_g1_i15 // TR11706|c0_g2_i10 // TR26917|c0_g1_i5 // TR26778|c1_g2_i5
GO:0006082	P	organic acid metabolic process	7	266	954	33846	0.62	0.96	0.933631	// TR13623|c0_g2_i8 // TR35434|c1_g1_i2 // TR25883|c0_g1_i8 // TR26604|c0_g1_i15 // TR11706|c0_g2_i10 // TR26917|c0_g1_i5 // TR26778|c1_g2_i5
GO:0042180	P	cellular ketone metabolic process	7	266	958	33846	0.63	0.96	0.929733	// TR13623|c0_g2_i8 // TR35434|c1_g1_i2 // TR25883|c0_g1_i8 // TR26604|c0_g1_i15 // TR11706|c0_g2_i10 // TR26917|c0_g1_i5 // TR26778|c1_g2_i5
GO:0006812	P	cation transport	4	266	556	33846	0.64	0.96	0.9154	// TR23819|c0_g1_i1 // TR12478|c3_g2_i12 // TR26388|c0_g1_i5 // TR33114|c0_g1_i1
GO:0009987	P	cellular process	105	266	14652	33846	0.8	0.96	0.911839	// TR25477|c0_g1_i4 // TR13684|c3_g2_i2 // TR41098|c0_g1_i5 // TR12410|c2_g1_i2 // TR23819|c0_g1_i1 // TR41326|c0_g1_i1 // TR12084|c4_g1_i8 // TR7221|c0_g1_i1 // TR12117|c0_g1_i1 // TR37108|c1_g1_i1 // TR22712|c0_g2_i1 // TR13550|c0_g1_i5 // TR11615|c1_g2_i3 // TR12936|c1_g4_i1 // TR11047|c0_g1_i12 // TR9052|c0_g1_i1 // TR13623|c0_g2_i8 // TR41319|c0_g2_i1 // TR26314|c2_g1_i3 // TR35428|c3_g2_i4 …
GO:0065007	P	biological regulation	21	266	2936	33846	0.69	0.96	0.9101	// TR7423|c0_g1_i1 // TR7423|c0_g1_i3 // TR40541|c0_g1_i1 // TR9721|c0_g1_i3 // TR7060|c0_g1_i3 // TR26203|c0_g2_i4 // TR22412|c0_g1_i1 // TR3029|c0_g2_i1 // TR34352|c0_g1_i1 // TR11459|c1_g5_i6 // TR40477|c0_g2_i6 // TR39070|c0_g1_i3 // TR12297|c1_g1_i7 // TR23819|c0_g1_i1 // TR12117|c0_g1_i1 // TR26829|c0_g2_i9 // TR12908|c3_g1_i1 // TR6720|c1_g1_i1 // TR40862|c1_g2_i6 // TR1875|c0_g1_i1 // TR3…
GO:0006508	P	proteolysis	8	266	1126	33846	0.66	0.96	0.904018	// TR23875|c0_g1_i1 // TR40062|c0_g2_i2 // TR35693|c0_g1_i6 // TR11615|c1_g2_i3 // TR11251|c1_g1_i2 // TR32741|c0_g1_i27 // TR39055|c0_g1_i6 // TR42272|c0_g1_i1
GO:0050794	P	regulation of cellular process	19	266	2709	33846	0.72	0.96	0.892422	// TR7423|c0_g1_i1 // TR7423|c0_g1_i3 // TR40541|c0_g1_i1 // TR9721|c0_g1_i3 // TR7060|c0_g1_i3 // TR26203|c0_g2_i4 // TR22412|c0_g1_i1 // TR3029|c0_g2_i1 // TR34352|c0_g1_i1 // TR11459|c1_g5_i6 // TR40477|c0_g2_i6 // TR12297|c1_g1_i7 // TR6720|c1_g1_i1 // TR12117|c0_g1_i1 // TR26829|c0_g2_i9 // TR39070|c0_g1_i3 // TR40862|c1_g2_i6 // TR1875|c0_g1_i1 // TR31490|c0_g1_i1
GO:0006807	P	nitrogen compound metabolic process	34	266	4941	33846	0.79	0.96	0.875568	// TR35373|c0_g1_i1 // TR25883|c0_g1_i8 // TR3029|c0_g2_i1 // TR11459|c1_g5_i6 // TR25603|c0_g1_i22 // TR35428|c3_g2_i4 // TR11998|c0_g1_i1 // TR9721|c0_g1_i3 // TR7060|c0_g1_i3 // TR26339|c1_g2_i17 // TR13112|c1_g2_i1 // TR13039|c1_g1_i1 // TR12084|c4_g1_i8 // TR24789|c0_g1_i2 // TR12117|c0_g1_i1 // TR37108|c1_g1_i1 // TR26778|c1_g2_i5 // TR26338|c0_g1_i11 // TR25181|c0_g1_i5 // TR12297|c1_g1_i7…
GO:0050789	P	regulation of biological process	19	266	2775	33846	0.75	0.96	0.871197	// TR7423|c0_g1_i1 // TR7423|c0_g1_i3 // TR40541|c0_g1_i1 // TR9721|c0_g1_i3 // TR7060|c0_g1_i3 // TR26203|c0_g2_i4 // TR22412|c0_g1_i1 // TR3029|c0_g2_i1 // TR34352|c0_g1_i1 // TR11459|c1_g5_i6 // TR40477|c0_g2_i6 // TR12297|c1_g1_i7 // TR6720|c1_g1_i1 // TR12117|c0_g1_i1 // TR26829|c0_g2_i9 // TR39070|c0_g1_i3 // TR40862|c1_g2_i6 // TR1875|c0_g1_i1 // TR31490|c0_g1_i1
GO:0006811	P	ion transport	5	266	744	33846	0.7	0.96	0.855112	// TR33114|c0_g1_i1 // TR23819|c0_g1_i1 // TR12478|c3_g2_i12 // TR26388|c0_g1_i5 // TR33141|c4_g1_i7
GO:0055085	P	transmembrane transport	9	266	1368	33846	0.74	0.96	0.837109	// TR11047|c0_g1_i3 // TR33114|c0_g1_i1 // TR11047|c0_g1_i12 // TR13715|c1_g1_i3 // TR12684|c0_g1_i15 // TR13016|c1_g1_i1 // TR23819|c0_g1_i1 // TR37866|c1_g6_i5 // TR12478|c3_g2_i12
GO:0006139	P	nucleobase, nucleoside, nucleotide and nucleic acid metabolic process	28	266	4338	33846	0.86	0.96	0.821286	// TR35373|c0_g1_i1 // TR3029|c0_g2_i1 // TR11459|c1_g5_i6 // TR25603|c0_g1_i22 // TR35428|c3_g2_i4 // TR11998|c0_g1_i1 // TR9721|c0_g1_i3 // TR7060|c0_g1_i3 // TR13112|c1_g2_i1 // TR13039|c1_g1_i1 // TR12084|c4_g1_i8 // TR24789|c0_g1_i2 // TR12117|c0_g1_i1 // TR37108|c1_g1_i1 // TR26778|c1_g2_i5 // TR26338|c0_g1_i11 // TR12297|c1_g1_i7 // TR6720|c1_g1_i1 // TR26829|c0_g2_i9 // TR26917|c0_g1_i5 /…
GO:0006355	P	regulation of transcription, DNA-dependent	11	266	1742	33846	0.8	0.96	0.803471	// TR40541|c0_g1_i1 // TR7060|c0_g1_i3 // TR26203|c0_g2_i4 // TR3029|c0_g2_i1 // TR34352|c0_g1_i1 // TR11459|c1_g5_i6 // TR12297|c1_g1_i7 // TR6720|c1_g1_i1 // TR12117|c0_g1_i1 // TR26829|c0_g2_i9 // TR9721|c0_g1_i3
GO:0051252	P	regulation of RNA metabolic process	11	266	1743	33846	0.8	0.96	0.80301	// TR40541|c0_g1_i1 // TR7060|c0_g1_i3 // TR26203|c0_g2_i4 // TR3029|c0_g2_i1 // TR34352|c0_g1_i1 // TR11459|c1_g5_i6 // TR12297|c1_g1_i7 // TR6720|c1_g1_i1 // TR12117|c0_g1_i1 // TR26829|c0_g2_i9 // TR9721|c0_g1_i3
GO:0045449	P	regulation of transcription	11	266	1750	33846	0.81	0.96	0.799798	// TR40541|c0_g1_i1 // TR7060|c0_g1_i3 // TR26203|c0_g2_i4 // TR3029|c0_g2_i1 // TR34352|c0_g1_i1 // TR11459|c1_g5_i6 // TR12297|c1_g1_i7 // TR6720|c1_g1_i1 // TR12117|c0_g1_i1 // TR26829|c0_g2_i9 // TR9721|c0_g1_i3
GO:0006351	P	transcription, DNA-dependent	13	266	2072	33846	0.82	0.96	0.798324	// TR40541|c0_g1_i1 // TR33742|c3_g1_i2 // TR7060|c0_g1_i3 // TR26203|c0_g2_i4 // TR3029|c0_g2_i1 // TR34352|c0_g1_i1 // TR11459|c1_g5_i6 // TR12297|c1_g1_i7 // TR6720|c1_g1_i1 // TR12117|c0_g1_i1 // TR26829|c0_g2_i9 // TR24789|c0_g1_i2 // TR9721|c0_g1_i3
GO:0006350	P	transcription	13	266	2074	33846	0.82	0.96	0.797554	// TR40541|c0_g1_i1 // TR33742|c3_g1_i2 // TR7060|c0_g1_i3 // TR26203|c0_g2_i4 // TR3029|c0_g2_i1 // TR34352|c0_g1_i1 // TR11459|c1_g5_i6 // TR12297|c1_g1_i7 // TR6720|c1_g1_i1 // TR12117|c0_g1_i1 // TR26829|c0_g2_i9 // TR24789|c0_g1_i2 // TR9721|c0_g1_i3
GO:0032774	P	RNA biosynthetic process	13	266	2079	33846	0.83	0.96	0.795636	// TR40541|c0_g1_i1 // TR33742|c3_g1_i2 // TR7060|c0_g1_i3 // TR26203|c0_g2_i4 // TR3029|c0_g2_i1 // TR34352|c0_g1_i1 // TR11459|c1_g5_i6 // TR12297|c1_g1_i7 // TR6720|c1_g1_i1 // TR12117|c0_g1_i1 // TR26829|c0_g2_i9 // TR24789|c0_g1_i2 // TR9721|c0_g1_i3
GO:0009889	P	regulation of biosynthetic process	11	266	1767	33846	0.81	0.96	0.792103	// TR40541|c0_g1_i1 // TR7060|c0_g1_i3 // TR26203|c0_g2_i4 // TR3029|c0_g2_i1 // TR34352|c0_g1_i1 // TR11459|c1_g5_i6 // TR12297|c1_g1_i7 // TR6720|c1_g1_i1 // TR12117|c0_g1_i1 // TR26829|c0_g2_i9 // TR9721|c0_g1_i3
GO:0010556	P	regulation of macromolecule biosynthetic process	11	266	1767	33846	0.81	0.96	0.792103	// TR40541|c0_g1_i1 // TR7060|c0_g1_i3 // TR26203|c0_g2_i4 // TR3029|c0_g2_i1 // TR34352|c0_g1_i1 // TR11459|c1_g5_i6 // TR12297|c1_g1_i7 // TR6720|c1_g1_i1 // TR12117|c0_g1_i1 // TR26829|c0_g2_i9 // TR9721|c0_g1_i3
GO:0031326	P	regulation of cellular biosynthetic process	11	266	1767	33846	0.81	0.96	0.792103	// TR40541|c0_g1_i1 // TR7060|c0_g1_i3 // TR26203|c0_g2_i4 // TR3029|c0_g2_i1 // TR34352|c0_g1_i1 // TR11459|c1_g5_i6 // TR12297|c1_g1_i7 // TR6720|c1_g1_i1 // TR12117|c0_g1_i1 // TR26829|c0_g2_i9 // TR9721|c0_g1_i3
GO:0019219	P	regulation of nucleobase, nucleoside, nucleotide and nucleic acid metabolic process	11	266	1788	33846	0.83	0.96	0.7828	// TR40541|c0_g1_i1 // TR7060|c0_g1_i3 // TR26203|c0_g2_i4 // TR3029|c0_g2_i1 // TR34352|c0_g1_i1 // TR11459|c1_g5_i6 // TR12297|c1_g1_i7 // TR6720|c1_g1_i1 // TR12117|c0_g1_i1 // TR26829|c0_g2_i9 // TR9721|c0_g1_i3
GO:0051171	P	regulation of nitrogen compound metabolic process	11	266	1788	33846	0.83	0.96	0.7828	// TR40541|c0_g1_i1 // TR7060|c0_g1_i3 // TR26203|c0_g2_i4 // TR3029|c0_g2_i1 // TR34352|c0_g1_i1 // TR11459|c1_g5_i6 // TR12297|c1_g1_i7 // TR6720|c1_g1_i1 // TR12117|c0_g1_i1 // TR26829|c0_g2_i9 // TR9721|c0_g1_i3
GO:0044249	P	cellular biosynthetic process	30	266	4903	33846	0.92	0.96	0.778547	// TR36601|c0_g1_i4 // TR35373|c0_g1_i1 // TR25883|c0_g1_i8 // TR3029|c0_g2_i1 // TR11459|c1_g5_i6 // TR26897|c2_g2_i4 // TR9721|c0_g1_i3 // TR38426|c1_g1_i5 // TR38426|c1_g1_i2 // TR7060|c0_g1_i3 // TR26339|c1_g2_i17 // TR24789|c0_g1_i2 // TR12117|c0_g1_i1 // TR26778|c1_g2_i5 // TR11560|c0_g3_i17 // TR37811|c2_g1_i2 // TR25181|c0_g1_i5 // TR12297|c1_g1_i7 // TR6720|c1_g1_i1 // TR26829|c0_g2_i9 /…
GO:0080090	P	regulation of primary metabolic process	11	266	1809	33846	0.84	0.96	0.773713	// TR40541|c0_g1_i1 // TR7060|c0_g1_i3 // TR26203|c0_g2_i4 // TR3029|c0_g2_i1 // TR34352|c0_g1_i1 // TR11459|c1_g5_i6 // TR12297|c1_g1_i7 // TR6720|c1_g1_i1 // TR12117|c0_g1_i1 // TR26829|c0_g2_i9 // TR9721|c0_g1_i3
GO:0010468	P	regulation of gene expression	11	266	1813	33846	0.84	0.96	0.772006	// TR40541|c0_g1_i1 // TR7060|c0_g1_i3 // TR26203|c0_g2_i4 // TR3029|c0_g2_i1 // TR34352|c0_g1_i1 // TR11459|c1_g5_i6 // TR12297|c1_g1_i7 // TR6720|c1_g1_i1 // TR12117|c0_g1_i1 // TR26829|c0_g2_i9 // TR9721|c0_g1_i3
GO:0009058	P	biosynthetic process	32	266	5295	33846	0.94	0.96	0.768971	// TR36601|c0_g1_i4 // TR35373|c0_g1_i1 // TR25883|c0_g1_i8 // TR3029|c0_g2_i1 // TR11459|c1_g5_i6 // TR26897|c2_g2_i4 // TR9721|c0_g1_i3 // TR38426|c1_g1_i5 // TR38426|c1_g1_i2 // TR7060|c0_g1_i3 // TR26339|c1_g2_i17 // TR11379|c0_g1_i3 // TR6426|c0_g3_i1 // TR12117|c0_g1_i1 // TR24789|c0_g1_i2 // TR26778|c1_g2_i5 // TR11560|c0_g3_i17 // TR37811|c2_g1_i2 // TR25181|c0_g1_i5 // TR12297|c1_g1_i7 /…
GO:0060255	P	regulation of macromolecule metabolic process	11	266	1844	33846	0.85	0.96	0.759027	// TR40541|c0_g1_i1 // TR7060|c0_g1_i3 // TR26203|c0_g2_i4 // TR3029|c0_g2_i1 // TR34352|c0_g1_i1 // TR11459|c1_g5_i6 // TR12297|c1_g1_i7 // TR6720|c1_g1_i1 // TR12117|c0_g1_i1 // TR26829|c0_g2_i9 // TR9721|c0_g1_i3
GO:0009057	P	macromolecule catabolic process	4	266	672	33846	0.77	0.96	0.757385	// TR9844|c1_g2_i6 // TR9844|c1_g2_i8 // TR13039|c1_g1_i1 // TR25603|c0_g1_i22
GO:0031323	P	regulation of cellular metabolic process	11	266	1858	33846	0.86	0.96	0.753308	// TR40541|c0_g1_i1 // TR7060|c0_g1_i3 // TR26203|c0_g2_i4 // TR3029|c0_g2_i1 // TR34352|c0_g1_i1 // TR11459|c1_g5_i6 // TR12297|c1_g1_i7 // TR6720|c1_g1_i1 // TR12117|c0_g1_i1 // TR26829|c0_g2_i9 // TR9721|c0_g1_i3
GO:0016070	P	RNA metabolic process	18	266	3088	33846	0.92	0.96	0.741687	// TR9721|c0_g1_i3 // TR26778|c1_g2_i5 // TR26338|c0_g1_i11 // TR33742|c3_g1_i2 // TR12297|c1_g1_i7 // TR7060|c0_g1_i3 // TR26203|c0_g2_i4 // TR26829|c0_g2_i9 // TR34352|c0_g1_i1 // TR11459|c1_g5_i6 // TR12084|c4_g1_i8 // TR6720|c1_g1_i1 // TR12117|c0_g1_i1 // TR40541|c0_g1_i1 // TR26917|c0_g1_i5 // TR24789|c0_g1_i2 // TR3029|c0_g2_i1 // TR11998|c0_g1_i1
GO:0006810	P	transport	17	266	2917	33846	0.91	0.96	0.741546	// TR11047|c0_g1_i3 // TR13215|c2_g1_i3 // TR26388|c0_g1_i5 // TR33114|c0_g1_i1 // TR4814|c0_g1_i1 // TR12379|c1_g1_i5 // TR41098|c0_g1_i5 // TR11047|c0_g1_i12 // TR13715|c1_g1_i3 // TR23819|c0_g1_i1 // TR12016|c2_g3_i2 // TR33141|c4_g1_i7 // TR12684|c0_g1_i15 // TR11128|c2_g2_i5 // TR37866|c1_g6_i5 // TR12478|c3_g2_i12 // TR13016|c1_g1_i1
GO:0051234	P	establishment of localization	17	266	2928	33846	0.91	0.96	0.73876	// TR11047|c0_g1_i3 // TR13215|c2_g1_i3 // TR26388|c0_g1_i5 // TR33114|c0_g1_i1 // TR4814|c0_g1_i1 // TR12379|c1_g1_i5 // TR41098|c0_g1_i5 // TR11047|c0_g1_i12 // TR13715|c1_g1_i3 // TR23819|c0_g1_i1 // TR12016|c2_g3_i2 // TR33141|c4_g1_i7 // TR12684|c0_g1_i15 // TR11128|c2_g2_i5 // TR37866|c1_g6_i5 // TR12478|c3_g2_i12 // TR13016|c1_g1_i1
GO:0019222	P	regulation of metabolic process	11	266	1899	33846	0.87	0.96	0.737044	// TR40541|c0_g1_i1 // TR7060|c0_g1_i3 // TR26203|c0_g2_i4 // TR3029|c0_g2_i1 // TR34352|c0_g1_i1 // TR11459|c1_g5_i6 // TR12297|c1_g1_i7 // TR6720|c1_g1_i1 // TR12117|c0_g1_i1 // TR26829|c0_g2_i9 // TR9721|c0_g1_i3
GO:0051179	P	localization	17	266	2954	33846	0.92	0.96	0.732258	// TR11047|c0_g1_i3 // TR13215|c2_g1_i3 // TR26388|c0_g1_i5 // TR33114|c0_g1_i1 // TR4814|c0_g1_i1 // TR12379|c1_g1_i5 // TR41098|c0_g1_i5 // TR11047|c0_g1_i12 // TR13715|c1_g1_i3 // TR23819|c0_g1_i1 // TR12016|c2_g3_i2 // TR33141|c4_g1_i7 // TR12684|c0_g1_i15 // TR11128|c2_g2_i5 // TR37866|c1_g6_i5 // TR12478|c3_g2_i12 // TR13016|c1_g1_i1
GO:0009059	P	macromolecule biosynthetic process	21	266	3703	33846	0.94	0.96	0.721591	// TR38426|c1_g1_i2 // TR26778|c1_g2_i5 // TR40541|c0_g1_i1 // TR35373|c0_g1_i1 // TR33742|c3_g1_i2 // TR37811|c2_g1_i2 // TR7060|c0_g1_i3 // TR26203|c0_g2_i4 // TR24420|c0_g1_i3 // TR38426|c1_g1_i5 // TR34352|c0_g1_i1 // TR11459|c1_g5_i6 // TR12297|c1_g1_i7 // TR6720|c1_g1_i1 // TR12117|c0_g1_i1 // TR26829|c0_g2_i9 // TR26917|c0_g1_i5 // TR26897|c2_g2_i4 // TR9721|c0_g1_i3 // TR3029|c0_g2_i1 // …
GO:0034645	P	cellular macromolecule biosynthetic process	21	266	3703	33846	0.94	0.96	0.721591	// TR38426|c1_g1_i2 // TR26778|c1_g2_i5 // TR40541|c0_g1_i1 // TR35373|c0_g1_i1 // TR33742|c3_g1_i2 // TR37811|c2_g1_i2 // TR7060|c0_g1_i3 // TR26203|c0_g2_i4 // TR24420|c0_g1_i3 // TR38426|c1_g1_i5 // TR34352|c0_g1_i1 // TR11459|c1_g5_i6 // TR12297|c1_g1_i7 // TR6720|c1_g1_i1 // TR12117|c0_g1_i1 // TR26829|c0_g2_i9 // TR26917|c0_g1_i5 // TR26897|c2_g2_i4 // TR9721|c0_g1_i3 // TR3029|c0_g2_i1 // …
GO:0023052	P	signaling	5	266	889	33846	0.83	0.96	0.715639	// TR7423|c0_g1_i1 // TR12424|c0_g2_i6 // TR7423|c0_g1_i3 // TR38064|c3_g1_i4 // TR40477|c0_g2_i6
GO:0009056	P	catabolic process	4	266	792	33846	0.87	0.96	0.642629	// TR9844|c1_g2_i6 // TR9844|c1_g2_i8 // TR13039|c1_g1_i1 // TR25603|c0_g1_i22
GO:0010467	P	gene expression	20	266	3846	33846	0.98	0.98	0.661678	// TR9721|c0_g1_i3 // TR26778|c1_g2_i5 // TR26338|c0_g1_i11 // TR33742|c3_g1_i2 // TR12297|c1_g1_i7 // TR7060|c0_g1_i3 // TR26203|c0_g2_i4 // TR11615|c1_g2_i3 // TR34352|c0_g1_i1 // TR11459|c1_g5_i6 // TR26829|c0_g2_i9 // TR12084|c4_g1_i8 // TR6720|c1_g1_i1 // TR12117|c0_g1_i1 // TR40541|c0_g1_i1 // TR26917|c0_g1_i5 // TR26897|c2_g2_i4 // TR3029|c0_g2_i1 // TR24789|c0_g1_i2 // TR11998|c0_g1_i1
GO:0005515	F	protein binding	32	266	5882	33846	0.98	0.99	0.69223	// TR20964|c0_g1_i1 // TR27041|c0_g1_i2 // TR13515|c1_g1_i2 // TR11459|c1_g5_i6 // TR32742|c0_g1_i1 // TR10735|c0_g1_i9 // TR12410|c2_g1_i2 // TR23537|c0_g1_i1 // TR26257|c1_g1_i2 // TR41326|c0_g1_i1 // TR13673|c0_g1_i1 // TR8112|c0_g1_i1 // TR27017|c1_g2_i6 // TR25631|c0_g2_i1 // TR38581|c2_g1_i17 // TR20829|c0_g1_i3 // TR24553|c0_g1_i3 // TR40104|c2_g1_i2 // TR40104|c2_g1_i1 // TR33081|c1_g5_i1…
GO:0003676	F	nucleic acid binding	22	266	4562	33846	0.99	0.99	0.613611	// TR35373|c0_g1_i1 // TR3029|c0_g2_i1 // TR11459|c1_g5_i6 // TR12351|c2_g1_i1 // TR12999|c1_g2_i4 // TR7060|c0_g1_i3 // TR13112|c1_g2_i1 // TR13039|c1_g1_i1 // TR24789|c0_g1_i2 // TR37806|c0_g1_i12 // TR6720|c1_g1_i1 // TR13000|c0_g1_i17 // TR26917|c0_g1_i5 // TR40541|c0_g1_i1 // TR33742|c3_g1_i2 // TR9721|c0_g1_i3 // TR24420|c0_g1_i3 // TR34352|c0_g1_i1 // TR26868|c0_g1_i7 // TR12782|c1_g1_i1 /…
GO:0016021	C	integral to membrane	16	266	2032	33846	0.53	1	1.00189	// TR11047|c0_g1_i3 // TR39074|c0_g1_i4 // TR14738|c0_g1_i1 // TR11615|c1_g2_i3 // TR13398|c4_g2_i9 // TR26420|c0_g3_i2 // TR13715|c1_g1_i3 // TR11047|c0_g1_i12 // TR23819|c0_g1_i1 // TR12016|c2_g3_i2 // TR32362|c5_g1_i3 // TR33141|c4_g1_i7 // TR32827|c0_g1_i2 // TR12684|c0_g1_i15 // TR12478|c3_g2_i12 // TR13016|c1_g1_i1
GO:0031224	C	intrinsic to membrane	16	266	2045	33846	0.54	1	0.995525	// TR11047|c0_g1_i3 // TR39074|c0_g1_i4 // TR14738|c0_g1_i1 // TR11615|c1_g2_i3 // TR13398|c4_g2_i9 // TR26420|c0_g3_i2 // TR13715|c1_g1_i3 // TR11047|c0_g1_i12 // TR23819|c0_g1_i1 // TR12016|c2_g3_i2 // TR32362|c5_g1_i3 // TR33141|c4_g1_i7 // TR32827|c0_g1_i2 // TR12684|c0_g1_i15 // TR12478|c3_g2_i12 // TR13016|c1_g1_i1
GO:0044428	C	nuclear part	4	266	583	33846	0.67	1	0.873006	// TR26203|c0_g2_i4 // TR35373|c0_g1_i1 // TR10525|c0_g1_i2 // TR40477|c0_g2_i6
GO:0044425	C	membrane part	17	266	2516	33846	0.76	1	0.859734	// TR11047|c0_g1_i3 // TR39074|c0_g1_i4 // TR14738|c0_g1_i1 // TR11615|c1_g2_i3 // TR13398|c4_g2_i9 // TR41098|c0_g1_i5 // TR26420|c0_g3_i2 // TR13715|c1_g1_i3 // TR11047|c0_g1_i12 // TR23819|c0_g1_i1 // TR12016|c2_g3_i2 // TR32362|c5_g1_i3 // TR33141|c4_g1_i7 // TR32827|c0_g1_i2 // TR12684|c0_g1_i15 // TR12478|c3_g2_i12 // TR13016|c1_g1_i1
GO:0016020	C	membrane	29	266	4371	33846	0.83	1	0.844195	// TR25477|c0_g1_i4 // TR39074|c0_g1_i4 // TR7423|c0_g1_i3 // TR41098|c0_g1_i5 // TR26420|c0_g3_i2 // TR10477|c0_g1_i1 // TR23819|c0_g1_i1 // TR38426|c1_g1_i2 // TR12379|c1_g1_i5 // TR13215|c2_g1_i3 // TR38426|c1_g1_i5 // TR11695|c0_g1_i7 // TR12478|c3_g2_i12 // TR13016|c1_g1_i1 // TR7423|c0_g1_i1 // TR11047|c0_g1_i3 // TR14738|c0_g1_i1 // TR11615|c1_g2_i3 // TR13715|c1_g1_i3 // TR32827|c0_g1_i2 …
GO:0043231	C	intracellular membrane-bounded organelle	15	266	2558	33846	0.89	1	0.746133	// TR11128|c2_g2_i5 // TR35373|c0_g1_i1 // TR33742|c3_g1_i2 // TR37811|c2_g1_i2 // TR26203|c0_g2_i4 // TR11615|c1_g2_i3 // TR10525|c0_g1_i2 // TR11459|c1_g5_i6 // TR41098|c0_g1_i5 // TR12297|c1_g1_i7 // TR23819|c0_g1_i1 // TR26624|c0_g1_i1 // TR40477|c0_g2_i6 // TR3029|c0_g2_i1 // TR32742|c0_g1_i1
GO:0043227	C	membrane-bounded organelle	15	266	2563	33846	0.9	1	0.744678	// TR11128|c2_g2_i5 // TR35373|c0_g1_i1 // TR33742|c3_g1_i2 // TR37811|c2_g1_i2 // TR26203|c0_g2_i4 // TR11615|c1_g2_i3 // TR10525|c0_g1_i2 // TR11459|c1_g5_i6 // TR41098|c0_g1_i5 // TR12297|c1_g1_i7 // TR23819|c0_g1_i1 // TR26624|c0_g1_i1 // TR40477|c0_g2_i6 // TR3029|c0_g2_i1 // TR32742|c0_g1_i1
GO:0005623	C	cell	48	266	8517	33846	0.99	1	0.717101	// TR25477|c0_g1_i4 // TR35373|c0_g1_i1 // TR39074|c0_g1_i4 // TR4814|c0_g1_i1 // TR3029|c0_g2_i1 // TR11047|c0_g1_i3 // TR41098|c0_g1_i5 // TR26420|c0_g3_i2 // TR10477|c0_g1_i1 // TR23819|c0_g1_i1 // TR26897|c2_g2_i4 // TR38426|c1_g1_i2 // TR12379|c1_g1_i5 // TR13215|c2_g1_i3 // TR38426|c1_g1_i5 // TR11695|c0_g1_i7 // TR13039|c1_g1_i1 // TR26778|c1_g2_i5 // TR26624|c0_g1_i1 // TR32742|c0_g1_i1 /…
GO:0044464	C	cell part	48	266	8517	33846	0.99	1	0.717101	// TR25477|c0_g1_i4 // TR35373|c0_g1_i1 // TR39074|c0_g1_i4 // TR4814|c0_g1_i1 // TR3029|c0_g2_i1 // TR11047|c0_g1_i3 // TR41098|c0_g1_i5 // TR26420|c0_g3_i2 // TR10477|c0_g1_i1 // TR23819|c0_g1_i1 // TR26897|c2_g2_i4 // TR38426|c1_g1_i2 // TR12379|c1_g1_i5 // TR13215|c2_g1_i3 // TR38426|c1_g1_i5 // TR11695|c0_g1_i7 // TR13039|c1_g1_i1 // TR26778|c1_g2_i5 // TR26624|c0_g1_i1 // TR32742|c0_g1_i1 /…
GO:0005737	C	cytoplasm	12	266	2156	33846	0.91	1	0.708204	// TR32742|c0_g1_i1 // TR37811|c2_g1_i2 // TR11615|c1_g2_i3 // TR36601|c0_g1_i4 // TR41098|c0_g1_i5 // TR25828|c0_g3_i9 // TR23819|c0_g1_i1 // TR26778|c1_g2_i5 // TR26897|c2_g2_i4 // TR25828|c0_g3_i3 // TR11128|c2_g2_i5 // TR38412|c2_g2_i3
GO:0005634	C	nucleus	9	266	1780	33846	0.94	1	0.643351	// TR26624|c0_g1_i1 // TR35373|c0_g1_i1 // TR33742|c3_g1_i2 // TR26203|c0_g2_i4 // TR3029|c0_g2_i1 // TR10525|c0_g1_i2 // TR11459|c1_g5_i6 // TR12297|c1_g1_i7 // TR40477|c0_g2_i6
GO:0044424	C	intracellular part	23	266	4590	33846	0.99	1	0.637589	// TR35373|c0_g1_i1 // TR41098|c0_g1_i5 // TR3029|c0_g2_i1 // TR10525|c0_g1_i2 // TR32742|c0_g1_i1 // TR26420|c0_g3_i2 // TR23819|c0_g1_i1 // TR26897|c2_g2_i4 // TR13039|c1_g1_i1 // TR26778|c1_g2_i5 // TR26624|c0_g1_i1 // TR37811|c2_g1_i2 // TR11615|c1_g2_i3 // TR11459|c1_g5_i6 // TR25828|c0_g3_i9 // TR12297|c1_g1_i7 // TR25828|c0_g3_i3 // TR11128|c2_g2_i5 // TR38412|c2_g2_i3 // TR33742|c3_g1_i2 …
GO:0005622	C	intracellular	23	266	4757	33846	0.99	1	0.615206	// TR35373|c0_g1_i1 // TR41098|c0_g1_i5 // TR3029|c0_g2_i1 // TR10525|c0_g1_i2 // TR32742|c0_g1_i1 // TR26420|c0_g3_i2 // TR23819|c0_g1_i1 // TR26897|c2_g2_i4 // TR13039|c1_g1_i1 // TR26778|c1_g2_i5 // TR26624|c0_g1_i1 // TR37811|c2_g1_i2 // TR11615|c1_g2_i3 // TR11459|c1_g5_i6 // TR25828|c0_g3_i9 // TR12297|c1_g1_i7 // TR25828|c0_g3_i3 // TR11128|c2_g2_i5 // TR38412|c2_g2_i3 // TR33742|c3_g1_i2 …
GO:0043226	C	organelle	17	266	3705	33846	0.99	1	0.58383	// TR11128|c2_g2_i5 // TR35373|c0_g1_i1 // TR33742|c3_g1_i2 // TR37811|c2_g1_i2 // TR26203|c0_g2_i4 // TR32742|c0_g1_i1 // TR11615|c1_g2_i3 // TR10525|c0_g1_i2 // TR13039|c1_g1_i1 // TR41098|c0_g1_i5 // TR12297|c1_g1_i7 // TR23819|c0_g1_i1 // TR26624|c0_g1_i1 // TR26897|c2_g2_i4 // TR40477|c0_g2_i6 // TR3029|c0_g2_i1 // TR11459|c1_g5_i6
GO:0043229	C	intracellular organelle	17	266	3705	33846	0.99	1	0.58383	// TR11128|c2_g2_i5 // TR35373|c0_g1_i1 // TR33742|c3_g1_i2 // TR37811|c2_g1_i2 // TR26203|c0_g2_i4 // TR32742|c0_g1_i1 // TR11615|c1_g2_i3 // TR10525|c0_g1_i2 // TR13039|c1_g1_i1 // TR41098|c0_g1_i5 // TR12297|c1_g1_i7 // TR23819|c0_g1_i1 // TR26624|c0_g1_i1 // TR26897|c2_g2_i4 // TR40477|c0_g2_i6 // TR3029|c0_g2_i1 // TR11459|c1_g5_i6
GO:0043234	C	protein complex	7	266	1611	33846	0.97	1	0.552877	// TR35373|c0_g1_i1 // TR26203|c0_g2_i4 // TR11615|c1_g2_i3 // TR10525|c0_g1_i2 // TR41098|c0_g1_i5 // TR26420|c0_g3_i2 // TR40477|c0_g2_i6
GO:0044422	C	organelle part	7	266	1619	33846	0.97	1	0.550145	// TR35373|c0_g1_i1 // TR26203|c0_g2_i4 // TR11615|c1_g2_i3 // TR10525|c0_g1_i2 // TR40477|c0_g2_i6 // TR23819|c0_g1_i1 // TR11128|c2_g2_i5
GO:0044446	C	intracellular organelle part	7	266	1619	33846	0.97	1	0.550145	// TR35373|c0_g1_i1 // TR26203|c0_g2_i4 // TR11615|c1_g2_i3 // TR10525|c0_g1_i2 // TR40477|c0_g2_i6 // TR23819|c0_g1_i1 // TR11128|c2_g2_i5
GO:0044444	C	cytoplasmic part	7	266	1746	33846	0.98	1	0.510128	// TR32742|c0_g1_i1 // TR37811|c2_g1_i2 // TR11615|c1_g2_i3 // TR41098|c0_g1_i5 // TR23819|c0_g1_i1 // TR26897|c2_g2_i4 // TR11128|c2_g2_i5
GO:0032991	C	macromolecular complex	8	266	2467	33846	1	1	0.412616	// TR35373|c0_g1_i1 // TR26203|c0_g2_i4 // TR11615|c1_g2_i3 // TR10525|c0_g1_i2 // TR41098|c0_g1_i5 // TR26420|c0_g3_i2 // TR26897|c2_g2_i4 // TR40477|c0_g2_i6
GO:0043228	C	non-membrane-bounded organelle	4	266	1292	33846	0.99	1	0.393934	// TR26897|c2_g2_i4 // TR35373|c0_g1_i1 // TR13039|c1_g1_i1 // TR40477|c0_g2_i6
GO:0043232	C	intracellular non-membrane-bounded organelle	4	266	1292	33846	0.99	1	0.393934	// TR26897|c2_g2_i4 // TR35373|c0_g1_i1 // TR13039|c1_g1_i1 // TR40477|c0_g2_i6
