# Supplementary material for: Transcriptome and Metabolite Changes during Hydrogen Cyanamide-Induced Floral Bud Break in Sweet Cherry
Source: Front Plant Sci. 2017 Jul 17;8:1233. doi: 10.3389/fpls.2017.01233 (PMC5511853; doi:10.3389/fpls.2017.01233)
Supplement: DATA SHEET 6 — List of DEGs that were co-expressed with CAS. [file Data_Sheet_6.XLSX]

## Sheet: TR10732|c0_g1_i1
Target	Bait	Pearson Correlation	1d	3d	6d	Time Course	Transcription Factor?	Target Description
TR10732|c0_g1_i1	TR10732|c0_g1_i1	1	3.57122	1.99146	1.09331	Pattern5		bifunctional l-3-cyanoalanine synthase cysteine synthase mitochondrial
TR40141|c3_g2_i2	TR10732|c0_g1_i1	0.990636	2.45171	1.12913	0.851528			hypothetical protein VITISV_005227
TR9690|c0_g1_i2	TR10732|c0_g1_i1	0.990523	4.47513	2.98039				non-symbiotic hemoglobin
TR13580|c1_g1_i4	TR10732|c0_g1_i1	0.989049	5.64223	3.50806	2.05824			non-functional nadph-dependent codeinone reductase 2-like
TR38573|c3_g3_i1	TR10732|c0_g1_i1	0.988189	3.44447	1.76645		Pattern2		haloacid dehalogenase-like hydrolase domain-containing protein sgpp
TR26857|c2_g1_i2	TR10732|c0_g1_i1	0.986872	10.0613	8.458	17.8807			scopoletin glucosyltransferase-like
TR11666|c0_g3_i5	TR10732|c0_g1_i1	0.98676	3.89235	1.2971	0.869619			g2 mitotic-specific cyclin-b
TR32971|c0_g1_i6	TR10732|c0_g1_i1	0.985954	3.61863	2.47287	1.00872			cinnamoyl- reductase 1-like
TR38500|c5_g3_i1	TR10732|c0_g1_i1	0.985515	6.90635	4.54141	1.77855			isoflavone 2 -hydroxylase
TR12555|c0_g1_i1	TR10732|c0_g1_i1	0.985185	1.50246					probable metal-nicotianamine transporter ysl7
TR23850|c0_g1_i1	TR10732|c0_g1_i1	0.984342	2.89787		0.786744	Pattern3		glutaredoxin
TR27560|c0_g1_i1	TR10732|c0_g1_i1	0.983959	1.25068					ubiquitin fusion degradation ufd1 family protein
TR24496|c0_g1_i1	TR10732|c0_g1_i1	0.983637	1.63897		0.267308			bifunctional nitrilase nitrile hydratase nit4a
TR34933|c0_g1_i6	TR10732|c0_g1_i1	0.982274						protein transparent testa 12-like
TR20573|c0_g2_i3	TR10732|c0_g1_i1	0.982241	2.00505	0.952892				casp-like protein 2b1
TR13580|c1_g1_i13	TR10732|c0_g1_i1	0.981442	5.7344		2.07041			flavonol synthase flavanone 3-hydroxylase-like
TR21331|c0_g2_i1	TR10732|c0_g1_i1	0.980916	3.28113		0.596698			probable aldo-keto reductase 1
TR40173|c0_g1_i17	TR10732|c0_g1_i1	0.980383	2.92068		0.591264	Pattern1		malonate-- ligase
TR32331|c7_g1_i2	TR10732|c0_g1_i1	0.980226	4.61349	2.46741	1.8549	Pattern1		probable glutathione s-transferase
TR26863|c1_g1_i3	TR10732|c0_g1_i1	0.9799	5.39546	2.70916				protein transparent testa 12-like
TR32971|c0_g1_i1	TR10732|c0_g1_i1	0.979756	3.33129	2.25748	1.48591			cinnamoyl- reductase 1-like
TR38500|c0_g1_i1	TR10732|c0_g1_i1	0.979697	4.00511	2.84742		Pattern1		isoflavone 2 -hydroxylase
TR38581|c2_g2_i8	TR10732|c0_g1_i1	0.979505	6.76525	4.74617	3.29804	Pattern2		crocetin chloroplastic-like
TR13558|c1_g1_i9	TR10732|c0_g1_i1	0.979124	6.80076	5.13239	4.56419			12-oxophytodienoate reductase 2-like
TR11666|c0_g3_i3	TR10732|c0_g1_i1	0.979027	2.73006	1.73762	1.09616			19-like isoform 2
TR13525|c3_g3_i5	TR10732|c0_g1_i1	0.97884	2.21493	1.35464	0.614796			sugar transporter erd6-like 7
TR36969|c0_g1_i1	TR10732|c0_g1_i1	0.978349	3.93873			Pattern1		12-oxophytodienoate reductase 11
TR12317|c0_g1_i13	TR10732|c0_g1_i1	0.978328	1.34072	0.584114	0.363862			citrate glyoxysomal
TR26857|c2_g1_i1	TR10732|c0_g1_i1	0.978316	8.62045	9.67045	4.32173	Pattern1		scopoletin glucosyltransferase-like
TR33160|c1_g4_i4	TR10732|c0_g1_i1	0.977922	1.54394		0.460132			probable aldo-keto reductase 2
TR33640|c1_g4_i1	TR10732|c0_g1_i1	0.977788	3.02666	2.12931				endo- -beta-d-glucanase-like
TR25393|c1_g5_i2	TR10732|c0_g1_i1	0.977657	2.01924	0.951742	0.911023		MYB	transcription factor myb108-like
TR26766|c0_g1_i1	TR10732|c0_g1_i1	0.977423	2.8754	1.53228		Pattern5		endochitinase-like
TR13122|c7_g4_i5	TR10732|c0_g1_i1	0.977312	1.8586	1.2575	1.0309			cytochrome p450 71b34-like
TR40479|c0_g1_i1	TR10732|c0_g1_i1	0.977303	2.48506		0.319105			probable glutathione s-transferase
TR26970|c0_g1_i4	TR10732|c0_g1_i1	0.977294	1.77206	0.943458	0.549434			abc transporter c family member 10-like
TR37884|c1_g1_i3	TR10732|c0_g1_i1	0.976954	6.79264	5.52649		Pattern1		(+)-neomenthol dehydrogenase-like
TR38530|c6_g4_i1	TR10732|c0_g1_i1	0.976715	2.00303	1.04014		Pattern1		cytochrome p450 89a2-like
TR11666|c0_g3_i1	TR10732|c0_g1_i1	0.976325	2.73548	1.41566	1.05421			19-like isoform 2
TR8065|c0_g2_i1	TR10732|c0_g1_i1	0.976301	3.09868	1.62373		Pattern2		nitrate reductase
TR33966|c0_g1_i1	TR10732|c0_g1_i1	0.975803	19.9685					hypothetical protein PRUPE_ppa014784mg
TR13558|c2_g1_i2	TR10732|c0_g1_i1	0.975647	7.16421	5.17007	2.22834			12-oxophytodienoate reductase 2-like
TR6759|c0_g2_i1	TR10732|c0_g1_i1	0.97559	4.14538	2.26559	0.885028			probable mannitol dehydrogenase
TR13558|c1_g1_i7	TR10732|c0_g1_i1	0.97511	6.66259	4.0016		Pattern1		12-oxophytodienoate reductase 2-like
TR10732|c0_g1_i2	TR10732|c0_g1_i1	0.974954	4.50057	2.89614	1.87574			bifunctional l-3-cyanoalanine synthase cysteine synthase mitochondrial
TR24669|c0_g1_i3	TR10732|c0_g1_i1	0.974865	1.70567	0.785249		Pattern1		probable l-ascorbate peroxidase chloroplastic isoform x2
TR37696|c0_g1_i1	TR10732|c0_g1_i1	0.974785	7.2141	6.28035	2.0126	Pattern1		pleiotropic drug resistance protein 1-like
TR33640|c1_g4_i10	TR10732|c0_g1_i1	0.974734	3.04761			Pattern1		endo- -beta-d-glucanase-like
TR26768|c5_g1_i1	TR10732|c0_g1_i1	0.974395	3.76426			Pattern2		probable glutathione s-transferase para
TR25333|c0_g1_i1	TR10732|c0_g1_i1	0.974371	21.7605	3.14543	2.94754	Pattern1		12-oxophytodienoate reductase 2-like
TR12298|c4_g1_i1	TR10732|c0_g1_i1	0.973913	1.58791					3-oxo-delta( )-steroid 5-beta-reductase-like
TR8310|c0_g1_i1	TR10732|c0_g1_i1	0.973801	2.88927	1.28323	0.465432	Pattern5		serine acetyltransferase chloroplastic-like
TR13670|c2_g2_i4	TR10732|c0_g1_i1	0.973628	6.48502	5.29293	1.24305	Pattern5		(+)-neomenthol dehydrogenase-like
TR12147|c1_g1_i6	TR10732|c0_g1_i1	0.972765	1.1153	0.334337				nadp-dependent malic enzyme
TR13458|c1_g1_i2	TR10732|c0_g1_i1	0.972396	5.70419			Pattern1		probable glutathione s-transferase
TR8498|c0_g1_i1	TR10732|c0_g1_i1	0.972021	7.03235	3.9083				expansin-like b1
TR12917|c2_g1_i5	TR10732|c0_g1_i1	0.97158	2.43718	1.43573				probable aldo-keto reductase 2
TR7309|c0_g1_i1	TR10732|c0_g1_i1	0.9714	2.94311					patellin-4-like
TR13666|c5_g1_i6	TR10732|c0_g1_i1	0.971366	2.45217	1.37621	0.728091			cytochrome p450 cyp749a22-like
TR26840|c9_g1_i1	TR10732|c0_g1_i1	0.970951	6.49188	4.54267				2-alkenal reductase (nadp(+)-dependent)-like
TR38999|c0_g1_i1	TR10732|c0_g1_i1	0.970918	1.6447	0.775206	0.355392			caffeic acid 3-o-methyltransferase-like
TR26613|c0_g1_i1	TR10732|c0_g1_i1	0.970863	1.88438	1.06057				heme-binding-like protein chloroplastic
TR13558|c1_g1_i5	TR10732|c0_g1_i1	0.970704	6.64993	4.35105				12-oxophytodienoate reductase 2-like
TR13558|c1_g3_i1	TR10732|c0_g1_i1	0.970414	7.15192	5.34505		Pattern1		12-oxophytodienoate reductase 2-like
TR40141|c3_g2_i1	TR10732|c0_g1_i1	0.970125	1.82741		0.350897			pleiotropic drug resistance protein 1-like
TR13066|c3_g3_i2	TR10732|c0_g1_i1	0.969985	2.46925	1.33219	0.701508			udp-glucose flavonoid 3-o-glucosyltransferase 3
TR32982|c0_g1_i3	TR10732|c0_g1_i1	0.969946	2.93694		1.22297			3-oxo-delta( )-steroid 5-beta-reductase-like
TR40858|c0_g1_i4	TR10732|c0_g1_i1	0.969893	3.86583	2.78437				mitochondrial phosphate carrier protein mitochondrial-like
TR13558|c1_g2_i5	TR10732|c0_g1_i1	0.969832	6.85282	4.96016				12-oxophytodienoate reductase 11
TR13558|c2_g1_i1	TR10732|c0_g1_i1	0.969763	7.88544	5.05097				12-oxophytodienoate reductase 2-like
TR40173|c0_g1_i20	TR10732|c0_g1_i1	0.969584	3.42817		0.527152			malonate-- ligase
TR40173|c0_g1_i11	TR10732|c0_g1_i1	0.969172	2.91105					malonate-- ligase
TR13580|c1_g1_i8	TR10732|c0_g1_i1	0.969125	5.28504	3.94479	1.5493	Pattern1		non-functional nadph-dependent codeinone reductase 2-like
TR13580|c1_g1_i2	TR10732|c0_g1_i1	0.969115	2.94694		1.49245			non-functional nadph-dependent codeinone reductase 2-like
TR20712|c0_g1_i1	TR10732|c0_g1_i1	0.969104	8.27323	5.54359	4.05994			non-specific lipid-transfer protein 1-like
TR21936|c0_g2_i1	TR10732|c0_g1_i1	0.96907	3.56534			Pattern1		2-alkenal reductase (nadp(+)-dependent)-like
TR13066|c3_g2_i1	TR10732|c0_g1_i1	0.968146	2.76034	1.36422	1.01096	Pattern1		udp-glucose flavonoid 3-o-glucosyltransferase 3
TR8906|c0_g1_i1	TR10732|c0_g1_i1	0.968002	0.840366			Pattern2		ferredoxin--nadp root chloroplastic
TR15638|c0_g1_i1	TR10732|c0_g1_i1	0.967879	2.7379	1.97665				photosystem ii core complex proteins chloroplastic-like
TR38530|c6_g2_i4	TR10732|c0_g1_i1	0.967823	1.46292			Pattern5		cytochrome p450 89a2-like
TR14252|c0_g1_i1	TR10732|c0_g1_i1	0.967822	2.88379					ap2 erf domain-containing transcription
TR10752|c4_g1_i1	TR10732|c0_g1_i1	0.967815	0.989177					polyubiquitin
TR40858|c0_g1_i6	TR10732|c0_g1_i1	0.96752	3.55162					mitochondrial phosphate carrier protein mitochondrial-like
TR25175|c0_g1_i1	TR10732|c0_g1_i1	0.967301	1.45226	0.609098				blue-light photoreceptor phr2
TR13558|c1_g2_i1	TR10732|c0_g1_i1	0.967165	5.74324					12-oxophytodienoate reductase 11
TR32288|c3_g1_i1	TR10732|c0_g1_i1	0.966636	4.56329			Pattern1		hypothetical protein PRUPE_ppa018310mg
TR26514|c0_g1_i3	TR10732|c0_g1_i1	0.966597	1.93752					short-chain type dehydrogenase reductase-like
TR13670|c2_g2_i6	TR10732|c0_g1_i1	0.966309	5.54308	3.73037	0.876957			(+)-neomenthol dehydrogenase-like
TR13670|c2_g2_i11	TR10732|c0_g1_i1	0.966126	8.58675	6.48865				(+)-neomenthol dehydrogenase-like
TR13347|c6_g1_i1	TR10732|c0_g1_i1	0.965971	4.4357					udp-glycosyltransferase 73c1-like
TR36642|c2_g2_i1	TR10732|c0_g1_i1	0.965846	5.82495	4.02305				glutathione s-transferase f9-like
TR40173|c0_g1_i14	TR10732|c0_g1_i1	0.965834	2.96789					malonate-- ligase
TR23536|c0_g1_i3	TR10732|c0_g1_i1	0.965818	2.077					universal stress protein a-like protein
TR25493|c0_g1_i1	TR10732|c0_g1_i1	0.965745						2-methylene-furan-3-one reductase-like
TR22805|c0_g2_i1	TR10732|c0_g1_i1	0.965289	8.02368	5.48562		Pattern1		probable s-adenosylmethionine-dependent methyltransferase at5g38100
TR33434|c0_g1_i1	TR10732|c0_g1_i1	0.96524	0.834653	0.314896		Pattern2		zinc finger protein 622-like
TR13558|c1_g1_i6	TR10732|c0_g1_i1	0.964825	7.52913	5.98916				12-oxophytodienoate reductase 2-like
TR33238|c0_g1_i1	TR10732|c0_g1_i1	0.964756	2.55208		1.16805			organic cation carnitine transporter 3-like
TR26863|c4_g1_i4	TR10732|c0_g1_i1	0.964738	2.9615					protein transparent testa 12-like
TR41283|c0_g1_i1	TR10732|c0_g1_i1	0.96437						probable mannitol dehydrogenase
TR13347|c4_g2_i7	TR10732|c0_g1_i1	0.964266	4.24543	2.74807				udp-glycosyltransferase 73c1-like
TR24469|c0_g1_i8	TR10732|c0_g1_i1	0.964114	1.25819					transmembrane protein 120 homolog
TR13066|c3_g4_i2	TR10732|c0_g1_i1	0.963957	4.29099	2.81347				udp-glucose flavonoid 3-o-glucosyltransferase 3
TR13418|c1_g3_i3	TR10732|c0_g1_i1	0.963692	2.06232			Pattern2		ubiquitin and wlm domain-containing protein
TR40858|c0_g1_i3	TR10732|c0_g1_i1	0.963647	4.47202	3.14216	2.18395			mitochondrial phosphate carrier protein mitochondrial-like
TR32971|c0_g1_i7	TR10732|c0_g1_i1	0.963287	3.99633	2.42346				cinnamoyl- reductase 1-like
TR21022|c0_g1_i1	TR10732|c0_g1_i1	0.963167	0.949669			Pattern1		probable adp-ribosylation factor gtpase-activating protein agd13
TR23069|c0_g2_i1	TR10732|c0_g1_i1	0.962846	1.97312					calcium-dependent lipid-binding family
TR35632|c0_g1_i4	TR10732|c0_g1_i1	0.962803	4.99639	2.41504				probable cinnamyl alcohol dehydrogenase 1
TR32288|c7_g2_i3	TR10732|c0_g1_i1	0.961793	1.53715					cytochrome p450 cyp749a22-like
TR17435|c0_g1_i1	TR10732|c0_g1_i1	0.961779	10.962	7.32935		Pattern1		probable mannitol dehydrogenase
TR25333|c0_g2_i1	TR10732|c0_g1_i1	0.96174	3.23494			Pattern2		12-oxophytodienoate reductase 2-like
TR38581|c2_g2_i3	TR10732|c0_g1_i1	0.961683	6.66602	5.14718				crocetin chloroplastic-like
TR7427|c0_g1_i1	TR10732|c0_g1_i1	0.961371	1.52713			Pattern1		glucose-6-phosphate 1-epimerase
TR12808|c3_g2_i2	TR10732|c0_g1_i1	0.961311	3.84093					probable mannitol dehydrogenase
TR13066|c3_g4_i1	TR10732|c0_g1_i1	0.961006	3.72603	2.94231	2.12587	Pattern1		udp-glucose flavonoid 3-o-glucosyltransferase 3
TR1874|c0_g1_i1	TR10732|c0_g1_i1	0.960966	18.8556			Pattern1		probable mannitol dehydrogenase
TR37884|c1_g1_i4	TR10732|c0_g1_i1	0.960958	11.4908					(+)-neomenthol dehydrogenase-like
TR26857|c1_g1_i2	TR10732|c0_g1_i1	0.960931	18.304			Pattern1		udp-glucose flavonoid 3-o-glucosyltransferase 7-like
TR10752|c4_g2_i5	TR10732|c0_g1_i1	0.960628	1.35055	0.931445				polyubiquitin containing 7 ubiquitin partial
TR12808|c3_g1_i1	TR10732|c0_g1_i1	0.959896	18.7634			Pattern1		probable mannitol dehydrogenase
TR12971|c0_g1_i1	TR10732|c0_g1_i1	0.959846	1.72372		0.529383			allantoate deiminase
TR33081|c1_g1_i7	TR10732|c0_g1_i1	0.959806	5.88696					probable glutathione s-transferase
TR25581|c0_g1_i1	TR10732|c0_g1_i1	0.9598	9.86912			Pattern1		caffeic acid 3-o-methyltransferase
TR13286|c1_g1_i22	TR10732|c0_g1_i1	0.959365	2.03631	1.6501				abc transporter c family member 12-like
TR13617|c1_g4_i1	TR10732|c0_g1_i1	0.959208	1.43371					copper transport protein cch-like
TR33160|c1_g4_i2	TR10732|c0_g1_i1	0.959164	4.33854	6.9846	-2.29057	Pattern1		probable aldo-keto reductase 2
TR12042|c2_g3_i7	TR10732|c0_g1_i1	0.959077	2.74704	1.4888				cytochrome p450 cyp749a22-like
TR38581|c2_g2_i5	TR10732|c0_g1_i1	0.959048	9.36178	7.03109				crocetin chloroplastic-like
TR37829|c2_g1_i4	TR10732|c0_g1_i1	0.959044	4.72661					aspartic proteinase nepenthesin-1-like
TR19765|c0_g1_i1	TR10732|c0_g1_i1	0.958956	4.36575		1.20488	Pattern2		hypersensitive reaction associated ca2+-binding family protein
TR37829|c2_g1_i3	TR10732|c0_g1_i1	0.958948	5.53713					aspartic proteinase nepenthesin-1-like
TR38500|c5_g1_i4	TR10732|c0_g1_i1	0.958609	2.05406					isoflavone 2 -hydroxylase
TR26840|c9_g2_i3	TR10732|c0_g1_i1	0.957621	23.5876	11.0249	13.7452			2-alkenal reductase (nadp(+)-dependent)-like
TR33081|c1_g1_i9	TR10732|c0_g1_i1	0.957212	5.44391			Pattern2		unknown
TR20965|c1_g2_i1	TR10732|c0_g1_i1	0.957056	6.0753	4.40751				cysteine histidine-rich c1 domain family protein
TR40173|c0_g1_i2	TR10732|c0_g1_i1	0.957011	2.89469					malonate-- ligase
TR13286|c1_g1_i18	TR10732|c0_g1_i1	0.956354	2.20908					abc transporter c family member 12-like
TR13455|c5_g2_i2	TR10732|c0_g1_i1	0.956081	3.04359			Pattern1		udp-glucose flavonoid 3-o-glucosyltransferase 3
TR33177|c0_g1_i4	TR10732|c0_g1_i1	0.955923	3.83219		3.47536	Pattern1		salicylic acid-binding protein 2-like
TR13513|c1_g1_i6	TR10732|c0_g1_i1	0.95583	2.53401	1.46873		Pattern2		uroporphyrinogen-iii c-methyltransferase
TR38576|c0_g1_i1	TR10732|c0_g1_i1	0.95538	2.37986	1.048				abc transporter g family member 29-like
TR12191|c0_g1_i6	TR10732|c0_g1_i1	0.955286	1.84533					chaperone protein chloroplastic-like
TR12516|c1_g4_i2	TR10732|c0_g1_i1	0.955071	5.1937	5.86285		Pattern1		ump-cmp kinase 3-like
TR26840|c9_g2_i2	TR10732|c0_g1_i1	0.954833	3.98379	3.72491	7.34993			2-alkenal reductase (nadp(+)-dependent)-like
TR33657|c0_g1_i2	TR10732|c0_g1_i1	0.954772	2.89934		1.32093			hypersensitive-induced response protein 2
TR11150|c1_g1_i1	TR10732|c0_g1_i1	0.954761	1.05953			Pattern2		alpha-amylase-like
TR13418|c1_g3_i6	TR10732|c0_g1_i1	0.954686						ubiquitin and wlm domain-containing protein
TR33081|c1_g1_i1	TR10732|c0_g1_i1	0.954458	4.69227			Pattern2		probable glutathione s-transferase
TR13580|c1_g1_i9	TR10732|c0_g1_i1	0.954447	1.88221					non-functional nadph-dependent codeinone reductase 2-like
TR13379|c5_g2_i10	TR10732|c0_g1_i1	0.954224	1.74747		0.953397			flavonol synthase flavanone 3-hydroxylase-like
TR13558|c1_g1_i10	TR10732|c0_g1_i1	0.953961	6.62895					12-oxophytodienoate reductase 11
TR13519|c2_g10_i1	TR10732|c0_g1_i1	0.953878	1.24473	0.711341	0.642554	Pattern1		acyl-coenzyme a oxidase peroxisomal
TR34933|c0_g1_i2	TR10732|c0_g1_i1	0.953856		15.8207				protein transparent testa 12-like
TR13286|c1_g1_i24	TR10732|c0_g1_i1	0.953716	1.71094	1.69218				abc transporter c family member 12-like
TR26598|c3_g3_i1	TR10732|c0_g1_i1	0.95369	2.11066		1.38471	Pattern2		geraniol 8-hydroxylase-like
TR24725|c0_g1_i1	TR10732|c0_g1_i1	0.953635	18.9292			Pattern1		type i cytoskeletal 10
TR13618|c1_g1_i2	TR10732|c0_g1_i1	0.953629	3.01988		2.05644			kinase-like protein
TR13455|c5_g1_i1	TR10732|c0_g1_i1	0.953614	4.27648	3.01751	1.37223			udp-glucose flavonoid 3-o-glucosyltransferase 3
TR25075|c1_g1_i1	TR10732|c0_g1_i1	0.953035	2.62994	1.84132				udp-glucose flavonoid 3-o-glucosyltransferase 3
TR37884|c1_g1_i9	TR10732|c0_g1_i1	0.952999	4.25497			Pattern2		(+)-neomenthol dehydrogenase-like
TR33081|c1_g1_i3	TR10732|c0_g1_i1	0.952978	4.64212	3.86868				probable glutathione s-transferase
TR38581|c2_g2_i4	TR10732|c0_g1_i1	0.9528	6.00197	3.78315	2.02015			crocetin chloroplastic-like
TR40103|c3_g2_i2	TR10732|c0_g1_i1	0.952353	1.10071			Pattern1		heptahelical transmembrane protein 4-like
TR37829|c2_g1_i1	TR10732|c0_g1_i1	0.952344	4.70808			Pattern1		aspartic proteinase nepenthesin-1-like
TR40159|c1_g5_i4	TR10732|c0_g1_i1	0.952295	2.1083			Pattern2		tryptophan aminotransferase-related protein 4-like
TR13288|c3_g1_i1	TR10732|c0_g1_i1	0.952146	2.91304	2.00306	1.6791			cytochrome p450 cyp749a22-like
TR26328|c3_g2_i9	TR10732|c0_g1_i1	0.952139	1.00037	0.695058				glutamate--cysteine chloroplastic-like
TR35632|c0_g1_i3	TR10732|c0_g1_i1	0.952013	17.9572			Pattern1		probable cinnamyl alcohol dehydrogenase 1
TR40173|c0_g1_i19	TR10732|c0_g1_i1	0.95172	19.0119			Pattern1		malonate-- ligase
TR13597|c1_g1_i7	TR10732|c0_g1_i1	0.951512	7.87488	4.71898				1-aminocyclopropane-1-carboxylate oxidase homolog 1-like
TR6420|c0_g1_i1	TR10732|c0_g1_i1	0.951431	5.15763					o-acyltransferase wsd1-like
TR13288|c3_g1_i5	TR10732|c0_g1_i1	0.951337	1.61772					cytochrome p450 cyp749a22-like
TR13558|c1_g2_i2	TR10732|c0_g1_i1	0.951247	6.79011	5.37782				12-oxophytodienoate reductase 2-like
TR38573|c3_g3_i2	TR10732|c0_g1_i1	0.950948	2.92805	2.76609				haloacid dehalogenase-like hydrolase domain-containing protein sgpp
TR33657|c0_g1_i5	TR10732|c0_g1_i1	0.950808	3.19273	2.32817	2.00575			hypersensitive-induced response protein 2
TR12808|c3_g3_i2	TR10732|c0_g1_i1	0.950669	10.2127	8.64972		Pattern1		probable mannitol dehydrogenase
TR17957|c0_g1_i1	TR10732|c0_g1_i1	0.950246	6.43817	3.7323	1.86426			proteinase inhibitor type-2 cevi57-like
TR13418|c1_g3_i14	TR10732|c0_g1_i1	0.949809	2.07342		0.742714	Pattern1		ubiquitin and wlm domain-containing protein
TR12237|c2_g2_i1	TR10732|c0_g1_i1	0.949599	2.63877					sucrose synthase 1
TR11207|c0_g1_i4	TR10732|c0_g1_i1	0.949471	1.10601	0.603354		Pattern2		dihydrolipoyllysine-residue succinyltransferase component of 2-oxoglutarate dehydrogenase complex mitochondrial-like
TR36642|c2_g2_i4	TR10732|c0_g1_i1	0.949163	6.93273	4.90081		Pattern1		glutathione s-transferase f9-like
TR13155|c3_g2_i1	TR10732|c0_g1_i1	0.949039		3.17341	2.61508			udp-glucose flavonoid 3-o-glucosyltransferase 7-like
TR13666|c5_g1_i14	TR10732|c0_g1_i1	0.949036	2.43685		1.07981			cytochrome p450 cyp749a22-like
TR17445|c0_g1_i1	TR10732|c0_g1_i1	0.948404						probable leucine-rich repeat receptor-like serine threonine-protein kinase at5g15730
TR13558|c2_g2_i1	TR10732|c0_g1_i1	0.948318	7.60888	3.91932				12-oxophytodienoate reductase 2-like
TR13434|c1_g2_i5	TR10732|c0_g1_i1	0.947991	4.13517	3.72762	2.74874			7-deoxyloganetin glucosyltransferase-like
TR33081|c1_g1_i2	TR10732|c0_g1_i1	0.947681	20.4072	5.06279		Pattern1		probable glutathione s-transferase
TR40141|c0_g1_i1	TR10732|c0_g1_i1	0.947157	2.22126			Pattern1		pleiotropic drug resistance protein 1-like
TR13639|c2_g1_i5	TR10732|c0_g1_i1	0.94666	3.12647	2.29619				cellulose synthase-like protein g2
TR27022|c1_g2_i3	TR10732|c0_g1_i1	0.946586	4.26338	1.27553				beta-amyrin synthase
TR22683|c0_g1_i2	TR10732|c0_g1_i1	0.946359	2.1311			Pattern2		myb2
TR40173|c0_g1_i10	TR10732|c0_g1_i1	0.946085	3.09316					malonate-- ligase
TR20967|c0_g1_i3	TR10732|c0_g1_i1	0.946053	1.10497		0.440656	Pattern1		proton-coupled amino acid transporter 3
TR38530|c6_g2_i3	TR10732|c0_g1_i1	0.945904	2.87633					cytochrome p450 89a2-like
TR21434|c0_g2_i1	TR10732|c0_g1_i1	0.94581	5.48481	3.36873		Pattern1		probable glutathione s-transferase
TR20966|c0_g2_i2	TR10732|c0_g1_i1	0.945776	1.47488	1.07834				upf0481 protein at3g47200-like
TR12516|c1_g4_i5	TR10732|c0_g1_i1	0.945696						ump-cmp kinase 3-like
TR6872|c0_g1_i1	TR10732|c0_g1_i1	0.945586	1.44517	0.683629				chorismate mutase chloroplastic
TR11359|c1_g2_i4	TR10732|c0_g1_i1	0.945501	6.18302	5.22007		Pattern5		ubiquinol mitochondrial-like
TR13424|c1_g1_i1	TR10732|c0_g1_i1	0.944664	0.512373			Pattern2		large subunit gtpase 1 homolog
TR13558|c1_g1_i2	TR10732|c0_g1_i1	0.944634	5.32865	4.9606	3.10109	Pattern1		12-oxophytodienoate reductase 11
TR32331|c7_g1_i5	TR10732|c0_g1_i1	0.944455	6.68305			Pattern1		probable glutathione s-transferase
TR12429|c2_g1_i5	TR10732|c0_g1_i1	0.944398	9.01833	7.32333	3.25642			nadph:quinone oxidoreductase-like
TR33083|c1_g2_i5	TR10732|c0_g1_i1	0.944118	3.24085					abc transporter g family member 11-like
TR36909|c0_g1_i1	TR10732|c0_g1_i1	0.943958	0.689061					glutathione chloroplastic
TR13639|c2_g1_i14	TR10732|c0_g1_i1	0.943958	6.76897	3.53477		Pattern1		cellulose synthase-like protein g2
TR37819|c1_g5_i1	TR10732|c0_g1_i1	0.943547	5.04446					methyltransferase ddb_g0268948
TR39466|c0_g1_i3	TR10732|c0_g1_i1	0.943511	1.98969	1.03376		Pattern1		carbonic anhydrase 2 isoform x1
TR13580|c1_g2_i1	TR10732|c0_g1_i1	0.943154	4.43987	2.91451				non-functional nadph-dependent codeinone reductase 2-like
TR37884|c1_g1_i5	TR10732|c0_g1_i1	0.94278	5.23749	5.25794				(+)-neomenthol dehydrogenase-like
TR33531|c0_g1_i1	TR10732|c0_g1_i1	0.942405						copia partial
TR13155|c3_g3_i1	TR10732|c0_g1_i1	0.941927	6.12108	18.7623		Pattern1		scopoletin glucosyltransferase-like
TR32331|c7_g1_i6	TR10732|c0_g1_i1	0.941643	9.602	6.93663	2.53422	Pattern2		probable glutathione s-transferase
TR25581|c0_g1_i3	TR10732|c0_g1_i1	0.941641	9.34075	2.32565		Pattern1		caffeic acid 3-o-methyltransferase
TR31619|c0_g2_i2	TR10732|c0_g1_i1	0.941438	0.864272					protein binding
TR12460|c0_g1_i5	TR10732|c0_g1_i1	0.941386	4.38082					protein zinc induced facilitator-like 1-like
TR26945|c0_g1_i2	TR10732|c0_g1_i1	0.94122	1.55403		0.551864	Pattern2		acetate butyrate-- ligase peroxisomal
TR13558|c1_g1_i3	TR10732|c0_g1_i1	0.940913	3.47504			Pattern2		12-oxophytodienoate reductase 2-like
TR33680|c0_g4_i3	TR10732|c0_g1_i1	0.940746	8.61469	6.58684	2.41008	Pattern2		protein far1-related sequence 5-like
TR13666|c5_g1_i11	TR10732|c0_g1_i1	0.940596	1.43441					cytochrome p450 cyp749a22-like
TR38019|c1_g4_i5	TR10732|c0_g1_i1	0.940553	2.7438	2.16847	2.57256	Pattern1		2-alkenal reductase (nadp(+)-dependent)-like
TR32288|c7_g2_i4	TR10732|c0_g1_i1	0.940425	20.456	4.04203		Pattern1		cytochrome p450 cyp749a22-like
TR21887|c0_g2_i1	TR10732|c0_g1_i1	0.940421	3.58385			Pattern1		PREDICTED: uncharacterized protein LOC103322290
TR42714|c0_g1_i1	TR10732|c0_g1_i1	0.940317	6.15806	4.68166	4.70591	Pattern1		probable polyol transporter 6
TR38855|c0_g2_i1	TR10732|c0_g1_i1	0.940113	1.06403					purple acid phosphatase 3
TR10883|c0_g1_i3	TR10732|c0_g1_i1	0.939407						unknown
TR4031|c0_g1_i1	TR10732|c0_g1_i1	0.939377						alpha-xylosidase 2
TR33160|c1_g5_i1	TR10732|c0_g1_i1	0.939171	1.31659					probable aldo-keto reductase 2
TR13207|c0_g1_i4	TR10732|c0_g1_i1	0.939093	2.53154					protein transparent testa 12-like
TR25471|c1_g1_i7	TR10732|c0_g1_i1	0.939056	7.82195					(+)-neomenthol dehydrogenase-like
TR10234|c0_g1_i3	TR10732|c0_g1_i1	0.938813	0.87544					protein nrt1 ptr family -like
TR13418|c1_g3_i16	TR10732|c0_g1_i1	0.938733	2.61993					ubiquitin and wlm domain-containing protein
TR13558|c2_g2_i2	TR10732|c0_g1_i1	0.938671	4.72167					12-oxophytodienoate reductase 2-like
TR26382|c0_g1_i1	TR10732|c0_g1_i1	0.938569	5.15542	3.80751				(+)-neomenthol dehydrogenase-like
TR33083|c1_g2_i4	TR10732|c0_g1_i1	0.938348	2.67828	0.704178		Pattern2		abc transporter g family member 11-like
TR13282|c1_g1_i5	TR10732|c0_g1_i1	0.938264	5.01476	5.07386	2.5503			7-deoxyloganetin glucosyltransferase-like
TR21414|c0_g1_i1	TR10732|c0_g1_i1	0.937884	4.33671		2.98899	Pattern1	LBD	lob domain-containing protein 1-like
TR10732|c0_g1_i4	TR10732|c0_g1_i1	0.937829	4.06931	6.14192				bifunctional l-3-cyanoalanine synthase cysteine synthase mitochondrial
TR11967|c1_g1_i6	TR10732|c0_g1_i1	0.937741	2.27007					upf0483 protein agap003155
TR23268|c0_g1_i1	TR10732|c0_g1_i1	0.937512	3.68315			Pattern1		phytosulfokines 3-like
TR38412|c2_g2_i4	TR10732|c0_g1_i1	0.937423	1.90703		0.951851			dihydropyrimidine dehydrogenase
TR33102|c1_g2_i1	TR10732|c0_g1_i1	0.937123	0.490104					argininosuccinate chloroplastic
TR32310|c1_g1_i1	TR10732|c0_g1_i1	0.937056	3.07339	1.77748		Pattern1		probable linoleate 9s-lipoxygenase 5
TR13572|c0_g1_i16	TR10732|c0_g1_i1	0.93696	1.15337	0.334015				legumin b-like
TR13347|c4_g2_i3	TR10732|c0_g1_i1	0.936675	9.06071	6.58807	6.44129			udp-glycosyltransferase 73c1-like
TR10379|c0_g2_i1	TR10732|c0_g1_i1	0.936663	1.11095		0.417965	Pattern2		transaldolase family protein
TR40141|c3_g1_i1	TR10732|c0_g1_i1	0.93609	1.7577	1.18747				pleiotropic drug resistance protein 1-like
TR39755|c0_g1_i1	TR10732|c0_g1_i1	0.934998	0.727285					eukaryotic translation initiation factor 1a
TR38957|c1_g1_i1	TR10732|c0_g1_i1	0.934568	0.670928			Pattern1		ubiquitin fusion degradation protein 1 homolog
TR4793|c0_g1_i1	TR10732|c0_g1_i1	0.934097	0.897531					haloacid dehalogenase-like hydrolase superfamily protein
TR19519|c0_g1_i1	TR10732|c0_g1_i1	0.934088						patatin-like protein 2
TR26538|c1_g1_i3	TR10732|c0_g1_i1	0.933746	5.78696					12-oxophytodienoate reductase 11
TR13434|c1_g2_i1	TR10732|c0_g1_i1	0.933695	4.0938	2.98478	2.10634	Pattern1		7-deoxyloganetin glucosyltransferase-like
TR33531|c0_g2_i1	TR10732|c0_g1_i1	0.932884						retrotransposon unclassified
TR36602|c0_g1_i7	TR10732|c0_g1_i1	0.93264						probable rna-binding protein 18
TR31284|c0_g3_i1	TR10732|c0_g1_i1	0.932358	1.96913	1.08633	0.694059	Pattern1		Uncharacterized protein TCM_019095
TR11740|c2_g1_i13	TR10732|c0_g1_i1	0.932334						aminodeoxychorismate chloroplastic
TR7966|c0_g2_i1	TR10732|c0_g1_i1	0.932195	2.22698	1.91635	1.22547	Pattern1		4-coumarate-- ligase-like 7
TR40858|c0_g1_i1	TR10732|c0_g1_i1	0.93194	3.63348		2.42125			mitochondrial phosphate carrier protein mitochondrial-like
TR34933|c0_g1_i1	TR10732|c0_g1_i1	0.931498	3.90973		1.52308			protein transparent testa 12-like
TR13066|c3_g3_i1	TR10732|c0_g1_i1	0.931281	3.1883		1.33007			udp-glucose flavonoid 3-o-glucosyltransferase 3
TR12808|c3_g3_i4	TR10732|c0_g1_i1	0.931213	9.40374					probable mannitol dehydrogenase
TR26434|c3_g1_i3	TR10732|c0_g1_i1	0.930784						polygalacturonase-inhibiting protein
TR19632|c0_g1_i1	TR10732|c0_g1_i1	0.930426	1.50052			Pattern1		PREDICTED: uncharacterized protein LOC103337641
TR26598|c0_g1_i1	TR10732|c0_g1_i1	0.930299	1.82396		0.958019	Pattern2		geraniol 8-hydroxylase-like
TR35884|c0_g1_i1	TR10732|c0_g1_i1	0.929941	1.69765	0.996311		Pattern2		l-type lectin-domain containing receptor kinase -like
TR13558|c2_g2_i3	TR10732|c0_g1_i1	0.929845	18.8989	4.31193		Pattern1		12-oxophytodienoate reductase 2-like
TR12984|c4_g2_i6	TR10732|c0_g1_i1	0.929748	2.12625					uncharacterized transporter ybr287w-like
TR12876|c5_g1_i4	TR10732|c0_g1_i1	0.929582	2.00925					cytochrome p450 cyp749a22-like
TR33141|c4_g1_i15	TR10732|c0_g1_i1	0.929493	3.069	1.90004				boron transporter 4-like
TR38581|c2_g2_i2	TR10732|c0_g1_i1	0.929493	6.23233	5.32492	1.60359	Pattern2		crocetin chloroplastic-like
TR10483|c0_g1_i1	TR10732|c0_g1_i1	0.929096	2.31065		1.09718	Pattern5		ferredoxin--nitrite chloroplastic
TR25250|c1_g1_i1	TR10732|c0_g1_i1	0.928683	4.39221	2.53087				methyl- -binding domain-containing protein 7-like
TR26387|c0_g1_i3	TR10732|c0_g1_i1	0.9286	0.791771					vacuolar na+ h+ antiporter
TR13619|c1_g4_i1	TR10732|c0_g1_i1	0.928198	5.60694	5.07668	2.52848			12-oxophytodienoate reductase 2-like
TR40470|c2_g2_i2	TR10732|c0_g1_i1	0.928162	1.34397	0.713636				protein nrt1 ptr family
TR41900|c0_g1_i1	TR10732|c0_g1_i1	0.927912						ethylene-responsive transcription factor erf098-like
TR13572|c0_g1_i9	TR10732|c0_g1_i1	0.927871	0.946853	0.533782		Pattern4		legumin b-like
TR21110|c0_g1_i1	TR10732|c0_g1_i1	0.92762	2.57436					protein nrt1 ptr family -like
TR13715|c1_g1_i8	TR10732|c0_g1_i1	0.927133	1.13961					abc transporter c family member 14-like
TR25471|c1_g2_i2	TR10732|c0_g1_i1	0.927122	5.40222	4.63236	1.08257			(+)-neomenthol dehydrogenase-like
TR40862|c1_g2_i3	TR10732|c0_g1_i1	0.926802	2.58321			Pattern2		glutathione cytosolic
TR12963|c2_g6_i9	TR10732|c0_g1_i1	0.926755	20.3821	11.2655	4.14099	Pattern1		(+)-neomenthol dehydrogenase-like
TR31376|c0_g2_i2	TR10732|c0_g1_i1	0.926486						nua4 complex subunit eaf3 homolog
TR23153|c0_g1_i2	TR10732|c0_g1_i1	0.926345	1.82636	0.88289				d-3-phosphoglycerate dehydrogenase chloroplastic-like
TR10883|c0_g1_i2	TR10732|c0_g1_i1	0.926271						metalloendoproteinase 1-like
TR12460|c0_g1_i7	TR10732|c0_g1_i1	0.926241						carbohydrate transporter sugar porter transporter
TR11359|c0_g1_i1	TR10732|c0_g1_i1	0.926044	6.0321	4.51489		Pattern2		ubiquinol mitochondrial-like
TR19892|c0_g1_i2	TR10732|c0_g1_i1	0.925307	2.50392	1.46234		Pattern2		2-hydroxyacyl- lyase
TR37832|c2_g1_i3	TR10732|c0_g1_i1	0.924345	0.969482					indole-3-acetate o-methyltransferase 1-like
TR18563|c0_g1_i1	TR10732|c0_g1_i1	0.924301	2.96416			Pattern2	C2H2	zinc finger protein zat10
TR26598|c1_g1_i1	TR10732|c0_g1_i1	0.924109	1.93708			Pattern2		geraniol 8-hydroxylase-like
TR14486|c0_g1_i1	TR10732|c0_g1_i1	0.923953	1.20968			Pattern1		mitochondrial succinate-fumarate transporter 1
TR13465|c0_g3_i24	TR10732|c0_g1_i1	0.923831	3.55608					probable aldo-keto reductase 1
TR8337|c0_g1_i4	TR10732|c0_g1_i1	0.923829	0.471673			Pattern1		protein phosphatase 1 regulatory subunit ppra
TR32331|c7_g1_i10	TR10732|c0_g1_i1	0.923745	8.60629	8.78914				probable glutathione s-transferase
TR5472|c0_g1_i1	TR10732|c0_g1_i1	0.92303	5.34574			Pattern1		probable glutathione s-transferase
TR24678|c0_g1_i1	TR10732|c0_g1_i1	0.922882	7.28842	4.66887		Pattern1		cinnamyl alcohol dehydrogenase 1
TR12263|c6_g2_i19	TR10732|c0_g1_i1	0.922774	0.923559			Pattern4		delta-1-pyrroline-5-carboxylate synthase
TR25877|c4_g1_i2	TR10732|c0_g1_i1	0.922739	1.84594					glutamate dehydrogenase 2
TR12401|c3_g2_i15	TR10732|c0_g1_i1	0.922711	0.650025					transcription factor hbp-1b -like
TR26766|c0_g1_i3	TR10732|c0_g1_i1	0.922453	3.0811	1.74122	2.66331			unknown
TR12042|c2_g3_i3	TR10732|c0_g1_i1	0.922322	4.85474			Pattern1		cytochrome p450 cyp749a22-like
TR12808|c3_g3_i3	TR10732|c0_g1_i1	0.922321	6.47572					probable mannitol dehydrogenase
TR4244|c0_g2_i1	TR10732|c0_g1_i1	0.922134	2.76646		1.50274	Pattern1		trp-like ion channel pkd2
TR33160|c1_g4_i7	TR10732|c0_g1_i1	0.922031	0.929328		0.372292	Pattern5		probable aldo-keto reductase 2
TR11750|c0_g1_i1	TR10732|c0_g1_i1	0.921668	0.52068				G2-like	protein phr1-like 1-like isoform x1
TR11560|c1_g1_i8	TR10732|c0_g1_i1	0.921529	1.42914	1.05905	0.581451			abc transporter c family member 15
TR40005|c0_g1_i1	TR10732|c0_g1_i1	0.921443	1.63503	1.55487	0.735645			monoglyceride lipase-like
TR25877|c4_g1_i3	TR10732|c0_g1_i1	0.92126	2.28723					glutamate dehydrogenase 2
TR8188|c0_g2_i1	TR10732|c0_g1_i1	0.921081	4.81008			Pattern1		ubiquitin-fold modifier-conjugating enzyme 1
TR41315|c0_g2_i1	TR10732|c0_g1_i1	0.920587						cystm1 family protein a-like
TR33523|c0_g1_i1	TR10732|c0_g1_i1	0.920495	5.83663			Pattern1		cytokinin hydroxylase-like
TR13347|c4_g2_i2	TR10732|c0_g1_i1	0.92047	5.63882	6.56053	4.22772	Pattern1		udp-glycosyltransferase 73c1-like
TR13357|c0_g1_i20	TR10732|c0_g1_i1	0.920342	0.387136					autophagy-related protein 8c
TR40479|c0_g2_i2	TR10732|c0_g1_i1	0.919817	4.76244	1.06056				probable glutathione s-transferase
TR38523|c5_g1_i3	TR10732|c0_g1_i1	0.919311	2.64695	1.64263	1.40722			receptor-like protein 12
TR41132|c0_g1_i6	TR10732|c0_g1_i1	0.919169	1.38727		0.938495	Pattern2		cysteine proteinase rd21a
TR38500|c5_g2_i1	TR10732|c0_g1_i1	0.918845	5.81997	3.82303		Pattern1		isoflavone 2 -hydroxylase
TR12690|c5_g5_i3	TR10732|c0_g1_i1	0.918483	0.966931	0.459956	0.37475	Pattern1		long chain acyl- synthetase peroxisomal-like
TR13558|c1_g2_i4	TR10732|c0_g1_i1	0.918372						12-oxophytodienoate reductase 2-like
TR12460|c0_g1_i3	TR10732|c0_g1_i1	0.918329	1.40256					protein zinc induced facilitator-like 1-like
TR32331|c7_g1_i7	TR10732|c0_g1_i1	0.918316	4.86142	4.33647		Pattern1		probable glutathione s-transferase
TR13670|c2_g4_i1	TR10732|c0_g1_i1	0.918252	5.10418	4.41568	1.36334			(+)-neomenthol dehydrogenase-like
TR12814|c1_g1_i11	TR10732|c0_g1_i1	0.917818						cinnamoyl- reductase 1-like
TR38530|c6_g3_i1	TR10732|c0_g1_i1	0.917482	4.48675	3.76377	1.84763			cytochrome p450 89a2-like
TR11417|c2_g1_i1	TR10732|c0_g1_i1	0.91748	1.57056	0.93326		Pattern1		protein transparent testa 12-like
TR40862|c1_g2_i6	TR10732|c0_g1_i1	0.917467	2.64221	16.8456		Pattern4		glutathione cytosolic
TR13666|c5_g1_i9	TR10732|c0_g1_i1	0.91726	2.87035	2.5963	1.70227			cytochrome p450 cyp749a22-like
TR12884|c2_g1_i2	TR10732|c0_g1_i1	0.916875	0.907258			Pattern1		protein farnesyltransferase subunit beta
TR13580|c1_g1_i11	TR10732|c0_g1_i1	0.916744	7.7312	3.46795				non-functional nadph-dependent codeinone reductase 2-like
TR22736|c1_g1_i1	TR10732|c0_g1_i1	0.916724	3.08566	2.15217		Pattern1		probable glucan -beta-glucosidase a
TR26904|c4_g1_i5	TR10732|c0_g1_i1	0.916286	2.13517	1.21528		Pattern2		probable mitochondrial chaperone bcs1-b
TR7263|c0_g1_i2	TR10732|c0_g1_i1	0.91628						f-box fbd lrr-repeat protein at4g00160-like
TR25683|c0_g1_i4	TR10732|c0_g1_i1	0.916203						transmembrane protein 184 homolog ddb_g0279555-like isoform x1
TR36932|c0_g1_i2	TR10732|c0_g1_i1	0.915871						probable f-box protein at4g22030
TR40160|c4_g1_i6	TR10732|c0_g1_i1	0.915814	0.976294	0.7404				hydroquinone glucosyltransferase-like
TR13154|c2_g1_i1	TR10732|c0_g1_i1	0.915756	1.18545					sugar transport protein 13-like
TR11102|c0_g1_i3	TR10732|c0_g1_i1	0.915347	0.633187			Pattern2		dna repair atpase-related family protein
TR13639|c2_g1_i17	TR10732|c0_g1_i1	0.915151	5.55137	3.10011				cellulose synthase-like protein g2
TR13273|c5_g4_i4	TR10732|c0_g1_i1	0.914994	1.58422					probable mitochondrial chaperone bcs1-b
TR20677|c0_g2_i1	TR10732|c0_g1_i1	0.914904	0.673692			Pattern2		glutaredoxin family protein
TR12963|c2_g6_i2	TR10732|c0_g1_i1	0.91468	5.92419	6.14166				(+)-neomenthol dehydrogenase-like
TR38439|c0_g2_i8	TR10732|c0_g1_i1	0.914457	1.36774					protein isoform 1
TR39828|c0_g1_i1	TR10732|c0_g1_i1	0.914017	1.85909	1.39218				peroxisomal fatty acid beta-oxidation multifunctional protein aim1-like
TR13513|c1_g1_i5	TR10732|c0_g1_i1	0.913582	2.82053					uroporphyrinogen-iii c-methyltransferase
TR24505|c0_g1_i5	TR10732|c0_g1_i1	0.913442	1.32869			Pattern1		glucose-6-phosphate 1- cytoplasmic isoform 2
TR41909|c0_g1_i1	TR10732|c0_g1_i1	0.913044						hypothetical protein PRUPE_ppa022910mg
TR35719|c0_g2_i3	TR10732|c0_g1_i1	0.912908	1.46481					f-box protein at2g26850-like
TR5621|c0_g1_i1	TR10732|c0_g1_i1	0.912668	4.91177			Pattern1		mlo-like protein 12
TR38489|c0_g1_i1	TR10732|c0_g1_i1	0.912286	1.58192	0.874059				triose phosphate phosphate non-green chloroplastic-like
TR13618|c2_g2_i1	TR10732|c0_g1_i1	0.912198	1.85835					wall-associated receptor kinase-like 1
TR15563|c0_g1_i1	TR10732|c0_g1_i1	0.912035	4.91059			Pattern2		hypothetical protein PRUPE_ppa019653mg
TR9247|c0_g1_i5	TR10732|c0_g1_i1	0.911556	1.15362					sodium-coupled neutral amino acid transporter 4-like
TR13666|c5_g1_i1	TR10732|c0_g1_i1	0.91143	1.4849	0.560845				cytochrome p450 cyp749a22-like
TR12898|c5_g1_i5	TR10732|c0_g1_i1	0.911194	0.536202			Pattern2		probable mediator of rna polymerase ii transcription subunit 26c
TR13670|c2_g1_i2	TR10732|c0_g1_i1	0.910547	5.94124	4.8261		Pattern1		(+)-neomenthol dehydrogenase-like
TR20861|c0_g1_i2	TR10732|c0_g1_i1	0.910469						cysteine-rich receptor-like protein kinase 29
TR8626|c0_g2_i2	TR10732|c0_g1_i1	0.909623	1.07265		0.192546			chloride channel-like protein clc-g
TR32987|c4_g1_i4	TR10732|c0_g1_i1	0.909621	6.43703		2.08483			salicylic acid-binding protein 2-like
TR25571|c1_g1_i1	TR10732|c0_g1_i1	0.909294	0.645092					f-box kelch-repeat protein at1g22040-like
TR13639|c2_g1_i10	TR10732|c0_g1_i1	0.909222	6.26702	4.23656	3.32052			cellulose synthase-like protein g2
TR5538|c0_g1_i1	TR10732|c0_g1_i1	0.909085	0.979812					ein3-binding f-box protein 1-like
TR21495|c0_g1_i1	TR10732|c0_g1_i1	0.908161	0.708881					probable gtp diphosphokinase chloroplastic
TR12587|c2_g3_i3	TR10732|c0_g1_i1	0.908059	1.32833		1.07429			heat repeat-containing protein isoform 1
TR165|c0_g1_i1	TR10732|c0_g1_i1	0.90793	5.08524					allene oxide synthase-like
TR7764|c0_g1_i2	TR10732|c0_g1_i1	0.907872	0.832967	0.445948			ERF	ethylene-responsive transcription factor rap2-12-like
TR26880|c0_g1_i17	TR10732|c0_g1_i1	0.907739	0.779719		-0.325662			ubiquitin thioesterase otu1
TR20584|c0_g1_i2	TR10732|c0_g1_i1	0.907639	1.06928	0.550986				succinate dehydrogenase
TR13081|c1_g1_i1	TR10732|c0_g1_i1	0.907632	2.47709			Pattern1		sugar transport protein 13-like
TR39104|c0_g1_i8	TR10732|c0_g1_i1	0.907378						probable ethanolamine kinase
TR13617|c0_g1_i1	TR10732|c0_g1_i1	0.907334	1.14773	0.887278	0.240998	Pattern1		erythronate-4-phosphate dehydrogenase family protein isoform 1
TR13549|c2_g1_i3	TR10732|c0_g1_i1	0.906695	1.5252		1.24614			tonoplast dicarboxylate transporter-like
TR36602|c0_g1_i14	TR10732|c0_g1_i1	0.906683						probable rna-binding protein 18
TR12252|c2_g1_i4	TR10732|c0_g1_i1	0.906589	4.77717	3.33004	1.75338	Pattern1		subtilisin-like protease
TR13379|c2_g2_i1	TR10732|c0_g1_i1	0.905387						flavonol synthase flavanone 3-hydroxylase-like
TR13676|c5_g1_i17	TR10732|c0_g1_i1	0.905386	2.68381	1.41172		Pattern2		probable carboxylesterase 12
TR25877|c4_g1_i1	TR10732|c0_g1_i1	0.905021	2.70215		1.43354			glutamate dehydrogenase 2
TR12984|c4_g2_i7	TR10732|c0_g1_i1	0.904861	3.48294					uncharacterized transporter ybr287w-like
TR20310|c2_g1_i1	TR10732|c0_g1_i1	0.904648	1.51505			Pattern1		flocculation protein flo11-like
TR1666|c0_g1_i1	TR10732|c0_g1_i1	0.904214						hypothetical protein PRUPE_ppa023062mg
TR40159|c1_g3_i1	TR10732|c0_g1_i1	0.903544						glutamate receptor -like
TR39651|c1_g1_i3	TR10732|c0_g1_i1	0.903358	1.50447	0.819378				caffeoylshikimate esterase-like
TR11303|c2_g1_i1	TR10732|c0_g1_i1	0.90328	1.67941					phenylalanine ammonia-lyase
TR12594|c0_g2_i4	TR10732|c0_g1_i1	0.903267	14.7376			Pattern2		zinc finger a20 and an1 domain-containing stress-associated protein 1-like
TR40858|c0_g1_i2	TR10732|c0_g1_i1	0.902783						mitochondrial phosphate carrier protein mitochondrial-like
TR35340|c0_g1_i1	TR10732|c0_g1_i1	0.902603						PREDICTED: uncharacterized protein LOC103334570
TR26598|c3_g1_i4	TR10732|c0_g1_i1	0.902573	1.59479		1.0823			geraniol 8-hydroxylase-like
TR13639|c2_g1_i15	TR10732|c0_g1_i1	0.902195	1.50952					cellulose synthase-like protein g2
TR12548|c1_g1_i1	TR10732|c0_g1_i1	0.901117	1.09786					cytochrome p450 cyp72a219-like
TR4225|c0_g2_i1	TR10732|c0_g1_i1	0.901061	5.55604	4.34791		Pattern5		methylthioribose kinase-like
TR10891|c0_g1_i3	TR10732|c0_g1_i1	0.900928	1.78532					glutathione s-transferase l3-like
TR6253|c0_g2_i1	TR10732|c0_g1_i1	0.900605	1.28048					calcium-transporting atpase plasma membrane-type -like protein
TR8698|c0_g1_i1	TR10732|c0_g1_i1	0.900413	0.639364					s-adenosyl-l-methionine-dependent methyltransferase
TR40173|c0_g1_i4	TR10732|c0_g1_i1	0.900365	3.56072					malonate-- ligase
TR13193|c2_g1_i11	TR10732|c0_g1_i1	0.900344						tail-anchored protein insertion receptor wrb-like
TR13196|c1_g2_i2	TR10732|c0_g1_i1	0.900179	4.72254	2.92311	4.51993			hypothetical protein AALP_AA7G155800
TR12298|c3_g1_i1	TR10732|c0_g1_i1	0.900105						progesterone 5-beta-reductase
TR27022|c1_g2_i8	TR10732|c0_g1_i1	0.89994	4.32192	3.71536		Pattern1		beta-amyrin synthase
TR37884|c1_g1_i2	TR10732|c0_g1_i1	0.899545	4.13171					(+)-neomenthol dehydrogenase-like
TR21709|c0_g1_i1	TR10732|c0_g1_i1	0.899502	1.75712					ethylene-responsive transcription factor abr1-like
TR9683|c0_g1_i2	TR10732|c0_g1_i1	0.899473	0.526098			Pattern1		probable ubiquitin-conjugating enzyme e2 25
TR41300|c0_g1_i1	TR10732|c0_g1_i1	0.899431	0.898581			Pattern5		protein nrt1 ptr family -like
TR12819|c2_g1_i2	TR10732|c0_g1_i1	0.899397	2.71624	2.69148				anthocyanidin -o-glucosyltransferase-like
TR37868|c5_g3_i7	TR10732|c0_g1_i1	0.899348	0.855019			Pattern1		probable serine threonine-protein kinase at4g35230
TR28422|c0_g1_i1	TR10732|c0_g1_i1	0.898917	1.86186			Pattern1		lrr receptor-like serine threonine-protein kinase gso1
TR32720|c0_g1_i7	TR10732|c0_g1_i1	0.898888	1.5384			Pattern2		cell differentiation protein rcd1 homolog
TR5472|c0_g1_i2	TR10732|c0_g1_i1	0.898846	5.56253	4.50318	3.07944	Pattern1		glutathione transferase gst 23-like
TR39640|c1_g1_i16	TR10732|c0_g1_i1	0.89881	1.71606					-dihydroxy-2-naphthoate chloroplastic isoform X1
TR26903|c0_g1_i3	TR10732|c0_g1_i1	0.89877	2.09578		1.82705			probably inactive leucine-rich repeat receptor-like protein kinase at2g25790
TR40093|c1_g2_i1	TR10732|c0_g1_i1	0.898597	0.712659			Pattern1		o-acyltransferase wsd1-like
TR41282|c2_g3_i2	TR10732|c0_g1_i1	0.898518	2.21764	0.935132				anthocyanidin -o-glucosyltransferase-like
TR25673|c0_g1_i10	TR10732|c0_g1_i1	0.898073	2.68358					otu domain-containing protein ddb_g0284757
TR21251|c1_g1_i1	TR10732|c0_g1_i1	0.897957	1.7028			Pattern1		probable copper-transporting atpase hma5
TR25493|c0_g1_i3	TR10732|c0_g1_i1	0.897857	7.71842					2-methylene-furan-3-one reductase-like
TR10431|c0_g2_i1	TR10732|c0_g1_i1	0.897643	0.632394					kh domain-containing protein at2g38610
TR26717|c1_g1_i4	TR10732|c0_g1_i1	0.897576	1.55993			Pattern1		utp--glucose-1-phosphate uridylyltransferase
TR14074|c0_g1_i1	TR10732|c0_g1_i1	0.89741						vinorine synthase-like
TR13379|c5_g2_i6	TR10732|c0_g1_i1	0.897229	1.0416		0.865196			flavonol synthase flavanone 3-hydroxylase-like
TR12436|c2_g3_i4	TR10732|c0_g1_i1	0.89715						endochitinase pr4-like
TR38413|c0_g1_i7	TR10732|c0_g1_i1	0.897118	0.802218					phosphatidylinositol phosphatidylcholine transfer protein sfh1-like
TR11960|c0_g1_i11	TR10732|c0_g1_i1	0.897098	0.550526			Pattern5		e3 ubiquitin-protein ligase mbr1
TR26235|c1_g2_i1	TR10732|c0_g1_i1	0.89664	2.75747	1.60263	1.20362	Pattern2		probable carboxylesterase 15
TR12915|c2_g1_i1	TR10732|c0_g1_i1	0.896543	0.971815			Pattern1		dna-binding bromodomain-containing
TR12895|c3_g2_i10	TR10732|c0_g1_i1	0.895796	0.721867					crt homolog 1-like
TR13639|c2_g1_i1	TR10732|c0_g1_i1	0.895705	19.489	3.7183		Pattern1		cellulose synthase-like protein g2
TR40540|c0_g1_i2	TR10732|c0_g1_i1	0.895578	0.547554			Pattern1		basic leucine zipper and w2 domain-containing protein 2-like
TR13572|c0_g1_i14	TR10732|c0_g1_i1	0.895497	0.996437	0.230543		Pattern4		legumin b-like
TR8109|c0_g2_i1	TR10732|c0_g1_i1	0.895247	0.832109			Pattern5		glyoxysomal fatty acid beta-oxidation multifunctional protein mfp-a
TR12147|c1_g1_i10	TR10732|c0_g1_i1	0.895195	1.07059					nadp-dependent malic enzyme
TR12460|c0_g1_i1	TR10732|c0_g1_i1	0.894957	2.86536					protein zinc induced facilitator-like 1-like
TR33095|c0_g2_i1	TR10732|c0_g1_i1	0.894934	4.17529					nitronate monooxygenase
TR40608|c0_g2_i1	TR10732|c0_g1_i1	0.894588	0.563901			Pattern1		PREDICTED: uncharacterized protein LOC103337179
TR13651|c3_g4_i13	TR10732|c0_g1_i1	0.894566	2.59004	1.39944				anthocyanidin -o-glucosyltransferase-like
TR36642|c2_g2_i3	TR10732|c0_g1_i1	0.89445	3.46622					glutathione s-transferase f9-like
TR25071|c0_g1_i2	TR10732|c0_g1_i1	0.894437	5.64858	3.78944				PREDICTED: uncharacterized protein LOC103328112
TR19715|c0_g1_i4	TR10732|c0_g1_i1	0.894052	0.661722			Pattern2		delta -sterol reductase
TR26843|c3_g1_i12	TR10732|c0_g1_i1	0.893889	1.25607					casein kinase i-like
TR25128|c0_g1_i1	TR10732|c0_g1_i1	0.893531	0.922074			Pattern2		copper chaperone for superoxide chloroplastic cytosolic
TR40173|c0_g1_i12	TR10732|c0_g1_i1	0.893281	5.37982					malonate-- ligase
TR36905|c0_g1_i27	TR10732|c0_g1_i1	0.892853	0.727925	0.617272	0.402157			formamidase isoform x1
TR38923|c0_g1_i1	TR10732|c0_g1_i1	0.892777	0.814754			Pattern1		ubiquinol oxidase chloroplastic chromoplastic
TR10456|c0_g1_i7	TR10732|c0_g1_i1	0.892736						symplekin-like isoform x1
TR13554|c2_g1_i1	TR10732|c0_g1_i1	0.892355	1.34753	0.992574				proline--trna ligase
TR32746|c0_g1_i1	TR10732|c0_g1_i1	0.89181						patatin-like protein 2
TR6733|c0_g2_i1	TR10732|c0_g1_i1	0.891574	0.624875					mitochondrial fission protein elm1
TR12702|c1_g1_i4	TR10732|c0_g1_i1	0.891549	5.18987	2.6326	3.04376			alpha-farnesene synthase
TR10606|c0_g1_i3	TR10732|c0_g1_i1	0.891294	1.05702					casein kinase i protein
TR14093|c0_g1_i1	TR10732|c0_g1_i1	0.891148						cucumisin-like
TR13081|c2_g2_i4	TR10732|c0_g1_i1	0.890802	3.15293					sugar transport protein 13-like
TR25493|c0_g1_i2	TR10732|c0_g1_i1	0.89049	6.30228	5.30181		Pattern1		2-methylene-furan-3-one reductase-like
TR12740|c7_g1_i6	TR10732|c0_g1_i1	0.89036	5.03906					beta-galactosidase 6 isoform x1
TR20639|c0_g1_i3	TR10732|c0_g1_i1	0.889766	1.78739	1.18289	0.726403			citrate mitochondrial
TR24131|c0_g1_i1	TR10732|c0_g1_i1	0.889495	1.09116	1.16681				plant f3o9-12 protein
TR33095|c0_g2_i4	TR10732|c0_g1_i1	0.889371	3.89802					hypothetical protein CICLE_v10028812mg
TR12814|c1_g1_i1	TR10732|c0_g1_i1	0.889344	10.3907			Pattern1		cinnamoyl- reductase 1-like
TR32331|c7_g1_i9	TR10732|c0_g1_i1	0.889133	4.26824	2.13108				probable glutathione s-transferase
TR24122|c0_g2_i1	TR10732|c0_g1_i1	0.889062	1.23782					cytochrome p450
TR13519|c3_g1_i2	TR10732|c0_g1_i1	0.888715	1.01547			Pattern1		cytochrome p450 cyp72a219-like
TR11237|c0_g1_i29	TR10732|c0_g1_i1	0.888624	0.927042					probable plastidic glucose transporter 2
TR13012|c3_g1_i8	TR10732|c0_g1_i1	0.888594	2.31061		2.23211			beta-glucosidase 41
TR26236|c0_g1_i3	TR10732|c0_g1_i1	0.888375	1.20395					uncharacterized transporter ybr287w-like
TR5728|c0_g1_i3	TR10732|c0_g1_i1	0.888045	2.87663					flavonol synthase flavanone 3-hydroxylase-like
TR12814|c1_g1_i2	TR10732|c0_g1_i1	0.887609	12.7147	8.7591		Pattern1		cinnamoyl- reductase 1-like
TR19814|c0_g1_i1	TR10732|c0_g1_i1	0.887439	0.840592	0.42169	0.357594	Pattern1		thiamine-repressible mitochondrial transport protein thi74-like
TR10732|c0_g1_i3	TR10732|c0_g1_i1	0.887215	5.56536	5.96437				bifunctional l-3-cyanoalanine synthase cysteine synthase mitochondrial
TR34281|c0_g1_i1	TR10732|c0_g1_i1	0.88712						hypothetical protein PRUPE_ppa012136mg
TR25706|c2_g1_i1	TR10732|c0_g1_i1	0.886828	0.34962					eukaryotic translation initiation factor 5b
TR21876|c0_g2_i1	TR10732|c0_g1_i1	0.886643	2.40268	1.40242	0.688522	Pattern2		reduced lateral root formation isoform 1
TR33095|c0_g1_i6	TR10732|c0_g1_i1	0.886175	4.04986					nitronate monooxygenase
TR13522|c4_g3_i4	TR10732|c0_g1_i1	0.886075	2.86716					vesicle-associated protein 2-1-like
TR32746|c0_g2_i8	TR10732|c0_g1_i1	0.886049	1.298			Pattern2		patatin-like protein 2
TR26517|c6_g1_i1	TR10732|c0_g1_i1	0.885998	1.50651					universal stress family protein
TR18526|c0_g1_i1	TR10732|c0_g1_i1	0.885829	7.17773	4.58014	1.60881	Pattern2		1-aminocyclopropane-1-carboxylate oxidase homolog 1-like
TR12028|c2_g2_i11	TR10732|c0_g1_i1	0.885702	0.633361					PREDICTED: uncharacterized protein LOC103945428
TR26201|c0_g1_i1	TR10732|c0_g1_i1	0.885538	0.848791					4-hydroxy-3-methylbut-2-en-1-yl diphosphate chloroplastic
TR11367|c0_g4_i1	TR10732|c0_g1_i1	0.885477	2.24323					aldehyde dehydrogenase family 3 member h1-like isoform x2
TR10981|c1_g1_i2	TR10732|c0_g1_i1	0.8851	0.913723	0.458593				transferring glycosyl
TR12040|c0_g2_i1	TR10732|c0_g1_i1	0.885006						lactation elevated protein 1
TR25596|c0_g1_i7	TR10732|c0_g1_i1	0.883887	0.811562			Pattern1		nuclear factor 1 a-type isoform 2
TR14234|c0_g1_i1	TR10732|c0_g1_i1	0.883806	1.64853		-0.781985	Pattern1		6-phosphofructokinase 3-like
TR13558|c1_g2_i3	TR10732|c0_g1_i1	0.883608	3.41461					12-oxophytodienoate reductase 11
TR38840|c0_g1_i1	TR10732|c0_g1_i1	0.883501	0.615289	0.352094				3-isopropylmalate dehydratase large subunit
TR10999|c0_g1_i3	TR10732|c0_g1_i1	0.883305	1.03992					syntaxin-61
TR10752|c4_g2_i3	TR10732|c0_g1_i1	0.883261	0.84361			Pattern1		polyubiquitin
TR11668|c0_g1_i2	TR10732|c0_g1_i1	0.882957	3.12869					abc transporter c family member 8-like isoform x1
TR13580|c1_g1_i5	TR10732|c0_g1_i1	0.882902	1.75899		0.737497			non-functional nadph-dependent codeinone reductase 2-like
TR39423|c0_g1_i12	TR10732|c0_g1_i1	0.882637	0.701491	0.433953	0.380132		SBP	squamosa promoter-binding-like protein 2
TR33882|c0_g1_i1	TR10732|c0_g1_i1	0.882553	0.643529					proline-rich receptor-like protein kinase perk10
TR25493|c0_g1_i5	TR10732|c0_g1_i1	0.882298	3.26387			Pattern1		2-methylene-furan-3-one reductase-like
TR11504|c0_g1_i1	TR10732|c0_g1_i1	0.88198	5.51082	5.34993	3.24411	Pattern2		l-cysteine desulfhydrase-like
TR13434|c1_g2_i3	TR10732|c0_g1_i1	0.881742	20.088	5.34568		Pattern1		7-deoxyloganetin glucosyltransferase-like
TR38019|c1_g4_i2	TR10732|c0_g1_i1	0.881648	1.28765		1.28759	Pattern4		2-alkenal reductase (nadp(+)-dependent)-like
TR26992|c2_g3_i7	TR10732|c0_g1_i1	0.881641	18.9121	4.07773		Pattern1		zeaxanthin chloroplastic-like
TR11830|c1_g1_i5	TR10732|c0_g1_i1	0.881472	7.89924		5.91302			probable aminotransferase tat2
TR12901|c1_g2_i2	TR10732|c0_g1_i1	0.881454	6.02273		3.23869			pathogenesis-related protein pr-4-like
TR17541|c0_g1_i1	TR10732|c0_g1_i1	0.880845	1.51405					uncharacterized acetyltransferase at3g50280
TR12767|c0_g2_i8	TR10732|c0_g1_i1	0.880749	3.92916			Pattern1		transducin wd40 repeat protein
TR26538|c1_g1_i4	TR10732|c0_g1_i1	0.880563	5.33495	4.73174		Pattern1		12-oxophytodienoate reductase 11
TR26860|c1_g1_i2	TR10732|c0_g1_i1	0.88018	2.96633	2.15153				pathogen-related
TR23810|c1_g3_i1	TR10732|c0_g1_i1	0.880098	0.770181					nifu-like protein chloroplastic
TR20869|c0_g1_i1	TR10732|c0_g1_i1	0.880075	2.95659	1.97877	1.2443			4-coumarate-- ligase-like 10
TR25657|c0_g2_i1	TR10732|c0_g1_i1	0.87989	3.48913	2.12366	1.43278	Pattern1		fringe-related family protein
TR40173|c0_g1_i7	TR10732|c0_g1_i1	0.879833	2.56498			Pattern1		malonate-- ligase
TR31739|c0_g1_i1	TR10732|c0_g1_i1	0.879385	0.639322					iron-sulfur assembly mitochondrial
TR33811|c0_g1_i1	TR10732|c0_g1_i1	0.879353	0.730386			Pattern1		apoptosis-inducing factor homolog b
TR38048|c1_g3_i1	TR10732|c0_g1_i1	0.87861	0.853404			Pattern1		calcium-binding ef hand family protein
TR8478|c1_g1_i1	TR10732|c0_g1_i1	0.878201						PREDICTED: uncharacterized protein LOC103938578
TR33095|c0_g2_i6	TR10732|c0_g1_i1	0.878198	4.57934	3.72139				nitronate monooxygenase
TR12777|c0_g1_i5	TR10732|c0_g1_i1	0.87813	1.47981					eyes absent homolog 2 isoform x1
TR39488|c0_g1_i5	TR10732|c0_g1_i1	0.877705	1.00339	0.618705		Pattern2		eukaryotic peptide chain release factor gtp-binding subunit erf3a-like isoform x1
TR13670|c2_g2_i2	TR10732|c0_g1_i1	0.87756	4.3418	2.99288	1.61606			(+)-neomenthol dehydrogenase-like
TR40858|c0_g1_i7	TR10732|c0_g1_i1	0.877478	6.54899	3.33103				mitochondrial phosphate carrier protein mitochondrial-like
TR5163|c0_g1_i1	TR10732|c0_g1_i1	0.877452	0.597892	0.431956				reticulon-4-interacting protein mitochondrial
TR13375|c1_g1_i1	TR10732|c0_g1_i1	0.877101	1.3219			Pattern1		glutamate receptor -like
TR13639|c2_g1_i4	TR10732|c0_g1_i1	0.877057	3.4911	3.33768				cellulose synthase-like protein g2
TR31416|c8_g4_i5	TR10732|c0_g1_i1	0.876914	1.41538		-0.677158	Pattern2		cinnamoyl- reductase 2-like
TR38591|c3_g1_i11	TR10732|c0_g1_i1	0.876899						d-lactate dehydrogenase
TR11881|c0_g3_i1	TR10732|c0_g1_i1	0.876676	0.741066	0.368292		Pattern1		ankyrin repeat-containing protein at5g02620-like
TR12932|c0_g2_i2	TR10732|c0_g1_i1	0.876547						probable receptor-like protein kinase at1g67000
TR6498|c0_g2_i1	TR10732|c0_g1_i1	0.876459	0.456894	0.260162				vacuolar protein sorting-associated protein 2 homolog 1
TR6737|c0_g1_i2	TR10732|c0_g1_i1	0.876312	2.31066	0.513674	-1.01837			cbs domain-containing protein cbsx5-like
TR26465|c0_g1_i1	TR10732|c0_g1_i1	0.876304						ac069473_8gypsy ty-3 retroelement polyprotein 69905-74404
TR12695|c0_g1_i1	TR10732|c0_g1_i1	0.876218	5.17158	4.19149	2.12808	Pattern2		methyltransferase partial
TR20539|c0_g2_i1	TR10732|c0_g1_i1	0.875958	1.89673			Pattern2		late blight resistance protein homolog r1b-19
TR7899|c1_g1_i1	TR10732|c0_g1_i1	0.87569						lrr receptor-like serine threonine-protein kinase fls2
TR6954|c0_g1_i1	TR10732|c0_g1_i1	0.875594	0.703316	0.423439				probable udp-arabinopyranose mutase 5
TR5695|c0_g1_i1	TR10732|c0_g1_i1	0.87559	0.985885					mitochondrial chaperone bcs1
TR13666|c5_g1_i8	TR10732|c0_g1_i1	0.875426	2.32865	2.03892	1.29152			cytochrome p450 cyp749a22-like
TR19991|c0_g1_i3	TR10732|c0_g1_i1	0.875149	1.34679		1.09289		NAC	nac transcription factor 29-like
TR16848|c0_g1_i1	TR10732|c0_g1_i1	0.875124	0.652211			Pattern1		udp-glycosyltransferase 87a1-like
TR38464|c0_g2_i2	TR10732|c0_g1_i1	0.875047	0.537679					pra1 family protein a1-like
TR40141|c3_g3_i10	TR10732|c0_g1_i1	0.874967	2.81173			Pattern1		pleiotropic drug resistance protein 1-like
TR25936|c0_g1_i3	TR10732|c0_g1_i1	0.874864	19.2098	4.78979	6.2016	Pattern1		salicylic acid-binding protein 2-like
TR33662|c3_g1_i2	TR10732|c0_g1_i1	0.874678	8.17827			Pattern1		aminotransferase ald1-like isoform x2
TR24497|c0_g2_i1	TR10732|c0_g1_i1	0.874584						alpha beta-hydrolases superfamily protein
TR33177|c0_g1_i5	TR10732|c0_g1_i1	0.874328	2.4578					methylesterase 10-like
TR24686|c0_g2_i1	TR10732|c0_g1_i1	0.874227						lectin-domain containing receptor kinase -like
TR6432|c0_g1_i1	TR10732|c0_g1_i1	0.874039						probable plastid-lipid-associated protein chloroplastic
TR7386|c0_g1_i1	TR10732|c0_g1_i1	0.873839	3.67001			Pattern4		probable anion transporter chloroplastic
TR36918|c0_g1_i2	TR10732|c0_g1_i1	0.87357	0.358488	0.27904		Pattern3		ankyrin repeat domain-containing protein 2
TR11006|c0_g1_i6	TR10732|c0_g1_i1	0.873446	4.43198					sulfite exporter family protein isoform 1
TR13670|c2_g2_i10	TR10732|c0_g1_i1	0.872954	21.898	5.38905		Pattern2		(+)-neomenthol dehydrogenase-like
TR8722|c0_g1_i1	TR10732|c0_g1_i1	0.872787	1.93563					cytochrome p450 734a1-like
TR12317|c0_g1_i6	TR10732|c0_g1_i1	0.872718	1.48826	1.37711	0.745452			citrate glyoxysomal
TR27047|c3_g5_i12	TR10732|c0_g1_i1	0.872665	2.1323		2.55438			ras-interacting protein rip3-like
TR23854|c0_g1_i2	TR10732|c0_g1_i1	0.872662	0.641229			Pattern2		myelin transcription factor 1-like protein
TR27002|c1_g3_i1	TR10732|c0_g1_i1	0.872394	2.17214	1.84044				probable low-specificity l-threonine aldolase 1
TR36665|c0_g1_i1	TR10732|c0_g1_i1	0.872354	0.511754	0.291581		Pattern5		peroxisomal membrane protein 13
TR12814|c1_g1_i15	TR10732|c0_g1_i1	0.872281	5.73806	5.10301	3.87807			cinnamoyl- reductase 1-like
TR13452|c1_g1_i5	TR10732|c0_g1_i1	0.872115	3.76499			Pattern1		cysteine-rich repeat secretory protein 38-like
TR38946|c0_g1_i6	TR10732|c0_g1_i1	0.871115	0.75327	0.692025	0.450493			f-box protein skp2a
TR10922|c0_g1_i3	TR10732|c0_g1_i1	0.871004	0.462525					probable bifunctional methylthioribulose-1-phosphate dehydratase enolase-phosphatase e1 1
TR15720|c0_g1_i1	TR10732|c0_g1_i1	0.870762	5.90987			Pattern2		1-aminocyclopropane-1-carboxylate synthase
TR12681|c1_g7_i2	TR10732|c0_g1_i1	0.870477						lrr receptor-like serine threonine-protein kinase gso1
TR23536|c0_g1_i1	TR10732|c0_g1_i1	0.870219	1.72884		0.755461			universal stress protein a-like protein
TR38284|c0_g1_i1	TR10732|c0_g1_i1	0.870001	2.25077					bahd acyltransferase dcr
TR40141|c3_g3_i3	TR10732|c0_g1_i1	0.869864	2.81077		-1.22949	Pattern1		pleiotropic drug resistance protein 1-like
TR26575|c1_g1_i2	TR10732|c0_g1_i1	0.869711	1.75946		0.734367			mate efflux family protein lal5-like
TR13379|c5_g2_i3	TR10732|c0_g1_i1	0.869367	10.9784			Pattern1		flavonol synthase flavanone 3-hydroxylase-like
TR21339|c0_g1_i1	TR10732|c0_g1_i1	0.869365	0.470241					PREDICTED: uncharacterized protein LOC103447079
TR4593|c0_g1_i1	TR10732|c0_g1_i1	0.869356	1.43861	0.791646		Pattern1		alkaline neutral invertase cinv2
TR8858|c0_g1_i1	TR10732|c0_g1_i1	0.869233						soul heme-binding family protein isoform 2
TR25785|c0_g1_i1	TR10732|c0_g1_i1	0.869215	4.85143	1.85784				hypothetical protein PRUPE_ppa007569mg
TR39309|c0_g1_i1	TR10732|c0_g1_i1	0.868948	1.40296			Pattern4		udp-glucose:flavonoid 3-o-glucosyltransferase
TR12239|c1_g1_i1	TR10732|c0_g1_i1	0.8689	2.06375		-1.3615	Pattern1		cytochrome p450 71a1-like
TR10859|c2_g1_i1	TR10732|c0_g1_i1	0.868882	0.519918			Pattern1		phosphoenolpyruvate carboxylase 2
TR35384|c1_g1_i1	TR10732|c0_g1_i1	0.868451	2.3794	1.45241				protein nrt1 ptr family -like
TR26126|c3_g2_i3	TR10732|c0_g1_i1	0.868408	0.547386			Pattern4		PREDICTED: uncharacterized protein LOC103327188
TR26414|c0_g1_i2	TR10732|c0_g1_i1	0.868088	5.29544	2.82751		Pattern1		beta-glucosidase 12-like
TR10895|c0_g2_i2	TR10732|c0_g1_i1	0.867972						pre-mrna cleavage complex 2 protein isoform 7
TR13666|c6_g1_i1	TR10732|c0_g1_i1	0.867915	18.5253	3.84741		Pattern1		cytochrome p450 cyp749a22-like
TR394|c0_g1_i1	TR10732|c0_g1_i1	0.867806	0.546965					e3 ubiquitin-protein ligase mbr1-like
TR33141|c4_g1_i13	TR10732|c0_g1_i1	0.867424	2.71114					boron transporter 4-like
TR41236|c1_g2_i2	TR10732|c0_g1_i1	0.867391	1.54254	1.39299	1.70025	Pattern4		probable purine permease 10
TR40143|c2_g1_i11	TR10732|c0_g1_i1	0.867269	1.01295	1.5276	0.724534			alanine--glyoxylate aminotransferase 2 homolog mitochondrial
TR13500|c1_g3_i9	TR10732|c0_g1_i1	0.867142	4.5465	3.30112				beta-glucosidase 12-like
TR9142|c0_g1_i4	TR10732|c0_g1_i1	0.866855	7.83881	6.07482	4.21261			pathogen-related
TR26397|c1_g2_i15	TR10732|c0_g1_i1	0.866497	2.42142					low-temperature-induced 65 kda
TR38061|c0_g2_i2	TR10732|c0_g1_i1	0.866374	0.735492					fructokinase-5-like isoform x1
TR33141|c4_g1_i1	TR10732|c0_g1_i1	0.866047	4.46596	2.39488				boron transporter 4-like
TR33121|c0_g1_i3	TR10732|c0_g1_i1	0.866034						ribosomal rna small subunit methyltransferase g
TR33010|c1_g1_i1	TR10732|c0_g1_i1	0.865505						probably inactive leucine-rich repeat receptor-like protein kinase at2g25790
TR9906|c0_g2_i1	TR10732|c0_g1_i1	0.865431	0.694525			Pattern2		palmitoyl-protein thioesterase 1
TR9880|c0_g1_i2	TR10732|c0_g1_i1	0.865382	1.52565	1.1429	0.707095	Pattern5		aconitate cytoplasmic
TR39906|c0_g3_i1	TR10732|c0_g1_i1	0.86508	1.7633		0.966015			aldo-keto reductase family 4 member c9-like
TR26382|c0_g3_i1	TR10732|c0_g1_i1	0.864862	7.10456			Pattern1		(+)-neomenthol dehydrogenase-like
TR11657|c0_g1_i1	TR10732|c0_g1_i1	0.864524		1.23476				glutamate synthase
TR12583|c0_g4_i1	TR10732|c0_g1_i1	0.864169	1.45426	0.774068		Pattern2		phospho-2-dehydro-3-deoxyheptonate aldolase chloroplastic-like
TR26514|c0_g1_i4	TR10732|c0_g1_i1	0.864086						short-chain type dehydrogenase reductase-like
TR13558|c1_g1_i1	TR10732|c0_g1_i1	0.86403	5.07935					12-oxophytodienoate reductase 2-like
TR10124|c0_g1_i2	TR10732|c0_g1_i1	0.864004	0.300288			Pattern3		plant mxc17-8 protein
TR9121|c1_g1_i1	TR10732|c0_g1_i1	0.863982	1.665			Pattern3		hypothetical protein PRUPE_ppa013354mg
TR13525|c3_g3_i9	TR10732|c0_g1_i1	0.86393	1.79538					sugar transporter erd6-like 7
TR13431|c2_g1_i3	TR10732|c0_g1_i1	0.863534						probable receptor-like protein kinase at1g67000
TR13207|c0_g1_i1	TR10732|c0_g1_i1	0.863518	2.88947	1.80393		Pattern1		protein transparent testa 12-like
TR39572|c0_g1_i1	TR10732|c0_g1_i1	0.863403	0.980036		0.518905	Pattern1		fasciclin domain-containing isoform 1
TR33177|c0_g1_i8	TR10732|c0_g1_i1	0.863292	1.41827					salicylic acid-binding protein 2-like
TR40187|c0_g5_i2	TR10732|c0_g1_i1	0.863193	1.24477			Pattern1		serine threonine-protein kinase
TR25286|c0_g1_i1	TR10732|c0_g1_i1	0.863069	1.43579			Pattern2		o-fucosyltransferase family protein
TR32999|c0_g2_i1	TR10732|c0_g1_i1	0.862982	2.91401					e3 ubiquitin-protein ligase rglg2
TR40251|c0_g1_i1	TR10732|c0_g1_i1	0.862706	2.05608					cen-like protein 1
TR3891|c0_g2_i1	TR10732|c0_g1_i1	0.862668	0.527819			Pattern1		glucose-6-phosphate 1- chloroplastic
TR8060|c0_g4_i1	TR10732|c0_g1_i1	0.862662	1.98466					bifunctional aspartate aminotransferase and glutamate aspartate-prephenate aminotransferase-like
TR39045|c0_g1_i2	TR10732|c0_g1_i1	0.862533	0.432111					secretory carrier-associated membrane protein 3-like
TR33118|c0_g1_i1	TR10732|c0_g1_i1	0.862526	1.37817			Pattern2		nac domain-containing protein 2
TR1886|c0_g1_i1	TR10732|c0_g1_i1	0.862464						repressed by rim101 protein 1-like
TR12695|c4_g1_i3	TR10732|c0_g1_i1	0.862409	2.19821					methyltransferase ddb_g0268948
TR336|c0_g1_i1	TR10732|c0_g1_i1	0.862397						peroxidase n
TR40795|c0_g1_i4	TR10732|c0_g1_i1	0.86234	0.675116			Pattern1		oxysterol-binding protein 1c-like isoform x1
TR9893|c0_g1_i4	TR10732|c0_g1_i1	0.862028						epstein-barr nuclear antigen 2
TR27002|c1_g3_i10	TR10732|c0_g1_i1	0.86189	3.17699					probable low-specificity l-threonine aldolase 1
TR11096|c0_g1_i9	TR10732|c0_g1_i1	0.861847	1.15509	0.552771				carboxypeptidase a6
TR39466|c0_g1_i8	TR10732|c0_g1_i1	0.861395	2.30517	1.85193	1.60355			carbonic anhydrase 2 isoform x2
TR35666|c2_g1_i1	TR10732|c0_g1_i1	0.860791	2.78484	2.39624	2.0016			glutamate receptor -like
TR13154|c2_g2_i3	TR10732|c0_g1_i1	0.860522	1.13617			Pattern3		sugar transport protein 13-like
TR40470|c2_g1_i2	TR10732|c0_g1_i1	0.860263	2.0447	1.96783	0.872338	Pattern5		protein nrt1 ptr family
TR8758|c0_g1_i4	TR10732|c0_g1_i1	0.860195	1.15083			Pattern1		pseudouridine-5 -monophosphatase
TR10466|c0_g1_i10	TR10732|c0_g1_i1	0.860039	1.52277		-1.13671	Pattern1		bidirectional sugar transporter sweet1-like
TR21338|c2_g1_i3	TR10732|c0_g1_i1	0.859962						mitochondrial calcium uniporter regulatory subunit mcub-like
TR8615|c0_g1_i1	TR10732|c0_g1_i1	0.859875	0.51716			Pattern1		acyl-coenzyme a oxidase peroxisomal
TR11033|c0_g1_i1	TR10732|c0_g1_i1	0.859806	6.19754	4.9675				e3 ubiquitin-protein ligase atl6-like
TR9344|c0_g3_i1	TR10732|c0_g1_i1	0.859782	0.59058	0.453701				autophagy-related protein 101
TR8484|c0_g1_i1	TR10732|c0_g1_i1	0.859732						vesicle-associated membrane protein 714
TR26916|c0_g1_i1	TR10732|c0_g1_i1	0.859605	11.5649	21.7204				gdsl esterase lipase 2-like
TR40819|c0_g1_i2	TR10732|c0_g1_i1	0.859336	0.532983	0.331974				atp-dependent clp protease atp-binding subunit clpx- mitochondrial
TR32331|c7_g1_i3	TR10732|c0_g1_i1	0.859208	18.3617			Pattern1		probable glutathione s-transferase
TR32350|c1_g1_i2	TR10732|c0_g1_i1	0.859165	1.75739					atp-dependent 6-phosphofructokinase chloroplastic
TR9065|c0_g1_i1	TR10732|c0_g1_i1	0.859144					MYB	r2r3 myb transcription factor 10
TR17632|c0_g1_i1	TR10732|c0_g1_i1	0.858811	1.03552			Pattern2		f-box protein afr
TR11901|c1_g1_i10	TR10732|c0_g1_i1	0.858749	18.6798	5.30606		Pattern1		quinone-oxidoreductase chloroplastic
TR22522|c0_g1_i1	TR10732|c0_g1_i1	0.858742	2.4791			Pattern1		cst complex subunit stn1
TR26708|c1_g3_i1	TR10732|c0_g1_i1	0.858649	0.412308					phosphatidylglycerol phosphatidylinositol transfer protein ddb_g0282179
TR12496|c0_g1_i1	TR10732|c0_g1_i1	0.858608	5.77656					pyridoxal biosynthesis protein pdx2
TR2009|c0_g1_i1	TR10732|c0_g1_i1	0.858571	2.42639	2.2257	1.45783	Pattern1		voltage-dependent t-type calcium channel subunit alpha-
TR13091|c2_g1_i6	TR10732|c0_g1_i1	0.858191						pentatricopeptide repeat-containing protein chloroplastic
TR25250|c1_g1_i5	TR10732|c0_g1_i1	0.858036						methyl- -binding domain-containing protein 7-like
TR26575|c3_g1_i2	TR10732|c0_g1_i1	0.85789	1.77543			Pattern2		mate efflux family protein alf5-like
TR13398|c3_g1_i3	TR10732|c0_g1_i1	0.857686	1.02497					probable wrky transcription factor 75
TR38581|c2_g2_i1	TR10732|c0_g1_i1	0.857498	5.70859	4.0934				crocetin chloroplastic-like
TR13608|c4_g5_i7	TR10732|c0_g1_i1	0.856778	1.23163			Pattern1	TALE	bel1-like homeodomain protein 1
TR19212|c0_g1_i1	TR10732|c0_g1_i1	0.85676						vinorine synthase-like
TR1352|c0_g2_i1	TR10732|c0_g1_i1	0.856714	1.60914					ovate family protein
TR7408|c0_g1_i2	TR10732|c0_g1_i1	0.856377	6.39289				MYB	myb-related protein myb4-like
TR27505|c0_g1_i1	TR10732|c0_g1_i1	0.856368	5.14195	5.19633	2.08379	Pattern1		glutathione s-transferase-like
TR38573|c3_g3_i5	TR10732|c0_g1_i1	0.856183	3.85575					haloacid dehalogenase-like hydrolase domain-containing protein sgpp
TR8029|c0_g3_i2	TR10732|c0_g1_i1	0.856127	0.651774					gaba transporter 1-like
TR12420|c2_g3_i4	TR10732|c0_g1_i1	0.856108	1.86597					autophagy-related protein 11
TR13666|c5_g1_i5	TR10732|c0_g1_i1	0.855984						cytochrome p450 cyp749a22-like
TR23536|c0_g1_i2	TR10732|c0_g1_i1	0.855697	1.69381					universal stress protein a-like protein
TR13012|c5_g1_i15	TR10732|c0_g1_i1	0.855665						3-hydroxy-3-methylglutaryl coenzyme a reductase
TR12067|c6_g1_i1	TR10732|c0_g1_i1	0.854906	0.370837					ubiquitin-specific protease 12 isoform 3
TR12464|c0_g1_i1	TR10732|c0_g1_i1	0.8548	4.36023			Pattern1		12-oxophytodienoate reductase 2-like
TR33680|c0_g3_i2	TR10732|c0_g1_i1	0.854418	0.594269					probable cytosolic iron-sulfur protein assembly protein ciao1 homolog
TR26717|c1_g1_i2	TR10732|c0_g1_i1	0.854307	1.01412					utp--glucose-1-phosphate uridylyltransferase
TR9869|c0_g1_i2	TR10732|c0_g1_i1	0.854261	1.4461			Pattern2		d-3-phosphoglycerate dehydrogenase chloroplastic-like
TR22584|c0_g1_i1	TR10732|c0_g1_i1	0.854185	0.811497					rna polymerase sigma factor sigc
TR31376|c0_g2_i19	TR10732|c0_g1_i1	0.853871	6.83062					nua4 complex subunit eaf3 homolog
TR25275|c0_g2_i5	TR10732|c0_g1_i1	0.853808	0.767981	0.459796		Pattern1		atp-dependent clp protease proteolytic subunit-related protein chloroplastic
TR37796|c1_g2_i12	TR10732|c0_g1_i1	0.853633	4.36602					tropinone reductase homolog at1g07440-like
TR32758|c0_g1_i9	TR10732|c0_g1_i1	0.853587	1.12898					calcineurin b-like protein 4
TR11757|c2_g5_i23	TR10732|c0_g1_i1	0.853359	0.542992			Pattern4		phytoene synthase chloroplastic
TR11459|c1_g3_i1	TR10732|c0_g1_i1	0.852741	0.630916					probable magnesium transporter nipa4
TR13676|c5_g1_i2	TR10732|c0_g1_i1	0.852577	4.13302		6.85571			probable carboxylesterase 12
TR23977|c1_g2_i2	TR10732|c0_g1_i1	0.852423	0.801275					probable protein phosphatase 2c 49
TR7628|c0_g2_i1	TR10732|c0_g1_i1	0.852241						endo- -beta-d-glucanase-like
TR28965|c0_g1_i1	TR10732|c0_g1_i1	0.852115						tmv resistance protein n-like
TR13654|c4_g1_i3	TR10732|c0_g1_i1	0.852101			0.76107	Pattern1		major facilitator superfamily protein
TR32277|c1_g1_i5	TR10732|c0_g1_i1	0.852087	1.95965	1.39187		Pattern2		uncharacterized transporter ybr287w-like
TR41395|c0_g1_i1	TR10732|c0_g1_i1	0.852037	3.35364					histone -like
TR39638|c0_g1_i15	TR10732|c0_g1_i1	0.852011	1.76581					ddt domain-containing protein ddb_g0282237 isoform x2
TR26904|c4_g1_i2	TR10732|c0_g1_i1	0.851953	2.28783	1.39058	0.716236	Pattern2		probable mitochondrial chaperone bcs1-b
TR12997|c6_g1_i12	TR10732|c0_g1_i1	0.851814	1.15805	0.801055				probable lrr receptor-like serine threonine-protein kinase at1g53430
TR10752|c4_g2_i2	TR10732|c0_g1_i1	0.851216	1.48562		0.720408			polyubiquitin
TR29710|c0_g1_i1	TR10732|c0_g1_i1	0.851189						cell division control protein 48 homolog c-like
TR26957|c1_g1_i2	TR10732|c0_g1_i1	0.850868	0.910221					hypothetical protein PRUPE_ppa013143mg
TR23773|c0_g1_i1	TR10732|c0_g1_i1	0.850812	1.03452			Pattern2		atp synthase gamma chloroplastic
TR13155|c3_g4_i4	TR10732|c0_g1_i1	0.850586		3.89026				udp-glucose flavonoid 3-o-glucosyltransferase 7-like
TR25534|c0_g1_i5	TR10732|c0_g1_i1	0.850582	0.686498					set domain isoform 1
TR13558|c1_g1_i4	TR10732|c0_g1_i1	0.850535	5.06927	5.34701	3.3048			12-oxophytodienoate reductase 11
TR10357|c1_g1_i5	TR10732|c0_g1_i1	0.850468	4.00637			Pattern1		heterogeneous nuclear ribonucleoprotein r-like isoform x1
TR6518|c0_g1_i2	TR10732|c0_g1_i1	0.850394	1.87757		1.83914			probable glutathione s-transferase
TR11830|c1_g1_i6	TR10732|c0_g1_i1	0.850257			2.1517			probable aminotransferase tat2
TR13584|c2_g1_i10	TR10732|c0_g1_i1	0.85015	0.346487			Pattern2		protein pat1 homolog 1-like isoform x1
TR8249|c0_g1_i2	TR10732|c0_g1_i1	0.850064	1.00357	0.704653	0.425956			probable fructose-bisphosphate aldolase chloroplastic
TR26840|c9_g1_i2	TR10732|c0_g1_i1	0.85001	6.84729	7.2808	6.67773	Pattern1		2-alkenal reductase (nadp(+)-dependent)-like
TR25305|c0_g1_i3	TR10732|c0_g1_i1	0.849964	0.6818	0.395736		Pattern2		heat shock 70 kda protein 15-like
TR26512|c1_g1_i7	TR10732|c0_g1_i1	0.849843	1.0522					gamma-tocopherol methyltransferase
TR39789|c0_g2_i3	TR10732|c0_g1_i1	0.8498						wd repeat-containing protein
TR25328|c0_g2_i2	TR10732|c0_g1_i1	0.849785	0.524115			Pattern3		peroxisomal acyl-coenzyme a oxidase 1-like
TR13064|c0_g1_i3	TR10732|c0_g1_i1	0.849664	1.83885	1.05522				udp-rhamnose:rhamnosyltransferase 1
TR26382|c0_g2_i2	TR10732|c0_g1_i1	0.849413	4.4713	5.0534		Pattern1		(+)-neomenthol dehydrogenase-like
TR26466|c0_g1_i10	TR10732|c0_g1_i1	0.849381						two-component response regulator-like aprr1
TR26967|c0_g2_i10	TR10732|c0_g1_i1	0.849221						electron transfer flavoprotein-ubiquinone mitochondrial isoform x2
TR12191|c0_g1_i1	TR10732|c0_g1_i1	0.849196	1.66265					chaperone protein chloroplastic-like
TR12967|c1_g2_i1	TR10732|c0_g1_i1	0.849062	0.827494	0.510127				pto-interacting protein 1-like
TR38569|c2_g7_i6	TR10732|c0_g1_i1	0.848881	0.532431		0.379288			udp-glycosyltransferase 87a1-like
TR9865|c0_g1_i12	TR10732|c0_g1_i1	0.848653	0.504611					lon protease homolog peroxisomal
TR12487|c2_g1_i3	TR10732|c0_g1_i1	0.848559	0.495547			Pattern2		protein vac14 homolog
TR32288|c7_g1_i1	TR10732|c0_g1_i1	0.848223	2.2775	1.703				cytochrome p450 cyp749a22-like
TR12460|c0_g1_i6	TR10732|c0_g1_i1	0.848202	2.01204	1.58209				protein zinc induced facilitator-like 1-like
TR12460|c0_g1_i2	TR10732|c0_g1_i1	0.848181	2.47844					protein zinc induced facilitator-like 1-like
TR40484|c0_g1_i17	TR10732|c0_g1_i1	0.848147	2.71005					nhl repeat-containing protein 2
TR11317|c1_g1_i5	TR10732|c0_g1_i1	0.847949	1.85314		1.3584			mitochondrial amidoxime reducing component 2-like
TR40141|c3_g2_i5	TR10732|c0_g1_i1	0.847706	3.20756					pleiotropic drug resistance protein 1-like
TR12984|c3_g3_i1	TR10732|c0_g1_i1	0.847082	1.14399				NAC	nac domain-containing protein 2
TR38048|c1_g1_i4	TR10732|c0_g1_i1	0.846973	1.18756		0.563793			calcium-binding ef hand family protein
TR10435|c0_g1_i1	TR10732|c0_g1_i1	0.846946	0.546425	0.319704		Pattern1		ubx domain-containing family protein
TR6737|c0_g1_i1	TR10732|c0_g1_i1	0.846751	2.69285					cbs domain-containing protein cbsx5-like
TR13379|c2_g1_i1	TR10732|c0_g1_i1	0.846424	1.89267					flavonol synthase flavanone 3-hydroxylase-like
TR12623|c0_g1_i8	TR10732|c0_g1_i1	0.846362	3.27772					ubiquitin-binding wiyld domain protein
TR12817|c0_g1_i8	TR10732|c0_g1_i1	0.846213	2.32095	4.63583	2.13535			small rna degrading nuclease 3-like
TR25471|c1_g2_i1	TR10732|c0_g1_i1	0.846047	4.77548	3.86152	1.026			(+)-neomenthol dehydrogenase-like
TR10568|c0_g2_i3	TR10732|c0_g1_i1	0.845987	0.490782					methylesterase chloroplastic
TR37826|c5_g1_i1	TR10732|c0_g1_i1	0.845623	0.82174			Pattern1		soluble inorganic pyrophosphatase
TR40141|c3_g2_i3	TR10732|c0_g1_i1	0.845499	2.82177					pleiotropic drug resistance protein 1-like
TR34933|c0_g1_i4	TR10732|c0_g1_i1	0.845322	2.84014	2.29322		Pattern2		protein transparent testa 12-like
TR13661|c2_g3_i6	TR10732|c0_g1_i1	0.844941	1.34072	0.896358				mate efflux family protein 5-like
TR27603|c0_g1_i1	TR10732|c0_g1_i1	0.844897						kda chloroplast outer envelope membrane
TR25821|c0_g2_i15	TR10732|c0_g1_i1	0.844888						peptidyl-trna chloroplastic
TR26434|c3_g1_i4	TR10732|c0_g1_i1	0.844779	2.86966					polygalacturonase-inhibiting protein
TR10068|c0_g2_i6	TR10732|c0_g1_i1	0.844626	0.3579					next to brca1 protein 1
TR11657|c0_g1_i4	TR10732|c0_g1_i1	0.843768						glutamate synthase
TR32607|c0_g1_i1	TR10732|c0_g1_i1	0.843756						serine carboxypeptidase-like 34
TR12091|c2_g2_i1	TR10732|c0_g1_i1	0.843708	1.71313			Pattern2		protein reveille 7-like isoform x1
TR11751|c2_g2_i10	TR10732|c0_g1_i1	0.843662	3.15145			Pattern1		cellulose synthase-like protein h1 isoform x1
TR26943|c3_g1_i6	TR10732|c0_g1_i1	0.843643						g-type lectin s-receptor-like serine threonine-protein kinase at4g27290
TR5728|c0_g1_i4	TR10732|c0_g1_i1	0.84345	3.276		1.01878			flavonol synthase flavanone 3-hydroxylase-like
TR26517|c6_g2_i7	TR10732|c0_g1_i1	0.843286	0.995313					probable protein phosphatase 2c 34
TR12997|c6_g1_i8	TR10732|c0_g1_i1	0.843107	1.20855					probable lrr receptor-like serine threonine-protein kinase at1g53430
TR33177|c0_g1_i3	TR10732|c0_g1_i1	0.842513	3.13889					methylesterase 10-like
TR13286|c1_g1_i12	TR10732|c0_g1_i1	0.842502	2.80428	1.85816				abc transporter c family member 12-like
TR13651|c2_g1_i1	TR10732|c0_g1_i1	0.842163	2.60569					anthocyanidin -o-glucosyltransferase-like
TR13458|c1_g1_i1	TR10732|c0_g1_i1	0.841975	3.68566	3.71763				probable glutathione s-transferase
TR32971|c0_g1_i5	TR10732|c0_g1_i1	0.841265						cinnamoyl- reductase 1-like
TR33141|c4_g1_i12	TR10732|c0_g1_i1	0.841104	2.68517					boron transporter 4-like
TR35133|c0_g1_i1	TR10732|c0_g1_i1	0.840948	1.39094		0.752843			pectinesterase
TR37867|c1_g4_i1	TR10732|c0_g1_i1	0.84088					HSF	heat stress transcription factor a-1e-like
TR13430|c2_g1_i3	TR10732|c0_g1_i1	0.84066	0.872717			Pattern1		glucose-6-phosphate phosphate translocator chloroplastic-like
TR13197|c0_g1_i5	TR10732|c0_g1_i1	0.840647	1.5022		1.29162			gaba transporter 1-like
TR34915|c0_g2_i1	TR10732|c0_g1_i1	0.840614	1.00504		-0.447589			dcn1-like protein 4
TR10891|c0_g1_i2	TR10732|c0_g1_i1	0.840589	2.73643		0.981351			glutathione s-transferase l3-like
TR41239|c0_g1_i1	TR10732|c0_g1_i1	0.84046	2.36819	1.22222	0.666049			electron transfer flavoprotein subunit mitochondrial
TR26916|c0_g1_i2	TR10732|c0_g1_i1	0.83975	7.60495	18.1078				gdsl esterase lipase 2-like
TR21823|c0_g1_i4	TR10732|c0_g1_i1	0.839533	1.53365					dnaj protein homolog
TR32277|c1_g1_i1	TR10732|c0_g1_i1	0.8395	1.272					uncharacterized transporter ybr287w-like
TR13150|c2_g2_i1	TR10732|c0_g1_i1	0.839373	0.996195					t-complex protein 11-like protein 1
TR11746|c1_g1_i1	TR10732|c0_g1_i1	0.839278	0.973716	0.753667		Pattern2		glutathione s-transferase omega-like 2
TR24334|c1_g2_i1	TR10732|c0_g1_i1	0.839198	0.448412		0.361165	Pattern4		uricase-2 isozyme 2
TR40476|c6_g5_i1	TR10732|c0_g1_i1	0.839022	0.564359					PREDICTED: uncharacterized protein LOC103333978
TR32824|c0_g1_i4	TR10732|c0_g1_i1	0.838977	0.776854					probable polyamine transporter at3g19553
TR13554|c2_g1_i4	TR10732|c0_g1_i1	0.838915	1.08975	1.15463				proline--trna ligase
TR33033|c1_g1_i7	TR10732|c0_g1_i1	0.838747						ras-related protein rhn1-like
TR32277|c1_g1_i6	TR10732|c0_g1_i1	0.838571	2.43072	2.18837				uncharacterized transporter ybr287w-like
TR37845|c4_g1_i11	TR10732|c0_g1_i1	0.838527						udp-glycosyltransferase 85a2-like
TR12178|c0_g2_i2	TR10732|c0_g1_i1	0.838271			13.3136	Pattern1		amino acid permease 3-like
TR39635|c1_g2_i2	TR10732|c0_g1_i1	0.838232	1.66639	1.52667	0.508533	Pattern2		probable acyl-activating enzyme peroxisomal
TR6256|c0_g1_i2	TR10732|c0_g1_i1	0.83822	1.1676	0.857726				PREDICTED: uncharacterized protein LOC103340609
TR11972|c3_g2_i11	TR10732|c0_g1_i1	0.838018						anti-virus transcriptional factor
TR33657|c0_g1_i6	TR10732|c0_g1_i1	0.83783						hypersensitive-induced response protein 2
TR32971|c0_g1_i3	TR10732|c0_g1_i1	0.83753	3.39958					cinnamoyl- reductase 1-like
TR20617|c0_g1_i1	TR10732|c0_g1_i1	0.837326						probable glycosyltransferase at5g03795
TR11448|c1_g1_i1	TR10732|c0_g1_i1	0.837211	0.459259					cyclic pyranopterin monophosphate mitochondrial isoform x2
TR12984|c3_g2_i1	TR10732|c0_g1_i1	0.837197	20.448	7.11481		Pattern2		nac domain-containing protein 2
TR26841|c1_g2_i2	TR10732|c0_g1_i1	0.836938						ribonuclease h protein at1g65750
TR21110|c0_g1_i2	TR10732|c0_g1_i1	0.836722	3.68189					protein nrt1 ptr family -like
TR27005|c3_g2_i7	TR10732|c0_g1_i1	0.836592	1.54319					-dihydroxy-2-naphthoyl- thioesterase 1
TR15963|c0_g1_i1	TR10732|c0_g1_i1	0.836187						nuclease harbi1-like
TR3115|c0_g1_i1	TR10732|c0_g1_i1	0.836025						PREDICTED: uncharacterized protein LOC103436996
TR23153|c0_g1_i1	TR10732|c0_g1_i1	0.83599	2.85036	1.1193				d-3-phosphoglycerate dehydrogenase chloroplastic-like
TR33640|c1_g4_i8	TR10732|c0_g1_i1	0.83534	3.58342	3.37426				endo- -beta-d-glucanase-like
TR25216|c0_g1_i1	TR10732|c0_g1_i1	0.835228	2.65817	2.2132	1.21363	Pattern2		mate efflux family protein 9-like
TR12147|c1_g1_i1	TR10732|c0_g1_i1	0.835148	1.3634					nadp-dependent malic enzyme
TR10695|c0_g1_i2	TR10732|c0_g1_i1	0.834602						palmitoyl-monogalactosyldiacylglycerol delta-7 chloroplastic
TR10665|c0_g1_i9	TR10732|c0_g1_i1	0.834377	3.99877			Pattern1		e3 ubiquitin-protein ligase rglg2
TR9944|c0_g1_i5	TR10732|c0_g1_i1	0.834352	2.10716			Pattern1		probable leucine-rich repeat receptor-like serine threonine-protein kinase at5g15730
TR11646|c0_g1_i3	TR10732|c0_g1_i1	0.83431	1.1708			Pattern2		btb poz and taz domain-containing protein 1-like
TR12984|c3_g1_i1	TR10732|c0_g1_i1	0.834227	4.85409					nac domain-containing protein 2-like
TR12984|c4_g2_i5	TR10732|c0_g1_i1	0.833954	2.29396					uncharacterized transporter ybr287w-like
TR39409|c0_g1_i1	TR10732|c0_g1_i1	0.833827	0.454693		-0.267719			ubiquitin-conjugating enzyme e2-17 kda
TR33009|c1_g1_i7	TR10732|c0_g1_i1	0.833478	0.522323					endoplasmic reticulum metallopeptidase 1
TR33059|c1_g6_i10	TR10732|c0_g1_i1	0.83345	5.33164			Pattern1		PREDICTED: uncharacterized protein LOC103330951 isoform X1
TR36902|c0_g1_i15	TR10732|c0_g1_i1	0.833449	14.275			Pattern1		s-adenosylmethionine carrier chloroplastic mitochondrial
TR20581|c0_g1_i2	TR10732|c0_g1_i1	0.833061	0.790422					pheophorbide a chloroplastic
TR13358|c1_g1_i2	TR10732|c0_g1_i1	0.832594	3.12078			Pattern1		isoflavone 2 -hydroxylase
TR12162|c1_g1_i1	TR10732|c0_g1_i1	0.832432						wall-associated receptor kinase-like 16
TR13639|c2_g1_i16	TR10732|c0_g1_i1	0.832407						cellulose synthase-like protein g2
TR33095|c0_g1_i5	TR10732|c0_g1_i1	0.8321	18.7988	6.43374		Pattern1		nitronate monooxygenase
TR33141|c4_g1_i10	TR10732|c0_g1_i1	0.832097						boron transporter 4-like
TR13376|c1_g2_i3	TR10732|c0_g1_i1	0.831864	0.866004					probable protein phosphatase 2c 46
TR25512|c0_g1_i3	TR10732|c0_g1_i1	0.831677	0.716519			Pattern2		e3 ubiquitin-protein ligase rnf4 isoform x1
TR26640|c2_g1_i8	TR10732|c0_g1_i1	0.831665	2.57726	2.06187	1.52501			PREDICTED: uncharacterized protein LOC103332033 isoform X2
TR12536|c3_g1_i1	TR10732|c0_g1_i1	0.831518	2.81366					ubiquitin-like protein 5
TR24584|c0_g1_i1	TR10732|c0_g1_i1	0.831455						homologous-pairing protein 2 homolog
TR24540|c0_g1_i1	TR10732|c0_g1_i1	0.83136	1.60768					mlo-like protein 3
TR13347|c4_g2_i1	TR10732|c0_g1_i1	0.831218	15.7656	14.1882				udp-glycosyltransferase 73c1-like
TR3757|c0_g1_i1	TR10732|c0_g1_i1	0.83118	1.02417					probable purple acid phosphatase 20
TR33696|c2_g3_i7	TR10732|c0_g1_i1	0.831044	0.510731			Pattern4		ferredoxin-dependent glutamate chloroplastic
TR40531|c0_g2_i8	TR10732|c0_g1_i1	0.831031	0.968041					probable protein phosphatase 2c 46
TR698|c0_g2_i1	TR10732|c0_g1_i1	0.830978	1.91095	1.30299		Pattern2		ciliary neurotrophic factor
TR8065|c0_g1_i2	TR10732|c0_g1_i1	0.830944	3.24824	3.67312				nitrate partial
TR7465|c0_g1_i1	TR10732|c0_g1_i1	0.830442						potassium transporter 1
TR25075|c2_g1_i1	TR10732|c0_g1_i1	0.830389	2.85819	2.14617		Pattern2		udp-glucose flavonoid 3-o-glucosyltransferase 3
TR39092|c0_g1_i11	TR10732|c0_g1_i1	0.830129						phosphoglucosamine mutase family protein
TR9745|c0_g1_i10	TR10732|c0_g1_i1	0.829987						anthocyanidin reductase-like
TR32987|c4_g1_i2	TR10732|c0_g1_i1	0.829608	4.38119		2.43719	Pattern2		salicylic acid-binding protein 2-like
TR25528|c0_g2_i1	TR10732|c0_g1_i1	0.829441						disease resistance protein rpm1-like
TR12042|c2_g1_i2	TR10732|c0_g1_i1	0.829379						cytochrome p450 cyp749a22-like
TR24505|c0_g1_i1	TR10732|c0_g1_i1	0.829071	1.30139					glucose-6-phosphate 1- cytoplasmic isoform 2
TR25105|c1_g1_i4	TR10732|c0_g1_i1	0.828828						glucan endo- -beta-glucosidase 4-like
TR8656|c0_g1_i3	TR10732|c0_g1_i1	0.828619	1.05903					vacuolar iron transporter 1-like
TR37971|c6_g1_i5	TR10732|c0_g1_i1	0.828533	1.72235					probable vacuolar amino acid transporter ypq1
TR37108|c1_g1_i2	TR10732|c0_g1_i1	0.828473		4.79153		Pattern1		cysteine-rich rlk (receptor-like protein kinase) 8
TR9236|c0_g1_i4	TR10732|c0_g1_i1	0.828124	1.73223					thiamine pyrophosphokinase 1-like isoform x1
TR10687|c1_g1_i2	TR10732|c0_g1_i1	0.82799	1.36064	0.932225				cold regulated gene isoform 1
TR41211|c0_g2_i1	TR10732|c0_g1_i1	0.827981	0.543739					atp-dependent zinc metalloprotease ftsh mitochondrial-like
TR21437|c0_g1_i1	TR10732|c0_g1_i1	0.827904	3.04661			Pattern2		poly polymerase
TR13724|c2_g2_i18	TR10732|c0_g1_i1	0.827654	3.20487					ring finger and chy zinc finger domain-containing protein 1-like
TR33680|c0_g2_i1	TR10732|c0_g1_i1	0.82753	21.3826	19.4339		Pattern1		probable glutathione s-transferase
TR11735|c0_g1_i1	TR10732|c0_g1_i1	0.827527	4.23762					p-hydroxybenzoic acid efflux pump subunit aaeb
TR12317|c0_g1_i10	TR10732|c0_g1_i1	0.827334	1.3652					citrate glyoxysomal
TR27037|c1_g1_i1	TR10732|c0_g1_i1	0.827327	0.492253					succinate dehydrogenase subunit mitochondrial
TR12309|c0_g1_i1	TR10732|c0_g1_i1	0.827267	5.78361	2.23663		Pattern1		protein dj-1 homolog b-like
TR13688|c2_g1_i2	TR10732|c0_g1_i1	0.826828		0.590718	0.597646			protein tic chloroplastic-like
TR23995|c0_g2_i1	TR10732|c0_g1_i1	0.826228	4.72765					e3 ubiquitin-protein ligase pub24-like
TR6865|c0_g2_i2	TR10732|c0_g1_i1	0.825767	0.536099			Pattern1	C2H2	dnaj homolog subfamily c member 21
TR33496|c0_g1_i2	TR10732|c0_g1_i1	0.82546	0.767664			Pattern2		membrane peptidase ydil
TR40862|c1_g3_i1	TR10732|c0_g1_i1	0.825258						ribonuclease h protein at1g65750
TR26837|c0_g2_i4	TR10732|c0_g1_i1	0.825181		0.365235		Pattern1		switch-associated protein 70
TR26434|c3_g1_i2	TR10732|c0_g1_i1	0.825153	3.62494					polygalacturonase-inhibiting protein
TR33081|c1_g1_i6	TR10732|c0_g1_i1	0.825116	5.65525			Pattern1		probable glutathione s-transferase
TR7648|c0_g1_i3	TR10732|c0_g1_i1	0.824863	0.449375					dna-binding protein ddb_g0278111-like
TR13478|c1_g1_i3	TR10732|c0_g1_i1	0.824567	0.528424					peroxisome biogenesis protein 5
TR36569|c0_g2_i2	TR10732|c0_g1_i1	0.824336		0.263865		Pattern1		e3 ubiquitin-protein ligase chfr
TR26705|c1_g1_i12	TR10732|c0_g1_i1	0.824166						phosphoinositide phosphatase sac8 isoform x2
TR11751|c2_g2_i1	TR10732|c0_g1_i1	0.824044	2.32183			Pattern1		cellulose synthase-like protein h1
TR10397|c0_g1_i7	TR10732|c0_g1_i1	0.823925						hypothetical protein PRUPE_ppa012306mg
TR13585|c3_g1_i22	TR10732|c0_g1_i1	0.823865	4.41687					gibberellin 20 oxidase 1-b
TR10001|c0_g1_i1	TR10732|c0_g1_i1	0.823722	2.46658					probable sugar phosphate phosphate translocator at3g11320
TR4697|c0_g1_i1	TR10732|c0_g1_i1	0.823001						lrr receptor-like serine threonine-protein kinase fls2
TR32997|c0_g1_i6	TR10732|c0_g1_i1	0.822946	3.91911					myb-like transcription factor family protein isoform 1
TR38500|c5_g2_i3	TR10732|c0_g1_i1	0.82286						isoflavone 2 -hydroxylase
TR13715|c1_g1_i7	TR10732|c0_g1_i1	0.822697	1.04041	0.885312				abc transporter c family member 4
TR20869|c0_g1_i2	TR10732|c0_g1_i1	0.822646	2.20388					4-coumarate-- ligase-like 10
TR32335|c1_g1_i2	TR10732|c0_g1_i1	0.822533	1.99094	1.44898	1.06696			phenazine biosynthesis-like domain-containing protein 1
TR26982|c1_g2_i4	TR10732|c0_g1_i1	0.822223	1.04106					probable lrr receptor-like serine threonine-protein kinase rfk1
TR13400|c2_g1_i1	TR10732|c0_g1_i1	0.822174	5.13274					cytochrome p450 94a1-like
TR11504|c0_g1_i4	TR10732|c0_g1_i1	0.822125	6.33316	4.17577	2.65009	Pattern1		l-cysteine desulfhydrase-like
TR26902|c1_g1_i4	TR10732|c0_g1_i1	0.821561	2.32352					thaumatin-like protein precursor
TR25820|c0_g1_i14	TR10732|c0_g1_i1	0.821233						nadp-specific glutamate dehydrogenase
TR13468|c3_g1_i25	TR10732|c0_g1_i1	0.821184						g-type lectin s-receptor-like serine threonine-protein kinase at2g19130
TR26774|c3_g1_i3	TR10732|c0_g1_i1	0.821172	1.06948					protein nrt1 ptr family
TR26856|c3_g3_i4	TR10732|c0_g1_i1	0.821079			1.27635			xanthine dehydrogenase 1-like isoform x1
TR10234|c0_g1_i4	TR10732|c0_g1_i1	0.820984	1.02892					protein nrt1 ptr family -like
TR13525|c3_g3_i11	TR10732|c0_g1_i1	0.82091	1.38633					sugar transporter erd6-like 7
TR12101|c0_g1_i1	TR10732|c0_g1_i1	0.82073	0.526884					act domain-containing protein acr11
TR27002|c1_g3_i14	TR10732|c0_g1_i1	0.820701	2.16957	1.88551	0.938888	Pattern2		probable low-specificity l-threonine aldolase 1
TR13619|c1_g2_i10	TR10732|c0_g1_i1	0.820498						zinc finger mym-type protein 1-like
TR975|c0_g1_i1	TR10732|c0_g1_i1	0.8202						ethylene-responsive transcription factor erf011-like
TR8629|c0_g1_i1	TR10732|c0_g1_i1	0.819722	0.813467	0.574493				aarf domain-containing protein kinase 4
TR37652|c2_g1_i1	TR10732|c0_g1_i1	0.81968	0.319269			Pattern1		beta- -galactosyltransferase 15
TR31652|c0_g2_i3	TR10732|c0_g1_i1	0.819558	1.78398	1.80393	1.17085	Pattern1		u-box domain-containing protein 52-like
TR33010|c5_g1_i2	TR10732|c0_g1_i1	0.819392	1.54307					lrr receptor-like serine threonine-protein kinase gso1
TR24298|c1_g2_i1	TR10732|c0_g1_i1	0.819274						receptor-like protein 12
TR25558|c0_g1_i3	TR10732|c0_g1_i1	0.819207	0.694643					ubiquitin carboxyl-terminal hydrolase 6
TR13269|c1_g6_i1	TR10732|c0_g1_i1	0.819185	1.7953	0.803864		Pattern2		udp-glycosyltransferase 92a1-like
TR40431|c0_g1_i1	TR10732|c0_g1_i1	0.819131						myb-like dna-binding domain protein
TR38955|c0_g1_i2	TR10732|c0_g1_i1	0.818854						probable aldo-keto reductase 2
TR38562|c4_g1_i15	TR10732|c0_g1_i1	0.818785	2.04675	2.85019				caffeic acid 3-o-methyltransferase 1-like
TR3035|c0_g1_i1	TR10732|c0_g1_i1	0.818762	0.476244			Pattern1		f-box protein skip22-like
TR33131|c3_g1_i6	TR10732|c0_g1_i1	0.818718	1.03415					PREDICTED: myosin-7-like
TR33211|c0_g1_i1	TR10732|c0_g1_i1	0.818595	1.59687	1.03368		Pattern2		phosphoserine aminotransferase
TR3084|c0_g1_i2	TR10732|c0_g1_i1	0.818546	2.48781	1.85651	2.07471		WRKY	probable wrky transcription factor 75
TR5104|c0_g1_i1	TR10732|c0_g1_i1	0.818471		1.19061				cop9 signalosome complex subunit 7-like isoform x1
TR26702|c0_g1_i2	TR10732|c0_g1_i1	0.818448	0.833363					d-2-hydroxyglutarate mitochondrial isoform x1
TR12808|c3_g3_i5	TR10732|c0_g1_i1	0.818253	7.15217	7.31076		Pattern1		probable mannitol dehydrogenase
TR11026|c1_g2_i4	TR10732|c0_g1_i1	0.818207	0.872454			Pattern2		mitochondrial-processing peptidase subunit alpha
TR34083|c0_g1_i2	TR10732|c0_g1_i1	0.817971	5.23664	4.04152		Pattern2		methyltransferase ddb_g0268948
TR38064|c3_g1_i9	TR10732|c0_g1_i1	0.81793	5.55123					g-type lectin s-receptor-like serine threonine-protein kinase at1g61550
TR12814|c1_g1_i13	TR10732|c0_g1_i1	0.81772		12.2451		Pattern1		cinnamoyl- reductase 1-like
TR13207|c0_g1_i5	TR10732|c0_g1_i1	0.817582						protein transparent testa 12-like
TR36610|c2_g4_i6	TR10732|c0_g1_i1	0.817246	1.00687					ribonuclease h protein at1g65750
TR25302|c0_g1_i2	TR10732|c0_g1_i1	0.816913	1.56403					nad-dependent protein deacetylase srt2 isoform x1
TR34854|c0_g1_i1	TR10732|c0_g1_i1	0.816859	3.66243	2.6305	2.21786			uncharacterized acetyltransferase at3g50280-like
TR26863|c1_g1_i2	TR10732|c0_g1_i1	0.816259	2.25018					multidrug and toxic compound extrusion-type partial
TR26920|c2_g1_i3	TR10732|c0_g1_i1	0.81603	2.65391	1.48095	1.58295			2-oxoglutarate-dependent dioxygenase dao-like
TR11667|c0_g1_i21	TR10732|c0_g1_i1	0.815752	1.43709					floral homeotic protein apetala 2-like isoform x2
TR11482|c1_g1_i3	TR10732|c0_g1_i1	0.815706	0.707522					transcription factor pif3-like isoform x1
TR12984|c4_g2_i4	TR10732|c0_g1_i1	0.815576	3.31107					uncharacterized transporter ybr287w-like
TR33657|c0_g1_i11	TR10732|c0_g1_i1	0.815084	1.94637	3.94349				hypersensitive-induced response protein 2
TR11657|c0_g1_i6	TR10732|c0_g1_i1	0.814996		0.703709				glutamate synthase
TR39802|c0_g2_i4	TR10732|c0_g1_i1	0.814659						electron transport complex protein isoform 1
TR4002|c0_g2_i1	TR10732|c0_g1_i1	0.814351						ethylene-responsive transcription factor win1-like
TR37881|c4_g1_i1	TR10732|c0_g1_i1	0.814273	0.578157					zinc finger protein jackdaw-like
TR40186|c1_g1_i7	TR10732|c0_g1_i1	0.814046	2.64238	1.95659	1.29206			zeaxanthin chloroplastic-like
TR26965|c5_g2_i3	TR10732|c0_g1_i1	0.813853	0.642995			Pattern2		signal recognition particle receptor subunit alpha homolog
TR32457|c0_g1_i1	TR10732|c0_g1_i1	0.813691						serine acetyltransferase chloroplastic-like
TR36916|c4_g2_i6	TR10732|c0_g1_i1	0.813338	0.57276					ubiquitin-activating enzyme e1 1-like
TR33081|c1_g1_i8	TR10732|c0_g1_i1	0.813319	3.86344	1.8929	-1.7311			probable glutathione s-transferase
TR38019|c1_g4_i6	TR10732|c0_g1_i1	0.813269						2-alkenal reductase (nadp(+)-dependent)-like
TR480|c0_g1_i1	TR10732|c0_g1_i1	0.813082						glycosyltransferase 7
TR3587|c0_g1_i1	TR10732|c0_g1_i1	0.813023	0.599664	0.434612				plac8 family protein
TR37845|c4_g1_i7	TR10732|c0_g1_i1	0.812878	3.54584	2.63559				udp-glycosyltransferase 85a2-like
TR33129|c5_g1_i4	TR10732|c0_g1_i1	0.812868	0.451923			Pattern2		transcription elongation factor spt5 homolog 1
TR39906|c0_g1_i1	TR10732|c0_g1_i1	0.812757	4.50198			Pattern1		aldo-keto reductase family 4 member c9-like
TR13347|c4_g2_i4	TR10732|c0_g1_i1	0.812681	4.6886	3.08818				udp-glycosyltransferase 73c1-like
TR38768|c0_g1_i2	TR10732|c0_g1_i1	0.812546						serine threonine-protein kinase tao3
TR32783|c2_g1_i1	TR10732|c0_g1_i1	0.812337						uridine-cytidine kinase c isoform x2
TR40470|c3_g5_i1	TR10732|c0_g1_i1	0.812331		1.74619		Pattern2		beta-galactosidase 16-like
TR12976|c2_g2_i2	TR10732|c0_g1_i1	0.811983	0.862431					casein kinase i-like
TR33967|c0_g1_i2	TR10732|c0_g1_i1	0.811954	5.82378			Pattern1		proteinaceous rnase p chloroplastic mitochondrial
TR33141|c4_g1_i11	TR10732|c0_g1_i1	0.811944	7.26091			Pattern1		boron transporter 4-like
TR33672|c2_g3_i6	TR10732|c0_g1_i1	0.811887						protein translocase subunit chloroplastic
TR33696|c2_g3_i3	TR10732|c0_g1_i1	0.81181	2.59996					ferredoxin-dependent glutamate chloroplastic
TR11213|c0_g1_i13	TR10732|c0_g1_i1	0.811039	3.80631					PREDICTED: uncharacterized protein LOC103320844
TR26717|c1_g1_i3	TR10732|c0_g1_i1	0.810725						utp--glucose-1-phosphate uridylyltransferase
TR32277|c1_g1_i3	TR10732|c0_g1_i1	0.810659	3.86565					uncharacterized transporter ybr287w-like
TR40793|c0_g1_i2	TR10732|c0_g1_i1	0.810601	0.856489		-0.462679	Pattern2		protein bobber 1-like
TR12192|c0_g1_i1	TR10732|c0_g1_i1	0.81057	4.73805	2.82425		Pattern2		blue copper protein
TR5489|c0_g1_i3	TR10732|c0_g1_i1	0.810434	18.8703	5.98061		Pattern1		hypothetical protein PRUPE_ppa014424mg
TR23457|c0_g1_i1	TR10732|c0_g1_i1	0.810201	0.963764					chaperone protein dnaj-related
TR13288|c3_g1_i7	TR10732|c0_g1_i1	0.8102	20.3341			Pattern1		cytochrome p450 cyp749a22-like
TR21162|c0_g2_i2	TR10732|c0_g1_i1	0.810194	0.930929			Pattern2		protein rtf2 homolog
TR26705|c1_g1_i21	TR10732|c0_g1_i1	0.810129						phosphoinositide phosphatase sac8 isoform x2
TR13458|c3_g1_i3	TR10732|c0_g1_i1	0.810097						protein low psii accumulation chloroplastic
TR12496|c0_g1_i3	TR10732|c0_g1_i1	0.809639	3.18869					pyridoxal biosynthesis protein pdx2-like
TR11205|c0_g1_i3	TR10732|c0_g1_i1	0.80957	1.73917	1.40321		Pattern2		ferric reduction oxidase mitochondrial
TR25438|c0_g1_i1	TR10732|c0_g1_i1	0.809454	9.4853					acid phosphatase vanadium-dependent haloperoxidase-related protein
TR12028|c2_g2_i3	TR10732|c0_g1_i1	0.809273	2.14185					PREDICTED: uncharacterized protein LOC103945428
TR25272|c0_g1_i4	TR10732|c0_g1_i1	0.809258	0.459246			Pattern1		28 kda heat- and acid-stable phospho
TR11564|c1_g4_i2	TR10732|c0_g1_i1	0.809214						b3 domain-containing protein at2g36080-like
TR15778|c0_g1_i1	TR10732|c0_g1_i1	0.809187						udp-glycosyltransferase 85a2-like
TR3596|c0_g1_i1	TR10732|c0_g1_i1	0.8091						PREDICTED: uncharacterized protein LOC103332373
TR38019|c1_g1_i1	TR10732|c0_g1_i1	0.808996	8.31552	7.13208	8.44912	Pattern1		2-alkenal reductase (nadp(+)-dependent)-like
TR40862|c1_g2_i5	TR10732|c0_g1_i1	0.80872	3.1956					glutathione cytosolic
TR18079|c0_g1_i1	TR10732|c0_g1_i1	0.808461						ubiquitin-protein ligase
TR3112|c0_g1_i1	TR10732|c0_g1_i1	0.808109	0.298403			Pattern1		nuclear receptor subfamily 2 group c member 2
TR12452|c1_g1_i11	TR10732|c0_g1_i1	0.80806						silencing defective isoform 1
TR24691|c0_g2_i4	TR10732|c0_g1_i1	0.807675	1.82453			Pattern1		probable zinc metallopeptidase chloroplastic
TR12893|c0_g1_i6	TR10732|c0_g1_i1	0.80761	0.75464		0.647527			lipoamide acyltransferase component of branched-chain alpha-keto acid dehydrogenase mitochondrial
TR12622|c3_g9_i15	TR10732|c0_g1_i1	0.807604						calcium-binding and coiled-coil domain-containing protein 2-like
TR26863|c4_g1_i2	TR10732|c0_g1_i1	0.807452	2.50676					protein transparent testa 12-like
TR26704|c0_g1_i2	TR10732|c0_g1_i1	0.80728						thioredoxin-like protein chloroplastic
TR27005|c3_g2_i6	TR10732|c0_g1_i1	0.80711	1.52389					-dihydroxy-2-naphthoyl- thioesterase 1
TR24943|c0_g1_i1	TR10732|c0_g1_i1	0.806959	0.686134	0.682678				PREDICTED: uncharacterized protein LOC103341732 isoform X1
TR19718|c0_g2_i1	TR10732|c0_g1_i1	0.806637	0.480201					3-oxoacyl-
TR20830|c0_g2_i1	TR10732|c0_g1_i1	0.80663	0.379117			Pattern4		polyphenol oxidase
TR41356|c0_g1_i1	TR10732|c0_g1_i1	0.805631	0.477563			Pattern1		pectinesterase 3
TR37069|c1_g1_i1	TR10732|c0_g1_i1	0.805568						probable carboxylesterase 12
TR40158|c3_g4_i2	TR10732|c0_g1_i1	0.805561	0.749335					receptor-like protein kinase at4g00960
TR36197|c0_g1_i1	TR10732|c0_g1_i1	0.805472	0.690435	0.528302				rpm1-interacting protein 4
TR11448|c3_g1_i1	TR10732|c0_g1_i1	0.804748	3.36612	2.896		Pattern2		atp sulfurylase chloroplastic
TR36637|c0_g2_i3	TR10732|c0_g1_i1	0.804723	0.7511	0.69592				wd repeat-containing protein 26-like
TR40789|c0_g1_i4	TR10732|c0_g1_i1	0.80466	0.472037					cyclin-dependent kinase f-4
TR20581|c0_g1_i1	TR10732|c0_g1_i1	0.804456		2.48502	-5.76817	Pattern1		pheophorbide a chloroplastic
TR26859|c0_g1_i1	TR10732|c0_g1_i1	0.804405	0.867458	0.535861		Pattern1		cbl-interacting serine threonine-protein kinase 21 isoform 4
TR35451|c0_g1_i13	TR10732|c0_g1_i1	0.804237	2.42647					mitotic checkpoint serine threonine-protein kinase isoform 1
TR13296|c0_g5_i10	TR10732|c0_g1_i1	0.80391	2.89593	2.33927		Pattern2		major allergen pru ar 1-like
TR11200|c0_g1_i1	TR10732|c0_g1_i1	0.803637						chaperonin-like protein isoform 1
TR13286|c1_g3_i3	TR10732|c0_g1_i1	0.803467	1.05786					abc transporter c family member 2-like
TR12713|c2_g3_i1	TR10732|c0_g1_i1	0.803277	0.574331			Pattern1		ubiquitin-conjugating enzyme e2 32
TR4031|c0_g1_i4	TR10732|c0_g1_i1	0.803085	13.9857					alpha-xylosidase 2
TR32312|c1_g1_i14	TR10732|c0_g1_i1	0.802984	1.11694					probable alpha-galactosidase b-like
TR11301|c0_g1_i2	TR10732|c0_g1_i1	0.802919	0.805644					heterogeneous nuclear ribonucleoprotein 1-like
TR12814|c1_g1_i7	TR10732|c0_g1_i1	0.80273	7.47724					cinnamoyl- reductase 1-like
TR31412|c0_g1_i1	TR10732|c0_g1_i1	0.802709						probable anion transporter chloroplastic
TR12523|c7_g3_i1	TR10732|c0_g1_i1	0.802589		0.681023	0.565559			aldehyde dehydrogenase family 7 member a1
TR21146|c0_g3_i1	TR10732|c0_g1_i1	0.802443	0.970522	0.668928			NF-YC	nuclear transcription factor y subunit c-9 isoform 1
TR12814|c1_g1_i21	TR10732|c0_g1_i1	0.802414	7.24802			Pattern1		cinnamoyl- reductase 1-like
TR26982|c1_g2_i11	TR10732|c0_g1_i1	0.802151	5.40383					probable lrr receptor-like serine threonine-protein kinase rfk1
TR40005|c0_g1_i5	TR10732|c0_g1_i1	0.802113	1.30775					monoglyceride lipase-like
TR7329|c0_g1_i1	TR10732|c0_g1_i1	0.801867	0.580467					activator of 90 kda heat shock protein atpase homolog
TR36906|c0_g1_i2	TR10732|c0_g1_i1	0.801552						zinc finger protein constans-like 6
TR13549|c2_g1_i4	TR10732|c0_g1_i1	0.80137						tonoplast dicarboxylate transporter
TR36637|c1_g1_i1	TR10732|c0_g1_i1	0.801111	0.404519	0.305955				pyruvate cytosolic isozyme
TR14324|c0_g1_i1	TR10732|c0_g1_i1	0.800927	1.30763	0.798886				4-coumarate-- ligase-like 5
TR41239|c0_g1_i13	TR10732|c0_g1_i1	0.800905	5.62672					electron transfer flavoprotein subunit mitochondrial
TR19377|c0_g1_i1	TR10732|c0_g1_i1	0.800866						probable -trehalose-phosphate synthase
TR25381|c0_g1_i4	TR10732|c0_g1_i1	0.800852						deoxyribodipyrimidine photo-lyase
TR13327|c1_g6_i1	TR10732|c0_g1_i1	0.800673						ribonuclease 3-like protein 3
TR25288|c0_g1_i5	TR10732|c0_g1_i1	0.800408		1.41535	0.923582			glucose-6-phosphate 1-epimerase
TR13203|c3_g1_i1	TR10732|c0_g1_i1	0.800386						tetrahydrocannabinolic acid synthase-like
TR23511|c0_g1_i2	TR10732|c0_g1_i1	0.800328	0.511081			Pattern1		nedd8 ultimate buster 1
TR32341|c6_g4_i2	TR10732|c0_g1_i1	0.800198	1.36128					40s ribosomal protein s7
TR34623|c0_g1_i2	TR10732|c0_g1_i1	0.800063						oxysterol-binding protein 4c-like
TR36902|c0_g1_i13	TR10732|c0_g1_i1	0.800015	15.3636					s-adenosylmethionine carrier chloroplastic mitochondrial
TR12951|c4_g6_i2	TR10732|c0_g1_i1	-0.806572						crossover junction endonuclease mus81-like
TR27978|c0_g1_i1	TR10732|c0_g1_i1	-0.809458	-0.682028		-0.384969	Pattern2		sphinganine c -monooxygenase 1-like
TR13019|c0_g1_i3	TR10732|c0_g1_i1	-0.81693						cysteine-rich repeat secretory protein 56
TR22669|c0_g1_i1	TR10732|c0_g1_i1	-0.820372	-0.606143					haus augmin-like complex subunit 4 isoform x2
TR12912|c2_g3_i13	TR10732|c0_g1_i1	-0.822509	-1.89327					alpha- -glucan-protein synthase
TR26786|c0_g1_i3	TR10732|c0_g1_i1	-0.824129			-0.345235	Pattern1		choline transporter-like protein 2
TR37670|c0_g1_i5	TR10732|c0_g1_i1	-0.829817	-0.765	-0.543253				telomerase cajal body protein 1 isoform x1
TR39785|c1_g3_i2	TR10732|c0_g1_i1	-0.831107	-1.00538			Pattern1		f-box protein cpr30-like
TR11093|c0_g1_i4	TR10732|c0_g1_i1	-0.831634	-2.5045					ubiquitin thioesterase otubain-like
TR13128|c4_g2_i1	TR10732|c0_g1_i1	-0.832388						ribonuclease h protein at1g65750
TR9814|c1_g1_i4	TR10732|c0_g1_i1	-0.838005						lysine-specific demethylase 8-like
TR32714|c0_g1_i2	TR10732|c0_g1_i1	-0.841478	-0.911093		-0.58455			frigida interacting protein
TR9831|c0_g3_i1	TR10732|c0_g1_i1	-0.847477	-0.6461					acyl- -binding domain-containing protein 4-like isoform x1

## Sheet: TR10732|c0_g1_i2
Target	Bait	Pearson Correlation	1d	3d	6d	Time Course	Transcription Factor?	Target Description
TR10732|c0_g1_i2	TR10732|c0_g1_i2	1	4.50057	2.89614	1.87574			bifunctional l-3-cyanoalanine synthase cysteine synthase mitochondrial
TR13558|c1_g1_i6	TR10732|c0_g1_i2	0.990582	7.52913	5.98916				12-oxophytodienoate reductase 2-like
TR13558|c1_g1_i9	TR10732|c0_g1_i2	0.988339	6.80076	5.13239	4.56419			12-oxophytodienoate reductase 2-like
TR38500|c0_g1_i1	TR10732|c0_g1_i2	0.987947	4.00511	2.84742		Pattern1		isoflavone 2 -hydroxylase
TR37884|c1_g1_i3	TR10732|c0_g1_i2	0.987005	6.79264	5.52649		Pattern1		(+)-neomenthol dehydrogenase-like
TR13558|c2_g1_i1	TR10732|c0_g1_i2	0.986619	7.88544	5.05097				12-oxophytodienoate reductase 2-like
TR38573|c3_g3_i1	TR10732|c0_g1_i2	0.985491	3.44447	1.76645		Pattern2		haloacid dehalogenase-like hydrolase domain-containing protein sgpp
TR13558|c1_g2_i2	TR10732|c0_g1_i2	0.985392	6.79011	5.37782				12-oxophytodienoate reductase 2-like
TR26857|c2_g1_i1	TR10732|c0_g1_i2	0.984899	8.62045	9.67045	4.32173	Pattern1		scopoletin glucosyltransferase-like
TR27560|c0_g1_i1	TR10732|c0_g1_i2	0.983768	1.25068					ubiquitin fusion degradation ufd1 family protein
TR22805|c0_g2_i1	TR10732|c0_g1_i2	0.983671	8.02368	5.48562		Pattern1		probable s-adenosylmethionine-dependent methyltransferase at5g38100
TR13558|c1_g3_i1	TR10732|c0_g1_i2	0.983473	7.15192	5.34505		Pattern1		12-oxophytodienoate reductase 2-like
TR19519|c0_g1_i1	TR10732|c0_g1_i2	0.98229						patatin-like protein 2
TR13580|c1_g1_i13	TR10732|c0_g1_i2	0.982133	5.7344		2.07041			flavonol synthase flavanone 3-hydroxylase-like
TR12516|c1_g4_i5	TR10732|c0_g1_i2	0.982035						ump-cmp kinase 3-like
TR17957|c0_g1_i1	TR10732|c0_g1_i2	0.98164	6.43817	3.7323	1.86426			proteinase inhibitor type-2 cevi57-like
TR17435|c0_g1_i1	TR10732|c0_g1_i2	0.980149	10.962	7.32935		Pattern1		probable mannitol dehydrogenase
TR26766|c0_g1_i1	TR10732|c0_g1_i2	0.979896	2.8754	1.53228		Pattern5		endochitinase-like
TR13558|c2_g1_i2	TR10732|c0_g1_i2	0.979653	7.16421	5.17007	2.22834			12-oxophytodienoate reductase 2-like
TR13580|c1_g1_i4	TR10732|c0_g1_i2	0.979639	5.64223	3.50806	2.05824			non-functional nadph-dependent codeinone reductase 2-like
TR6759|c0_g2_i1	TR10732|c0_g1_i2	0.978918	4.14538	2.26559	0.885028			probable mannitol dehydrogenase
TR26857|c2_g1_i2	TR10732|c0_g1_i2	0.978603	10.0613	8.458	17.8807			scopoletin glucosyltransferase-like
TR13558|c1_g1_i7	TR10732|c0_g1_i2	0.978479	6.66259	4.0016		Pattern1		12-oxophytodienoate reductase 2-like
TR37696|c0_g1_i1	TR10732|c0_g1_i2	0.977846	7.2141	6.28035	2.0126	Pattern1		pleiotropic drug resistance protein 1-like
TR37829|c2_g1_i3	TR10732|c0_g1_i2	0.977451	5.53713					aspartic proteinase nepenthesin-1-like
TR25333|c0_g1_i1	TR10732|c0_g1_i2	0.977356	21.7605	3.14543	2.94754	Pattern1		12-oxophytodienoate reductase 2-like
TR13558|c1_g2_i5	TR10732|c0_g1_i2	0.977005	6.85282	4.96016				12-oxophytodienoate reductase 11
TR20573|c0_g2_i3	TR10732|c0_g1_i2	0.976638	2.00505	0.952892				casp-like protein 2b1
TR13286|c1_g1_i22	TR10732|c0_g1_i2	0.976478	2.03631	1.6501				abc transporter c family member 12-like
TR33966|c0_g1_i1	TR10732|c0_g1_i2	0.974972	19.9685					hypothetical protein PRUPE_ppa014784mg
TR10732|c0_g1_i1	TR10732|c0_g1_i2	0.974954	3.57122	1.99146	1.09331	Pattern5		bifunctional l-3-cyanoalanine synthase cysteine synthase mitochondrial
TR33160|c1_g4_i2	TR10732|c0_g1_i2	0.97494	4.33854	6.9846	-2.29057	Pattern1		probable aldo-keto reductase 2
TR33083|c1_g2_i4	TR10732|c0_g1_i2	0.974922	2.67828	0.704178		Pattern2		abc transporter g family member 11-like
TR40173|c0_g1_i11	TR10732|c0_g1_i2	0.974153	2.91105					malonate-- ligase
TR13597|c1_g1_i7	TR10732|c0_g1_i2	0.973507	7.87488	4.71898				1-aminocyclopropane-1-carboxylate oxidase homolog 1-like
TR12917|c2_g1_i5	TR10732|c0_g1_i2	0.973355	2.43718	1.43573				probable aldo-keto reductase 2
TR25471|c1_g1_i7	TR10732|c0_g1_i2	0.972522	7.82195					(+)-neomenthol dehydrogenase-like
TR13580|c1_g1_i2	TR10732|c0_g1_i2	0.971562	2.94694		1.49245			non-functional nadph-dependent codeinone reductase 2-like
TR40159|c1_g5_i4	TR10732|c0_g1_i2	0.970321	2.1083			Pattern2		tryptophan aminotransferase-related protein 4-like
TR9690|c0_g1_i2	TR10732|c0_g1_i2	0.969908	4.47513	2.98039				non-symbiotic hemoglobin
TR25581|c0_g1_i1	TR10732|c0_g1_i2	0.969647	9.86912			Pattern1		caffeic acid 3-o-methyltransferase
TR40173|c0_g1_i14	TR10732|c0_g1_i2	0.969048	2.96789					malonate-- ligase
TR33160|c1_g4_i4	TR10732|c0_g1_i2	0.968665	1.54394		0.460132			probable aldo-keto reductase 2
TR36969|c0_g1_i1	TR10732|c0_g1_i2	0.967981	3.93873			Pattern1		12-oxophytodienoate reductase 11
TR24496|c0_g1_i1	TR10732|c0_g1_i2	0.967615	1.63897		0.267308			bifunctional nitrilase nitrile hydratase nit4a
TR13379|c5_g2_i10	TR10732|c0_g1_i2	0.966657	1.74747		0.953397			flavonol synthase flavanone 3-hydroxylase-like
TR13558|c1_g1_i5	TR10732|c0_g1_i2	0.966304	6.64993	4.35105				12-oxophytodienoate reductase 2-like
TR12147|c1_g1_i6	TR10732|c0_g1_i2	0.966281	1.1153	0.334337				nadp-dependent malic enzyme
TR23850|c0_g1_i1	TR10732|c0_g1_i2	0.965925	2.89787		0.786744	Pattern3		glutaredoxin
TR40173|c0_g1_i2	TR10732|c0_g1_i2	0.965703	2.89469					malonate-- ligase
TR33081|c1_g1_i7	TR10732|c0_g1_i2	0.965536	5.88696					probable glutathione s-transferase
TR10883|c0_g1_i3	TR10732|c0_g1_i2	0.965459						unknown
TR40858|c0_g1_i4	TR10732|c0_g1_i2	0.964739	3.86583	2.78437				mitochondrial phosphate carrier protein mitochondrial-like
TR7309|c0_g1_i1	TR10732|c0_g1_i2	0.964541	2.94311					patellin-4-like
TR13558|c1_g2_i4	TR10732|c0_g1_i2	0.964173						12-oxophytodienoate reductase 2-like
TR38576|c0_g1_i1	TR10732|c0_g1_i2	0.963941	2.37986	1.048				abc transporter g family member 29-like
TR8065|c0_g2_i1	TR10732|c0_g1_i2	0.963606	3.09868	1.62373		Pattern2		nitrate reductase
TR34933|c0_g1_i2	TR10732|c0_g1_i2	0.963513		15.8207				protein transparent testa 12-like
TR15638|c0_g1_i1	TR10732|c0_g1_i2	0.963294	2.7379	1.97665				photosystem ii core complex proteins chloroplastic-like
TR38500|c5_g3_i1	TR10732|c0_g1_i2	0.962995	6.90635	4.54141	1.77855			isoflavone 2 -hydroxylase
TR38530|c6_g4_i1	TR10732|c0_g1_i2	0.96276	2.00303	1.04014		Pattern1		cytochrome p450 89a2-like
TR40103|c3_g2_i2	TR10732|c0_g1_i2	0.962528	1.10071			Pattern1		heptahelical transmembrane protein 4-like
TR32288|c3_g1_i1	TR10732|c0_g1_i2	0.962126	4.56329			Pattern1		hypothetical protein PRUPE_ppa018310mg
TR40479|c0_g1_i1	TR10732|c0_g1_i2	0.961659	2.48506		0.319105			probable glutathione s-transferase
TR32288|c7_g2_i3	TR10732|c0_g1_i2	0.961626	1.53715					cytochrome p450 cyp749a22-like
TR26863|c1_g1_i3	TR10732|c0_g1_i2	0.961555	5.39546	2.70916				protein transparent testa 12-like
TR13580|c1_g1_i9	TR10732|c0_g1_i2	0.961443	1.88221					non-functional nadph-dependent codeinone reductase 2-like
TR34933|c0_g1_i6	TR10732|c0_g1_i2	0.961287						protein transparent testa 12-like
TR33640|c1_g4_i1	TR10732|c0_g1_i2	0.961228	3.02666	2.12931				endo- -beta-d-glucanase-like
TR36642|c2_g2_i1	TR10732|c0_g1_i2	0.960877	5.82495	4.02305				glutathione s-transferase f9-like
TR33238|c0_g1_i1	TR10732|c0_g1_i2	0.960458	2.55208		1.16805			organic cation carnitine transporter 3-like
TR13066|c3_g3_i2	TR10732|c0_g1_i2	0.960256	2.46925	1.33219	0.701508			udp-glucose flavonoid 3-o-glucosyltransferase 3
TR37829|c2_g1_i4	TR10732|c0_g1_i2	0.959902	4.72661					aspartic proteinase nepenthesin-1-like
TR12555|c0_g1_i1	TR10732|c0_g1_i2	0.959604	1.50246					probable metal-nicotianamine transporter ysl7
TR10732|c0_g1_i4	TR10732|c0_g1_i2	0.959274	4.06931	6.14192				bifunctional l-3-cyanoalanine synthase cysteine synthase mitochondrial
TR12808|c3_g1_i1	TR10732|c0_g1_i2	0.958903	18.7634			Pattern1		probable mannitol dehydrogenase
TR38581|c2_g2_i5	TR10732|c0_g1_i2	0.958332	9.36178	7.03109				crocetin chloroplastic-like
TR26613|c0_g1_i1	TR10732|c0_g1_i2	0.95831	1.88438	1.06057				heme-binding-like protein chloroplastic
TR24669|c0_g1_i3	TR10732|c0_g1_i2	0.958178	1.70567	0.785249		Pattern1		probable l-ascorbate peroxidase chloroplastic isoform x2
TR21331|c0_g2_i1	TR10732|c0_g1_i2	0.95789	3.28113		0.596698			probable aldo-keto reductase 1
TR31376|c0_g2_i2	TR10732|c0_g1_i2	0.957447						nua4 complex subunit eaf3 homolog
TR20712|c0_g1_i1	TR10732|c0_g1_i2	0.95707	8.27323	5.54359	4.05994			non-specific lipid-transfer protein 1-like
TR10483|c0_g1_i1	TR10732|c0_g1_i2	0.957007	2.31065		1.09718	Pattern5		ferredoxin--nitrite chloroplastic
TR40858|c0_g1_i6	TR10732|c0_g1_i2	0.956729	3.55162					mitochondrial phosphate carrier protein mitochondrial-like
TR40141|c3_g2_i2	TR10732|c0_g1_i2	0.956727	2.45171	1.12913	0.851528			hypothetical protein VITISV_005227
TR12814|c1_g1_i11	TR10732|c0_g1_i2	0.95614						cinnamoyl- reductase 1-like
TR12516|c1_g4_i2	TR10732|c0_g1_i2	0.955507	5.1937	5.86285		Pattern1		ump-cmp kinase 3-like
TR12876|c5_g1_i4	TR10732|c0_g1_i2	0.955497	2.00925					cytochrome p450 cyp749a22-like
TR40173|c0_g1_i17	TR10732|c0_g1_i2	0.955288	2.92068		0.591264	Pattern1		malonate-- ligase
TR21936|c0_g2_i1	TR10732|c0_g1_i2	0.955135	3.56534			Pattern1		2-alkenal reductase (nadp(+)-dependent)-like
TR25075|c1_g1_i1	TR10732|c0_g1_i2	0.954122	2.62994	1.84132				udp-glucose flavonoid 3-o-glucosyltransferase 3
TR13670|c2_g2_i11	TR10732|c0_g1_i2	0.953655	8.58675	6.48865				(+)-neomenthol dehydrogenase-like
TR37884|c1_g1_i4	TR10732|c0_g1_i2	0.953534	11.4908					(+)-neomenthol dehydrogenase-like
TR39104|c0_g1_i8	TR10732|c0_g1_i2	0.953115						probable ethanolamine kinase
TR12808|c3_g2_i2	TR10732|c0_g1_i2	0.952698	3.84093					probable mannitol dehydrogenase
TR40141|c3_g1_i1	TR10732|c0_g1_i2	0.95269	1.7577	1.18747				pleiotropic drug resistance protein 1-like
TR32971|c0_g1_i6	TR10732|c0_g1_i2	0.952429	3.61863	2.47287	1.00872			cinnamoyl- reductase 1-like
TR5621|c0_g1_i1	TR10732|c0_g1_i2	0.952426	4.91177			Pattern1		mlo-like protein 12
TR7427|c0_g1_i1	TR10732|c0_g1_i2	0.951994	1.52713			Pattern1		glucose-6-phosphate 1-epimerase
TR33081|c1_g1_i1	TR10732|c0_g1_i2	0.951976	4.69227			Pattern2		probable glutathione s-transferase
TR40173|c0_g1_i20	TR10732|c0_g1_i2	0.951738	3.42817		0.527152			malonate-- ligase
TR33531|c0_g1_i1	TR10732|c0_g1_i2	0.951715						copia partial
TR13666|c5_g1_i6	TR10732|c0_g1_i2	0.951204	2.45217	1.37621	0.728091			cytochrome p450 cyp749a22-like
TR26840|c9_g2_i2	TR10732|c0_g1_i2	0.951094	3.98379	3.72491	7.34993			2-alkenal reductase (nadp(+)-dependent)-like
TR4031|c0_g1_i1	TR10732|c0_g1_i2	0.950748						alpha-xylosidase 2
TR13288|c3_g1_i5	TR10732|c0_g1_i2	0.950147	1.61772					cytochrome p450 cyp749a22-like
TR32331|c7_g1_i10	TR10732|c0_g1_i2	0.949733	8.60629	8.78914				probable glutathione s-transferase
TR11666|c0_g3_i5	TR10732|c0_g1_i2	0.949698	3.89235	1.2971	0.869619			g2 mitotic-specific cyclin-b
TR13558|c1_g1_i2	TR10732|c0_g1_i2	0.949348	5.32865	4.9606	3.10109	Pattern1		12-oxophytodienoate reductase 11
TR13558|c1_g2_i1	TR10732|c0_g1_i2	0.94913	5.74324					12-oxophytodienoate reductase 11
TR32331|c7_g1_i2	TR10732|c0_g1_i2	0.949083	4.61349	2.46741	1.8549	Pattern1		probable glutathione s-transferase
TR1874|c0_g1_i1	TR10732|c0_g1_i2	0.948964	18.8556			Pattern1		probable mannitol dehydrogenase
TR33083|c1_g2_i5	TR10732|c0_g1_i2	0.948643	3.24085					abc transporter g family member 11-like
TR165|c0_g1_i1	TR10732|c0_g1_i2	0.948016	5.08524					allene oxide synthase-like
TR13465|c0_g3_i24	TR10732|c0_g1_i2	0.947938	3.55608					probable aldo-keto reductase 1
TR38500|c5_g1_i4	TR10732|c0_g1_i2	0.947807	2.05406					isoflavone 2 -hydroxylase
TR21434|c0_g2_i1	TR10732|c0_g1_i2	0.947798	5.48481	3.36873		Pattern1		probable glutathione s-transferase
TR25175|c0_g1_i1	TR10732|c0_g1_i2	0.947535	1.45226	0.609098				blue-light photoreceptor phr2
TR21022|c0_g1_i1	TR10732|c0_g1_i2	0.947315	0.949669			Pattern1		probable adp-ribosylation factor gtpase-activating protein agd13
TR32288|c7_g2_i4	TR10732|c0_g1_i2	0.947223	20.456	4.04203		Pattern1		cytochrome p450 cyp749a22-like
TR25493|c0_g1_i1	TR10732|c0_g1_i2	0.946908						2-methylene-furan-3-one reductase-like
TR13558|c2_g2_i1	TR10732|c0_g1_i2	0.946716	7.60888	3.91932				12-oxophytodienoate reductase 2-like
TR25683|c0_g1_i4	TR10732|c0_g1_i2	0.946373						transmembrane protein 184 homolog ddb_g0279555-like isoform x1
TR26970|c0_g1_i4	TR10732|c0_g1_i2	0.945632	1.77206	0.943458	0.549434			abc transporter c family member 10-like
TR13666|c5_g1_i1	TR10732|c0_g1_i2	0.945616	1.4849	0.560845				cytochrome p450 cyp749a22-like
TR12317|c0_g1_i13	TR10732|c0_g1_i2	0.94558	1.34072	0.584114	0.363862			citrate glyoxysomal
TR13666|c5_g1_i11	TR10732|c0_g1_i2	0.945535	1.43441					cytochrome p450 cyp749a22-like
TR37829|c2_g1_i1	TR10732|c0_g1_i2	0.945291	4.70808			Pattern1		aspartic proteinase nepenthesin-1-like
TR38573|c3_g3_i2	TR10732|c0_g1_i2	0.945209	2.92805	2.76609				haloacid dehalogenase-like hydrolase domain-containing protein sgpp
TR42714|c0_g1_i1	TR10732|c0_g1_i2	0.945147	6.15806	4.68166	4.70591	Pattern1		probable polyol transporter 6
TR13525|c3_g3_i5	TR10732|c0_g1_i2	0.944813	2.21493	1.35464	0.614796			sugar transporter erd6-like 7
TR25581|c0_g1_i3	TR10732|c0_g1_i2	0.94448	9.34075	2.32565		Pattern1		caffeic acid 3-o-methyltransferase
TR38999|c0_g1_i1	TR10732|c0_g1_i2	0.94436	1.6447	0.775206	0.355392			caffeic acid 3-o-methyltransferase-like
TR26840|c9_g1_i1	TR10732|c0_g1_i2	0.944341	6.49188	4.54267				2-alkenal reductase (nadp(+)-dependent)-like
TR33081|c1_g1_i9	TR10732|c0_g1_i2	0.94414	5.44391			Pattern2		unknown
TR25333|c0_g2_i1	TR10732|c0_g1_i2	0.944127	3.23494			Pattern2		12-oxophytodienoate reductase 2-like
TR8498|c0_g1_i1	TR10732|c0_g1_i2	0.943937	7.03235	3.9083				expansin-like b1
TR37884|c1_g1_i5	TR10732|c0_g1_i2	0.943846	5.23749	5.25794				(+)-neomenthol dehydrogenase-like
TR26857|c1_g1_i2	TR10732|c0_g1_i2	0.943608	18.304			Pattern1		udp-glucose flavonoid 3-o-glucosyltransferase 7-like
TR12460|c0_g1_i5	TR10732|c0_g1_i2	0.943594	4.38082					protein zinc induced facilitator-like 1-like
TR13670|c2_g2_i4	TR10732|c0_g1_i2	0.943289	6.48502	5.29293	1.24305	Pattern5		(+)-neomenthol dehydrogenase-like
TR26768|c5_g1_i1	TR10732|c0_g1_i2	0.943179	3.76426			Pattern2		probable glutathione s-transferase para
TR40862|c1_g2_i6	TR10732|c0_g1_i2	0.942805	2.64221	16.8456		Pattern4		glutathione cytosolic
TR26434|c3_g1_i3	TR10732|c0_g1_i2	0.942676						polygalacturonase-inhibiting protein
TR36642|c2_g2_i4	TR10732|c0_g1_i2	0.942468	6.93273	4.90081		Pattern1		glutathione s-transferase f9-like
TR25393|c1_g5_i2	TR10732|c0_g1_i2	0.942408	2.01924	0.951742	0.911023		MYB	transcription factor myb108-like
TR13715|c1_g1_i8	TR10732|c0_g1_i2	0.941901	1.13961					abc transporter c family member 14-like
TR14074|c0_g1_i1	TR10732|c0_g1_i2	0.941144						vinorine synthase-like
TR11967|c1_g1_i6	TR10732|c0_g1_i2	0.940866	2.27007					upf0483 protein agap003155
TR40141|c3_g2_i1	TR10732|c0_g1_i2	0.94065	1.82741		0.350897			pleiotropic drug resistance protein 1-like
TR12191|c0_g1_i6	TR10732|c0_g1_i2	0.940524	1.84533					chaperone protein chloroplastic-like
TR13418|c1_g3_i14	TR10732|c0_g1_i2	0.940166	2.07342		0.742714	Pattern1		ubiquitin and wlm domain-containing protein
TR40141|c0_g1_i1	TR10732|c0_g1_i2	0.940099	2.22126			Pattern1		pleiotropic drug resistance protein 1-like
TR36642|c2_g2_i3	TR10732|c0_g1_i2	0.940063	3.46622					glutathione s-transferase f9-like
TR13639|c2_g1_i5	TR10732|c0_g1_i2	0.939556	3.12647	2.29619				cellulose synthase-like protein g2
TR21110|c0_g1_i1	TR10732|c0_g1_i2	0.938914	2.57436					protein nrt1 ptr family -like
TR33680|c0_g4_i3	TR10732|c0_g1_i2	0.938708	8.61469	6.58684	2.41008	Pattern2		protein far1-related sequence 5-like
TR23536|c0_g1_i3	TR10732|c0_g1_i2	0.938583	2.077					universal stress protein a-like protein
TR25596|c0_g1_i7	TR10732|c0_g1_i2	0.938576	0.811562			Pattern1		nuclear factor 1 a-type isoform 2
TR36602|c0_g1_i14	TR10732|c0_g1_i2	0.938397						probable rna-binding protein 18
TR8906|c0_g1_i1	TR10732|c0_g1_i2	0.938119	0.840366			Pattern2		ferredoxin--nadp root chloroplastic
TR13580|c1_g1_i11	TR10732|c0_g1_i2	0.937965	7.7312	3.46795				non-functional nadph-dependent codeinone reductase 2-like
TR26598|c3_g3_i1	TR10732|c0_g1_i2	0.937702	2.11066		1.38471	Pattern2		geraniol 8-hydroxylase-like
TR40173|c0_g1_i19	TR10732|c0_g1_i2	0.937003	19.0119			Pattern1		malonate-- ligase
TR12263|c6_g2_i19	TR10732|c0_g1_i2	0.936571	0.923559			Pattern4		delta-1-pyrroline-5-carboxylate synthase
TR13155|c3_g3_i1	TR10732|c0_g1_i2	0.936567	6.12108	18.7623		Pattern1		scopoletin glucosyltransferase-like
TR13618|c1_g1_i2	TR10732|c0_g1_i2	0.936294	3.01988		2.05644			kinase-like protein
TR13066|c3_g2_i1	TR10732|c0_g1_i2	0.936247	2.76034	1.36422	1.01096	Pattern1		udp-glucose flavonoid 3-o-glucosyltransferase 3
TR41315|c0_g2_i1	TR10732|c0_g1_i2	0.936212						cystm1 family protein a-like
TR13434|c1_g2_i5	TR10732|c0_g1_i2	0.936076	4.13517	3.72762	2.74874			7-deoxyloganetin glucosyltransferase-like
TR12298|c4_g1_i1	TR10732|c0_g1_i2	0.936034	1.58791					3-oxo-delta( )-steroid 5-beta-reductase-like
TR10234|c0_g1_i3	TR10732|c0_g1_i2	0.936018	0.87544					protein nrt1 ptr family -like
TR13458|c1_g1_i2	TR10732|c0_g1_i2	0.935567	5.70419			Pattern1		probable glutathione s-transferase
TR36909|c0_g1_i1	TR10732|c0_g1_i2	0.935501	0.689061					glutathione chloroplastic
TR35632|c0_g1_i3	TR10732|c0_g1_i2	0.935301	17.9572			Pattern1		probable cinnamyl alcohol dehydrogenase 1
TR12429|c2_g1_i5	TR10732|c0_g1_i2	0.935281	9.01833	7.32333	3.25642			nadph:quinone oxidoreductase-like
TR33640|c1_g4_i10	TR10732|c0_g1_i2	0.93514	3.04761			Pattern1		endo- -beta-d-glucanase-like
TR13580|c1_g1_i8	TR10732|c0_g1_i2	0.934781	5.28504	3.94479	1.5493	Pattern1		non-functional nadph-dependent codeinone reductase 2-like
TR33523|c0_g1_i1	TR10732|c0_g1_i2	0.934671	5.83663			Pattern1		cytokinin hydroxylase-like
TR13558|c1_g1_i3	TR10732|c0_g1_i2	0.934289	3.47504			Pattern2		12-oxophytodienoate reductase 2-like
TR13639|c2_g1_i14	TR10732|c0_g1_i2	0.934249	6.76897	3.53477		Pattern1		cellulose synthase-like protein g2
TR32971|c0_g1_i1	TR10732|c0_g1_i2	0.934203	3.33129	2.25748	1.48591			cinnamoyl- reductase 1-like
TR13286|c1_g1_i24	TR10732|c0_g1_i2	0.934138	1.71094	1.69218				abc transporter c family member 12-like
TR13193|c2_g1_i11	TR10732|c0_g1_i2	0.934049						tail-anchored protein insertion receptor wrb-like
TR33081|c1_g1_i3	TR10732|c0_g1_i2	0.933588	4.64212	3.86868				probable glutathione s-transferase
TR26863|c4_g1_i4	TR10732|c0_g1_i2	0.93355	2.9615					protein transparent testa 12-like
TR12808|c3_g3_i2	TR10732|c0_g1_i2	0.933509	10.2127	8.64972		Pattern1		probable mannitol dehydrogenase
TR13580|c1_g2_i1	TR10732|c0_g1_i2	0.933419	4.43987	2.91451				non-functional nadph-dependent codeinone reductase 2-like
TR10752|c4_g2_i5	TR10732|c0_g1_i2	0.933118	1.35055	0.931445				polyubiquitin containing 7 ubiquitin partial
TR12042|c2_g3_i3	TR10732|c0_g1_i2	0.932399	4.85474			Pattern1		cytochrome p450 cyp749a22-like
TR12460|c0_g1_i7	TR10732|c0_g1_i2	0.93228						carbohydrate transporter sugar porter transporter
TR19632|c0_g1_i1	TR10732|c0_g1_i2	0.932261	1.50052			Pattern1		PREDICTED: uncharacterized protein LOC103337641
TR38581|c2_g2_i8	TR10732|c0_g1_i2	0.932155	6.76525	4.74617	3.29804	Pattern2		crocetin chloroplastic-like
TR35340|c0_g1_i1	TR10732|c0_g1_i2	0.932002						PREDICTED: uncharacterized protein LOC103334570
TR35632|c0_g1_i4	TR10732|c0_g1_i2	0.931528	4.99639	2.41504				probable cinnamyl alcohol dehydrogenase 1
TR33141|c4_g1_i15	TR10732|c0_g1_i2	0.93139	3.069	1.90004				boron transporter 4-like
TR38591|c3_g1_i11	TR10732|c0_g1_i2	0.930921						d-lactate dehydrogenase
TR13572|c0_g1_i16	TR10732|c0_g1_i2	0.930613	1.15337	0.334015				legumin b-like
TR14252|c0_g1_i1	TR10732|c0_g1_i2	0.930576	2.88379					ap2 erf domain-containing transcription
TR13670|c2_g2_i6	TR10732|c0_g1_i2	0.930368	5.54308	3.73037	0.876957			(+)-neomenthol dehydrogenase-like
TR27022|c1_g2_i3	TR10732|c0_g1_i2	0.93033	4.26338	1.27553				beta-amyrin synthase
TR39309|c0_g1_i1	TR10732|c0_g1_i2	0.930226	1.40296			Pattern4		udp-glucose:flavonoid 3-o-glucosyltransferase
TR13418|c1_g3_i6	TR10732|c0_g1_i2	0.929913						ubiquitin and wlm domain-containing protein
TR26598|c0_g1_i1	TR10732|c0_g1_i2	0.929518	1.82396		0.958019	Pattern2		geraniol 8-hydroxylase-like
TR26414|c0_g1_i2	TR10732|c0_g1_i2	0.929486	5.29544	2.82751		Pattern1		beta-glucosidase 12-like
TR24725|c0_g1_i1	TR10732|c0_g1_i2	0.929473	18.9292			Pattern1		type i cytoskeletal 10
TR13379|c2_g2_i1	TR10732|c0_g1_i2	0.929472						flavonol synthase flavanone 3-hydroxylase-like
TR10752|c4_g1_i1	TR10732|c0_g1_i2	0.92931	0.989177					polyubiquitin
TR32310|c1_g1_i1	TR10732|c0_g1_i2	0.929023	3.07339	1.77748		Pattern1		probable linoleate 9s-lipoxygenase 5
TR37884|c1_g1_i9	TR10732|c0_g1_i2	0.928809	4.25497			Pattern2		(+)-neomenthol dehydrogenase-like
TR13347|c4_g2_i7	TR10732|c0_g1_i2	0.928614	4.24543	2.74807				udp-glycosyltransferase 73c1-like
TR33531|c0_g2_i1	TR10732|c0_g1_i2	0.928329						retrotransposon unclassified
TR33081|c1_g1_i2	TR10732|c0_g1_i2	0.928219	20.4072	5.06279		Pattern1		probable glutathione s-transferase
TR11666|c0_g3_i3	TR10732|c0_g1_i2	0.927992	2.73006	1.73762	1.09616			19-like isoform 2
TR13434|c1_g2_i1	TR10732|c0_g1_i2	0.927786	4.0938	2.98478	2.10634	Pattern1		7-deoxyloganetin glucosyltransferase-like
TR11207|c0_g1_i4	TR10732|c0_g1_i2	0.927171	1.10601	0.603354		Pattern2		dihydrolipoyllysine-residue succinyltransferase component of 2-oxoglutarate dehydrogenase complex mitochondrial-like
TR13500|c1_g3_i9	TR10732|c0_g1_i2	0.926979	4.5465	3.30112				beta-glucosidase 12-like
TR26598|c1_g1_i1	TR10732|c0_g1_i2	0.926973	1.93708			Pattern2		geraniol 8-hydroxylase-like
TR26387|c0_g1_i3	TR10732|c0_g1_i2	0.926567	0.791771					vacuolar na+ h+ antiporter
TR13558|c1_g1_i10	TR10732|c0_g1_i2	0.926497	6.62895					12-oxophytodienoate reductase 11
TR13347|c6_g1_i1	TR10732|c0_g1_i2	0.925832	4.4357					udp-glycosyltransferase 73c1-like
TR13066|c3_g4_i2	TR10732|c0_g1_i2	0.92562	4.29099	2.81347				udp-glucose flavonoid 3-o-glucosyltransferase 3
TR13452|c1_g1_i5	TR10732|c0_g1_i2	0.925379	3.76499			Pattern1		cysteine-rich repeat secretory protein 38-like
TR38530|c6_g2_i4	TR10732|c0_g1_i2	0.925104	1.46292			Pattern5		cytochrome p450 89a2-like
TR12042|c2_g3_i7	TR10732|c0_g1_i2	0.924996	2.74704	1.4888				cytochrome p450 cyp749a22-like
TR11359|c1_g2_i4	TR10732|c0_g1_i2	0.924527	6.18302	5.22007		Pattern5		ubiquinol mitochondrial-like
TR13122|c7_g4_i5	TR10732|c0_g1_i2	0.924215	1.8586	1.2575	1.0309			cytochrome p450 71b34-like
TR32331|c7_g1_i5	TR10732|c0_g1_i2	0.923741	6.68305			Pattern1		probable glutathione s-transferase
TR33434|c0_g1_i1	TR10732|c0_g1_i2	0.923612	0.834653	0.314896		Pattern2		zinc finger protein 622-like
TR32971|c0_g1_i7	TR10732|c0_g1_i2	0.923415	3.99633	2.42346				cinnamoyl- reductase 1-like
TR13619|c1_g4_i1	TR10732|c0_g1_i2	0.922943	5.60694	5.07668	2.52848			12-oxophytodienoate reductase 2-like
TR31619|c0_g2_i2	TR10732|c0_g1_i2	0.922538	0.864272					protein binding
TR10379|c0_g2_i1	TR10732|c0_g1_i2	0.922406	1.11095		0.417965	Pattern2		transaldolase family protein
TR20967|c0_g1_i3	TR10732|c0_g1_i2	0.922313	1.10497		0.440656	Pattern1		proton-coupled amino acid transporter 3
TR13286|c1_g1_i18	TR10732|c0_g1_i2	0.921029	2.20908					abc transporter c family member 12-like
TR40173|c0_g1_i10	TR10732|c0_g1_i2	0.920894	3.09316					malonate-- ligase
TR13155|c3_g2_i1	TR10732|c0_g1_i2	0.920577		3.17341	2.61508			udp-glucose flavonoid 3-o-glucosyltransferase 7-like
TR11666|c0_g3_i1	TR10732|c0_g1_i2	0.920314	2.73548	1.41566	1.05421			19-like isoform 2
TR13455|c5_g2_i2	TR10732|c0_g1_i2	0.919382	3.04359			Pattern1		udp-glucose flavonoid 3-o-glucosyltransferase 3
TR11740|c2_g1_i13	TR10732|c0_g1_i2	0.919228						aminodeoxychorismate chloroplastic
TR37819|c1_g5_i1	TR10732|c0_g1_i2	0.919219	5.04446					methyltransferase ddb_g0268948
TR28965|c0_g1_i1	TR10732|c0_g1_i2	0.919025						tmv resistance protein n-like
TR39755|c0_g1_i1	TR10732|c0_g1_i2	0.918178	0.727285					eukaryotic translation initiation factor 1a
TR31284|c0_g3_i1	TR10732|c0_g1_i2	0.917857	1.96913	1.08633	0.694059	Pattern1		Uncharacterized protein TCM_019095
TR33160|c1_g5_i1	TR10732|c0_g1_i2	0.917803	1.31659					probable aldo-keto reductase 2
TR26466|c0_g1_i10	TR10732|c0_g1_i2	0.91773						two-component response regulator-like aprr1
TR13572|c0_g1_i9	TR10732|c0_g1_i2	0.917442	0.946853	0.533782		Pattern4		legumin b-like
TR38855|c0_g2_i1	TR10732|c0_g1_i2	0.917439	1.06403					purple acid phosphatase 3
TR38530|c6_g2_i3	TR10732|c0_g1_i2	0.917243	2.87633					cytochrome p450 89a2-like
TR32331|c7_g1_i6	TR10732|c0_g1_i2	0.916978	9.602	6.93663	2.53422	Pattern2		probable glutathione s-transferase
TR12984|c4_g2_i6	TR10732|c0_g1_i2	0.916864	2.12625					uncharacterized transporter ybr287w-like
TR10456|c0_g1_i7	TR10732|c0_g1_i2	0.916861						symplekin-like isoform x1
TR5728|c0_g1_i3	TR10732|c0_g1_i2	0.916797	2.87663					flavonol synthase flavanone 3-hydroxylase-like
TR13617|c1_g4_i1	TR10732|c0_g1_i2	0.916751	1.43371					copper transport protein cch-like
TR6872|c0_g1_i1	TR10732|c0_g1_i2	0.916732	1.44517	0.683629				chorismate mutase chloroplastic
TR14234|c0_g1_i1	TR10732|c0_g1_i2	0.916662	1.64853		-0.781985	Pattern1		6-phosphofructokinase 3-like
TR26514|c0_g1_i3	TR10732|c0_g1_i2	0.916642	1.93752					short-chain type dehydrogenase reductase-like
TR12623|c0_g1_i8	TR10732|c0_g1_i2	0.916465	3.27772					ubiquitin-binding wiyld domain protein
TR25250|c1_g1_i1	TR10732|c0_g1_i2	0.916115	4.39221	2.53087				methyl- -binding domain-containing protein 7-like
TR12237|c2_g2_i1	TR10732|c0_g1_i2	0.91611	2.63877					sucrose synthase 1
TR13513|c1_g1_i6	TR10732|c0_g1_i2	0.916066	2.53401	1.46873		Pattern2		uroporphyrinogen-iii c-methyltransferase
TR33102|c1_g2_i1	TR10732|c0_g1_i2	0.915186	0.490104					argininosuccinate chloroplastic
TR8310|c0_g1_i1	TR10732|c0_g1_i2	0.915063	2.88927	1.28323	0.465432	Pattern5		serine acetyltransferase chloroplastic-like
TR38957|c1_g1_i1	TR10732|c0_g1_i2	0.914705	0.670928			Pattern1		ubiquitin fusion degradation protein 1 homolog
TR24469|c0_g1_i8	TR10732|c0_g1_i2	0.914701	1.25819					transmembrane protein 120 homolog
TR40858|c0_g1_i3	TR10732|c0_g1_i2	0.913436	4.47202	3.14216	2.18395			mitochondrial phosphate carrier protein mitochondrial-like
TR40159|c1_g3_i1	TR10732|c0_g1_i2	0.912788						glutamate receptor -like
TR6420|c0_g1_i1	TR10732|c0_g1_i2	0.912271	5.15763					o-acyltransferase wsd1-like
TR21251|c1_g1_i1	TR10732|c0_g1_i2	0.91206	1.7028			Pattern1		probable copper-transporting atpase hma5
TR20965|c1_g2_i1	TR10732|c0_g1_i2	0.911644	6.0753	4.40751				cysteine histidine-rich c1 domain family protein
TR10883|c0_g1_i2	TR10732|c0_g1_i2	0.911541						metalloendoproteinase 1-like
TR23069|c0_g2_i1	TR10732|c0_g1_i2	0.910825	1.97312					calcium-dependent lipid-binding family
TR13375|c1_g1_i1	TR10732|c0_g1_i2	0.91079	1.3219			Pattern1		glutamate receptor -like
TR36602|c0_g1_i7	TR10732|c0_g1_i2	0.910564						probable rna-binding protein 18
TR11237|c0_g1_i29	TR10732|c0_g1_i2	0.910388	0.927042					probable plastidic glucose transporter 2
TR13418|c1_g3_i3	TR10732|c0_g1_i2	0.910197	2.06232			Pattern2		ubiquitin and wlm domain-containing protein
TR13558|c2_g2_i2	TR10732|c0_g1_i2	0.910192	4.72167					12-oxophytodienoate reductase 2-like
TR41283|c0_g1_i1	TR10732|c0_g1_i2	0.910027						probable mannitol dehydrogenase
TR6737|c0_g1_i2	TR10732|c0_g1_i2	0.909851	2.31066	0.513674	-1.01837			cbs domain-containing protein cbsx5-like
TR38581|c2_g2_i3	TR10732|c0_g1_i2	0.909714	6.66602	5.14718				crocetin chloroplastic-like
TR8858|c0_g1_i1	TR10732|c0_g1_i2	0.909404						soul heme-binding family protein isoform 2
TR8188|c0_g2_i1	TR10732|c0_g1_i2	0.909399	4.81008			Pattern1		ubiquitin-fold modifier-conjugating enzyme 1
TR39640|c1_g1_i16	TR10732|c0_g1_i2	0.909173	1.71606					-dihydroxy-2-naphthoate chloroplastic isoform X1
TR13207|c0_g1_i4	TR10732|c0_g1_i2	0.908884	2.53154					protein transparent testa 12-like
TR32982|c0_g1_i3	TR10732|c0_g1_i2	0.908747	2.93694		1.22297			3-oxo-delta( )-steroid 5-beta-reductase-like
TR8109|c0_g2_i1	TR10732|c0_g1_i2	0.908091	0.832109			Pattern5		glyoxysomal fatty acid beta-oxidation multifunctional protein mfp-a
TR13572|c0_g1_i14	TR10732|c0_g1_i2	0.907664	0.996437	0.230543		Pattern4		legumin b-like
TR13282|c1_g1_i5	TR10732|c0_g1_i2	0.907597	5.01476	5.07386	2.5503			7-deoxyloganetin glucosyltransferase-like
TR12971|c0_g1_i1	TR10732|c0_g1_i2	0.907425	1.72372		0.529383			allantoate deiminase
TR13519|c2_g10_i1	TR10732|c0_g1_i2	0.907163	1.24473	0.711341	0.642554	Pattern1		acyl-coenzyme a oxidase peroxisomal
TR26328|c3_g2_i9	TR10732|c0_g1_i2	0.9065	1.00037	0.695058				glutamate--cysteine chloroplastic-like
TR13513|c1_g1_i5	TR10732|c0_g1_i2	0.906071	2.82053					uroporphyrinogen-iii c-methyltransferase
TR18526|c0_g1_i1	TR10732|c0_g1_i2	0.905869	7.17773	4.58014	1.60881	Pattern2		1-aminocyclopropane-1-carboxylate oxidase homolog 1-like
TR36932|c0_g1_i2	TR10732|c0_g1_i2	0.905701						probable f-box protein at4g22030
TR12028|c2_g2_i11	TR10732|c0_g1_i2	0.905569	0.633361					PREDICTED: uncharacterized protein LOC103945428
TR20966|c0_g2_i2	TR10732|c0_g1_i2	0.905298	1.47488	1.07834				upf0481 protein at3g47200-like
TR19765|c0_g1_i1	TR10732|c0_g1_i2	0.90516	4.36575		1.20488	Pattern2		hypersensitive reaction associated ca2+-binding family protein
TR32331|c7_g1_i7	TR10732|c0_g1_i2	0.904881	4.86142	4.33647		Pattern1		probable glutathione s-transferase
TR12884|c2_g1_i2	TR10732|c0_g1_i2	0.904857	0.907258			Pattern1		protein farnesyltransferase subunit beta
TR11303|c2_g1_i1	TR10732|c0_g1_i2	0.90465	1.67941					phenylalanine ammonia-lyase
TR40160|c4_g1_i6	TR10732|c0_g1_i2	0.904555	0.976294	0.7404				hydroquinone glucosyltransferase-like
TR13424|c1_g1_i1	TR10732|c0_g1_i2	0.904007	0.512373			Pattern2		large subunit gtpase 1 homolog
TR13558|c2_g2_i3	TR10732|c0_g1_i2	0.903869	18.8989	4.31193		Pattern1		12-oxophytodienoate reductase 2-like
TR33657|c0_g1_i5	TR10732|c0_g1_i2	0.903836	3.19273	2.32817	2.00575			hypersensitive-induced response protein 2
TR40173|c0_g1_i12	TR10732|c0_g1_i2	0.903835	5.37982					malonate-- ligase
TR12252|c2_g1_i4	TR10732|c0_g1_i2	0.903531	4.77717	3.33004	1.75338	Pattern1		subtilisin-like protease
TR39638|c0_g1_i15	TR10732|c0_g1_i2	0.902799	1.76581					ddt domain-containing protein ddb_g0282237 isoform x2
TR32331|c7_g1_i9	TR10732|c0_g1_i2	0.902672	4.26824	2.13108				probable glutathione s-transferase
TR40862|c1_g2_i3	TR10732|c0_g1_i2	0.902597	2.58321			Pattern2		glutathione cytosolic
TR9893|c0_g1_i4	TR10732|c0_g1_i2	0.902569						epstein-barr nuclear antigen 2
TR26880|c0_g1_i17	TR10732|c0_g1_i2	0.902471	0.779719		-0.325662			ubiquitin thioesterase otu1
TR13288|c3_g1_i1	TR10732|c0_g1_i2	0.902401	2.91304	2.00306	1.6791			cytochrome p450 cyp749a22-like
TR41900|c0_g1_i1	TR10732|c0_g1_i2	0.902343						ethylene-responsive transcription factor erf098-like
TR26840|c9_g2_i3	TR10732|c0_g1_i2	0.90228	23.5876	11.0249	13.7452			2-alkenal reductase (nadp(+)-dependent)-like
TR23153|c0_g1_i2	TR10732|c0_g1_i2	0.901913	1.82636	0.88289				d-3-phosphoglycerate dehydrogenase chloroplastic-like
TR13066|c3_g4_i1	TR10732|c0_g1_i2	0.901782	3.72603	2.94231	2.12587	Pattern1		udp-glucose flavonoid 3-o-glucosyltransferase 3
TR26717|c1_g1_i4	TR10732|c0_g1_i2	0.901753	1.55993			Pattern1		utp--glucose-1-phosphate uridylyltransferase
TR26538|c1_g1_i3	TR10732|c0_g1_i2	0.901576	5.78696					12-oxophytodienoate reductase 11
TR23268|c0_g1_i1	TR10732|c0_g1_i2	0.901525	3.68315			Pattern1		phytosulfokines 3-like
TR9247|c0_g1_i5	TR10732|c0_g1_i2	0.901475	1.15362					sodium-coupled neutral amino acid transporter 4-like
TR39466|c0_g1_i3	TR10732|c0_g1_i2	0.900493	1.98969	1.03376		Pattern1		carbonic anhydrase 2 isoform x1
TR38489|c0_g1_i1	TR10732|c0_g1_i2	0.9003	1.58192	0.874059				triose phosphate phosphate non-green chloroplastic-like
TR12298|c3_g1_i1	TR10732|c0_g1_i2	0.900187						progesterone 5-beta-reductase
TR33141|c4_g1_i13	TR10732|c0_g1_i2	0.900126	2.71114					boron transporter 4-like
TR12808|c3_g3_i4	TR10732|c0_g1_i2	0.900072	9.40374					probable mannitol dehydrogenase
TR13651|c3_g4_i13	TR10732|c0_g1_i2	0.899686	2.59004	1.39944				anthocyanidin -o-glucosyltransferase-like
TR10687|c1_g1_i2	TR10732|c0_g1_i2	0.899661	1.36064	0.932225				cold regulated gene isoform 1
TR11667|c0_g1_i21	TR10732|c0_g1_i2	0.899331	1.43709					floral homeotic protein apetala 2-like isoform x2
TR41282|c2_g3_i2	TR10732|c0_g1_i2	0.899235	2.21764	0.935132				anthocyanidin -o-glucosyltransferase-like
TR11150|c1_g1_i1	TR10732|c0_g1_i2	0.899203	1.05953			Pattern2		alpha-amylase-like
TR38019|c1_g4_i5	TR10732|c0_g1_i2	0.899039	2.7438	2.16847	2.57256	Pattern1		2-alkenal reductase (nadp(+)-dependent)-like
TR38061|c0_g2_i2	TR10732|c0_g1_i2	0.898991	0.735492					fructokinase-5-like isoform x1
TR12984|c4_g2_i4	TR10732|c0_g1_i2	0.898225	3.31107					uncharacterized transporter ybr287w-like
TR26382|c0_g1_i1	TR10732|c0_g1_i2	0.898003	5.15542	3.80751				(+)-neomenthol dehydrogenase-like
TR12963|c2_g6_i2	TR10732|c0_g1_i2	0.896822	5.92419	6.14166				(+)-neomenthol dehydrogenase-like
TR40540|c0_g1_i2	TR10732|c0_g1_i2	0.896821	0.547554			Pattern1		basic leucine zipper and w2 domain-containing protein 2-like
TR40470|c2_g2_i2	TR10732|c0_g1_i2	0.896166	1.34397	0.713636				protein nrt1 ptr family
TR33160|c1_g4_i7	TR10732|c0_g1_i2	0.896015	0.929328		0.372292	Pattern5		probable aldo-keto reductase 2
TR20861|c0_g1_i2	TR10732|c0_g1_i2	0.895922						cysteine-rich receptor-like protein kinase 29
TR13455|c5_g1_i1	TR10732|c0_g1_i2	0.895317	4.27648	3.01751	1.37223			udp-glucose flavonoid 3-o-glucosyltransferase 3
TR13347|c4_g2_i3	TR10732|c0_g1_i2	0.895186	9.06071	6.58807	6.44129			udp-glycosyltransferase 73c1-like
TR19715|c0_g1_i4	TR10732|c0_g1_i2	0.894843	0.661722			Pattern2		delta -sterol reductase
TR10466|c0_g1_i10	TR10732|c0_g1_i2	0.894518	1.52277		-1.13671	Pattern1		bidirectional sugar transporter sweet1-like
TR24497|c0_g2_i1	TR10732|c0_g1_i2	0.894506						alpha beta-hydrolases superfamily protein
TR40251|c0_g1_i1	TR10732|c0_g1_i2	0.894466	2.05608					cen-like protein 1
TR13196|c1_g2_i2	TR10732|c0_g1_i2	0.894344	4.72254	2.92311	4.51993			hypothetical protein AALP_AA7G155800
TR13207|c0_g1_i5	TR10732|c0_g1_i2	0.893673						protein transparent testa 12-like
TR21414|c0_g1_i1	TR10732|c0_g1_i2	0.893646	4.33671		2.98899	Pattern1	LBD	lob domain-containing protein 1-like
TR32331|c7_g1_i3	TR10732|c0_g1_i2	0.893552	18.3617			Pattern1		probable glutathione s-transferase
TR11213|c0_g1_i13	TR10732|c0_g1_i2	0.893172	3.80631					PREDICTED: uncharacterized protein LOC103320844
TR13666|c5_g1_i14	TR10732|c0_g1_i2	0.893099	2.43685		1.07981			cytochrome p450 cyp749a22-like
TR31416|c8_g4_i5	TR10732|c0_g1_i2	0.892978	1.41538		-0.677158	Pattern2		cinnamoyl- reductase 2-like
TR13618|c2_g2_i1	TR10732|c0_g1_i2	0.892958	1.85835					wall-associated receptor kinase-like 1
TR24686|c0_g2_i1	TR10732|c0_g1_i2	0.89282						lectin-domain containing receptor kinase -like
TR15563|c0_g1_i1	TR10732|c0_g1_i2	0.892796	4.91059			Pattern2		hypothetical protein PRUPE_ppa019653mg
TR12460|c0_g1_i3	TR10732|c0_g1_i2	0.892793	1.40256					protein zinc induced facilitator-like 1-like
TR10568|c0_g2_i3	TR10732|c0_g1_i2	0.892602	0.490782					methylesterase chloroplastic
TR17445|c0_g1_i1	TR10732|c0_g1_i2	0.89251						probable leucine-rich repeat receptor-like serine threonine-protein kinase at5g15730
TR9065|c0_g1_i1	TR10732|c0_g1_i2	0.892409					MYB	r2r3 myb transcription factor 10
TR25877|c4_g1_i2	TR10732|c0_g1_i2	0.891928	1.84594					glutamate dehydrogenase 2
TR12162|c1_g1_i1	TR10732|c0_g1_i2	0.891643						wall-associated receptor kinase-like 16
TR12536|c3_g1_i1	TR10732|c0_g1_i2	0.891381	2.81366					ubiquitin-like protein 5
TR11960|c0_g1_i11	TR10732|c0_g1_i2	0.891212	0.550526			Pattern5		e3 ubiquitin-protein ligase mbr1
TR13273|c5_g4_i4	TR10732|c0_g1_i2	0.890996	1.58422					probable mitochondrial chaperone bcs1-b
TR12814|c1_g1_i1	TR10732|c0_g1_i2	0.890877	10.3907			Pattern1		cinnamoyl- reductase 1-like
TR33177|c0_g1_i4	TR10732|c0_g1_i2	0.890428	3.83219		3.47536	Pattern1		salicylic acid-binding protein 2-like
TR25877|c4_g1_i3	TR10732|c0_g1_i2	0.890252	2.28723					glutamate dehydrogenase 2
TR24678|c0_g1_i1	TR10732|c0_g1_i2	0.890183	7.28842	4.66887		Pattern1		cinnamyl alcohol dehydrogenase 1
TR1666|c0_g1_i1	TR10732|c0_g1_i2	0.890146						hypothetical protein PRUPE_ppa023062mg
TR38530|c6_g3_i1	TR10732|c0_g1_i2	0.890016	4.48675	3.76377	1.84763			cytochrome p450 89a2-like
TR25071|c0_g1_i2	TR10732|c0_g1_i2	0.890011	5.64858	3.78944				PREDICTED: uncharacterized protein LOC103328112
TR26201|c0_g1_i1	TR10732|c0_g1_i2	0.889879	0.848791					4-hydroxy-3-methylbut-2-en-1-yl diphosphate chloroplastic
TR10431|c0_g2_i1	TR10732|c0_g1_i2	0.889772	0.632394					kh domain-containing protein at2g38610
TR12042|c2_g1_i2	TR10732|c0_g1_i2	0.889757						cytochrome p450 cyp749a22-like
TR26236|c0_g1_i3	TR10732|c0_g1_i2	0.889479	1.20395					uncharacterized transporter ybr287w-like
TR39828|c0_g1_i1	TR10732|c0_g1_i2	0.888735	1.85909	1.39218				peroxisomal fatty acid beta-oxidation multifunctional protein aim1-like
TR39789|c0_g2_i3	TR10732|c0_g1_i2	0.88864						wd repeat-containing protein
TR13639|c2_g1_i15	TR10732|c0_g1_i2	0.88835	1.50952					cellulose synthase-like protein g2
TR33657|c0_g1_i2	TR10732|c0_g1_i2	0.888311	2.89934		1.32093			hypersensitive-induced response protein 2
TR37884|c1_g1_i2	TR10732|c0_g1_i2	0.887963	4.13171					(+)-neomenthol dehydrogenase-like
TR13288|c3_g1_i7	TR10732|c0_g1_i2	0.887917	20.3341			Pattern1		cytochrome p450 cyp749a22-like
TR12819|c2_g1_i2	TR10732|c0_g1_i2	0.887763	2.71624	2.69148				anthocyanidin -o-glucosyltransferase-like
TR41909|c0_g1_i1	TR10732|c0_g1_i2	0.887645						hypothetical protein PRUPE_ppa022910mg
TR40173|c0_g1_i7	TR10732|c0_g1_i2	0.887578	2.56498			Pattern1		malonate-- ligase
TR40479|c0_g2_i2	TR10732|c0_g1_i2	0.887548	4.76244	1.06056				probable glutathione s-transferase
TR41132|c0_g1_i6	TR10732|c0_g1_i2	0.887418	1.38727		0.938495	Pattern2		cysteine proteinase rd21a
TR26382|c0_g2_i2	TR10732|c0_g1_i2	0.88735	4.4713	5.0534		Pattern1		(+)-neomenthol dehydrogenase-like
TR12496|c0_g1_i1	TR10732|c0_g1_i2	0.887129	5.77656					pyridoxal biosynthesis protein pdx2
TR22584|c0_g1_i1	TR10732|c0_g1_i2	0.886937	0.811497					rna polymerase sigma factor sigc
TR26766|c0_g1_i3	TR10732|c0_g1_i2	0.886922	3.0811	1.74122	2.66331			unknown
TR12814|c1_g1_i21	TR10732|c0_g1_i2	0.886705	7.24802			Pattern1		cinnamoyl- reductase 1-like
TR33141|c4_g1_i1	TR10732|c0_g1_i2	0.886701	4.46596	2.39488				boron transporter 4-like
TR8337|c0_g1_i4	TR10732|c0_g1_i2	0.886634	0.471673			Pattern1		protein phosphatase 1 regulatory subunit ppra
TR38523|c5_g1_i3	TR10732|c0_g1_i2	0.886377	2.64695	1.64263	1.40722			receptor-like protein 12
TR38500|c5_g2_i1	TR10732|c0_g1_i2	0.886362	5.81997	3.82303		Pattern1		isoflavone 2 -hydroxylase
TR12932|c0_g2_i2	TR10732|c0_g1_i2	0.886232						probable receptor-like protein kinase at1g67000
TR4697|c0_g1_i1	TR10732|c0_g1_i2	0.885734						lrr receptor-like serine threonine-protein kinase fls2
TR6737|c0_g1_i1	TR10732|c0_g1_i2	0.885486	2.69285					cbs domain-containing protein cbsx5-like
TR11359|c0_g1_i1	TR10732|c0_g1_i2	0.885376	6.0321	4.51489		Pattern2		ubiquinol mitochondrial-like
TR14093|c0_g1_i1	TR10732|c0_g1_i2	0.885119						cucumisin-like
TR10606|c0_g1_i3	TR10732|c0_g1_i2	0.884921	1.05702					casein kinase i protein
TR22683|c0_g1_i2	TR10732|c0_g1_i2	0.884572	2.1311			Pattern2		myb2
TR21887|c0_g2_i1	TR10732|c0_g1_i2	0.884295	3.58385			Pattern1		PREDICTED: uncharacterized protein LOC103322290
TR13715|c1_g1_i7	TR10732|c0_g1_i2	0.88425	1.04041	0.885312				abc transporter c family member 4
TR4793|c0_g1_i1	TR10732|c0_g1_i2	0.884102	0.897531					haloacid dehalogenase-like hydrolase superfamily protein
TR37832|c2_g1_i3	TR10732|c0_g1_i2	0.883917	0.969482					indole-3-acetate o-methyltransferase 1-like
TR11901|c1_g1_i10	TR10732|c0_g1_i2	0.883669	18.6798	5.30606		Pattern1		quinone-oxidoreductase chloroplastic
TR12984|c4_g2_i7	TR10732|c0_g1_i2	0.883622	3.48294					uncharacterized transporter ybr287w-like
TR32758|c0_g1_i9	TR10732|c0_g1_i2	0.883288	1.12898					calcineurin b-like protein 4
TR13066|c3_g3_i1	TR10732|c0_g1_i2	0.883188	3.1883		1.33007			udp-glucose flavonoid 3-o-glucosyltransferase 3
TR25493|c0_g1_i2	TR10732|c0_g1_i2	0.883103	6.30228	5.30181		Pattern1		2-methylene-furan-3-one reductase-like
TR12617|c3_g4_i1	TR10732|c0_g1_i2	0.883047	1.4238					glutathione s-transferase
TR12401|c3_g2_i15	TR10732|c0_g1_i2	0.882178	0.650025					transcription factor hbp-1b -like
TR38581|c2_g2_i4	TR10732|c0_g1_i2	0.881965	6.00197	3.78315	2.02015			crocetin chloroplastic-like
TR11646|c0_g1_i3	TR10732|c0_g1_i2	0.881947	1.1708			Pattern2		btb poz and taz domain-containing protein 1-like
TR12898|c5_g1_i5	TR10732|c0_g1_i2	0.881559	0.536202			Pattern2		probable mediator of rna polymerase ii transcription subunit 26c
TR26945|c0_g1_i2	TR10732|c0_g1_i2	0.881225	1.55403		0.551864	Pattern2		acetate butyrate-- ligase peroxisomal
TR13430|c2_g1_i3	TR10732|c0_g1_i2	0.881088	0.872717			Pattern1		glucose-6-phosphate phosphate translocator chloroplastic-like
TR12895|c3_g2_i10	TR10732|c0_g1_i2	0.880679	0.721867					crt homolog 1-like
TR11560|c1_g1_i8	TR10732|c0_g1_i2	0.880508	1.42914	1.05905	0.581451			abc transporter c family member 15
TR24505|c0_g1_i5	TR10732|c0_g1_i2	0.880224	1.32869			Pattern1		glucose-6-phosphate 1- cytoplasmic isoform 2
TR26967|c0_g2_i10	TR10732|c0_g1_i2	0.880178						electron transfer flavoprotein-ubiquinone mitochondrial isoform x2
TR8698|c0_g1_i1	TR10732|c0_g1_i2	0.880141	0.639364					s-adenosyl-l-methionine-dependent methyltransferase
TR13670|c2_g4_i1	TR10732|c0_g1_i2	0.88008	5.10418	4.41568	1.36334			(+)-neomenthol dehydrogenase-like
TR7386|c0_g1_i1	TR10732|c0_g1_i2	0.87996	3.67001			Pattern4		probable anion transporter chloroplastic
TR11417|c2_g1_i1	TR10732|c0_g1_i2	0.879929	1.57056	0.93326		Pattern1		protein transparent testa 12-like
TR9683|c0_g1_i2	TR10732|c0_g1_i2	0.879586	0.526098			Pattern1		probable ubiquitin-conjugating enzyme e2 25
TR13357|c0_g1_i20	TR10732|c0_g1_i2	0.879555	0.387136					autophagy-related protein 8c
TR11750|c0_g1_i1	TR10732|c0_g1_i2	0.879499	0.52068				G2-like	protein phr1-like 1-like isoform x1
TR12808|c3_g3_i3	TR10732|c0_g1_i2	0.879408	6.47572					probable mannitol dehydrogenase
TR25493|c0_g1_i5	TR10732|c0_g1_i2	0.879281	3.26387			Pattern1		2-methylene-furan-3-one reductase-like
TR9963|c0_g1_i7	TR10732|c0_g1_i2	0.879264						glutathione peroxidase
TR34933|c0_g1_i1	TR10732|c0_g1_i2	0.879169	3.90973		1.52308			protein transparent testa 12-like
TR40608|c0_g2_i1	TR10732|c0_g1_i2	0.879151	0.563901			Pattern1		PREDICTED: uncharacterized protein LOC103337179
TR26538|c1_g1_i4	TR10732|c0_g1_i2	0.878692	5.33495	4.73174		Pattern1		12-oxophytodienoate reductase 11
TR13081|c1_g1_i1	TR10732|c0_g1_i2	0.878638	2.47709			Pattern1		sugar transport protein 13-like
TR26598|c3_g1_i4	TR10732|c0_g1_i2	0.878488	1.59479		1.0823			geraniol 8-hydroxylase-like
TR13379|c5_g2_i6	TR10732|c0_g1_i2	0.878338	1.0416		0.865196			flavonol synthase flavanone 3-hydroxylase-like
TR3115|c0_g1_i1	TR10732|c0_g1_i2	0.878214						PREDICTED: uncharacterized protein LOC103436996
TR18563|c0_g1_i1	TR10732|c0_g1_i2	0.877821	2.96416			Pattern2	C2H2	zinc finger protein zat10
TR33141|c4_g1_i10	TR10732|c0_g1_i2	0.877792						boron transporter 4-like
TR10001|c0_g1_i1	TR10732|c0_g1_i2	0.877763	2.46658					probable sugar phosphate phosphate translocator at3g11320
TR13519|c3_g1_i2	TR10732|c0_g1_i2	0.877603	1.01547			Pattern1		cytochrome p450 cyp72a219-like
TR13347|c4_g2_i2	TR10732|c0_g1_i2	0.877241	5.63882	6.56053	4.22772	Pattern1		udp-glycosyltransferase 73c1-like
TR13639|c2_g1_i10	TR10732|c0_g1_i2	0.877232	6.26702	4.23656	3.32052			cellulose synthase-like protein g2
TR12814|c1_g1_i2	TR10732|c0_g1_i2	0.877172	12.7147	8.7591		Pattern1		cinnamoyl- reductase 1-like
TR21495|c0_g1_i1	TR10732|c0_g1_i2	0.876689	0.708881					probable gtp diphosphokinase chloroplastic
TR13431|c2_g1_i3	TR10732|c0_g1_i2	0.876671						probable receptor-like protein kinase at1g67000
TR27002|c1_g3_i10	TR10732|c0_g1_i2	0.876587	3.17699					probable low-specificity l-threonine aldolase 1
TR40093|c1_g2_i1	TR10732|c0_g1_i2	0.876564	0.712659			Pattern1		o-acyltransferase wsd1-like
TR7966|c0_g2_i1	TR10732|c0_g1_i2	0.876348	2.22698	1.91635	1.22547	Pattern1		4-coumarate-- ligase-like 7
TR12963|c2_g6_i9	TR10732|c0_g1_i2	0.876219	20.3821	11.2655	4.14099	Pattern1		(+)-neomenthol dehydrogenase-like
TR13676|c5_g1_i17	TR10732|c0_g1_i2	0.875761	2.68381	1.41172		Pattern2		probable carboxylesterase 12
TR38573|c3_g3_i5	TR10732|c0_g1_i2	0.87551	3.85575					haloacid dehalogenase-like hydrolase domain-containing protein sgpp
TR10999|c0_g1_i3	TR10732|c0_g1_i2	0.875204	1.03992					syntaxin-61
TR35884|c0_g1_i1	TR10732|c0_g1_i2	0.875072	1.69765	0.996311		Pattern2		l-type lectin-domain containing receptor kinase -like
TR40062|c0_g2_i7	TR10732|c0_g1_i2	0.874898						aspartic proteinase-like protein 2
TR38412|c2_g2_i4	TR10732|c0_g1_i2	0.874402	1.90703		0.951851			dihydropyrimidine dehydrogenase
TR12239|c1_g1_i1	TR10732|c0_g1_i2	0.874289	2.06375		-1.3615	Pattern1		cytochrome p450 71a1-like
TR25471|c1_g2_i2	TR10732|c0_g1_i2	0.874133	5.40222	4.63236	1.08257			(+)-neomenthol dehydrogenase-like
TR9344|c0_g3_i1	TR10732|c0_g1_i2	0.874083	0.59058	0.453701				autophagy-related protein 101
TR27022|c1_g2_i8	TR10732|c0_g1_i2	0.874024	4.32192	3.71536		Pattern1		beta-amyrin synthase
TR13608|c4_g5_i7	TR10732|c0_g1_i2	0.873862	1.23163			Pattern1	TALE	bel1-like homeodomain protein 1
TR12587|c2_g3_i3	TR10732|c0_g1_i2	0.873789	1.32833		1.07429			heat repeat-containing protein isoform 1
TR13418|c1_g3_i16	TR10732|c0_g1_i2	0.873215	2.61993					ubiquitin and wlm domain-containing protein
TR26943|c3_g1_i6	TR10732|c0_g1_i2	0.873161						g-type lectin s-receptor-like serine threonine-protein kinase at4g27290
TR12978|c0_g1_i20	TR10732|c0_g1_i2	0.872852	14.1596					lon protease homolog mitochondrial-like
TR26517|c6_g2_i7	TR10732|c0_g1_i2	0.872209	0.995313					probable protein phosphatase 2c 34
TR33680|c0_g2_i1	TR10732|c0_g1_i2	0.871491	21.3826	19.4339		Pattern1		probable glutathione s-transferase
TR38439|c0_g2_i8	TR10732|c0_g1_i2	0.871298	1.36774					protein isoform 1
TR13558|c1_g2_i3	TR10732|c0_g1_i2	0.871292	3.41461					12-oxophytodienoate reductase 11
TR40173|c0_g1_i4	TR10732|c0_g1_i2	0.871101	3.56072					malonate-- ligase
TR7263|c0_g1_i2	TR10732|c0_g1_i2	0.871036						f-box fbd lrr-repeat protein at4g00160-like
TR27002|c1_g3_i1	TR10732|c0_g1_i2	0.869846	2.17214	1.84044				probable low-specificity l-threonine aldolase 1
TR33121|c0_g1_i3	TR10732|c0_g1_i2	0.869627						ribosomal rna small subunit methyltransferase g
TR27047|c3_g5_i12	TR10732|c0_g1_i2	0.869541	2.1323		2.55438			ras-interacting protein rip3-like
TR12147|c1_g1_i10	TR10732|c0_g1_i2	0.869355	1.07059					nadp-dependent malic enzyme
TR12808|c3_g3_i5	TR10732|c0_g1_i2	0.869107	7.15217	7.31076		Pattern1		probable mannitol dehydrogenase
TR10695|c0_g1_i2	TR10732|c0_g1_i2	0.868911						palmitoyl-monogalactosyldiacylglycerol delta-7 chloroplastic
TR10001|c0_g1_i2	TR10732|c0_g1_i2	0.868896						probable sugar phosphate phosphate translocator at3g11320
TR10891|c0_g1_i3	TR10732|c0_g1_i2	0.868707	1.78532					glutathione s-transferase l3-like
TR10895|c0_g2_i2	TR10732|c0_g1_i2	0.86825						pre-mrna cleavage complex 2 protein isoform 7
TR4225|c0_g2_i1	TR10732|c0_g1_i2	0.86817	5.55604	4.34791		Pattern5		methylthioribose kinase-like
TR7628|c0_g2_i1	TR10732|c0_g1_i2	0.868148						endo- -beta-d-glucanase-like
TR12091|c2_g2_i1	TR10732|c0_g1_i2	0.868054	1.71313			Pattern2		protein reveille 7-like isoform x1
TR11564|c1_g4_i2	TR10732|c0_g1_i2	0.867999						b3 domain-containing protein at2g36080-like
TR11367|c0_g4_i1	TR10732|c0_g1_i2	0.867872	2.24323					aldehyde dehydrogenase family 3 member h1-like isoform x2
TR40858|c0_g1_i1	TR10732|c0_g1_i2	0.867463	3.63348		2.42125			mitochondrial phosphate carrier protein mitochondrial-like
TR6954|c0_g1_i1	TR10732|c0_g1_i2	0.867305	0.703316	0.423439				probable udp-arabinopyranose mutase 5
TR8478|c1_g1_i1	TR10732|c0_g1_i2	0.867017						PREDICTED: uncharacterized protein LOC103938578
TR34641|c0_g1_i5	TR10732|c0_g1_i2	0.866418	0.696202			Pattern2		dsba oxidoreductase family protein isoform 2
TR25657|c0_g2_i1	TR10732|c0_g1_i2	0.865848	3.48913	2.12366	1.43278	Pattern1		fringe-related family protein
TR33033|c1_g1_i7	TR10732|c0_g1_i2	0.865573						ras-related protein rhn1-like
TR40141|c3_g3_i10	TR10732|c0_g1_i2	0.865442	2.81173			Pattern1		pleiotropic drug resistance protein 1-like
TR32746|c0_g1_i1	TR10732|c0_g1_i2	0.865418						patatin-like protein 2
TR25534|c0_g1_i5	TR10732|c0_g1_i2	0.865252	0.686498					set domain isoform 1
TR8629|c0_g1_i1	TR10732|c0_g1_i2	0.865225	0.813467	0.574493				aarf domain-containing protein kinase 4
TR5472|c0_g1_i2	TR10732|c0_g1_i2	0.865004	5.56253	4.50318	3.07944	Pattern1		glutathione transferase gst 23-like
TR37868|c5_g3_i7	TR10732|c0_g1_i2	0.864899	0.855019			Pattern1		probable serine threonine-protein kinase at4g35230
TR12690|c5_g5_i3	TR10732|c0_g1_i2	0.864826	0.966931	0.459956	0.37475	Pattern1		long chain acyl- synthetase peroxisomal-like
TR24122|c0_g2_i1	TR10732|c0_g1_i2	0.864701	1.23782					cytochrome p450
TR35719|c0_g2_i3	TR10732|c0_g1_i2	0.864552	1.46481					f-box protein at2g26850-like
TR11102|c0_g1_i3	TR10732|c0_g1_i2	0.864526	0.633187			Pattern2		dna repair atpase-related family protein
TR8029|c0_g3_i2	TR10732|c0_g1_i2	0.864293	0.651774					gaba transporter 1-like
TR19991|c0_g1_i3	TR10732|c0_g1_i2	0.864199	1.34679		1.09289		NAC	nac transcription factor 29-like
TR38581|c2_g2_i2	TR10732|c0_g1_i2	0.863752	6.23233	5.32492	1.60359	Pattern2		crocetin chloroplastic-like
TR4244|c0_g2_i1	TR10732|c0_g1_i2	0.863355	2.76646		1.50274	Pattern1		trp-like ion channel pkd2
TR36916|c4_g2_i6	TR10732|c0_g1_i2	0.863233	0.57276					ubiquitin-activating enzyme e1 1-like
TR19892|c0_g1_i2	TR10732|c0_g1_i2	0.863222	2.50392	1.46234		Pattern2		2-hydroxyacyl- lyase
TR13639|c2_g1_i4	TR10732|c0_g1_i2	0.863072	3.4911	3.33768				cellulose synthase-like protein g2
TR336|c0_g1_i1	TR10732|c0_g1_i2	0.862497						peroxidase n
TR13639|c2_g1_i17	TR10732|c0_g1_i2	0.862339	5.55137	3.10011				cellulose synthase-like protein g2
TR33141|c4_g1_i12	TR10732|c0_g1_i2	0.862284	2.68517					boron transporter 4-like
TR33095|c0_g2_i6	TR10732|c0_g1_i2	0.86182	4.57934	3.72139				nitronate monooxygenase
TR25571|c1_g1_i1	TR10732|c0_g1_i2	0.861398	0.645092					f-box kelch-repeat protein at1g22040-like
TR12028|c2_g2_i3	TR10732|c0_g1_i2	0.861365	2.14185					PREDICTED: uncharacterized protein LOC103945428
TR26902|c1_g1_i5	TR10732|c0_g1_i2	0.861325						thaumatin-like protein
TR12594|c0_g2_i4	TR10732|c0_g1_i2	0.861176	14.7376			Pattern2		zinc finger a20 and an1 domain-containing stress-associated protein 1-like
TR38413|c0_g1_i7	TR10732|c0_g1_i2	0.860862	0.802218					phosphatidylinositol phosphatidylcholine transfer protein sfh1-like
TR28422|c0_g1_i1	TR10732|c0_g1_i2	0.860803	1.86186			Pattern1		lrr receptor-like serine threonine-protein kinase gso1
TR9121|c1_g1_i1	TR10732|c0_g1_i2	0.86068	1.665			Pattern3		hypothetical protein PRUPE_ppa013354mg
TR20584|c0_g1_i2	TR10732|c0_g1_i2	0.860615	1.06928	0.550986				succinate dehydrogenase
TR25528|c0_g2_i1	TR10732|c0_g1_i2	0.860351						disease resistance protein rpm1-like
TR25493|c0_g1_i3	TR10732|c0_g1_i2	0.860145	7.71842					2-methylene-furan-3-one reductase-like
TR26843|c3_g1_i12	TR10732|c0_g1_i2	0.859637	1.25607					casein kinase i-like
TR12460|c0_g1_i6	TR10732|c0_g1_i2	0.859539	2.01204	1.58209				protein zinc induced facilitator-like 1-like
TR24867|c0_g1_i2	TR10732|c0_g1_i2	0.8594						atp-dependent clp protease atp-binding subunit clpa homolog chloroplastic
TR7565|c0_g2_i1	TR10732|c0_g1_i2	0.859338						PREDICTED: uncharacterized protein LOC103332755
TR7899|c1_g1_i1	TR10732|c0_g1_i2	0.859332						lrr receptor-like serine threonine-protein kinase fls2
TR33696|c2_g3_i7	TR10732|c0_g1_i2	0.859021	0.510731			Pattern4		ferredoxin-dependent glutamate chloroplastic
TR13639|c2_g1_i1	TR10732|c0_g1_i2	0.858827	19.489	3.7183		Pattern1		cellulose synthase-like protein g2
TR40141|c3_g2_i5	TR10732|c0_g1_i2	0.858798	3.20756					pleiotropic drug resistance protein 1-like
TR10752|c4_g2_i3	TR10732|c0_g1_i2	0.858498	0.84361			Pattern1		polyubiquitin
TR37108|c1_g1_i2	TR10732|c0_g1_i2	0.858384		4.79153		Pattern1		cysteine-rich rlk (receptor-like protein kinase) 8
TR13424|c2_g2_i6	TR10732|c0_g1_i2	0.858253	0.889406	0.405513		Pattern1		ring u-box superfamily isoform 2
TR40661|c0_g2_i1	TR10732|c0_g1_i2	0.85791	1.00469			Pattern1		stachyose synthase
TR10922|c0_g1_i3	TR10732|c0_g1_i2	0.857823	0.462525					probable bifunctional methylthioribulose-1-phosphate dehydratase enolase-phosphatase e1 1
TR26717|c1_g1_i2	TR10732|c0_g1_i2	0.857401	1.01412					utp--glucose-1-phosphate uridylyltransferase
TR20581|c0_g1_i2	TR10732|c0_g1_i2	0.857295	0.790422					pheophorbide a chloroplastic
TR12984|c3_g3_i1	TR10732|c0_g1_i2	0.857244	1.14399				NAC	nac domain-containing protein 2
TR11757|c2_g5_i23	TR10732|c0_g1_i2	0.857129	0.542992			Pattern4		phytoene synthase chloroplastic
TR33131|c3_g1_i6	TR10732|c0_g1_i2	0.857117	1.03415					PREDICTED: myosin-7-like
TR25706|c2_g1_i1	TR10732|c0_g1_i2	0.856951	0.34962					eukaryotic translation initiation factor 5b
TR33010|c1_g1_i1	TR10732|c0_g1_i2	0.856918						probably inactive leucine-rich repeat receptor-like protein kinase at2g25790
TR12681|c1_g7_i2	TR10732|c0_g1_i2	0.856917						lrr receptor-like serine threonine-protein kinase gso1
TR33009|c1_g1_i7	TR10732|c0_g1_i2	0.856807	0.522323					endoplasmic reticulum metallopeptidase 1
TR26903|c0_g1_i3	TR10732|c0_g1_i2	0.856636	2.09578		1.82705			probably inactive leucine-rich repeat receptor-like protein kinase at2g25790
TR13558|c1_g1_i1	TR10732|c0_g1_i2	0.856625	5.07935					12-oxophytodienoate reductase 2-like
TR26126|c3_g2_i3	TR10732|c0_g1_i2	0.85647	0.547386			Pattern4		PREDICTED: uncharacterized protein LOC103327188
TR33095|c0_g2_i1	TR10732|c0_g1_i2	0.856424	4.17529					nitronate monooxygenase
TR21709|c0_g1_i1	TR10732|c0_g1_i2	0.856328	1.75712					ethylene-responsive transcription factor abr1-like
TR39651|c1_g1_i3	TR10732|c0_g1_i2	0.856132	1.50447	0.819378				caffeoylshikimate esterase-like
TR8615|c0_g1_i1	TR10732|c0_g1_i2	0.855115	0.51716			Pattern1		acyl-coenzyme a oxidase peroxisomal
TR11552|c0_g1_i7	TR10732|c0_g1_i2	0.854919						probable gpi-anchored adhesin-like protein pga55 isoform x2
TR13525|c3_g3_i11	TR10732|c0_g1_i2	0.854854	1.38633					sugar transporter erd6-like 7
TR36637|c0_g2_i3	TR10732|c0_g1_i2	0.85428	0.7511	0.69592				wd repeat-containing protein 26-like
TR33118|c0_g1_i1	TR10732|c0_g1_i2	0.854045	1.37817			Pattern2		nac domain-containing protein 2
TR9944|c0_g1_i5	TR10732|c0_g1_i2	0.85384	2.10716			Pattern1		probable leucine-rich repeat receptor-like serine threonine-protein kinase at5g15730
TR14486|c0_g1_i1	TR10732|c0_g1_i2	0.853287	1.20968			Pattern1		mitochondrial succinate-fumarate transporter 1
TR13081|c2_g2_i4	TR10732|c0_g1_i2	0.85283	3.15293					sugar transport protein 13-like
TR26837|c0_g2_i4	TR10732|c0_g1_i2	0.852622		0.365235		Pattern1		switch-associated protein 70
TR26514|c0_g1_i4	TR10732|c0_g1_i2	0.852544						short-chain type dehydrogenase reductase-like
TR25877|c4_g1_i1	TR10732|c0_g1_i2	0.852542	2.70215		1.43354			glutamate dehydrogenase 2
TR13619|c1_g2_i10	TR10732|c0_g1_i2	0.852442						zinc finger mym-type protein 1-like
TR24131|c0_g1_i1	TR10732|c0_g1_i2	0.852383	1.09116	1.16681				plant f3o9-12 protein
TR23153|c0_g1_i1	TR10732|c0_g1_i2	0.851865	2.85036	1.1193				d-3-phosphoglycerate dehydrogenase chloroplastic-like
TR27505|c0_g1_i1	TR10732|c0_g1_i2	0.851852	5.14195	5.19633	2.08379	Pattern1		glutathione s-transferase-like
TR12767|c0_g2_i8	TR10732|c0_g1_i2	0.851114	3.92916			Pattern1		transducin wd40 repeat protein
TR26575|c3_g1_i2	TR10732|c0_g1_i2	0.851067	1.77543			Pattern2		mate efflux family protein alf5-like
TR31739|c0_g1_i1	TR10732|c0_g1_i2	0.850916	0.639322					iron-sulfur assembly mitochondrial
TR12452|c1_g1_i11	TR10732|c0_g1_i2	0.850824						silencing defective isoform 1
TR13666|c5_g1_i9	TR10732|c0_g1_i2	0.850713	2.87035	2.5963	1.70227			cytochrome p450 cyp749a22-like
TR25381|c0_g1_i4	TR10732|c0_g1_i2	0.850654						deoxyribodipyrimidine photo-lyase
TR21339|c0_g1_i1	TR10732|c0_g1_i2	0.850633	0.470241					PREDICTED: uncharacterized protein LOC103447079
TR34915|c0_g2_i1	TR10732|c0_g1_i2	0.85062	1.00504		-0.447589			dcn1-like protein 4
TR25105|c1_g1_i4	TR10732|c0_g1_i2	0.850589						glucan endo- -beta-glucosidase 4-like
TR10027|c0_g2_i1	TR10732|c0_g1_i2	0.850468	1.10704					hypothetical protein PRUPE_ppa022051mg
TR12901|c1_g2_i2	TR10732|c0_g1_i2	0.849694	6.02273		3.23869			pathogenesis-related protein pr-4-like
TR33095|c0_g2_i4	TR10732|c0_g1_i2	0.849526	3.89802					hypothetical protein CICLE_v10028812mg
TR26860|c1_g1_i2	TR10732|c0_g1_i2	0.84929	2.96633	2.15153				pathogen-related
TR13670|c2_g2_i10	TR10732|c0_g1_i2	0.849158	21.898	5.38905		Pattern2		(+)-neomenthol dehydrogenase-like
TR23810|c1_g3_i1	TR10732|c0_g1_i2	0.848926	0.770181					nifu-like protein chloroplastic
TR5538|c0_g1_i1	TR10732|c0_g1_i2	0.848706	0.979812					ein3-binding f-box protein 1-like
TR13554|c2_g1_i1	TR10732|c0_g1_i2	0.848571	1.34753	0.992574				proline--trna ligase
TR12695|c4_g1_i3	TR10732|c0_g1_i2	0.848562	2.19821					methyltransferase ddb_g0268948
TR26916|c0_g1_i1	TR10732|c0_g1_i2	0.848412	11.5649	21.7204				gdsl esterase lipase 2-like
TR26904|c4_g1_i5	TR10732|c0_g1_i2	0.84837	2.13517	1.21528		Pattern2		probable mitochondrial chaperone bcs1-b
TR5472|c0_g1_i1	TR10732|c0_g1_i2	0.848366	5.34574			Pattern1		probable glutathione s-transferase
TR13525|c3_g3_i9	TR10732|c0_g1_i2	0.848359	1.79538					sugar transporter erd6-like 7
TR11398|c0_g1_i1	TR10732|c0_g1_i2	0.848343						probable e3 ubiquitin-protein ligase hip1
TR32720|c0_g1_i7	TR10732|c0_g1_i2	0.847721	1.5384			Pattern2		cell differentiation protein rcd1 homolog
TR3757|c0_g1_i1	TR10732|c0_g1_i2	0.847679	1.02417					probable purple acid phosphatase 20
TR13558|c1_g1_i4	TR10732|c0_g1_i2	0.847334	5.06927	5.34701	3.3048			12-oxophytodienoate reductase 11
TR26708|c1_g3_i1	TR10732|c0_g1_i2	0.847122	0.412308					phosphatidylglycerol phosphatidylinositol transfer protein ddb_g0282179
TR20581|c0_g1_i1	TR10732|c0_g1_i2	0.84688		2.48502	-5.76817	Pattern1		pheophorbide a chloroplastic
TR38923|c0_g1_i1	TR10732|c0_g1_i2	0.846443	0.814754			Pattern1		ubiquinol oxidase chloroplastic chromoplastic
TR13612|c7_g2_i5	TR10732|c0_g1_i2	0.846415						receptor-like protein 12
TR25673|c0_g1_i10	TR10732|c0_g1_i2	0.846271	2.68358					otu domain-containing protein ddb_g0284757
TR32277|c1_g1_i1	TR10732|c0_g1_i2	0.846119	1.272					uncharacterized transporter ybr287w-like
TR33095|c0_g1_i6	TR10732|c0_g1_i2	0.846055	4.04986					nitronate monooxygenase
TR13670|c2_g1_i2	TR10732|c0_g1_i2	0.845978	5.94124	4.8261		Pattern1		(+)-neomenthol dehydrogenase-like
TR13379|c5_g2_i3	TR10732|c0_g1_i2	0.845808	10.9784			Pattern1		flavonol synthase flavanone 3-hydroxylase-like
TR6733|c0_g2_i1	TR10732|c0_g1_i2	0.84576	0.624875					mitochondrial fission protein elm1
TR9794|c0_g1_i1	TR10732|c0_g1_i2	0.845724	4.49474			Pattern1		hypersensitive-induced response protein 2
TR1352|c0_g2_i1	TR10732|c0_g1_i2	0.84564	1.60914					ovate family protein
TR10068|c0_g2_i6	TR10732|c0_g1_i2	0.845408	0.3579					next to brca1 protein 1
TR8060|c0_g4_i1	TR10732|c0_g1_i2	0.845398	1.98466					bifunctional aspartate aminotransferase and glutamate aspartate-prephenate aminotransferase-like
TR12124|c1_g1_i1	TR10732|c0_g1_i2	0.8453						cyanidin-3-o-glucoside 2-o-glucuronosyltransferase-like
TR8158|c0_g2_i2	TR10732|c0_g1_i2	0.845191	0.618461			Pattern1		protein spt2 homolog
TR12702|c1_g1_i4	TR10732|c0_g1_i2	0.845096	5.18987	2.6326	3.04376			alpha-farnesene synthase
TR11504|c0_g1_i1	TR10732|c0_g1_i2	0.84492	5.51082	5.34993	3.24411	Pattern2		l-cysteine desulfhydrase-like
TR12191|c0_g1_i1	TR10732|c0_g1_i2	0.844904	1.66265					chaperone protein chloroplastic-like
TR922|c0_g1_i1	TR10732|c0_g1_i2	0.844369						cucumber peeling cupredoxin-like
TR32746|c0_g2_i8	TR10732|c0_g1_i2	0.84426	1.298			Pattern2		patatin-like protein 2
TR12548|c1_g1_i1	TR10732|c0_g1_i2	0.843959	1.09786					cytochrome p450 cyp72a219-like
TR31412|c0_g1_i12	TR10732|c0_g1_i2	0.843939	2.27568		-2.08366			probable anion transporter chloroplastic
TR41395|c0_g1_i1	TR10732|c0_g1_i2	0.843823	3.35364					histone -like
TR10859|c2_g1_i1	TR10732|c0_g1_i2	0.84376	0.519918			Pattern1		phosphoenolpyruvate carboxylase 2
TR19892|c0_g1_i3	TR10732|c0_g1_i2	0.842822	2.09223					2-hydroxyacyl- lyase
TR24298|c1_g2_i1	TR10732|c0_g1_i2	0.842719						receptor-like protein 12
TR8065|c0_g1_i2	TR10732|c0_g1_i2	0.842607	3.24824	3.67312				nitrate partial
TR5695|c0_g1_i1	TR10732|c0_g1_i2	0.841906	0.985885					mitochondrial chaperone bcs1
TR10124|c0_g1_i2	TR10732|c0_g1_i2	0.841788	0.300288			Pattern3		plant mxc17-8 protein
TR40789|c0_g1_i4	TR10732|c0_g1_i2	0.84174	0.472037					cyclin-dependent kinase f-4
TR8484|c0_g1_i1	TR10732|c0_g1_i2	0.841717						vesicle-associated membrane protein 714
TR37796|c1_g2_i12	TR10732|c0_g1_i2	0.841607	4.36602					tropinone reductase homolog at1g07440-like
TR38840|c0_g1_i1	TR10732|c0_g1_i2	0.841484	0.615289	0.352094				3-isopropylmalate dehydratase large subunit
TR36630|c0_g3_i4	TR10732|c0_g1_i2	0.841203						2-aminoethanethiol dioxygenase
TR38185|c0_g1_i1	TR10732|c0_g1_i2	0.841161						TPA: hypothetical protein ZEAMMB73_558215
TR26397|c1_g2_i15	TR10732|c0_g1_i2	0.840893	2.42142					low-temperature-induced 65 kda
TR20639|c0_g1_i3	TR10732|c0_g1_i2	0.840857	1.78739	1.18289	0.726403			citrate mitochondrial
TR13012|c5_g1_i15	TR10732|c0_g1_i2	0.840839						3-hydroxy-3-methylglutaryl coenzyme a reductase
TR41211|c0_g2_i1	TR10732|c0_g1_i2	0.840492	0.543739					atp-dependent zinc metalloprotease ftsh mitochondrial-like
TR27603|c0_g1_i1	TR10732|c0_g1_i2	0.840395						kda chloroplast outer envelope membrane
TR38019|c1_g4_i6	TR10732|c0_g1_i2	0.840173						2-alkenal reductase (nadp(+)-dependent)-like
TR10732|c0_g1_i3	TR10732|c0_g1_i2	0.839973	5.56536	5.96437				bifunctional l-3-cyanoalanine synthase cysteine synthase mitochondrial
TR17541|c0_g1_i1	TR10732|c0_g1_i2	0.839947	1.51405					uncharacterized acetyltransferase at3g50280
TR26385|c0_g1_i20	TR10732|c0_g1_i2	0.839877	2.75765					guanine nucleotide-binding protein alpha-1 subunit
TR40005|c0_g1_i1	TR10732|c0_g1_i2	0.839645	1.63503	1.55487	0.735645			monoglyceride lipase-like
TR32987|c4_g1_i4	TR10732|c0_g1_i2	0.839587	6.43703		2.08483			salicylic acid-binding protein 2-like
TR11777|c9_g1_i8	TR10732|c0_g1_i2	0.839535						alpha beta-hydrolases superfamily protein
TR30808|c0_g1_i1	TR10732|c0_g1_i2	0.839203						probable calcium-binding protein cml44
TR11459|c1_g3_i1	TR10732|c0_g1_i2	0.838908	0.630916					probable magnesium transporter nipa4
TR12436|c2_g3_i4	TR10732|c0_g1_i2	0.838493						endochitinase pr4-like
TR7565|c0_g2_i2	TR10732|c0_g1_i2	0.838305	2.5017					PREDICTED: uncharacterized protein LOC103332755
TR12915|c2_g1_i1	TR10732|c0_g1_i2	0.83827	0.971815			Pattern1		dna-binding bromodomain-containing
TR38284|c0_g1_i1	TR10732|c0_g1_i2	0.83814	2.25077					bahd acyltransferase dcr
TR20677|c0_g2_i1	TR10732|c0_g1_i2	0.838065	0.673692			Pattern2		glutaredoxin family protein
TR12317|c0_g1_i10	TR10732|c0_g1_i2	0.837802	1.3652					citrate glyoxysomal
TR13154|c2_g1_i1	TR10732|c0_g1_i2	0.837793	1.18545					sugar transport protein 13-like
TR33177|c0_g1_i8	TR10732|c0_g1_i2	0.83771	1.41827					salicylic acid-binding protein 2-like
TR25936|c0_g1_i3	TR10732|c0_g1_i2	0.836836	19.2098	4.78979	6.2016	Pattern1		salicylic acid-binding protein 2-like
TR36905|c0_g1_i27	TR10732|c0_g1_i2	0.836734	0.727925	0.617272	0.402157			formamidase isoform x1
TR33177|c0_g1_i5	TR10732|c0_g1_i2	0.836689	2.4578					methylesterase 10-like
TR25954|c0_g1_i4	TR10732|c0_g1_i2	0.836648	2.00739					PREDICTED: uncharacterized protein LOC103336672 isoform X2
TR19814|c0_g1_i1	TR10732|c0_g1_i2	0.836503	0.840592	0.42169	0.357594	Pattern1		thiamine-repressible mitochondrial transport protein thi74-like
TR40819|c0_g1_i2	TR10732|c0_g1_i2	0.836479	0.532983	0.331974				atp-dependent clp protease atp-binding subunit clpx- mitochondrial
TR39488|c0_g1_i5	TR10732|c0_g1_i2	0.83636	1.00339	0.618705		Pattern2		eukaryotic peptide chain release factor gtp-binding subunit erf3a-like isoform x1
TR5163|c0_g1_i1	TR10732|c0_g1_i2	0.836005	0.597892	0.431956				reticulon-4-interacting protein mitochondrial
TR37881|c4_g1_i1	TR10732|c0_g1_i2	0.835959	0.578157					zinc finger protein jackdaw-like
TR21309|c1_g1_i1	TR10732|c0_g1_i2	0.835581						duf1230 family protein
TR32312|c1_g1_i14	TR10732|c0_g1_i2	0.83543	1.11694					probable alpha-galactosidase b-like
TR21823|c0_g1_i4	TR10732|c0_g1_i2	0.835129	1.53365					dnaj protein homolog
TR7764|c0_g1_i2	TR10732|c0_g1_i2	0.835098	0.832967	0.445948			ERF	ethylene-responsive transcription factor rap2-12-like
TR13400|c2_g1_i1	TR10732|c0_g1_i2	0.834929	5.13274					cytochrome p450 94a1-like
TR40141|c3_g3_i3	TR10732|c0_g1_i2	0.834663	2.81077		-1.22949	Pattern1		pleiotropic drug resistance protein 1-like
TR16848|c0_g1_i1	TR10732|c0_g1_i2	0.834615	0.652211			Pattern1		udp-glycosyltransferase 87a1-like
TR38478|c0_g2_i3	TR10732|c0_g1_i2	0.834598						mediator of rna polymerase ii transcription subunit 26 isoform x4
TR12091|c2_g2_i2	TR10732|c0_g1_i2	0.834588	1.62727					protein reveille 7-like isoform x1
TR25820|c0_g1_i14	TR10732|c0_g1_i2	0.834466						nadp-specific glutamate dehydrogenase
TR40143|c2_g1_i11	TR10732|c0_g1_i2	0.834421	1.01295	1.5276	0.724534			alanine--glyoxylate aminotransferase 2 homolog mitochondrial
TR37826|c5_g1_i1	TR10732|c0_g1_i2	0.834237	0.82174			Pattern1		soluble inorganic pyrophosphatase
TR1371|c0_g1_i1	TR10732|c0_g1_i2	0.833993						cytochrome p450
TR12028|c2_g2_i8	TR10732|c0_g1_i2	0.833793						PREDICTED: uncharacterized protein LOC103444421 isoform X1
TR26704|c0_g1_i2	TR10732|c0_g1_i2	0.83369						thioredoxin-like protein chloroplastic
TR12740|c7_g1_i6	TR10732|c0_g1_i2	0.833618	5.03906					beta-galactosidase 6 isoform x1
TR13549|c2_g1_i3	TR10732|c0_g1_i2	0.833434	1.5252		1.24614			tonoplast dicarboxylate transporter-like
TR26098|c1_g3_i4	TR10732|c0_g1_i2	0.833261						regulation of nuclear pre-mrna domain-containing protein 1b-like
TR11668|c0_g1_i2	TR10732|c0_g1_i2	0.833152	3.12869					abc transporter c family member 8-like isoform x1
TR24584|c0_g1_i1	TR10732|c0_g1_i2	0.833004						homologous-pairing protein 2 homolog
TR32999|c0_g2_i1	TR10732|c0_g1_i2	0.832987	2.91401					e3 ubiquitin-protein ligase rglg2
TR25821|c0_g2_i15	TR10732|c0_g1_i2	0.83287						peptidyl-trna chloroplastic
TR9865|c0_g1_i12	TR10732|c0_g1_i2	0.832813	0.504611					lon protease homolog peroxisomal
TR13286|c1_g1_i12	TR10732|c0_g1_i2	0.832803	2.80428	1.85816				abc transporter c family member 12-like
TR40512|c1_g1_i6	TR10732|c0_g1_i2	0.832562	0.322411			Pattern1		telomere repeat-binding protein 4
TR13306|c0_g1_i4	TR10732|c0_g1_i2	0.832549						cytochrome p450 cyp736a12-like
TR11901|c1_g1_i5	TR10732|c0_g1_i2	0.832536	3.48804	3.58043	4.27229			quinone-oxidoreductase chloroplastic
TR38048|c1_g3_i1	TR10732|c0_g1_i2	0.832143	0.853404			Pattern1		calcium-binding ef hand family protein
TR6253|c0_g2_i1	TR10732|c0_g1_i2	0.832131	1.28048					calcium-transporting atpase plasma membrane-type -like protein
TR8626|c0_g2_i2	TR10732|c0_g1_i2	0.831952	1.07265		0.192546			chloride channel-like protein clc-g
TR15778|c0_g1_i1	TR10732|c0_g1_i2	0.831912						udp-glycosyltransferase 85a2-like
TR10665|c0_g1_i9	TR10732|c0_g1_i2	0.831832	3.99877			Pattern1		e3 ubiquitin-protein ligase rglg2
TR34281|c0_g1_i1	TR10732|c0_g1_i2	0.831795						hypothetical protein PRUPE_ppa012136mg
TR26774|c3_g1_i3	TR10732|c0_g1_i2	0.831795	1.06948					protein nrt1 ptr family
TR26393|c0_g2_i1	TR10732|c0_g1_i2	0.831612	2.67201			Pattern1		PREDICTED: uncharacterized protein LOC103323337
TR20310|c2_g1_i1	TR10732|c0_g1_i2	0.831408	1.51505			Pattern1		flocculation protein flo11-like
TR12420|c2_g3_i4	TR10732|c0_g1_i2	0.831315	1.86597					autophagy-related protein 11
TR27037|c1_g1_i1	TR10732|c0_g1_i2	0.831297	0.492253					succinate dehydrogenase subunit mitochondrial
TR13666|c6_g1_i1	TR10732|c0_g1_i2	0.830932	18.5253	3.84741		Pattern1		cytochrome p450 cyp749a22-like
TR37619|c0_g2_i9	TR10732|c0_g1_i2	0.830836						casein kinase i isoform delta-like
TR15720|c0_g1_i1	TR10732|c0_g1_i2	0.830696	5.90987			Pattern2		1-aminocyclopropane-1-carboxylate synthase
TR9757|c0_g1_i1	TR10732|c0_g1_i2	0.830562						peroxisomal adenine nucleotide carrier 1-like
TR12814|c1_g1_i15	TR10732|c0_g1_i2	0.830554	5.73806	5.10301	3.87807			cinnamoyl- reductase 1-like
TR26235|c1_g2_i1	TR10732|c0_g1_i2	0.83043	2.75747	1.60263	1.20362	Pattern2		probable carboxylesterase 15
TR4593|c0_g1_i1	TR10732|c0_g1_i2	0.830043	1.43861	0.791646		Pattern1		alkaline neutral invertase cinv2
TR25699|c2_g1_i2	TR10732|c0_g1_i2	0.829907	0.664017					rna-binding protein nova-2-like isoform x2
TR12777|c0_g1_i5	TR10732|c0_g1_i2	0.829816	1.47981					eyes absent homolog 2 isoform x1
TR13617|c0_g1_i1	TR10732|c0_g1_i2	0.829678	1.14773	0.887278	0.240998	Pattern1		erythronate-4-phosphate dehydrogenase family protein isoform 1
TR38562|c4_g1_i15	TR10732|c0_g1_i2	0.829522	2.04675	2.85019				caffeic acid 3-o-methyltransferase 1-like
TR13522|c4_g3_i4	TR10732|c0_g1_i2	0.829484	2.86716					vesicle-associated protein 2-1-like
TR13398|c3_g1_i3	TR10732|c0_g1_i2	0.829187	1.02497					probable wrky transcription factor 75
TR40005|c0_g1_i5	TR10732|c0_g1_i2	0.828999	1.30775					monoglyceride lipase-like
TR33811|c0_g1_i1	TR10732|c0_g1_i2	0.828921	0.730386			Pattern1		apoptosis-inducing factor homolog b
TR12512|c1_g4_i7	TR10732|c0_g1_i2	0.828871	2.08477	7.43161				ubiquitin-conjugating enzyme e2-23 kda-like
TR13651|c2_g1_i1	TR10732|c0_g1_i2	0.828711	2.60569					anthocyanidin -o-glucosyltransferase-like
TR13724|c2_g2_i18	TR10732|c0_g1_i2	0.828487	3.20487					ring finger and chy zinc finger domain-containing protein 1-like
TR13458|c1_g1_i1	TR10732|c0_g1_i2	0.828344	3.68566	3.71763				probable glutathione s-transferase
TR13639|c2_g1_i16	TR10732|c0_g1_i2	0.828079						cellulose synthase-like protein g2
TR12695|c0_g1_i1	TR10732|c0_g1_i2	0.827783	5.17158	4.19149	2.12808	Pattern2		methyltransferase partial
TR25302|c0_g1_i2	TR10732|c0_g1_i2	0.827543	1.56403					nad-dependent protein deacetylase srt2 isoform x1
TR9880|c0_g1_i2	TR10732|c0_g1_i2	0.827478	1.52565	1.1429	0.707095	Pattern5		aconitate cytoplasmic
TR19675|c0_g1_i1	TR10732|c0_g1_i2	0.827307						uncharacterized mitochondrial protein g00810-like
TR41300|c0_g1_i1	TR10732|c0_g1_i2	0.827188	0.898581			Pattern5		protein nrt1 ptr family -like
TR25785|c0_g1_i1	TR10732|c0_g1_i2	0.827186	4.85143	1.85784				hypothetical protein PRUPE_ppa007569mg
TR8388|c1_g2_i2	TR10732|c0_g1_i2	0.826634	1.67445					mitochondrial arginine transporter bac2-like
TR33141|c4_g1_i3	TR10732|c0_g1_i2	0.826604						boron transporter 4-like
TR20890|c1_g2_i1	TR10732|c0_g1_i2	0.826593						PREDICTED: uncharacterized protein LOC103327992
TR37863|c1_g2_i1	TR10732|c0_g1_i2	0.826587						alcohol-forming fatty acyl- reductase-like
TR13554|c2_g1_i4	TR10732|c0_g1_i2	0.826497	1.08975	1.15463				proline--trna ligase
TR40158|c3_g3_i1	TR10732|c0_g1_i2	0.826426	2.07012					receptor-like protein kinase at4g00960
TR12460|c0_g1_i1	TR10732|c0_g1_i2	0.826258	2.86536					protein zinc induced facilitator-like 1-like
TR12040|c0_g2_i1	TR10732|c0_g1_i2	0.826164						lactation elevated protein 1
TR39409|c0_g1_i1	TR10732|c0_g1_i2	0.826156	0.454693		-0.267719			ubiquitin-conjugating enzyme e2-17 kda
TR38500|c5_g2_i3	TR10732|c0_g1_i2	0.825702						isoflavone 2 -hydroxylase
TR13584|c2_g1_i10	TR10732|c0_g1_i2	0.825693	0.346487			Pattern2		protein pat1 homolog 1-like isoform x1
TR32350|c1_g1_i2	TR10732|c0_g1_i2	0.825638	1.75739					atp-dependent 6-phosphofructokinase chloroplastic
TR12984|c4_g2_i5	TR10732|c0_g1_i2	0.825492	2.29396					uncharacterized transporter ybr287w-like
TR32277|c1_g1_i2	TR10732|c0_g1_i2	0.825391	1.01177			Pattern5		uncharacterized transporter ybr287w-like
TR26552|c3_g1_i3	TR10732|c0_g1_i2	0.825389						r3h domain protein
TR13666|c5_g1_i5	TR10732|c0_g1_i2	0.825141						cytochrome p450 cyp749a22-like
TR19212|c0_g1_i1	TR10732|c0_g1_i2	0.824852						vinorine synthase-like
TR12997|c6_g1_i8	TR10732|c0_g1_i2	0.824759	1.20855					probable lrr receptor-like serine threonine-protein kinase at1g53430
TR37845|c4_g1_i11	TR10732|c0_g1_i2	0.824673						udp-glycosyltransferase 85a2-like
TR10357|c1_g1_i5	TR10732|c0_g1_i2	0.824623	4.00637			Pattern1		heterogeneous nuclear ribonucleoprotein r-like isoform x1
TR37971|c6_g1_i5	TR10732|c0_g1_i2	0.824152	1.72235					probable vacuolar amino acid transporter ypq1
TR22736|c1_g1_i1	TR10732|c0_g1_i2	0.82408	3.08566	2.15217		Pattern1		probable glucan -beta-glucosidase a
TR11739|c2_g3_i7	TR10732|c0_g1_i2	0.82392						casein kinase i-like
TR11667|c0_g1_i20	TR10732|c0_g1_i2	0.823473	1.11197			Pattern2		floral homeotic protein apetala 2-like isoform x1
TR27034|c4_g2_i2	TR10732|c0_g1_i2	0.823366	0.887725					early light-induced protein chloroplastic-like
TR11096|c0_g1_i9	TR10732|c0_g1_i2	0.823331	1.15509	0.552771				carboxypeptidase a6
TR40858|c0_g1_i7	TR10732|c0_g1_i2	0.823103	6.54899	3.33103				mitochondrial phosphate carrier protein mitochondrial-like
TR10435|c0_g1_i1	TR10732|c0_g1_i2	0.822693	0.546425	0.319704		Pattern1		ubx domain-containing family protein
TR37069|c1_g1_i1	TR10732|c0_g1_i2	0.822665						probable carboxylesterase 12
TR12460|c0_g1_i2	TR10732|c0_g1_i2	0.822637	2.47844					protein zinc induced facilitator-like 1-like
TR40858|c0_g1_i2	TR10732|c0_g1_i2	0.822497						mitochondrial phosphate carrier protein mitochondrial-like
TR31727|c0_g2_i1	TR10732|c0_g1_i2	0.821924	0.313084					extra-large guanine nucleotide-binding protein 1
TR6432|c0_g1_i1	TR10732|c0_g1_i2	0.821811						probable plastid-lipid-associated protein chloroplastic
TR13418|c1_g3_i13	TR10732|c0_g1_i2	0.821451	2.74991					ubiquitin and wlm domain-containing protein
TR36560|c0_g1_i3	TR10732|c0_g1_i2	0.821276	1.29739					fimbrin-1
TR13549|c2_g1_i4	TR10732|c0_g1_i2	0.821218						tonoplast dicarboxylate transporter
TR40476|c6_g5_i1	TR10732|c0_g1_i2	0.821173	0.564359					PREDICTED: uncharacterized protein LOC103333978
TR26545|c1_g1_i8	TR10732|c0_g1_i2	0.821145						atp-dependent 6-phosphofructokinase chloroplastic
TR26702|c0_g1_i2	TR10732|c0_g1_i2	0.821119	0.833363					d-2-hydroxyglutarate mitochondrial isoform x1
TR38464|c0_g2_i2	TR10732|c0_g1_i2	0.820931	0.537679					pra1 family protein a1-like
TR12464|c0_g1_i1	TR10732|c0_g1_i2	0.820641	4.36023			Pattern1		12-oxophytodienoate reductase 2-like
TR9745|c0_g1_i10	TR10732|c0_g1_i2	0.820543						anthocyanidin reductase-like
TR8065|c0_g1_i3	TR10732|c0_g1_i2	0.820466	2.85395	1.50216				nitrate reductase
TR12761|c0_g1_i1	TR10732|c0_g1_i2	0.820357	3.35645	2.15961				l-aspartate chloroplastic
TR13286|c1_g3_i3	TR10732|c0_g1_i2	0.820345	1.05786					abc transporter c family member 2-like
TR13375|c1_g2_i5	TR10732|c0_g1_i2	0.820286						glutamate receptor -like
TR13277|c1_g1_i1	TR10732|c0_g1_i2	0.820213						vacuolar amino acid transporter 1-like
TR12702|c1_g1_i10	TR10732|c0_g1_i2	0.820163						alpha-farnesene synthase
TR12967|c1_g2_i1	TR10732|c0_g1_i2	0.819729	0.827494	0.510127				pto-interacting protein 1-like
TR33662|c3_g1_i2	TR10732|c0_g1_i2	0.819695	8.17827			Pattern1		aminotransferase ald1-like isoform x2
TR39045|c0_g1_i2	TR10732|c0_g1_i2	0.819602	0.432111					secretory carrier-associated membrane protein 3-like
TR25305|c0_g1_i3	TR10732|c0_g1_i2	0.819519	0.6818	0.395736		Pattern2		heat shock 70 kda protein 15-like
TR11448|c1_g1_i1	TR10732|c0_g1_i2	0.819359	0.459259					cyclic pyranopterin monophosphate mitochondrial isoform x2
TR40795|c0_g1_i4	TR10732|c0_g1_i2	0.819332	0.675116			Pattern1		oxysterol-binding protein 1c-like isoform x1
TR4002|c0_g2_i1	TR10732|c0_g1_i2	0.819313						ethylene-responsive transcription factor win1-like
TR25558|c0_g1_i3	TR10732|c0_g1_i2	0.819312	0.694643					ubiquitin carboxyl-terminal hydrolase 6
TR33141|c4_g1_i4	TR10732|c0_g1_i2	0.819257	1.14058			Pattern1		boron transporter 4-like
TR23773|c0_g1_i1	TR10732|c0_g1_i2	0.818946	1.03452			Pattern2		atp synthase gamma chloroplastic
TR18424|c0_g1_i1	TR10732|c0_g1_i2	0.818624	0.456599					hypersensitive-induced response protein 4
TR38768|c0_g1_i2	TR10732|c0_g1_i2	0.818615						serine threonine-protein kinase tao3
TR13434|c1_g2_i3	TR10732|c0_g1_i2	0.818608	20.088	5.34568		Pattern1		7-deoxyloganetin glucosyltransferase-like
TR20539|c0_g2_i1	TR10732|c0_g1_i2	0.818387	1.89673			Pattern2		late blight resistance protein homolog r1b-19
TR26859|c0_g1_i1	TR10732|c0_g1_i2	0.818368	0.867458	0.535861		Pattern1		cbl-interacting serine threonine-protein kinase 21 isoform 4
TR38533|c3_g2_i6	TR10732|c0_g1_i2	0.818255	8.19689					mutator-like transposase
TR11078|c0_g3_i7	TR10732|c0_g1_i2	0.818211						protein pelota
TR11078|c0_g3_i6	TR10732|c0_g1_i2	0.818122		0.43707				protein pelota 1
TR34913|c0_g1_i12	TR10732|c0_g1_i2	0.818077	1.36115			Pattern2		methionine aminopeptidase 2b
TR25280|c0_g1_i1	TR10732|c0_g1_i2	0.817672		0.78884				aconitate hydratase 1
TR12967|c1_g1_i2	TR10732|c0_g1_i2	0.817661			-0.460829			pentatricopeptide repeat-containing protein at1g08070-like
TR12898|c6_g4_i1	TR10732|c0_g1_i2	0.817395	1.89022			Pattern1		haloacid dehalogenase-like hydrolase superfamily protein
TR11881|c0_g3_i1	TR10732|c0_g1_i2	0.817382	0.741066	0.368292		Pattern1		ankyrin repeat-containing protein at5g02620-like
TR36918|c0_g1_i2	TR10732|c0_g1_i2	0.817255	0.358488	0.27904		Pattern3		ankyrin repeat domain-containing protein 2
TR40187|c0_g5_i2	TR10732|c0_g1_i2	0.817147	1.24477			Pattern1		serine threonine-protein kinase
TR8758|c0_g1_i4	TR10732|c0_g1_i2	0.817132	1.15083			Pattern1		pseudouridine-5 -monophosphatase
TR25275|c0_g2_i5	TR10732|c0_g1_i2	0.81678	0.767981	0.459796		Pattern1		atp-dependent clp protease proteolytic subunit-related protein chloroplastic
TR25328|c0_g2_i2	TR10732|c0_g1_i2	0.816759	0.524115			Pattern3		peroxisomal acyl-coenzyme a oxidase 1-like
TR40431|c0_g1_i1	TR10732|c0_g1_i2	0.816726						myb-like dna-binding domain protein
TR26154|c0_g1_i5	TR10732|c0_g1_i2	0.816426						protein nlrc3 isoform x1
TR26465|c0_g1_i1	TR10732|c0_g1_i2	0.816078						ac069473_8gypsy ty-3 retroelement polyprotein 69905-74404
TR9968|c0_g1_i3	TR10732|c0_g1_i2	0.81605						vacuolar amino acid transporter 1-like
TR11830|c1_g1_i5	TR10732|c0_g1_i2	0.816043	7.89924		5.91302			probable aminotransferase tat2
TR9142|c0_g1_i4	TR10732|c0_g1_i2	0.815944	7.83881	6.07482	4.21261			pathogen-related
TR33672|c2_g3_i6	TR10732|c0_g1_i2	0.815898						protein translocase subunit chloroplastic
TR13670|c2_g2_i2	TR10732|c0_g1_i2	0.815837	4.3418	2.99288	1.61606			(+)-neomenthol dehydrogenase-like
TR40862|c1_g2_i5	TR10732|c0_g1_i2	0.815699	3.1956					glutathione cytosolic
TR13286|c1_g1_i5	TR10732|c0_g1_i2	0.815406						gdp-fucose o-fucosyltransferase 1
TR3891|c0_g2_i1	TR10732|c0_g1_i2	0.815366	0.527819			Pattern1		glucose-6-phosphate 1- chloroplastic
TR39025|c0_g1_i1	TR10732|c0_g1_i2	0.815229	0.294103			Pattern1		26s proteasome non-atpase regulatory subunit 13 homolog b
TR26965|c5_g1_i21	TR10732|c0_g1_i2	0.81515	1.85811	2.31706				probable beta- -galactosyltransferase 11
TR2009|c0_g1_i1	TR10732|c0_g1_i2	0.814658	2.42639	2.2257	1.45783	Pattern1		voltage-dependent t-type calcium channel subunit alpha-
TR40470|c2_g1_i4	TR10732|c0_g1_i2	0.814607	1.37538	1.32437				protein nrt1 ptr family
TR24540|c0_g1_i1	TR10732|c0_g1_i2	0.814497	1.60768					mlo-like protein 3
TR39423|c0_g1_i12	TR10732|c0_g1_i2	0.81437	0.701491	0.433953	0.380132		SBP	squamosa promoter-binding-like protein 2
TR7408|c0_g1_i2	TR10732|c0_g1_i2	0.81431	6.39289				MYB	myb-related protein myb4-like
TR25128|c0_g1_i1	TR10732|c0_g1_i2	0.814111	0.922074			Pattern2		copper chaperone for superoxide chloroplastic cytosolic
TR20617|c0_g1_i1	TR10732|c0_g1_i2	0.813873						probable glycosyltransferase at5g03795
TR39802|c0_g2_i4	TR10732|c0_g1_i2	0.813871						electron transport complex protein isoform 1
TR12974|c1_g1_i6	TR10732|c0_g1_i2	0.813868						flavonol synthase flavanone 3-hydroxylase-like
TR9906|c0_g2_i1	TR10732|c0_g1_i2	0.81375	0.694525			Pattern2		palmitoyl-protein thioesterase 1
TR15963|c0_g1_i1	TR10732|c0_g1_i2	0.813537						nuclease harbi1-like
TR12984|c3_g2_i1	TR10732|c0_g1_i2	0.813356	20.448	7.11481		Pattern2		nac domain-containing protein 2
TR394|c0_g1_i1	TR10732|c0_g1_i2	0.813267	0.546965					e3 ubiquitin-protein ligase mbr1-like
TR33882|c0_g1_i1	TR10732|c0_g1_i2	0.813229	0.643529					proline-rich receptor-like protein kinase perk10
TR37867|c1_g4_i1	TR10732|c0_g1_i2	0.813011					HSF	heat stress transcription factor a-1e-like
TR27005|c3_g2_i6	TR10732|c0_g1_i2	0.812969	1.52389					-dihydroxy-2-naphthoyl- thioesterase 1
TR10022|c0_g1_i3	TR10732|c0_g1_i2	0.812932		0.775089				protein phr1-like 1-like isoform x1
TR40141|c3_g2_i3	TR10732|c0_g1_i2	0.812802	2.82177					pleiotropic drug resistance protein 1-like
TR8722|c0_g1_i1	TR10732|c0_g1_i2	0.812733	1.93563					cytochrome p450 734a1-like
TR32607|c0_g1_i1	TR10732|c0_g1_i2	0.812606						serine carboxypeptidase-like 34
TR10649|c0_g1_i5	TR10732|c0_g1_i2	0.812601						dystrophia myotonica wd repeat-containing
TR13618|c1_g2_i7	TR10732|c0_g1_i2	0.812348						wall-associated receptor kinase-like 1
TR32744|c0_g1_i6	TR10732|c0_g1_i2	0.812238						glycerol-3-phosphate dehydrogenase
TR33010|c5_g1_i2	TR10732|c0_g1_i2	0.812135	1.54307					lrr receptor-like serine threonine-protein kinase gso1
TR38019|c1_g4_i2	TR10732|c0_g1_i2	0.811432	1.28765		1.28759	Pattern4		2-alkenal reductase (nadp(+)-dependent)-like
TR8868|c0_g1_i2	TR10732|c0_g1_i2	0.811414	0.470088					probable e3 ubiquitin-protein ligase log2
TR26992|c2_g3_i7	TR10732|c0_g1_i2	0.811391	18.9121	4.07773		Pattern1		zeaxanthin chloroplastic-like
TR26982|c1_g2_i4	TR10732|c0_g1_i2	0.811144	1.04106					probable lrr receptor-like serine threonine-protein kinase rfk1
TR39088|c0_g1_i2	TR10732|c0_g1_i2	0.810636						solute carrier family 25 member 44-like
TR6498|c0_g2_i1	TR10732|c0_g1_i2	0.810303	0.456894	0.260162				vacuolar protein sorting-associated protein 2 homolog 1
TR25128|c0_g1_i8	TR10732|c0_g1_i2	0.810176	2.32056					copper chaperone for superoxide chloroplastic cytosolic
TR26517|c6_g1_i1	TR10732|c0_g1_i2	0.810109	1.50651					universal stress family protein
TR11487|c2_g2_i6	TR10732|c0_g1_i2	0.809891						zinc knuckle family isoform 1
TR12229|c3_g2_i3	TR10732|c0_g1_i2	0.809818	0.541272					transcription initiation factor iia large subunit
TR12263|c6_g2_i21	TR10732|c0_g1_i2	0.809811	0.705338			Pattern5		delta-1-pyrroline-5-carboxylate synthase
TR21338|c2_g1_i3	TR10732|c0_g1_i2	0.80979						mitochondrial calcium uniporter regulatory subunit mcub-like
TR32824|c0_g1_i4	TR10732|c0_g1_i2	0.809753	0.776854					probable polyamine transporter at3g19553
TR21876|c0_g2_i1	TR10732|c0_g1_i2	0.809747	2.40268	1.40242	0.688522	Pattern2		reduced lateral root formation isoform 1
TR40218|c0_g2_i1	TR10732|c0_g1_i2	0.809426	0.673661					glutamate dehydrogenase 2
TR5709|c0_g1_i2	TR10732|c0_g1_i2	0.809409						4-hydroxybenzoate mitochondrial-like
TR25512|c0_g1_i3	TR10732|c0_g1_i2	0.809193	0.716519			Pattern2		e3 ubiquitin-protein ligase rnf4 isoform x1
TR4571|c0_g1_i1	TR10732|c0_g1_i2	0.80882	2.31856		-1.82593	Pattern1		adenylate isopentenyltransferase chloroplastic
TR26702|c0_g1_i7	TR10732|c0_g1_i2	0.808814	1.46355					d-2-hydroxyglutarate mitochondrial isoform x1
TR27017|c0_g3_i4	TR10732|c0_g1_i2	0.80875	0.626368					atpase plasma membrane-type
TR12901|c1_g4_i3	TR10732|c0_g1_i2	0.80868	2.01179					leucoanthocyanidin reductase
TR26916|c0_g1_i2	TR10732|c0_g1_i2	0.808565	7.60495	18.1078				gdsl esterase lipase 2-like
TR10732|c0_g2_i1	TR10732|c0_g1_i2	0.808432						l-3-cyanoalanine synthase mitochondrial
TR23977|c1_g2_i2	TR10732|c0_g1_i2	0.808266	0.801275					probable protein phosphatase 2c 49
TR39423|c0_g1_i10	TR10732|c0_g1_i2	0.807604						squamosa promoter-binding-like protein 2
TR12101|c0_g1_i1	TR10732|c0_g1_i2	0.807499	0.526884					act domain-containing protein acr11
TR12317|c0_g1_i6	TR10732|c0_g1_i2	0.806974	1.48826	1.37711	0.745452			citrate glyoxysomal
TR39092|c0_g1_i11	TR10732|c0_g1_i2	0.806804						phosphoglucosamine mutase family protein
TR12487|c2_g1_i3	TR10732|c0_g1_i2	0.806576	0.495547			Pattern2		protein vac14 homolog
TR13676|c5_g1_i2	TR10732|c0_g1_i2	0.806362	4.13302		6.85571			probable carboxylesterase 12
TR40540|c1_g1_i5	TR10732|c0_g1_i2	0.806286						riboflavin biosynthesis protein chloroplastic
TR40062|c0_g2_i5	TR10732|c0_g1_i2	0.806279	2.72298					aspartic proteinase-like protein 2
TR11006|c0_g1_i6	TR10732|c0_g1_i2	0.805962	4.43198					sulfite exporter family protein isoform 1
TR26837|c0_g3_i4	TR10732|c0_g1_i2	0.805461	0.338566					dead deah box helicase
TR10891|c0_g1_i2	TR10732|c0_g1_i2	0.805451	2.73643		0.981351			glutathione s-transferase l3-like
TR12147|c1_g1_i1	TR10732|c0_g1_i2	0.80542	1.3634					nadp-dependent malic enzyme
TR38581|c2_g2_i1	TR10732|c0_g1_i2	0.805202	5.70859	4.0934				crocetin chloroplastic-like
TR8249|c0_g1_i2	TR10732|c0_g1_i2	0.805154	1.00357	0.704653	0.425956			probable fructose-bisphosphate aldolase chloroplastic
TR11751|c2_g2_i10	TR10732|c0_g1_i2	0.804754	3.15145			Pattern1		cellulose synthase-like protein h1 isoform x1
TR12583|c0_g4_i1	TR10732|c0_g1_i2	0.804719	1.45426	0.774068		Pattern2		phospho-2-dehydro-3-deoxyheptonate aldolase chloroplastic-like
TR26863|c4_g1_i2	TR10732|c0_g1_i2	0.804673	2.50676					protein transparent testa 12-like
TR13257|c3_g1_i3	TR10732|c0_g1_i2	0.804485						abc transporter d family member 1
TR35384|c1_g1_i1	TR10732|c0_g1_i2	0.804474	2.3794	1.45241				protein nrt1 ptr family -like
TR6518|c0_g1_i2	TR10732|c0_g1_i2	0.80429	1.87757		1.83914			probable glutathione s-transferase
TR13422|c2_g2_i4	TR10732|c0_g1_i2	0.804155	3.45497					nadh dehydrogenase subunit 5
TR10305|c0_g1_i2	TR10732|c0_g1_i2	0.804115	14.3822			Pattern1		sodium:hydrogen antiporter 1 isoform 2
TR40531|c0_g2_i8	TR10732|c0_g1_i2	0.803824	0.968041					probable protein phosphatase 2c 46
TR10981|c1_g1_i2	TR10732|c0_g1_i2	0.803784	0.913723	0.458593				transferring glycosyl
TR33680|c0_g3_i2	TR10732|c0_g1_i2	0.803728	0.594269					probable cytosolic iron-sulfur protein assembly protein ciao1 homolog
TR5728|c0_g1_i4	TR10732|c0_g1_i2	0.803723	3.276		1.01878			flavonol synthase flavanone 3-hydroxylase-like
TR13012|c3_g1_i8	TR10732|c0_g1_i2	0.803628	2.31061		2.23211			beta-glucosidase 41
TR25451|c0_g3_i1	TR10732|c0_g1_i2	0.803526						vinorine synthase-like
TR41236|c1_g2_i2	TR10732|c0_g1_i2	0.803467	1.54254	1.39299	1.70025	Pattern4		probable purine permease 10
TR12876|c6_g7_i4	TR10732|c0_g1_i2	0.803461		1.00709		Pattern1		probable beta-d-xylosidase 7
TR13478|c1_g1_i3	TR10732|c0_g1_i2	0.80343	0.528424					peroxisome biogenesis protein 5
TR698|c0_g2_i1	TR10732|c0_g1_i2	0.803248	1.91095	1.30299		Pattern2		ciliary neurotrophic factor
TR13468|c3_g1_i25	TR10732|c0_g1_i2	0.803236						g-type lectin s-receptor-like serine threonine-protein kinase at2g19130
TR36746|c0_g2_i1	TR10732|c0_g1_i2	0.803126						cytochrome p450 cyp749a22-like
TR480|c0_g1_i1	TR10732|c0_g1_i2	0.803071						glycosyltransferase 7
TR24691|c0_g2_i4	TR10732|c0_g1_i2	0.802107	1.82453			Pattern1		probable zinc metallopeptidase chloroplastic
TR13666|c5_g1_i8	TR10732|c0_g1_i2	0.801918	2.32865	2.03892	1.29152			cytochrome p450 cyp749a22-like
TR31694|c0_g1_i5	TR10732|c0_g1_i2	0.801784	0.322627					cleft lip and palate transmembrane protein 1 homolog
TR13580|c1_g1_i5	TR10732|c0_g1_i2	0.801588	1.75899		0.737497			non-functional nadph-dependent codeinone reductase 2-like
TR24505|c0_g1_i1	TR10732|c0_g1_i2	0.801561	1.30139					glucose-6-phosphate 1- cytoplasmic isoform 2
TR11657|c0_g1_i1	TR10732|c0_g1_i2	0.801513		1.23476				glutamate synthase
TR11213|c0_g1_i5	TR10732|c0_g1_i2	0.801299						PREDICTED: uncharacterized protein LOC103320844
TR26702|c0_g1_i12	TR10732|c0_g1_i2	0.800688						d-2-hydroxyglutarate mitochondrial isoform x1
TR40005|c0_g1_i8	TR10732|c0_g1_i2	0.800436						monoglyceride lipase-like
TR11033|c0_g1_i1	TR10732|c0_g1_i2	0.800426	6.19754	4.9675				e3 ubiquitin-protein ligase atl6-like
TR11482|c1_g1_i2	TR10732|c0_g1_i2	0.800371	0.917842				bHLH	transcription factor pif3-like isoform x1
TR20869|c0_g1_i1	TR10732|c0_g1_i2	0.800154	2.95659	1.97877	1.2443			4-coumarate-- ligase-like 10
TR6743|c0_g1_i2	TR10732|c0_g1_i2	-0.800875						ornithine chloroplastic
TR22669|c0_g1_i1	TR10732|c0_g1_i2	-0.803662	-0.606143					haus augmin-like complex subunit 4 isoform x2
TR41080|c0_g1_i1	TR10732|c0_g1_i2	-0.807147						pentatricopeptide repeat-containing protein at2g15820
TR11093|c0_g1_i4	TR10732|c0_g1_i2	-0.826412	-2.5045					ubiquitin thioesterase otubain-like
TR37670|c0_g1_i5	TR10732|c0_g1_i2	-0.82819	-0.765	-0.543253				telomerase cajal body protein 1 isoform x1
TR12951|c4_g6_i2	TR10732|c0_g1_i2	-0.831293						crossover junction endonuclease mus81-like
TR13116|c1_g2_i1	TR10732|c0_g1_i2	-0.832829						bes1 bzr1 homolog protein 4-like
TR9814|c1_g1_i4	TR10732|c0_g1_i2	-0.846902						lysine-specific demethylase 8-like
TR39785|c1_g3_i2	TR10732|c0_g1_i2	-0.851226	-1.00538			Pattern1		f-box protein cpr30-like
TR27978|c0_g1_i1	TR10732|c0_g1_i2	-0.861035	-0.682028		-0.384969	Pattern2		sphinganine c -monooxygenase 1-like

## Sheet: TR10732|c0_g1_i3
Target	Bait	Pearson Correlation	1d	3d	6d	Time Course	Transcription Factor?	Target Description
TR10732|c0_g1_i3	TR10732|c0_g1_i3	1	5.56536	5.96437				bifunctional l-3-cyanoalanine synthase cysteine synthase mitochondrial
TR12594|c0_g2_i4	TR10732|c0_g1_i3	0.963431	14.7376			Pattern2		zinc finger a20 and an1 domain-containing stress-associated protein 1-like
TR12808|c3_g3_i4	TR10732|c0_g1_i3	0.955232	9.40374					probable mannitol dehydrogenase
TR6420|c0_g1_i1	TR10732|c0_g1_i3	0.947924	5.15763					o-acyltransferase wsd1-like
TR24725|c0_g1_i1	TR10732|c0_g1_i3	0.947873	18.9292			Pattern1		type i cytoskeletal 10
TR33177|c0_g1_i5	TR10732|c0_g1_i3	0.946526	2.4578					methylesterase 10-like
TR25250|c1_g1_i1	TR10732|c0_g1_i3	0.94531	4.39221	2.53087				methyl- -binding domain-containing protein 7-like
TR33081|c1_g1_i8	TR10732|c0_g1_i3	0.944164	3.86344	1.8929	-1.7311			probable glutathione s-transferase
TR33081|c1_g1_i2	TR10732|c0_g1_i3	0.943195	20.4072	5.06279		Pattern1		probable glutathione s-transferase
TR40141|c3_g3_i3	TR10732|c0_g1_i3	0.9431	2.81077		-1.22949	Pattern1		pleiotropic drug resistance protein 1-like
TR25250|c1_g1_i5	TR10732|c0_g1_i3	0.942511						methyl- -binding domain-containing protein 7-like
TR12808|c3_g3_i3	TR10732|c0_g1_i3	0.942032	6.47572					probable mannitol dehydrogenase
TR35632|c0_g1_i4	TR10732|c0_g1_i3	0.940971	4.99639	2.41504				probable cinnamyl alcohol dehydrogenase 1
TR40858|c0_g1_i7	TR10732|c0_g1_i3	0.939514	6.54899	3.33103				mitochondrial phosphate carrier protein mitochondrial-like
TR21709|c0_g1_i1	TR10732|c0_g1_i3	0.939266	1.75712					ethylene-responsive transcription factor abr1-like
TR13418|c1_g3_i3	TR10732|c0_g1_i3	0.938154	2.06232			Pattern2		ubiquitin and wlm domain-containing protein
TR31376|c0_g2_i19	TR10732|c0_g1_i3	0.93808	6.83062					nua4 complex subunit eaf3 homolog
TR12808|c3_g3_i2	TR10732|c0_g1_i3	0.937571	10.2127	8.64972		Pattern1		probable mannitol dehydrogenase
TR35632|c0_g1_i3	TR10732|c0_g1_i3	0.936924	17.9572			Pattern1		probable cinnamyl alcohol dehydrogenase 1
TR40479|c0_g2_i2	TR10732|c0_g1_i3	0.936423	4.76244	1.06056				probable glutathione s-transferase
TR13558|c1_g2_i1	TR10732|c0_g1_i3	0.934704	5.74324					12-oxophytodienoate reductase 11
TR21338|c2_g1_i3	TR10732|c0_g1_i3	0.934336						mitochondrial calcium uniporter regulatory subunit mcub-like
TR11657|c0_g1_i6	TR10732|c0_g1_i3	0.934304		0.703709				glutamate synthase
TR13580|c1_g1_i8	TR10732|c0_g1_i3	0.93222	5.28504	3.94479	1.5493	Pattern1		non-functional nadph-dependent codeinone reductase 2-like
TR8498|c0_g1_i1	TR10732|c0_g1_i3	0.931544	7.03235	3.9083				expansin-like b1
TR33081|c1_g1_i9	TR10732|c0_g1_i3	0.931139	5.44391			Pattern2		unknown
TR40173|c0_g1_i16	TR10732|c0_g1_i3	0.930538						malonate-- ligase
TR7465|c0_g1_i1	TR10732|c0_g1_i3	0.930217						potassium transporter 1
TR32331|c7_g1_i5	TR10732|c0_g1_i3	0.929951	6.68305			Pattern1		probable glutathione s-transferase
TR25875|c0_g2_i4	TR10732|c0_g1_i3	0.929689						hexaprenyldihydroxybenzoate mitochondrial
TR33081|c1_g1_i3	TR10732|c0_g1_i3	0.929213	4.64212	3.86868				probable glutathione s-transferase
TR26841|c1_g2_i2	TR10732|c0_g1_i3	0.929125						ribonuclease h protein at1g65750
TR41909|c0_g1_i1	TR10732|c0_g1_i3	0.928019						hypothetical protein PRUPE_ppa022910mg
TR11657|c0_g1_i4	TR10732|c0_g1_i3	0.92791						glutamate synthase
TR8188|c0_g2_i1	TR10732|c0_g1_i3	0.927677	4.81008			Pattern1		ubiquitin-fold modifier-conjugating enzyme 1
TR40484|c0_g1_i17	TR10732|c0_g1_i3	0.926542	2.71005					nhl repeat-containing protein 2
TR11740|c2_g1_i13	TR10732|c0_g1_i3	0.926446						aminodeoxychorismate chloroplastic
TR33662|c3_g1_i2	TR10732|c0_g1_i3	0.926096	8.17827			Pattern1		aminotransferase ald1-like isoform x2
TR26514|c0_g1_i3	TR10732|c0_g1_i3	0.925451	1.93752					short-chain type dehydrogenase reductase-like
TR26328|c3_g2_i6	TR10732|c0_g1_i3	0.925213						glutamate--cysteine chloroplastic-like
TR33081|c1_g1_i6	TR10732|c0_g1_i3	0.924601	5.65525			Pattern1		probable glutathione s-transferase
TR12767|c0_g2_i8	TR10732|c0_g1_i3	0.923637	3.92916			Pattern1		transducin wd40 repeat protein
TR33177|c0_g1_i3	TR10732|c0_g1_i3	0.923288	3.13889					methylesterase 10-like
TR11751|c2_g2_i10	TR10732|c0_g1_i3	0.922973	3.15145			Pattern1		cellulose synthase-like protein h1 isoform x1
TR20965|c1_g2_i1	TR10732|c0_g1_i3	0.922776	6.0753	4.40751				cysteine histidine-rich c1 domain family protein
TR37829|c2_g1_i1	TR10732|c0_g1_i3	0.922705	4.70808			Pattern1		aspartic proteinase nepenthesin-1-like
TR26857|c1_g1_i2	TR10732|c0_g1_i3	0.922287	18.304			Pattern1		udp-glucose flavonoid 3-o-glucosyltransferase 7-like
TR38019|c1_g4_i5	TR10732|c0_g1_i3	0.922064	2.7438	2.16847	2.57256	Pattern1		2-alkenal reductase (nadp(+)-dependent)-like
TR11285|c0_g1_i6	TR10732|c0_g1_i3	0.921613						PREDICTED: uncharacterized protein LOC103329667
TR13558|c1_g1_i5	TR10732|c0_g1_i3	0.92106	6.64993	4.35105				12-oxophytodienoate reductase 2-like
TR12808|c3_g2_i2	TR10732|c0_g1_i3	0.920937	3.84093					probable mannitol dehydrogenase
TR8310|c0_g1_i1	TR10732|c0_g1_i3	0.92065	2.88927	1.28323	0.465432	Pattern5		serine acetyltransferase chloroplastic-like
TR12984|c4_g2_i7	TR10732|c0_g1_i3	0.920203	3.48294					uncharacterized transporter ybr287w-like
TR13155|c3_g4_i4	TR10732|c0_g1_i3	0.919529		3.89026				udp-glucose flavonoid 3-o-glucosyltransferase 7-like
TR12622|c3_g9_i15	TR10732|c0_g1_i3	0.919014						calcium-binding and coiled-coil domain-containing protein 2-like
TR11666|c0_g3_i5	TR10732|c0_g1_i3	0.91814	3.89235	1.2971	0.869619			g2 mitotic-specific cyclin-b
TR9690|c0_g1_i2	TR10732|c0_g1_i3	0.917659	4.47513	2.98039				non-symbiotic hemoglobin
TR26382|c0_g1_i1	TR10732|c0_g1_i3	0.917557	5.15542	3.80751				(+)-neomenthol dehydrogenase-like
TR21331|c0_g2_i1	TR10732|c0_g1_i3	0.917178	3.28113		0.596698			probable aldo-keto reductase 1
TR14252|c0_g1_i1	TR10732|c0_g1_i3	0.916578	2.88379					ap2 erf domain-containing transcription
TR40173|c0_g1_i17	TR10732|c0_g1_i3	0.916355	2.92068		0.591264	Pattern1		malonate-- ligase
TR24496|c0_g1_i2	TR10732|c0_g1_i3	0.915519						bifunctional nitrilase nitrile hydratase nit4a
TR40141|c3_g3_i10	TR10732|c0_g1_i3	0.91549	2.81173			Pattern1		pleiotropic drug resistance protein 1-like
TR39441|c0_g1_i3	TR10732|c0_g1_i3	0.914827						methylthioribose-1-phosphate isomerase
TR13558|c2_g2_i3	TR10732|c0_g1_i3	0.914818	18.8989	4.31193		Pattern1		12-oxophytodienoate reductase 2-like
TR36902|c0_g1_i15	TR10732|c0_g1_i3	0.914521	14.275			Pattern1		s-adenosylmethionine carrier chloroplastic mitochondrial
TR25493|c0_g1_i3	TR10732|c0_g1_i3	0.913863	7.71842					2-methylene-furan-3-one reductase-like
TR7313|c0_g1_i2	TR10732|c0_g1_i3	0.913483						digalactosyldiacylglycerol synthase chloroplastic
TR23816|c0_g1_i1	TR10732|c0_g1_i3	0.91319	0.530587					glucan endo- -beta-glucosidase 8-like
TR11657|c0_g1_i1	TR10732|c0_g1_i3	0.913066		1.23476				glutamate synthase
TR33434|c0_g1_i1	TR10732|c0_g1_i3	0.912889	0.834653	0.314896		Pattern2		zinc finger protein 622-like
TR1874|c0_g1_i1	TR10732|c0_g1_i3	0.912698	18.8556			Pattern1		probable mannitol dehydrogenase
TR26397|c1_g2_i15	TR10732|c0_g1_i3	0.912645	2.42142					low-temperature-induced 65 kda
TR40173|c0_g1_i19	TR10732|c0_g1_i3	0.912506	19.0119			Pattern1		malonate-- ligase
TR33966|c0_g1_i1	TR10732|c0_g1_i3	0.912004	19.9685					hypothetical protein PRUPE_ppa014784mg
TR13670|c2_g2_i4	TR10732|c0_g1_i3	0.911942	6.48502	5.29293	1.24305	Pattern5		(+)-neomenthol dehydrogenase-like
TR13424|c1_g1_i1	TR10732|c0_g1_i3	0.911543	0.512373			Pattern2		large subunit gtpase 1 homolog
TR2808|c0_g1_i1	TR10732|c0_g1_i3	0.910628						retroelement polyprotein
TR11972|c3_g2_i11	TR10732|c0_g1_i3	0.910582						anti-virus transcriptional factor
TR33081|c1_g1_i1	TR10732|c0_g1_i3	0.91026	4.69227			Pattern2		probable glutathione s-transferase
TR21936|c0_g2_i1	TR10732|c0_g1_i3	0.909411	3.56534			Pattern1		2-alkenal reductase (nadp(+)-dependent)-like
TR13580|c1_g1_i4	TR10732|c0_g1_i3	0.909332	5.64223	3.50806	2.05824			non-functional nadph-dependent codeinone reductase 2-like
TR10999|c0_g1_i3	TR10732|c0_g1_i3	0.90929	1.03992					syntaxin-61
TR11628|c0_g2_i16	TR10732|c0_g1_i3	0.908801						major facilitator superfamily domain-containing protein 12
TR13558|c2_g2_i2	TR10732|c0_g1_i3	0.908699	4.72167					12-oxophytodienoate reductase 2-like
TR12808|c3_g1_i1	TR10732|c0_g1_i3	0.908604	18.7634			Pattern1		probable mannitol dehydrogenase
TR19212|c0_g1_i1	TR10732|c0_g1_i3	0.908588						vinorine synthase-like
TR27022|c1_g2_i3	TR10732|c0_g1_i3	0.908389	4.26338	1.27553				beta-amyrin synthase
TR32971|c0_g1_i7	TR10732|c0_g1_i3	0.907571	3.99633	2.42346				cinnamoyl- reductase 1-like
TR11657|c0_g1_i8	TR10732|c0_g1_i3	0.906654						glutamate synthase
TR38500|c5_g3_i1	TR10732|c0_g1_i3	0.906559	6.90635	4.54141	1.77855			isoflavone 2 -hydroxylase
TR37829|c2_g1_i4	TR10732|c0_g1_i3	0.906316	4.72661					aspartic proteinase nepenthesin-1-like
TR39906|c0_g1_i1	TR10732|c0_g1_i3	0.906092	4.50198			Pattern1		aldo-keto reductase family 4 member c9-like
TR13558|c1_g1_i10	TR10732|c0_g1_i3	0.905855	6.62895					12-oxophytodienoate reductase 11
TR13580|c1_g1_i13	TR10732|c0_g1_i3	0.905804	5.7344		2.07041			flavonol synthase flavanone 3-hydroxylase-like
TR38581|c2_g2_i4	TR10732|c0_g1_i3	0.905167	6.00197	3.78315	2.02015			crocetin chloroplastic-like
TR25493|c0_g1_i1	TR10732|c0_g1_i3	0.904849						2-methylene-furan-3-one reductase-like
TR33531|c0_g2_i1	TR10732|c0_g1_i3	0.904414						retrotransposon unclassified
TR13558|c1_g1_i7	TR10732|c0_g1_i3	0.903976	6.66259	4.0016		Pattern1		12-oxophytodienoate reductase 2-like
TR24678|c0_g1_i1	TR10732|c0_g1_i3	0.902983	7.28842	4.66887		Pattern1		cinnamyl alcohol dehydrogenase 1
TR10665|c0_g1_i9	TR10732|c0_g1_i3	0.902649	3.99877			Pattern1		e3 ubiquitin-protein ligase rglg2
TR41283|c0_g1_i1	TR10732|c0_g1_i3	0.902552						probable mannitol dehydrogenase
TR25393|c1_g5_i2	TR10732|c0_g1_i3	0.902444	2.01924	0.951742	0.911023		MYB	transcription factor myb108-like
TR12147|c1_g1_i6	TR10732|c0_g1_i3	0.902313	1.1153	0.334337				nadp-dependent malic enzyme
TR12555|c0_g1_i1	TR10732|c0_g1_i3	0.902274	1.50246					probable metal-nicotianamine transporter ysl7
TR34623|c0_g1_i2	TR10732|c0_g1_i3	0.902209						oxysterol-binding protein 4c-like
TR13572|c0_g1_i16	TR10732|c0_g1_i3	0.902188	1.15337	0.334015				legumin b-like
TR32971|c0_g1_i1	TR10732|c0_g1_i3	0.901926	3.33129	2.25748	1.48591			cinnamoyl- reductase 1-like
TR21338|c2_g1_i6	TR10732|c0_g1_i3	0.901485						mitochondrial calcium uniporter regulatory subunit mcub-like
TR12348|c1_g2_i3	TR10732|c0_g1_i3	0.90099						ultraviolet-b receptor uvr8
TR26840|c9_g1_i1	TR10732|c0_g1_i3	0.900889	6.49188	4.54267				2-alkenal reductase (nadp(+)-dependent)-like
TR40141|c3_g2_i1	TR10732|c0_g1_i3	0.900849	1.82741		0.350897			pleiotropic drug resistance protein 1-like
TR33081|c1_g1_i7	TR10732|c0_g1_i3	0.900177	5.88696					probable glutathione s-transferase
TR34933|c0_g1_i6	TR10732|c0_g1_i3	0.899939						protein transparent testa 12-like
TR19377|c0_g1_i1	TR10732|c0_g1_i3	0.899298						probable -trehalose-phosphate synthase
TR5104|c0_g1_i1	TR10732|c0_g1_i3	0.899147		1.19061				cop9 signalosome complex subunit 7-like isoform x1
TR38530|c6_g4_i1	TR10732|c0_g1_i3	0.898971	2.00303	1.04014		Pattern1		cytochrome p450 89a2-like
TR26387|c0_g1_i3	TR10732|c0_g1_i3	0.898866	0.791771					vacuolar na+ h+ antiporter
TR40173|c0_g1_i15	TR10732|c0_g1_i3	0.898739						fatty acyl- synthetase family protein
TR25333|c0_g2_i1	TR10732|c0_g1_i3	0.898652	3.23494			Pattern2		12-oxophytodienoate reductase 2-like
TR25333|c0_g1_i1	TR10732|c0_g1_i3	0.898497	21.7605	3.14543	2.94754	Pattern1		12-oxophytodienoate reductase 2-like
TR22736|c1_g1_i1	TR10732|c0_g1_i3	0.897541	3.08566	2.15217		Pattern1		probable glucan -beta-glucosidase a
TR38530|c6_g2_i4	TR10732|c0_g1_i3	0.896899	1.46292			Pattern5		cytochrome p450 89a2-like
TR33640|c1_g4_i1	TR10732|c0_g1_i3	0.896553	3.02666	2.12931				endo- -beta-d-glucanase-like
TR12298|c4_g1_i1	TR10732|c0_g1_i3	0.896399	1.58791					3-oxo-delta( )-steroid 5-beta-reductase-like
TR13670|c2_g2_i7	TR10732|c0_g1_i3	0.896027	6.4319			Pattern1		(+)-neomenthol dehydrogenase-like
TR41900|c0_g1_i1	TR10732|c0_g1_i3	0.895992						ethylene-responsive transcription factor erf098-like
TR37884|c1_g1_i4	TR10732|c0_g1_i3	0.895153	11.4908					(+)-neomenthol dehydrogenase-like
TR24900|c0_g1_i1	TR10732|c0_g1_i3	0.895137						dynein assembly factor 1
TR25362|c0_g1_i2	TR10732|c0_g1_i3	0.895101						agmatine deiminase
TR12984|c4_g2_i6	TR10732|c0_g1_i3	0.894922	2.12625					uncharacterized transporter ybr287w-like
TR38500|c5_g1_i4	TR10732|c0_g1_i3	0.894646	2.05406					isoflavone 2 -hydroxylase
TR36969|c0_g1_i1	TR10732|c0_g1_i3	0.894612	3.93873			Pattern1		12-oxophytodienoate reductase 11
TR37696|c0_g1_i1	TR10732|c0_g1_i3	0.894585	7.2141	6.28035	2.0126	Pattern1		pleiotropic drug resistance protein 1-like
TR12040|c0_g2_i1	TR10732|c0_g1_i3	0.894447						lactation elevated protein 1
TR12740|c7_g1_i6	TR10732|c0_g1_i3	0.894182	5.03906					beta-galactosidase 6 isoform x1
TR12460|c0_g1_i2	TR10732|c0_g1_i3	0.893972	2.47844					protein zinc induced facilitator-like 1-like
TR31412|c0_g1_i1	TR10732|c0_g1_i3	0.893376						probable anion transporter chloroplastic
TR19715|c0_g1_i4	TR10732|c0_g1_i3	0.893248	0.661722			Pattern2		delta -sterol reductase
TR13666|c5_g1_i6	TR10732|c0_g1_i3	0.892738	2.45217	1.37621	0.728091			cytochrome p450 cyp749a22-like
TR12516|c1_g4_i3	TR10732|c0_g1_i3	0.89272	6.5822					ump-cmp kinase 3-like
TR13468|c3_g1_i22	TR10732|c0_g1_i3	0.892619						g-type lectin s-receptor-like serine threonine-protein kinase at1g11330 isoform x2
TR33531|c0_g1_i1	TR10732|c0_g1_i3	0.89261						copia partial
TR36602|c0_g1_i7	TR10732|c0_g1_i3	0.891824						probable rna-binding protein 18
TR13558|c1_g2_i5	TR10732|c0_g1_i3	0.891622	6.85282	4.96016				12-oxophytodienoate reductase 11
TR26970|c0_g1_i4	TR10732|c0_g1_i3	0.891365	1.77206	0.943458	0.549434			abc transporter c family member 10-like
TR13458|c3_g1_i3	TR10732|c0_g1_i3	0.8913						protein low psii accumulation chloroplastic
TR23810|c1_g3_i1	TR10732|c0_g1_i3	0.890988	0.770181					nifu-like protein chloroplastic
TR13347|c4_g2_i7	TR10732|c0_g1_i3	0.890348	4.24543	2.74807				udp-glycosyltransferase 73c1-like
TR33083|c1_g2_i5	TR10732|c0_g1_i3	0.890082	3.24085					abc transporter g family member 11-like
TR21331|c0_g2_i4	TR10732|c0_g1_i3	0.889966	8.74478					probable aldo-keto reductase 1
TR19892|c0_g1_i2	TR10732|c0_g1_i3	0.889654	2.50392	1.46234		Pattern2		2-hydroxyacyl- lyase
TR24584|c0_g1_i1	TR10732|c0_g1_i3	0.889644						homologous-pairing protein 2 homolog
TR12460|c0_g1_i9	TR10732|c0_g1_i3	0.889577						protein zinc induced facilitator-like 1-like
TR10665|c0_g1_i3	TR10732|c0_g1_i3	0.88916						e3 ubiquitin-protein ligase rglg2
TR13558|c2_g1_i2	TR10732|c0_g1_i3	0.888394	7.16421	5.17007	2.22834			12-oxophytodienoate reductase 2-like
TR33160|c1_g4_i2	TR10732|c0_g1_i3	0.887811	4.33854	6.9846	-2.29057	Pattern1		probable aldo-keto reductase 2
TR38573|c3_g3_i1	TR10732|c0_g1_i3	0.887741	3.44447	1.76645		Pattern2		haloacid dehalogenase-like hydrolase domain-containing protein sgpp
TR25363|c0_g1_i2	TR10732|c0_g1_i3	0.887673						cytochrome p450
TR13458|c1_g1_i2	TR10732|c0_g1_i3	0.887284	5.70419			Pattern1		probable glutathione s-transferase
TR10732|c0_g1_i1	TR10732|c0_g1_i3	0.887215	3.57122	1.99146	1.09331	Pattern5		bifunctional l-3-cyanoalanine synthase cysteine synthase mitochondrial
TR25581|c0_g1_i3	TR10732|c0_g1_i3	0.887068	9.34075	2.32565		Pattern1		caffeic acid 3-o-methyltransferase
TR15563|c0_g1_i1	TR10732|c0_g1_i3	0.886968	4.91059			Pattern2		hypothetical protein PRUPE_ppa019653mg
TR6901|c0_g2_i1	TR10732|c0_g1_i3	0.886889						myb-related protein mybas1
TR41300|c0_g1_i1	TR10732|c0_g1_i3	0.886303	0.898581			Pattern5		protein nrt1 ptr family -like
TR40173|c0_g1_i20	TR10732|c0_g1_i3	0.886187	3.42817		0.527152			malonate-- ligase
TR18563|c0_g1_i1	TR10732|c0_g1_i3	0.88612	2.96416			Pattern2	C2H2	zinc finger protein zat10
TR40479|c0_g1_i1	TR10732|c0_g1_i3	0.885719	2.48506		0.319105			probable glutathione s-transferase
TR12917|c2_g1_i5	TR10732|c0_g1_i3	0.885662	2.43718	1.43573				probable aldo-keto reductase 2
TR20310|c2_g1_i1	TR10732|c0_g1_i3	0.885609	1.51505			Pattern1		flocculation protein flo11-like
TR20966|c0_g2_i2	TR10732|c0_g1_i3	0.885162	1.47488	1.07834				upf0481 protein at3g47200-like
TR12681|c1_g7_i2	TR10732|c0_g1_i3	0.884898						lrr receptor-like serine threonine-protein kinase gso1
TR12460|c0_g1_i1	TR10732|c0_g1_i3	0.884726	2.86536					protein zinc induced facilitator-like 1-like
TR26768|c5_g1_i1	TR10732|c0_g1_i3	0.884381	3.76426			Pattern2		probable glutathione s-transferase para
TR12460|c0_g1_i5	TR10732|c0_g1_i3	0.883794	4.38082					protein zinc induced facilitator-like 1-like
TR13670|c2_g2_i11	TR10732|c0_g1_i3	0.883288	8.58675	6.48865				(+)-neomenthol dehydrogenase-like
TR37884|c1_g1_i5	TR10732|c0_g1_i3	0.883216	5.23749	5.25794				(+)-neomenthol dehydrogenase-like
TR11666|c0_g3_i3	TR10732|c0_g1_i3	0.883105	2.73006	1.73762	1.09616			19-like isoform 2
TR40173|c0_g1_i4	TR10732|c0_g1_i3	0.882601	3.56072					malonate-- ligase
TR35404|c0_g1_i19	TR10732|c0_g1_i3	0.882589						vacuolar protein-sorting-associated protein 33 homolog
TR6759|c0_g2_i1	TR10732|c0_g1_i3	0.882209	4.14538	2.26559	0.885028			probable mannitol dehydrogenase
TR8065|c0_g2_i1	TR10732|c0_g1_i3	0.882119	3.09868	1.62373		Pattern2		nitrate reductase
TR33238|c0_g1_i1	TR10732|c0_g1_i3	0.881739	2.55208		1.16805			organic cation carnitine transporter 3-like
TR12777|c0_g1_i3	TR10732|c0_g1_i3	0.880991						eyes absent homolog 2 isoform x1
TR12147|c1_g1_i10	TR10732|c0_g1_i3	0.880482	1.07059					nadp-dependent malic enzyme
TR12814|c1_g1_i7	TR10732|c0_g1_i3	0.880425	7.47724					cinnamoyl- reductase 1-like
TR13558|c1_g1_i9	TR10732|c0_g1_i3	0.880035	6.80076	5.13239	4.56419			12-oxophytodienoate reductase 2-like
TR13207|c0_g1_i4	TR10732|c0_g1_i3	0.880004	2.53154					protein transparent testa 12-like
TR10357|c1_g1_i5	TR10732|c0_g1_i3	0.879435	4.00637			Pattern1		heterogeneous nuclear ribonucleoprotein r-like isoform x1
TR40173|c0_g1_i10	TR10732|c0_g1_i3	0.879187	3.09316					malonate-- ligase
TR37884|c1_g1_i9	TR10732|c0_g1_i3	0.879167	4.25497			Pattern2		(+)-neomenthol dehydrogenase-like
TR17435|c0_g1_i1	TR10732|c0_g1_i3	0.879132	10.962	7.32935		Pattern1		probable mannitol dehydrogenase
TR13558|c2_g1_i1	TR10732|c0_g1_i3	0.878741	7.88544	5.05097				12-oxophytodienoate reductase 2-like
TR37884|c1_g1_i1	TR10732|c0_g1_i3	0.878548						(+)-neomenthol dehydrogenase-like
TR32971|c0_g1_i6	TR10732|c0_g1_i3	0.87844	3.61863	2.47287	1.00872			cinnamoyl- reductase 1-like
TR12464|c0_g1_i1	TR10732|c0_g1_i3	0.878396	4.36023			Pattern1		12-oxophytodienoate reductase 2-like
TR26857|c2_g1_i2	TR10732|c0_g1_i3	0.878286	10.0613	8.458	17.8807			scopoletin glucosyltransferase-like
TR7309|c0_g1_i1	TR10732|c0_g1_i3	0.878202	2.94311					patellin-4-like
TR33160|c1_g5_i1	TR10732|c0_g1_i3	0.877871	1.31659					probable aldo-keto reductase 2
TR31379|c0_g1_i1	TR10732|c0_g1_i3	0.877798	9.858					s3 self-incompatibility locus-linked pollen protein isoform 2
TR12237|c2_g2_i1	TR10732|c0_g1_i3	0.877764	2.63877					sucrose synthase 1
TR40141|c3_g3_i2	TR10732|c0_g1_i3	0.876862			-1.90443			pleiotropic drug resistance protein 1-like
TR36642|c2_g2_i4	TR10732|c0_g1_i3	0.876802	6.93273	4.90081		Pattern1		glutathione s-transferase f9-like
TR33640|c1_g4_i10	TR10732|c0_g1_i3	0.876547	3.04761			Pattern1		endo- -beta-d-glucanase-like
TR12420|c2_g3_i4	TR10732|c0_g1_i3	0.876452	1.86597					autophagy-related protein 11
TR26382|c0_g3_i1	TR10732|c0_g1_i3	0.876277	7.10456			Pattern1		(+)-neomenthol dehydrogenase-like
TR12460|c0_g1_i3	TR10732|c0_g1_i3	0.876187	1.40256					protein zinc induced facilitator-like 1-like
TR40862|c1_g3_i1	TR10732|c0_g1_i3	0.876167						ribonuclease h protein at1g65750
TR24836|c1_g1_i2	TR10732|c0_g1_i3	0.875993						formin-like protein 14
TR26613|c0_g1_i1	TR10732|c0_g1_i3	0.875822	1.88438	1.06057				heme-binding-like protein chloroplastic
TR38530|c6_g2_i3	TR10732|c0_g1_i3	0.875637	2.87633					cytochrome p450 89a2-like
TR12997|c6_g1_i26	TR10732|c0_g1_i3	0.875347						probable lrr receptor-like serine threonine-protein kinase at1g53430 isoform x1
TR25696|c0_g1_i2	TR10732|c0_g1_i3	0.875283						late embryogenesis abundant
TR13639|c2_g1_i17	TR10732|c0_g1_i3	0.874564	5.55137	3.10011				cellulose synthase-like protein g2
TR23850|c0_g1_i1	TR10732|c0_g1_i3	0.873512	2.89787		0.786744	Pattern3		glutaredoxin
TR23977|c1_g2_i2	TR10732|c0_g1_i3	0.873096	0.801275					probable protein phosphatase 2c 49
TR8906|c0_g1_i1	TR10732|c0_g1_i3	0.872958	0.840366			Pattern2		ferredoxin--nadp root chloroplastic
TR13288|c3_g1_i5	TR10732|c0_g1_i3	0.87288	1.61772					cytochrome p450 cyp749a22-like
TR12395|c0_g1_i12	TR10732|c0_g1_i3	0.872844						PREDICTED: uncharacterized protein LOC103336944
TR25877|c4_g1_i2	TR10732|c0_g1_i3	0.872624	1.84594					glutamate dehydrogenase 2
TR22805|c0_g2_i1	TR10732|c0_g1_i3	0.872515	8.02368	5.48562		Pattern1		probable s-adenosylmethionine-dependent methyltransferase at5g38100
TR10891|c0_g1_i3	TR10732|c0_g1_i3	0.872187	1.78532					glutathione s-transferase l3-like
TR40137|c2_g2_i2	TR10732|c0_g1_i3	0.872092						aquaporin pip2-2
TR13572|c0_g1_i14	TR10732|c0_g1_i3	0.871504	0.996437	0.230543		Pattern4		legumin b-like
TR38999|c0_g1_i1	TR10732|c0_g1_i3	0.871039	1.6447	0.775206	0.355392			caffeic acid 3-o-methyltransferase-like
TR26863|c1_g1_i3	TR10732|c0_g1_i3	0.870752	5.39546	2.70916				protein transparent testa 12-like
TR27022|c1_g2_i8	TR10732|c0_g1_i3	0.870617	4.32192	3.71536		Pattern1		beta-amyrin synthase
TR13081|c2_g2_i4	TR10732|c0_g1_i3	0.870495	3.15293					sugar transport protein 13-like
TR24669|c0_g1_i3	TR10732|c0_g1_i3	0.870219	1.70567	0.785249		Pattern1		probable l-ascorbate peroxidase chloroplastic isoform x2
TR13000|c0_g1_i11	TR10732|c0_g1_i3	0.869754						pre-mrna-splicing factor sf2
TR7427|c0_g1_i1	TR10732|c0_g1_i3	0.86955	1.52713			Pattern1		glucose-6-phosphate 1-epimerase
TR13513|c1_g1_i6	TR10732|c0_g1_i3	0.869428	2.53401	1.46873		Pattern2		uroporphyrinogen-iii c-methyltransferase
TR11666|c0_g3_i1	TR10732|c0_g1_i3	0.86916	2.73548	1.41566	1.05421			19-like isoform 2
TR23536|c0_g1_i3	TR10732|c0_g1_i3	0.86892	2.077					universal stress protein a-like protein
TR13558|c2_g2_i1	TR10732|c0_g1_i3	0.868351	7.60888	3.91932				12-oxophytodienoate reductase 2-like
TR12542|c1_g1_i9	TR10732|c0_g1_i3	0.868093	5.10884					yth domain-containing family protein 1-like isoform x1
TR11960|c0_g1_i4	TR10732|c0_g1_i3	0.867981		1.18811				e3 ubiquitin-protein ligase mbr1
TR26840|c9_g2_i3	TR10732|c0_g1_i3	0.867806	23.5876	11.0249	13.7452			2-alkenal reductase (nadp(+)-dependent)-like
TR36942|c0_g1_i16	TR10732|c0_g1_i3	0.867526						protein spa1-related 3
TR13066|c3_g2_i1	TR10732|c0_g1_i3	0.867504	2.76034	1.36422	1.01096	Pattern1		udp-glucose flavonoid 3-o-glucosyltransferase 3
TR12460|c0_g1_i7	TR10732|c0_g1_i3	0.867452						carbohydrate transporter sugar porter transporter
TR13418|c1_g3_i16	TR10732|c0_g1_i3	0.867286	2.61993					ubiquitin and wlm domain-containing protein
TR27560|c0_g1_i1	TR10732|c0_g1_i3	0.867185	1.25068					ubiquitin fusion degradation ufd1 family protein
TR35451|c0_g1_i13	TR10732|c0_g1_i3	0.867136	2.42647					mitotic checkpoint serine threonine-protein kinase isoform 1
TR40858|c0_g1_i2	TR10732|c0_g1_i3	0.867086						mitochondrial phosphate carrier protein mitochondrial-like
TR26982|c1_g2_i11	TR10732|c0_g1_i3	0.866976	5.40383					probable lrr receptor-like serine threonine-protein kinase rfk1
TR33160|c1_g4_i4	TR10732|c0_g1_i3	0.86688	1.54394		0.460132			probable aldo-keto reductase 2
TR25689|c0_g1_i2	TR10732|c0_g1_i3	0.866677						sh3 domain-containing protein
TR38500|c0_g1_i1	TR10732|c0_g1_i3	0.866672	4.00511	2.84742		Pattern1		isoflavone 2 -hydroxylase
TR40141|c3_g3_i7	TR10732|c0_g1_i3	0.866466						pleiotropic drug resistance protein 1-like
TR37971|c6_g1_i5	TR10732|c0_g1_i3	0.866443	1.72235					probable vacuolar amino acid transporter ypq1
TR33657|c0_g1_i6	TR10732|c0_g1_i3	0.866325						hypersensitive-induced response protein 2
TR13347|c6_g1_i1	TR10732|c0_g1_i3	0.866323	4.4357					udp-glycosyltransferase 73c1-like
TR10944|c0_g1_i4	TR10732|c0_g1_i3	0.865671	7.16246					phospholipase d delta
TR32288|c7_g2_i3	TR10732|c0_g1_i3	0.865658	1.53715					cytochrome p450 cyp749a22-like
TR41269|c0_g2_i1	TR10732|c0_g1_i3	0.865572						protein phr1-like 1-like isoform x1
TR40470|c3_g5_i1	TR10732|c0_g1_i3	0.865451		1.74619		Pattern2		beta-galactosidase 16-like
TR13639|c2_g1_i1	TR10732|c0_g1_i3	0.865427	19.489	3.7183		Pattern1		cellulose synthase-like protein g2
TR12723|c0_g1_i2	TR10732|c0_g1_i3	0.865317						cellulose synthase a catalytic subunit 2
TR12479|c1_g1_i33	TR10732|c0_g1_i3	0.864825						haloacid dehalogenase-like hydrolase superfamily protein
TR13666|c5_g1_i11	TR10732|c0_g1_i3	0.864464	1.43441					cytochrome p450 cyp749a22-like
TR12411|c0_g1_i7	TR10732|c0_g1_i3	0.864284						vacuolar protein sorting-associated protein 51 homolog
TR36932|c0_g1_i2	TR10732|c0_g1_i3	0.86401						probable f-box protein at4g22030
TR12239|c1_g1_i1	TR10732|c0_g1_i3	0.863897	2.06375		-1.3615	Pattern1		cytochrome p450 71a1-like
TR13580|c1_g1_i9	TR10732|c0_g1_i3	0.863889	1.88221					non-functional nadph-dependent codeinone reductase 2-like
TR40470|c2_g2_i2	TR10732|c0_g1_i3	0.863886	1.34397	0.713636				protein nrt1 ptr family
TR13558|c1_g3_i1	TR10732|c0_g1_i3	0.863781	7.15192	5.34505		Pattern1		12-oxophytodienoate reductase 2-like
TR23069|c0_g2_i1	TR10732|c0_g1_i3	0.863662	1.97312					calcium-dependent lipid-binding family
TR12814|c1_g1_i1	TR10732|c0_g1_i3	0.863644	10.3907			Pattern1		cinnamoyl- reductase 1-like
TR37884|c1_g1_i3	TR10732|c0_g1_i3	0.863632	6.79264	5.52649		Pattern1		(+)-neomenthol dehydrogenase-like
TR33118|c0_g1_i1	TR10732|c0_g1_i3	0.863371	1.37817			Pattern2		nac domain-containing protein 2
TR12386|c5_g3_i14	TR10732|c0_g1_i3	0.863302						PREDICTED: uncharacterized protein LOC103327433 isoform X2
TR8478|c1_g1_i1	TR10732|c0_g1_i3	0.863007						PREDICTED: uncharacterized protein LOC103938578
TR4244|c0_g2_i1	TR10732|c0_g1_i3	0.862875	2.76646		1.50274	Pattern1		trp-like ion channel pkd2
TR36642|c2_g2_i1	TR10732|c0_g1_i3	0.862688	5.82495	4.02305				glutathione s-transferase f9-like
TR13513|c1_g1_i5	TR10732|c0_g1_i3	0.862526	2.82053					uroporphyrinogen-iii c-methyltransferase
TR10883|c0_g1_i3	TR10732|c0_g1_i3	0.862391						unknown
TR13554|c2_g1_i4	TR10732|c0_g1_i3	0.862251	1.08975	1.15463				proline--trna ligase
TR13525|c3_g3_i5	TR10732|c0_g1_i3	0.861928	2.21493	1.35464	0.614796			sugar transporter erd6-like 7
TR13286|c1_g1_i24	TR10732|c0_g1_i3	0.861775	1.71094	1.69218				abc transporter c family member 12-like
TR40005|c0_g1_i1	TR10732|c0_g1_i3	0.861684	1.63503	1.55487	0.735645			monoglyceride lipase-like
TR13554|c2_g1_i7	TR10732|c0_g1_i3	0.861059	1.39522					proline--trna ligase
TR12042|c2_g3_i7	TR10732|c0_g1_i3	0.860805	2.74704	1.4888				cytochrome p450 cyp749a22-like
TR26899|c2_g2_i11	TR10732|c0_g1_i3	0.860705						ruvb-like protein 1
TR33081|c1_g1_i4	TR10732|c0_g1_i3	0.860505	3.38253		-1.99019	Pattern2		probable glutathione s-transferase
TR31399|c0_g1_i4	TR10732|c0_g1_i3	0.860468						pre-mrna-processing factor 39-like isoform x1
TR10948|c0_g2_i8	TR10732|c0_g1_i3	0.859991	7.16334			Pattern1		ubiquitin-protein isoform 2
TR33095|c0_g1_i5	TR10732|c0_g1_i3	0.85998	18.7988	6.43374		Pattern1		nitronate monooxygenase
TR13444|c2_g1_i2	TR10732|c0_g1_i3	0.859947						disease resistance protein rga2-like
TR40141|c3_g2_i3	TR10732|c0_g1_i3	0.859838	2.82177					pleiotropic drug resistance protein 1-like
TR10732|c0_g1_i4	TR10732|c0_g1_i3	0.859621	4.06931	6.14192				bifunctional l-3-cyanoalanine synthase cysteine synthase mitochondrial
TR12069|c0_g2_i16	TR10732|c0_g1_i3	0.859529						clk4-associating serine arginine rich protein isoform x1
TR38015|c5_g1_i6	TR10732|c0_g1_i3	0.859524						cinnamoyl- reductase 2-like isoform x2
TR33059|c1_g6_i10	TR10732|c0_g1_i3	0.859463	5.33164			Pattern1		PREDICTED: uncharacterized protein LOC103330951 isoform X1
TR13066|c3_g4_i2	TR10732|c0_g1_i3	0.859354	4.29099	2.81347				udp-glucose flavonoid 3-o-glucosyltransferase 3
TR21434|c0_g2_i1	TR10732|c0_g1_i3	0.85934	5.48481	3.36873		Pattern1		probable glutathione s-transferase
TR26766|c0_g1_i1	TR10732|c0_g1_i3	0.858986	2.8754	1.53228		Pattern5		endochitinase-like
TR12984|c4_g2_i5	TR10732|c0_g1_i3	0.85869	2.29396					uncharacterized transporter ybr287w-like
TR40882|c0_g2_i2	TR10732|c0_g1_i3	0.858676	8.24886			Pattern1		ubiquitin-conjugating enzyme e2 34-like
TR32982|c0_g1_i3	TR10732|c0_g1_i3	0.858496	2.93694		1.22297			3-oxo-delta( )-steroid 5-beta-reductase-like
TR13572|c0_g1_i9	TR10732|c0_g1_i3	0.858405	0.946853	0.533782		Pattern4		legumin b-like
TR13155|c3_g2_i1	TR10732|c0_g1_i3	0.858401		3.17341	2.61508			udp-glucose flavonoid 3-o-glucosyltransferase 7-like
TR10495|c0_g1_i1	TR10732|c0_g1_i3	0.858398						mads-box transcription factor
TR24496|c0_g1_i1	TR10732|c0_g1_i3	0.858369	1.63897		0.267308			bifunctional nitrilase nitrile hydratase nit4a
TR25586|c1_g4_i5	TR10732|c0_g1_i3	0.858108						tom1-like protein 2
TR11545|c0_g2_i1	TR10732|c0_g1_i3	0.857996						protein s-acyltransferase 10
TR26328|c3_g2_i4	TR10732|c0_g1_i3	0.857985						glutamate--cysteine chloroplastic-like
TR40858|c0_g1_i6	TR10732|c0_g1_i3	0.857668	3.55162					mitochondrial phosphate carrier protein mitochondrial-like
TR4031|c0_g1_i1	TR10732|c0_g1_i3	0.857202						alpha-xylosidase 2
TR12957|c1_g1_i3	TR10732|c0_g1_i3	0.857143						protoporphyrinogen mitochondrial
TR13525|c3_g3_i3	TR10732|c0_g1_i3	0.85705						sugar transporter erd6-like 7
TR38539|c1_g3_i9	TR10732|c0_g1_i3	0.856915						probable receptor-like protein kinase at5g39020
TR24795|c0_g2_i3	TR10732|c0_g1_i3	0.85663	2.85179					vacuolar protein-sorting-associated protein 37 homolog 1
TR26278|c2_g4_i1	TR10732|c0_g1_i3	0.856587						hypothetical protein PRUPE_ppa026118mg, partial
TR8931|c0_g1_i1	TR10732|c0_g1_i3	0.856239	1.37782		-1.92779			dehydration-responsive element-binding protein 2a-like
TR38581|c2_g2_i3	TR10732|c0_g1_i3	0.856021	6.66602	5.14718				crocetin chloroplastic-like
TR38455|c0_g1_i6	TR10732|c0_g1_i3	0.855994						probable proteasome inhibitor
TR37868|c5_g3_i7	TR10732|c0_g1_i3	0.855927	0.855019			Pattern1		probable serine threonine-protein kinase at4g35230
TR40463|c0_g1_i2	TR10732|c0_g1_i3	0.855922						tobamovirus multiplication protein 1
TR40158|c3_g4_i2	TR10732|c0_g1_i3	0.855658	0.749335					receptor-like protein kinase at4g00960
TR24691|c0_g2_i4	TR10732|c0_g1_i3	0.855577	1.82453			Pattern1		probable zinc metallopeptidase chloroplastic
TR12509|c6_g1_i5	TR10732|c0_g1_i3	0.855489						PREDICTED: uncharacterized protein LOC103341533
TR12256|c0_g1_i7	TR10732|c0_g1_i3	0.855446						PREDICTED: uncharacterized protein LOC103958494 isoform X1
TR25957|c0_g1_i8	TR10732|c0_g1_i3	0.855405						urease accessory protein d
TR9846|c0_g2_i5	TR10732|c0_g1_i3	0.855371						inter-alpha-trypsin inhibitor heavy chain h3
TR13150|c3_g1_i9	TR10732|c0_g1_i3	0.855332						uncharacterized aarf domain-containing protein kinase 1
TR11460|c0_g1_i1	TR10732|c0_g1_i3	0.855323						40s ribosomal protein s6
TR11489|c0_g3_i1	TR10732|c0_g1_i3	0.855323						probably inactive leucine-rich repeat receptor-like protein kinase at5g48380
TR11740|c2_g1_i9	TR10732|c0_g1_i3	0.855323						aminodeoxychorismate chloroplastic
TR12349|c0_g1_i15	TR10732|c0_g1_i3	0.855323						serine threonine-protein phosphatase pp1 isozyme 9
TR12814|c1_g1_i23	TR10732|c0_g1_i3	0.855323						cinnamoyl- reductase 1-like
TR12817|c0_g1_i3	TR10732|c0_g1_i3	0.855323						small rna degrading nuclease 3-like
TR16851|c0_g1_i1	TR10732|c0_g1_i3	0.855323						hypothetical transposable element-related partial
TR24377|c0_g1_i5	TR10732|c0_g1_i3	0.855323						tropinone reductase homolog
TR26191|c0_g2_i1	TR10732|c0_g1_i3	0.855323						atp-dependent rna helicase dhx36
TR36948|c0_g1_i1	TR10732|c0_g1_i3	0.855323						sec-c motif protein
TR38179|c0_g1_i1	TR10732|c0_g1_i3	0.855323						receptor-like protein kinase theseus 1
TR6826|c1_g2_i1	TR10732|c0_g1_i3	0.855323						cyclin-a2-4-like
TR8619|c0_g1_i1	TR10732|c0_g1_i3	0.855323						protein lurp-one-related 4
TR38052|c1_g1_i1	TR10732|c0_g1_i3	0.855323						plasma membrane h+ atpase
TR11980|c1_g1_i11	TR10732|c0_g1_i3	0.855314						e3 ubiquitin-protein ligase rhf2a-like isoform x1
TR13122|c7_g4_i5	TR10732|c0_g1_i3	0.855215	1.8586	1.2575	1.0309			cytochrome p450 71b34-like
TR26260|c0_g1_i8	TR10732|c0_g1_i3	0.855149						hypothetical protein PRUPE_ppa021929mg, partial
TR13648|c0_g1_i8	TR10732|c0_g1_i3	0.855102						alpha n-terminal protein methyltransferase 1
TR13196|c1_g2_i2	TR10732|c0_g1_i3	0.855029	4.72254	2.92311	4.51993			hypothetical protein AALP_AA7G155800
TR12672|c0_g1_i5	TR10732|c0_g1_i3	0.854874						asparagine--trna cytoplasmic 1-like
TR12997|c6_g1_i8	TR10732|c0_g1_i3	0.854766	1.20855					probable lrr receptor-like serine threonine-protein kinase at1g53430
TR40165|c2_g3_i15	TR10732|c0_g1_i3	0.854586						translation initiation factor eif-2b subunit epsilon-like
TR13558|c1_g1_i6	TR10732|c0_g1_i3	0.85455	7.52913	5.98916				12-oxophytodienoate reductase 2-like
TR24122|c0_g2_i1	TR10732|c0_g1_i3	0.854483	1.23782					cytochrome p450
TR24962|c0_g1_i4	TR10732|c0_g1_i3	0.854245						translation factor guf1 mitochondrial-like
TR37871|c0_g1_i11	TR10732|c0_g1_i3	0.854182						cysteine desulfurase chloroplastic
TR26559|c0_g1_i5	TR10732|c0_g1_i3	0.853979						protein gucd1
TR13670|c2_g1_i2	TR10732|c0_g1_i3	0.853962	5.94124	4.8261		Pattern1		(+)-neomenthol dehydrogenase-like
TR10944|c0_g1_i9	TR10732|c0_g1_i3	0.853859	7.1914					phospholipase d delta
TR11967|c1_g1_i6	TR10732|c0_g1_i3	0.853701	2.27007					upf0483 protein agap003155
TR10752|c4_g2_i5	TR10732|c0_g1_i3	0.853528	1.35055	0.931445				polyubiquitin containing 7 ubiquitin partial
TR10528|c2_g2_i1	TR10732|c0_g1_i3	0.853459						dentin sialophospho
TR31396|c0_g1_i10	TR10732|c0_g1_i3	0.8533						abc transporter b family member 28
TR39759|c0_g1_i5	TR10732|c0_g1_i3	0.853229						mediator of rna polymerase ii transcription subunit 19a-like isoform x1
TR40141|c3_g2_i2	TR10732|c0_g1_i3	0.853071	2.45171	1.12913	0.851528			hypothetical protein VITISV_005227
TR13670|c2_g2_i6	TR10732|c0_g1_i3	0.852793	5.54308	3.73037	0.876957			(+)-neomenthol dehydrogenase-like
TR26778|c0_g3_i2	TR10732|c0_g1_i3	0.852713						proline--trna ligase-like
TR36902|c0_g1_i2	TR10732|c0_g1_i3	0.852688						s-adenosylmethionine carrier chloroplastic mitochondrial
TR32746|c0_g1_i1	TR10732|c0_g1_i3	0.852672						patatin-like protein 2
TR12558|c2_g1_i19	TR10732|c0_g1_i3	0.852351						-dihydroxy-2-butanone kinase
TR26677|c2_g3_i14	TR10732|c0_g1_i3	0.852306						14-3-3-like protein b
TR25846|c0_g2_i4	TR10732|c0_g1_i3	0.8523						protein tesmin tso1-like cxc 5
TR12191|c0_g1_i6	TR10732|c0_g1_i3	0.85218	1.84533					chaperone protein chloroplastic-like
TR26514|c0_g1_i4	TR10732|c0_g1_i3	0.85207						short-chain type dehydrogenase reductase-like
TR13554|c2_g1_i1	TR10732|c0_g1_i3	0.852067	1.34753	0.992574				proline--trna ligase
TR40858|c0_g1_i4	TR10732|c0_g1_i3	0.851915	3.86583	2.78437				mitochondrial phosphate carrier protein mitochondrial-like
TR37978|c1_g2_i1	TR10732|c0_g1_i3	0.851772						squalene monooxygenase-like
TR33967|c0_g1_i2	TR10732|c0_g1_i3	0.851753	5.82378			Pattern1		proteinaceous rnase p chloroplastic mitochondrial
TR26598|c1_g1_i1	TR10732|c0_g1_i3	0.851641	1.93708			Pattern2		geraniol 8-hydroxylase-like
TR12884|c2_g1_i2	TR10732|c0_g1_i3	0.851563	0.907258			Pattern1		protein farnesyltransferase subunit beta
TR12158|c2_g3_i2	TR10732|c0_g1_i3	0.851253						methylmalonate-semialdehyde dehydrogenase
TR32277|c1_g1_i1	TR10732|c0_g1_i3	0.851168	1.272					uncharacterized transporter ybr287w-like
TR41052|c0_g2_i1	TR10732|c0_g1_i3	0.851149						glyceraldehyde-3-phosphate cytosolic
TR32950|c0_g1_i9	TR10732|c0_g1_i3	0.85108						isocitrate dehydrogenase
TR39466|c0_g1_i3	TR10732|c0_g1_i3	0.851028	1.98969	1.03376		Pattern1		carbonic anhydrase 2 isoform x1
TR12558|c2_g1_i7	TR10732|c0_g1_i3	0.850828						-dihydroxy-2-butanone kinase
TR336|c0_g1_i1	TR10732|c0_g1_i3	0.85074						peroxidase n
TR25268|c0_g1_i5	TR10732|c0_g1_i3	0.85061						lipid phosphate phosphatase 2-like
TR11087|c0_g1_i5	TR10732|c0_g1_i3	0.850242						otu domain-containing protein ddb_g0284757 isoform x2
TR33221|c1_g3_i1	TR10732|c0_g1_i3	0.850154						tpr and ankyrin repeat-containing 1
TR20677|c0_g2_i1	TR10732|c0_g1_i3	0.850131	0.673692			Pattern2		glutaredoxin family protein
TR26434|c3_g1_i3	TR10732|c0_g1_i3	0.849534						polygalacturonase-inhibiting protein
TR19399|c0_g1_i3	TR10732|c0_g1_i3	0.849258	2.32389			Pattern2		cytochrome b5 isoform a
TR36905|c0_g1_i5	TR10732|c0_g1_i3	0.849155						formamidase isoform x1
TR36477|c0_g1_i1	TR10732|c0_g1_i3	0.848538						abc transporter c family member 10
TR26279|c1_g1_i3	TR10732|c0_g1_i3	0.848463						retrotransposon unclassified
TR13164|c1_g4_i43	TR10732|c0_g1_i3	0.848369						udp-n-acetylglucosamine transferase subunit alg13 homolog
TR12720|c1_g3_i16	TR10732|c0_g1_i3	0.848235						exoenzymes regulatory protein aepa
TR35440|c0_g1_i3	TR10732|c0_g1_i3	0.848086						kh domain-containing protein at4g18375-like
TR13236|c5_g8_i2	TR10732|c0_g1_i3	0.848012						probable cinnamyl alcohol dehydrogenase 9
TR12716|c1_g1_i12	TR10732|c0_g1_i3	0.847971						exocyst complex component sec8
TR21823|c0_g1_i4	TR10732|c0_g1_i3	0.847891	1.53365					dnaj protein homolog
TR37832|c2_g1_i3	TR10732|c0_g1_i3	0.847791	0.969482					indole-3-acetate o-methyltransferase 1-like
TR11883|c1_g2_i1	TR10732|c0_g1_i3	0.847564						carboxyl-terminal peptidase
TR33109|c3_g4_i5	TR10732|c0_g1_i3	0.847558						yth domain family protein 2
TR31242|c0_g1_i1	TR10732|c0_g1_i3	0.847457	0.542876		-0.361036	Pattern2		dbh-like monooxygenase protein 2
TR38581|c2_g2_i8	TR10732|c0_g1_i3	0.847395	6.76525	4.74617	3.29804	Pattern2		crocetin chloroplastic-like
TR5489|c0_g1_i4	TR10732|c0_g1_i3	0.847041						hypothetical protein PRUPE_ppa014424mg
TR40141|c3_g1_i1	TR10732|c0_g1_i3	0.846958	1.7577	1.18747				pleiotropic drug resistance protein 1-like
TR12558|c2_g1_i8	TR10732|c0_g1_i3	0.846414						TR12558|c2_g1_i8
TR13418|c1_g3_i6	TR10732|c0_g1_i3	0.846091						ubiquitin and wlm domain-containing protein
TR33640|c1_g4_i8	TR10732|c0_g1_i3	0.846083	3.58342	3.37426				endo- -beta-d-glucanase-like
TR38544|c4_g2_i3	TR10732|c0_g1_i3	0.845613						tmv resistance protein n-like
TR18079|c0_g1_i1	TR10732|c0_g1_i3	0.845223						ubiquitin-protein ligase
TR33177|c0_g1_i4	TR10732|c0_g1_i3	0.84518	3.83219		3.47536	Pattern1		salicylic acid-binding protein 2-like
TR40093|c1_g2_i1	TR10732|c0_g1_i3	0.845103	0.712659			Pattern1		o-acyltransferase wsd1-like
TR12984|c3_g3_i1	TR10732|c0_g1_i3	0.844917	1.14399				NAC	nac domain-containing protein 2
TR11359|c1_g2_i4	TR10732|c0_g1_i3	0.844829	6.18302	5.22007		Pattern5		ubiquinol mitochondrial-like
TR25875|c1_g2_i5	TR10732|c0_g1_i3	0.844779						kinesin-related protein 4
TR12596|c0_g1_i17	TR10732|c0_g1_i3	0.844682	5.12668					ccr4-not transcription complex subunit 4
TR20573|c0_g2_i3	TR10732|c0_g1_i3	0.844194	2.00505	0.952892				casp-like protein 2b1
TR8065|c0_g1_i2	TR10732|c0_g1_i3	0.844099	3.24824	3.67312				nitrate partial
TR13002|c1_g1_i1	TR10732|c0_g1_i3	0.843972						abc transporter e family member 2-like
TR40141|c0_g1_i1	TR10732|c0_g1_i3	0.843645	2.22126			Pattern1		pleiotropic drug resistance protein 1-like
TR9968|c0_g1_i2	TR10732|c0_g1_i3	0.843586						vacuolar amino acid transporter 1-like
TR37652|c2_g1_i1	TR10732|c0_g1_i3	0.843535	0.319269			Pattern1		beta- -galactosyltransferase 15
TR12454|c1_g1_i5	TR10732|c0_g1_i3	0.843523						pyrophosphate-energized vacuolar membrane proton pump
TR38547|c2_g2_i1	TR10732|c0_g1_i3	0.843353						cysteine-rich receptor-like protein kinase 29
TR13558|c1_g1_i3	TR10732|c0_g1_i3	0.8433	3.47504			Pattern2		12-oxophytodienoate reductase 2-like
TR4793|c0_g1_i1	TR10732|c0_g1_i3	0.842989	0.897531					haloacid dehalogenase-like hydrolase superfamily protein
TR40858|c0_g1_i3	TR10732|c0_g1_i3	0.842762	4.47202	3.14216	2.18395			mitochondrial phosphate carrier protein mitochondrial-like
TR17541|c0_g1_i1	TR10732|c0_g1_i3	0.842552	1.51405					uncharacterized acetyltransferase at3g50280
TR8029|c0_g2_i1	TR10732|c0_g1_i3	0.842432	14.3344					gaba transporter 1-like
TR38955|c0_g1_i2	TR10732|c0_g1_i3	0.842073						probable aldo-keto reductase 2
TR11422|c2_g1_i1	TR10732|c0_g1_i3	0.842018						polypyrimidine tract-binding protein homolog 3-like isoform x1
TR39629|c0_g1_i1	TR10732|c0_g1_i3	0.841976						pleiotropic drug resistance protein 5
TR13455|c5_g1_i1	TR10732|c0_g1_i3	0.841935	4.27648	3.01751	1.37223			udp-glucose flavonoid 3-o-glucosyltransferase 3
TR33131|c3_g1_i6	TR10732|c0_g1_i3	0.84193	1.03415					PREDICTED: myosin-7-like
TR33817|c0_g1_i3	TR10732|c0_g1_i3	0.841864						mitochondrial thiamine pyrophosphate carrier
TR31334|c1_g1_i37	TR10732|c0_g1_i3	0.841756						act domain-containing protein acr3-like
TR13465|c0_g3_i24	TR10732|c0_g1_i3	0.841724	3.55608					probable aldo-keto reductase 1
TR12984|c3_g3_i2	TR10732|c0_g1_i3	0.841575						nac domain-containing protein 2
TR20573|c0_g2_i1	TR10732|c0_g1_i3	0.841538	2.37526					casp-like protein 2b1
TR11150|c1_g1_i1	TR10732|c0_g1_i3	0.841351	1.05953			Pattern2		alpha-amylase-like
TR24450|c1_g1_i4	TR10732|c0_g1_i3	0.841239						zinc finger protein constans-like 14-like
TR26328|c3_g2_i9	TR10732|c0_g1_i3	0.841098	1.00037	0.695058				glutamate--cysteine chloroplastic-like
TR38923|c0_g1_i1	TR10732|c0_g1_i3	0.841026	0.814754			Pattern1		ubiquinol oxidase chloroplastic chromoplastic
TR12235|c10_g1_i12	TR10732|c0_g1_i3	0.840995						mitochondrial import inner membrane translocase subunit tim50
TR12317|c0_g1_i13	TR10732|c0_g1_i3	0.840709	1.34072	0.584114	0.363862			citrate glyoxysomal
TR26843|c3_g1_i12	TR10732|c0_g1_i3	0.840347	1.25607					casein kinase i-like
TR23536|c0_g1_i2	TR10732|c0_g1_i3	0.84032	1.69381					universal stress protein a-like protein
TR26857|c2_g1_i1	TR10732|c0_g1_i3	0.840219	8.62045	9.67045	4.32173	Pattern1		scopoletin glucosyltransferase-like
TR33102|c1_g2_i1	TR10732|c0_g1_i3	0.840035	0.490104					argininosuccinate chloroplastic
TR25021|c0_g1_i1	TR10732|c0_g1_i3	0.840016						abc transporter e family member 2
TR10732|c0_g1_i2	TR10732|c0_g1_i3	0.839973	4.50057	2.89614	1.87574			bifunctional l-3-cyanoalanine synthase cysteine synthase mitochondrial
TR37884|c1_g1_i2	TR10732|c0_g1_i3	0.839783	4.13171					(+)-neomenthol dehydrogenase-like
TR34962|c0_g1_i3	TR10732|c0_g1_i3	0.839783						probable metal-nicotianamine transporter ysl6
TR26942|c1_g3_i11	TR10732|c0_g1_i3	0.839412						box c d snorna protein 1
TR33141|c4_g1_i15	TR10732|c0_g1_i3	0.839357	3.069	1.90004				boron transporter 4-like
TR40141|c3_g3_i12	TR10732|c0_g1_i3	0.839347						pleiotropic drug resistance protein 1-like
TR14234|c0_g1_i1	TR10732|c0_g1_i3	0.839236	1.64853		-0.781985	Pattern1		6-phosphofructokinase 3-like
TR13478|c1_g1_i3	TR10732|c0_g1_i3	0.839192	0.528424					peroxisome biogenesis protein 5
TR40820|c1_g1_i1	TR10732|c0_g1_i3	0.839189						yth domain-containing family protein 2
TR37884|c1_g1_i8	TR10732|c0_g1_i3	0.838832	2.89593					(+)-neomenthol dehydrogenase-like
TR25615|c0_g1_i5	TR10732|c0_g1_i3	0.838795						mediator of rna polymerase ii transcription subunit 7a-like
TR10752|c4_g2_i1	TR10732|c0_g1_i3	0.838642	1.24786	0.898841				polyubiquitin
TR26604|c0_g1_i13	TR10732|c0_g1_i3	0.838607						isocitrate dehydrogenase
TR10883|c0_g1_i2	TR10732|c0_g1_i3	0.838581						metalloendoproteinase 1-like
TR26201|c0_g1_i1	TR10732|c0_g1_i3	0.838504	0.848791					4-hydroxy-3-methylbut-2-en-1-yl diphosphate chloroplastic
TR42471|c0_g1_i1	TR10732|c0_g1_i3	0.838306						probable carboxylesterase 15
TR9992|c0_g1_i1	TR10732|c0_g1_i3	0.838279						2-alkenal reductase (nadp(+)-dependent)-like
TR13175|c0_g2_i3	TR10732|c0_g1_i3	0.838263						protein low psii accumulation chloroplastic
TR25596|c0_g1_i7	TR10732|c0_g1_i3	0.838155	0.811562			Pattern1		nuclear factor 1 a-type isoform 2
TR36665|c0_g1_i1	TR10732|c0_g1_i3	0.838106	0.511754	0.291581		Pattern5		peroxisomal membrane protein 13
TR23268|c0_g1_i1	TR10732|c0_g1_i3	0.837976	3.68315			Pattern1		phytosulfokines 3-like
TR33135|c6_g1_i1	TR10732|c0_g1_i3	0.837844						ribonuclease h protein at1g65750
TR13232|c6_g1_i17	TR10732|c0_g1_i3	0.837718						probable protein phosphatase 2c 12
TR37829|c2_g1_i3	TR10732|c0_g1_i3	0.837465	5.53713					aspartic proteinase nepenthesin-1-like
TR38778|c0_g1_i1	TR10732|c0_g1_i3	0.837196	0.578393			Pattern1		forkhead box protein isoform 1
TR25286|c0_g1_i1	TR10732|c0_g1_i3	0.837124	1.43579			Pattern2		o-fucosyltransferase family protein
TR26880|c0_g1_i17	TR10732|c0_g1_i3	0.837074	0.779719		-0.325662			ubiquitin thioesterase otu1
TR1666|c0_g1_i1	TR10732|c0_g1_i3	0.836753						hypothetical protein PRUPE_ppa023062mg
TR26559|c0_g1_i10	TR10732|c0_g1_i3	0.836721						protein gucd1 isoform x1
TR34933|c0_g1_i4	TR10732|c0_g1_i3	0.835549	2.84014	2.29322		Pattern2		protein transparent testa 12-like
TR20712|c0_g1_i1	TR10732|c0_g1_i3	0.835199	8.27323	5.54359	4.05994			non-specific lipid-transfer protein 1-like
TR13525|c3_g3_i11	TR10732|c0_g1_i3	0.834902	1.38633					sugar transporter erd6-like 7
TR35133|c0_g1_i1	TR10732|c0_g1_i3	0.8348	1.39094		0.752843			pectinesterase
TR12263|c6_g2_i19	TR10732|c0_g1_i3	0.834578	0.923559			Pattern4		delta-1-pyrroline-5-carboxylate synthase
TR13654|c4_g1_i3	TR10732|c0_g1_i3	0.834408			0.76107	Pattern1		major facilitator superfamily protein
TR25581|c0_g1_i1	TR10732|c0_g1_i3	0.834303	9.86912			Pattern1		caffeic acid 3-o-methyltransferase
TR32288|c7_g2_i4	TR10732|c0_g1_i3	0.834294	20.456	4.04203		Pattern1		cytochrome p450 cyp749a22-like
TR11439|c1_g1_i6	TR10732|c0_g1_i3	0.834186						rab3 gtpase-activating protein catalytic subunit isoform x1
TR38439|c0_g2_i8	TR10732|c0_g1_i3	0.834068	1.36774					protein isoform 1
TR32971|c0_g1_i5	TR10732|c0_g1_i3	0.833799						cinnamoyl- reductase 1-like
TR37819|c1_g5_i1	TR10732|c0_g1_i3	0.833579	5.04446					methyltransferase ddb_g0268948
TR13087|c5_g1_i5	TR10732|c0_g1_i3	0.833379						iaa-amino acid hydrolase ilr1-like 3
TR38576|c0_g1_i1	TR10732|c0_g1_i3	0.833376	2.37986	1.048				abc transporter g family member 29-like
TR12963|c2_g6_i2	TR10732|c0_g1_i3	0.833065	5.92419	6.14166				(+)-neomenthol dehydrogenase-like
TR22683|c0_g1_i2	TR10732|c0_g1_i3	0.832986	2.1311			Pattern2		myb2
TR9779|c0_g1_i11	TR10732|c0_g1_i3	0.83272	4.17105					ubiquitin fusion degradation protein 1 homolog
TR40173|c0_g1_i11	TR10732|c0_g1_i3	0.832694	2.91105					malonate-- ligase
TR26538|c1_g1_i3	TR10732|c0_g1_i3	0.832673	5.78696					12-oxophytodienoate reductase 11
TR13379|c2_g2_i1	TR10732|c0_g1_i3	0.832589						flavonol synthase flavanone 3-hydroxylase-like
TR12516|c1_g4_i2	TR10732|c0_g1_i3	0.832527	5.1937	5.86285		Pattern1		ump-cmp kinase 3-like
TR10483|c0_g1_i1	TR10732|c0_g1_i3	0.832431	2.31065		1.09718	Pattern5		ferredoxin--nitrite chloroplastic
TR33677|c7_g1_i6	TR10732|c0_g1_i3	0.831935						probable wrky transcription factor 31
TR13597|c1_g1_i7	TR10732|c0_g1_i3	0.831816	7.87488	4.71898				1-aminocyclopropane-1-carboxylate oxidase homolog 1-like
TR32331|c7_g1_i2	TR10732|c0_g1_i3	0.831766	4.61349	2.46741	1.8549	Pattern1		probable glutathione s-transferase
TR12895|c3_g2_i10	TR10732|c0_g1_i3	0.831688	0.721867					crt homolog 1-like
TR13652|c3_g1_i5	TR10732|c0_g1_i3	0.831649						hypothetical protein PRUPE_ppa026920mg
TR8133|c0_g1_i1	TR10732|c0_g1_i3	0.831591	1.65686					seed maturation-like protein
TR7628|c0_g2_i1	TR10732|c0_g1_i3	0.831103						endo- -beta-d-glucanase-like
TR11213|c0_g1_i5	TR10732|c0_g1_i3	0.83088						PREDICTED: uncharacterized protein LOC103320844
TR21887|c0_g2_i1	TR10732|c0_g1_i3	0.830864	3.58385			Pattern1		PREDICTED: uncharacterized protein LOC103322290
TR12386|c5_g3_i20	TR10732|c0_g1_i3	0.830781						PREDICTED: uncharacterized protein LOC103327433 isoform X2
TR20573|c0_g1_i1	TR10732|c0_g1_i3	0.830741	18.2864			Pattern1		casp-like protein 2b1
TR13644|c1_g1_i2	TR10732|c0_g1_i3	0.830572						udp-glycosyltransferase superfamily protein isoform 2
TR14486|c0_g1_i1	TR10732|c0_g1_i3	0.830499	1.20968			Pattern1		mitochondrial succinate-fumarate transporter 1
TR13639|c2_g1_i14	TR10732|c0_g1_i3	0.830496	6.76897	3.53477		Pattern1		cellulose synthase-like protein g2
TR13639|c2_g1_i5	TR10732|c0_g1_i3	0.830293	3.12647	2.29619				cellulose synthase-like protein g2
TR975|c0_g1_i1	TR10732|c0_g1_i3	0.830091						ethylene-responsive transcription factor erf011-like
TR39922|c0_g1_i1	TR10732|c0_g1_i3	0.829952						long-chain-alcohol oxidase fao2-like
TR32997|c0_g1_i6	TR10732|c0_g1_i3	0.829872	3.91911					myb-like transcription factor family protein isoform 1
TR15963|c0_g1_i1	TR10732|c0_g1_i3	0.829813						nuclease harbi1-like
TR26863|c4_g1_i4	TR10732|c0_g1_i3	0.829786	2.9615					protein transparent testa 12-like
TR36905|c0_g1_i32	TR10732|c0_g1_i3	0.829766						formamidase isoform x2
TR6844|c0_g2_i1	TR10732|c0_g1_i3	0.829739						7-deoxyloganetin glucosyltransferase-like
TR12778|c4_g1_i18	TR10732|c0_g1_i3	0.829722	1.67586			Pattern1		probable serine threonine-protein kinase at1g54610
TR40173|c0_g1_i12	TR10732|c0_g1_i3	0.829664	5.37982					malonate-- ligase
TR12817|c0_g1_i11	TR10732|c0_g1_i3	0.829542						small rna degrading nuclease 3-like
TR24592|c1_g2_i1	TR10732|c0_g1_i3	0.829362						transcription factor myb1r1
TR13580|c1_g1_i2	TR10732|c0_g1_i3	0.829136	2.94694		1.49245			non-functional nadph-dependent codeinone reductase 2-like
TR26876|c1_g1_i2	TR10732|c0_g1_i3	0.828678						probable inactive poly
TR23153|c0_g1_i2	TR10732|c0_g1_i3	0.828379	1.82636	0.88289				d-3-phosphoglycerate dehydrogenase chloroplastic-like
TR36905|c0_g1_i15	TR10732|c0_g1_i3	0.827867						formamidase isoform x2
TR25471|c1_g2_i2	TR10732|c0_g1_i3	0.827846	5.40222	4.63236	1.08257			(+)-neomenthol dehydrogenase-like
TR12295|c0_g2_i6	TR10732|c0_g1_i3	0.827784						bark storage protein a-like
TR6733|c0_g2_i1	TR10732|c0_g1_i3	0.827564	0.624875					mitochondrial fission protein elm1
TR12661|c0_g1_i7	TR10732|c0_g1_i3	0.827542						protein nrt1 ptr family -like
TR13558|c1_g2_i2	TR10732|c0_g1_i3	0.827454	6.79011	5.37782				12-oxophytodienoate reductase 2-like
TR33010|c1_g1_i1	TR10732|c0_g1_i3	0.827381						probably inactive leucine-rich repeat receptor-like protein kinase at2g25790
TR24469|c0_g1_i8	TR10732|c0_g1_i3	0.826741	1.25819					transmembrane protein 120 homolog
TR1352|c0_g2_i1	TR10732|c0_g1_i3	0.826508	1.60914					ovate family protein
TR15638|c0_g1_i1	TR10732|c0_g1_i3	0.826342	2.7379	1.97665				photosystem ii core complex proteins chloroplastic-like
TR33523|c0_g1_i1	TR10732|c0_g1_i3	0.82586	5.83663			Pattern1		cytokinin hydroxylase-like
TR31619|c0_g2_i4	TR10732|c0_g1_i3	0.825846						protein binding
TR32741|c0_g1_i19	TR10732|c0_g1_i3	0.82576						serine carboxypeptidase-like 20
TR19765|c0_g1_i1	TR10732|c0_g1_i3	0.82556	4.36575		1.20488	Pattern2		hypersensitive reaction associated ca2+-binding family protein
TR40141|c3_g2_i5	TR10732|c0_g1_i3	0.82549	3.20756					pleiotropic drug resistance protein 1-like
TR13294|c0_g2_i9	TR10732|c0_g1_i3	0.825365						caax amino terminal protease family protein
TR25512|c0_g1_i3	TR10732|c0_g1_i3	0.825332	0.716519			Pattern2		e3 ubiquitin-protein ligase rnf4 isoform x1
TR38284|c0_g1_i1	TR10732|c0_g1_i3	0.825218	2.25077					bahd acyltransferase dcr
TR25536|c0_g3_i2	TR10732|c0_g1_i3	0.825088						hd domain-containing protein 2-like
TR21110|c0_g1_i1	TR10732|c0_g1_i3	0.824977	2.57436					protein nrt1 ptr family -like
TR11186|c1_g1_i3	TR10732|c0_g1_i3	0.824631						lysosomal alpha-mannosidase
TR9798|c1_g1_i1	TR10732|c0_g1_i3	0.824583						unnamed protein product
TR13673|c3_g2_i2	TR10732|c0_g1_i3	0.824568						receptor-like protein 12
TR31739|c0_g1_i1	TR10732|c0_g1_i3	0.823994	0.639322					iron-sulfur assembly mitochondrial
TR11783|c0_g1_i5	TR10732|c0_g1_i3	0.823926						deoxycytidylate deaminase
TR8484|c0_g1_i1	TR10732|c0_g1_i3	0.823455						vesicle-associated membrane protein 714
TR38573|c3_g3_i2	TR10732|c0_g1_i3	0.823273	2.92805	2.76609				haloacid dehalogenase-like hydrolase domain-containing protein sgpp
TR13558|c1_g1_i2	TR10732|c0_g1_i3	0.823192	5.32865	4.9606	3.10109	Pattern1		12-oxophytodienoate reductase 11
TR32767|c0_g2_i4	TR10732|c0_g1_i3	0.823022						serine threonine-protein phosphatase pp2a catalytic subunit
TR26240|c0_g2_i17	TR10732|c0_g1_i3	0.82295						phosphatidylglycerol phospholipase c
TR39813|c0_g1_i1	TR10732|c0_g1_i3	0.82282						protein trichome birefringence-like 43
TR13651|c2_g1_i1	TR10732|c0_g1_i3	0.82278	2.60569					anthocyanidin -o-glucosyltransferase-like
TR13455|c5_g2_i2	TR10732|c0_g1_i3	0.822666	3.04359			Pattern1		udp-glucose flavonoid 3-o-glucosyltransferase 3
TR38417|c0_g1_i1	TR10732|c0_g1_i3	0.822567						protein notum homolog
TR25075|c1_g1_i1	TR10732|c0_g1_i3	0.822477	2.62994	1.84132				udp-glucose flavonoid 3-o-glucosyltransferase 3
TR10895|c0_g2_i2	TR10732|c0_g1_i3	0.822445						pre-mrna cleavage complex 2 protein isoform 7
TR4031|c0_g1_i4	TR10732|c0_g1_i3	0.822237	13.9857					alpha-xylosidase 2
TR37071|c0_g1_i2	TR10732|c0_g1_i3	0.822175						dna repair protein rad16
TR36625|c0_g1_i2	TR10732|c0_g1_i3	0.822112						proline--trna ligase
TR12971|c0_g1_i1	TR10732|c0_g1_i3	0.822106	1.72372		0.529383			allantoate deiminase
TR26899|c2_g2_i15	TR10732|c0_g1_i3	0.822055						ruvb-like protein 1
TR33083|c1_g2_i4	TR10732|c0_g1_i3	0.822041	2.67828	0.704178		Pattern2		abc transporter g family member 11-like
TR13666|c5_g1_i14	TR10732|c0_g1_i3	0.822013	2.43685		1.07981			cytochrome p450 cyp749a22-like
TR12386|c5_g3_i5	TR10732|c0_g1_i3	0.822002						PREDICTED: uncharacterized protein LOC103327433 isoform X2
TR11359|c0_g1_i1	TR10732|c0_g1_i3	0.821775	6.0321	4.51489		Pattern2		ubiquinol mitochondrial-like
TR32288|c3_g1_i1	TR10732|c0_g1_i3	0.821758	4.56329			Pattern1		hypothetical protein PRUPE_ppa018310mg
TR22780|c1_g1_i7	TR10732|c0_g1_i3	0.821706						e3 ubiquitin-protein ligase at3g02290-like
TR38855|c0_g2_i1	TR10732|c0_g1_i3	0.821654	1.06403					purple acid phosphatase 3
TR21022|c0_g1_i1	TR10732|c0_g1_i3	0.821438	0.949669			Pattern1		probable adp-ribosylation factor gtpase-activating protein agd13
TR11094|c0_g2_i7	TR10732|c0_g1_i3	0.821349						g3bp-like protein
TR10232|c0_g2_i1	TR10732|c0_g1_i3	0.82125						glutathione transferase gst 23-like
TR6737|c0_g1_i2	TR10732|c0_g1_i3	0.821201	2.31066	0.513674	-1.01837			cbs domain-containing protein cbsx5-like
TR31376|c0_g2_i2	TR10732|c0_g1_i3	0.820894						nua4 complex subunit eaf3 homolog
TR26717|c1_g1_i2	TR10732|c0_g1_i3	0.820794	1.01412					utp--glucose-1-phosphate uridylyltransferase
TR13666|c5_g1_i5	TR10732|c0_g1_i3	0.820683						cytochrome p450 cyp749a22-like
TR13715|c1_g1_i8	TR10732|c0_g1_i3	0.820673	1.13961					abc transporter c family member 14-like
TR11123|c0_g3_i1	TR10732|c0_g1_i3	0.820594						swr1 complex subunit 2 isoform x2
TR12915|c2_g1_i1	TR10732|c0_g1_i3	0.820589	0.971815			Pattern1		dna-binding bromodomain-containing
TR36909|c0_g1_i1	TR10732|c0_g1_i3	0.820327	0.689061					glutathione chloroplastic
TR25821|c0_g2_i15	TR10732|c0_g1_i3	0.820289						peptidyl-trna chloroplastic
TR31619|c0_g2_i2	TR10732|c0_g1_i3	0.819888	0.864272					protein binding
TR11207|c0_g1_i4	TR10732|c0_g1_i3	0.819769	1.10601	0.603354		Pattern2		dihydrolipoyllysine-residue succinyltransferase component of 2-oxoglutarate dehydrogenase complex mitochondrial-like
TR13580|c1_g2_i1	TR10732|c0_g1_i3	0.819638	4.43987	2.91451				non-functional nadph-dependent codeinone reductase 2-like
TR11777|c8_g1_i5	TR10732|c0_g1_i3	0.81929	10.5541					trna pseudouridine(38 39) synthase isoform x1
TR6432|c0_g1_i1	TR10732|c0_g1_i3	0.819255						probable plastid-lipid-associated protein chloroplastic
TR40173|c0_g1_i14	TR10732|c0_g1_i3	0.819188	2.96789					malonate-- ligase
TR13700|c1_g2_i6	TR10732|c0_g1_i3	0.819169						probable receptor-like protein kinase at5g47070
TR10456|c0_g1_i7	TR10732|c0_g1_i3	0.818921						symplekin-like isoform x1
TR12622|c3_g9_i5	TR10732|c0_g1_i3	0.818739						calcium-binding and coiled-coil domain-containing protein 2-like
TR29710|c0_g1_i1	TR10732|c0_g1_i3	0.818734						cell division control protein 48 homolog c-like
TR33160|c1_g4_i7	TR10732|c0_g1_i3	0.818648	0.929328		0.372292	Pattern5		probable aldo-keto reductase 2
TR30737|c0_g1_i1	TR10732|c0_g1_i3	0.818467						receptor protein kinase clavata1
TR13444|c2_g2_i2	TR10732|c0_g1_i3	0.818251						disease resistance protein rga1 isoform x1
TR25683|c0_g1_i4	TR10732|c0_g1_i3	0.818035						transmembrane protein 184 homolog ddb_g0279555-like isoform x1
TR21414|c0_g1_i1	TR10732|c0_g1_i3	0.81794	4.33671		2.98899	Pattern1	LBD	lob domain-containing protein 1-like
TR40793|c0_g1_i2	TR10732|c0_g1_i3	0.817448	0.856489		-0.462679	Pattern2		protein bobber 1-like
TR8997|c0_g1_i4	TR10732|c0_g1_i3	0.817383						PREDICTED: uncharacterized protein LOC103327945
TR36909|c0_g1_i3	TR10732|c0_g1_i3	0.817293						glutathione chloroplastic
TR13277|c1_g1_i3	TR10732|c0_g1_i3	0.817018	0.561016			Pattern1		vacuolar amino acid transporter 1-like
TR11590|c0_g1_i9	TR10732|c0_g1_i3	0.816595	1.89719					e3 ufm1-protein ligase 1 homolog
TR11748|c0_g2_i12	TR10732|c0_g1_i3	0.816592	17.3394		-9.79076			probable cdp-diacylglycerol--inositol 3-phosphatidyltransferase 2
TR26630|c0_g1_i6	TR10732|c0_g1_i3	0.816305						aarf domain-containing protein
TR12147|c1_g1_i1	TR10732|c0_g1_i3	0.816148	1.3634					nadp-dependent malic enzyme
TR26701|c0_g1_i2	TR10732|c0_g1_i3	0.816143						hypothetical protein PRUPE_ppa002627mg
TR21823|c0_g1_i1	TR10732|c0_g1_i3	0.81612	1.59314	0.905676		Pattern2		dnaj protein homolog
TR25363|c0_g1_i3	TR10732|c0_g1_i3	0.816029						cytochrome p450
TR13532|c2_g2_i2	TR10732|c0_g1_i3	0.815911						chloroplastic
TR13549|c2_g1_i3	TR10732|c0_g1_i3	0.815833	1.5252		1.24614			tonoplast dicarboxylate transporter-like
TR31416|c8_g4_i5	TR10732|c0_g1_i3	0.815725	1.41538		-0.677158	Pattern2		cinnamoyl- reductase 2-like
TR27000|c2_g2_i3	TR10732|c0_g1_i3	0.815703						potassium transporter 12
TR12967|c1_g1_i2	TR10732|c0_g1_i3	0.815642			-0.460829			pentatricopeptide repeat-containing protein at1g08070-like
TR20967|c0_g1_i3	TR10732|c0_g1_i3	0.815393	1.10497		0.440656	Pattern1		proton-coupled amino acid transporter 3
TR38014|c0_g1_i4	TR10732|c0_g1_i3	0.815078	1.85725					sulfite reductase
TR12814|c1_g1_i11	TR10732|c0_g1_i3	0.814975						cinnamoyl- reductase 1-like
TR13619|c1_g4_i1	TR10732|c0_g1_i3	0.814966	5.60694	5.07668	2.52848			12-oxophytodienoate reductase 2-like
TR7966|c0_g2_i1	TR10732|c0_g1_i3	0.814914	2.22698	1.91635	1.22547	Pattern1		4-coumarate-- ligase-like 7
TR16841|c0_g1_i1	TR10732|c0_g1_i3	0.814534						alpha carbonic anhydrase 7-like
TR10548|c1_g1_i14	TR10732|c0_g1_i3	0.814345						long chain acyl- synthetase 2
TR19632|c0_g1_i1	TR10732|c0_g1_i3	0.814331	1.50052			Pattern1		PREDICTED: uncharacterized protein LOC103337641
TR26598|c3_g3_i1	TR10732|c0_g1_i3	0.814245	2.11066		1.38471	Pattern2		geraniol 8-hydroxylase-like
TR40159|c1_g5_i4	TR10732|c0_g1_i3	0.814036	2.1083			Pattern2		tryptophan aminotransferase-related protein 4-like
TR13282|c1_g1_i5	TR10732|c0_g1_i3	0.814013	5.01476	5.07386	2.5503			7-deoxyloganetin glucosyltransferase-like
TR40162|c0_g1_i11	TR10732|c0_g1_i3	0.813944						threonine aspartase isoform x3
TR12998|c1_g1_i10	TR10732|c0_g1_i3	0.813308						serine threonine-protein kinase edr1 isoform x1
TR6737|c0_g1_i1	TR10732|c0_g1_i3	0.813001	2.69285					cbs domain-containing protein cbsx5-like
TR33680|c0_g4_i3	TR10732|c0_g1_i3	0.812626	8.61469	6.58684	2.41008	Pattern2		protein far1-related sequence 5-like
TR7386|c0_g1_i1	TR10732|c0_g1_i3	0.812428	3.67001			Pattern4		probable anion transporter chloroplastic
TR40251|c0_g1_i1	TR10732|c0_g1_i3	0.812307	2.05608					cen-like protein 1
TR26598|c3_g1_i4	TR10732|c0_g1_i3	0.812224	1.59479		1.0823			geraniol 8-hydroxylase-like
TR39789|c0_g2_i3	TR10732|c0_g1_i3	0.81222						wd repeat-containing protein
TR11006|c0_g1_i6	TR10732|c0_g1_i3	0.812016	4.43198					sulfite exporter family protein isoform 1
TR12511|c0_g2_i18	TR10732|c0_g1_i3	0.811827						splicing factor u2af large subunit a-like isoform x1
TR13286|c1_g1_i22	TR10732|c0_g1_i3	0.811811	2.03631	1.6501				abc transporter c family member 12-like
TR13398|c3_g1_i3	TR10732|c0_g1_i3	0.811651	1.02497					probable wrky transcription factor 75
TR24469|c0_g1_i10	TR10732|c0_g1_i3	0.811491	1.87356					transmembrane protein 120 homolog
TR12624|c0_g1_i3	TR10732|c0_g1_i3	0.811384						2-succinylbenzoate-- chloroplastic peroxisomal
TR10379|c0_g2_i3	TR10732|c0_g1_i3	0.811247	1.33521					transaldolase family protein
TR39638|c0_g1_i15	TR10732|c0_g1_i3	0.811153	1.76581					ddt domain-containing protein ddb_g0282237 isoform x2
TR12898|c5_g1_i5	TR10732|c0_g1_i3	0.811048	0.536202			Pattern2		probable mediator of rna polymerase ii transcription subunit 26c
TR13357|c0_g1_i20	TR10732|c0_g1_i3	0.810875	0.387136					autophagy-related protein 8c
TR13125|c0_g1_i7	TR10732|c0_g1_i3	0.810625						pentatricopeptide repeat-containing protein at5g21222-like isoform x1
TR9205|c0_g1_i4	TR10732|c0_g1_i3	0.810599						transmembrane emp24 domain-containing protein p24beta2
TR26321|c0_g2_i2	TR10732|c0_g1_i3	0.810433						gdsl esterase lipase at5g03610-like
TR25493|c0_g1_i2	TR10732|c0_g1_i3	0.81038	6.30228	5.30181		Pattern1		2-methylene-furan-3-one reductase-like
TR34621|c0_g1_i7	TR10732|c0_g1_i3	0.810361	1.85606	1.07751				actin cross-linking
TR10038|c0_g1_i2	TR10732|c0_g1_i3	0.810111						PREDICTED: uncharacterized protein LOC103334736
TR40862|c1_g2_i6	TR10732|c0_g1_i3	0.809877	2.64221	16.8456		Pattern4		glutathione cytosolic
TR13012|c5_g1_i15	TR10732|c0_g1_i3	0.809806						3-hydroxy-3-methylglutaryl coenzyme a reductase
TR12429|c2_g1_i5	TR10732|c0_g1_i3	0.809737	9.01833	7.32333	3.25642			nadph:quinone oxidoreductase-like
TR13617|c1_g4_i1	TR10732|c0_g1_i3	0.809715	1.43371					copper transport protein cch-like
TR33657|c0_g1_i2	TR10732|c0_g1_i3	0.809631	2.89934		1.32093			hypersensitive-induced response protein 2
TR25175|c0_g1_i1	TR10732|c0_g1_i3	0.809466	1.45226	0.609098				blue-light photoreceptor phr2
TR26328|c3_g1_i1	TR10732|c0_g1_i3	0.809162						glutamate--cysteine chloroplastic isoform x1
TR13639|c2_g1_i16	TR10732|c0_g1_i3	0.808938						cellulose synthase-like protein g2
TR9906|c0_g2_i1	TR10732|c0_g1_i3	0.808436	0.694525			Pattern2		palmitoyl-protein thioesterase 1
TR26702|c0_g1_i2	TR10732|c0_g1_i3	0.808423	0.833363					d-2-hydroxyglutarate mitochondrial isoform x1
TR38986|c1_g2_i3	TR10732|c0_g1_i3	0.808276	4.58087					e3 ubiquitin-protein ligase ring1a
TR13500|c1_g3_i15	TR10732|c0_g1_i3	0.808258						beta-glucosidase 12-like
TR40103|c3_g2_i8	TR10732|c0_g1_i3	0.808252	2.64582		-2.96286			heptahelical transmembrane protein 4-like
TR25820|c0_g1_i14	TR10732|c0_g1_i3	0.808193						nadp-specific glutamate dehydrogenase
TR10987|c0_g1_i7	TR10732|c0_g1_i3	0.807994					ARF	auxin response factor 5
TR41239|c0_g1_i13	TR10732|c0_g1_i3	0.807943	5.62672					electron transfer flavoprotein subunit mitochondrial
TR13232|c6_g1_i15	TR10732|c0_g1_i3	0.807921						probable protein phosphatase 2c 12
TR2360|c0_g2_i1	TR10732|c0_g1_i3	0.807904						retrotransposon unclassified
TR34915|c0_g2_i1	TR10732|c0_g1_i3	0.807772	1.00504		-0.447589			dcn1-like protein 4
TR41282|c2_g3_i2	TR10732|c0_g1_i3	0.807619	2.21764	0.935132				anthocyanidin -o-glucosyltransferase-like
TR41315|c0_g2_i1	TR10732|c0_g1_i3	0.807579						cystm1 family protein a-like
TR13584|c2_g1_i10	TR10732|c0_g1_i3	0.807408	0.346487			Pattern2		protein pat1 homolog 1-like isoform x1
TR42714|c0_g1_i1	TR10732|c0_g1_i3	0.807372	6.15806	4.68166	4.70591	Pattern1		probable polyol transporter 6
TR26820|c2_g2_i14	TR10732|c0_g1_i3	0.807172	9.35855					alpha-ketoglutarate-dependent dioxygenase alkb homolog 6
TR12720|c1_g3_i3	TR10732|c0_g1_i3	0.807099	6.73258					amidohydrolase -like
TR36613|c0_g1_i3	TR10732|c0_g1_i3	0.806989						histone deacetylase 15
TR40005|c0_g1_i8	TR10732|c0_g1_i3	0.806946						monoglyceride lipase-like
TR10752|c4_g1_i1	TR10732|c0_g1_i3	0.806695	0.989177					polyubiquitin
TR39696|c2_g1_i10	TR10732|c0_g1_i3	0.806663						low quality protein: pentatricopeptide repeat-containing protein chloroplastic-like
TR26790|c5_g2_i4	TR10732|c0_g1_i3	0.806395						transcription factor pif1-like
TR15720|c0_g1_i1	TR10732|c0_g1_i3	0.80607	5.90987			Pattern2		1-aminocyclopropane-1-carboxylate synthase
TR35884|c0_g1_i1	TR10732|c0_g1_i3	0.805994	1.69765	0.996311		Pattern2		l-type lectin-domain containing receptor kinase -like
TR40858|c0_g1_i1	TR10732|c0_g1_i3	0.805754	3.63348		2.42125			mitochondrial phosphate carrier protein mitochondrial-like
TR13277|c1_g1_i2	TR10732|c0_g1_i3	0.805488			-0.729634			vacuolar amino acid transporter 1-like
TR13066|c3_g4_i1	TR10732|c0_g1_i3	0.805362	3.72603	2.94231	2.12587	Pattern1		udp-glucose flavonoid 3-o-glucosyltransferase 3
TR38530|c6_g3_i1	TR10732|c0_g1_i3	0.80511	4.48675	3.76377	1.84763			cytochrome p450 89a2-like
TR33640|c1_g1_i3	TR10732|c0_g1_i3	0.805106	4.37788			Pattern1		pentatricopeptide repeat-containing protein at4g28010
TR13434|c1_g2_i3	TR10732|c0_g1_i3	0.804846	20.088	5.34568		Pattern1		7-deoxyloganetin glucosyltransferase-like
TR26664|c0_g1_i10	TR10732|c0_g1_i3	0.80482						methylcrotonoyl- carboxylase beta mitochondrial
TR26664|c0_g1_i4	TR10732|c0_g1_i3	0.80481						methylcrotonoyl- carboxylase beta mitochondrial
TR41309|c0_g1_i1	TR10732|c0_g1_i3	0.804649						dehydration-responsive element-binding protein 2d
TR20331|c0_g1_i1	TR10732|c0_g1_i3	0.804507						cysteine-rich receptor-like protein kinase 29
TR12548|c1_g1_i1	TR10732|c0_g1_i3	0.804313	1.09786					cytochrome p450 cyp72a219-like
TR39466|c0_g1_i4	TR10732|c0_g1_i3	0.804179						carbonic anhydrase 2 isoform x2
TR24540|c0_g1_i3	TR10732|c0_g1_i3	0.804103						mlo-like protein 3
TR39466|c0_g1_i1	TR10732|c0_g1_i3	0.803647						carbonic anhydrase 2-like isoform x1
TR34933|c0_g1_i1	TR10732|c0_g1_i3	0.803554	3.90973		1.52308			protein transparent testa 12-like
TR25834|c0_g1_i5	TR10732|c0_g1_i3	0.803302						sterol 3-beta-glucosyltransferase ugt80a2-like
TR38957|c1_g1_i1	TR10732|c0_g1_i3	0.803297	0.670928			Pattern1		ubiquitin fusion degradation protein 1 homolog
TR25471|c1_g1_i7	TR10732|c0_g1_i3	0.803172	7.82195					(+)-neomenthol dehydrogenase-like
TR38048|c1_g3_i1	TR10732|c0_g1_i3	0.803028	0.853404			Pattern1		calcium-binding ef hand family protein
TR38581|c2_g2_i2	TR10732|c0_g1_i3	0.802887	6.23233	5.32492	1.60359	Pattern2		crocetin chloroplastic-like
TR32331|c7_g1_i6	TR10732|c0_g1_i3	0.802883	9.602	6.93663	2.53422	Pattern2		probable glutathione s-transferase
TR12558|c2_g1_i1	TR10732|c0_g1_i3	0.802839						-dihydroxy-2-butanone kinase
TR5695|c0_g1_i1	TR10732|c0_g1_i3	0.802691	0.985885					mitochondrial chaperone bcs1
TR33785|c0_g1_i4	TR10732|c0_g1_i3	0.802454			-0.758565			serine threonine-protein phosphatase pp2a-3 catalytic subunit
TR12460|c0_g1_i8	TR10732|c0_g1_i3	0.802226						protein zinc induced facilitator-like 1-like
TR12702|c1_g1_i2	TR10732|c0_g1_i3	0.802011						alpha-farnesene synthase
TR12876|c5_g1_i4	TR10732|c0_g1_i3	0.801934	2.00925					cytochrome p450 cyp749a22-like
TR32824|c0_g1_i4	TR10732|c0_g1_i3	0.801918	0.776854					probable polyamine transporter at3g19553
TR10687|c1_g1_i6	TR10732|c0_g1_i3	0.801899	1.32104			Pattern2		cold regulated gene isoform 3
TR9121|c1_g1_i1	TR10732|c0_g1_i3	0.80136	1.665			Pattern3		hypothetical protein PRUPE_ppa013354mg
TR27002|c1_g3_i1	TR10732|c0_g1_i3	0.801283	2.17214	1.84044				probable low-specificity l-threonine aldolase 1
TR26598|c0_g1_i1	TR10732|c0_g1_i3	0.801131	1.82396		0.958019	Pattern2		geraniol 8-hydroxylase-like
TR6872|c0_g1_i1	TR10732|c0_g1_i3	0.800931	1.44517	0.683629				chorismate mutase chloroplastic
TR13639|c2_g1_i15	TR10732|c0_g1_i3	0.800835	1.50952					cellulose synthase-like protein g2
TR12558|c2_g1_i20	TR10732|c0_g1_i3	0.800625						-dihydroxy-2-butanone kinase
TR26945|c0_g1_i2	TR10732|c0_g1_i3	0.800565	1.55403		0.551864	Pattern2		acetate butyrate-- ligase peroxisomal
TR36625|c0_g1_i3	TR10732|c0_g1_i3	0.80017						hypothetical protein PRUPE_ppa001740mg
TR34119|c0_g1_i2	TR10732|c0_g1_i3	-0.803476					bHLH	transcription factor bhlh18-like
TR23350|c0_g1_i1	TR10732|c0_g1_i3	-0.811433	-0.552024					pentatricopeptide repeat-containing protein mitochondrial-like
TR11093|c0_g1_i4	TR10732|c0_g1_i3	-0.812453	-2.5045					ubiquitin thioesterase otubain-like
TR20589|c0_g1_i3	TR10732|c0_g1_i3	-0.855922	-0.550334					calmodulin
TR12912|c2_g3_i13	TR10732|c0_g1_i3	-0.860764	-1.89327					alpha- -glucan-protein synthase
TR35404|c0_g1_i9	TR10732|c0_g1_i3	-0.862714						vacuolar protein-sorting-associated protein 33 homolog
TR22669|c0_g1_i1	TR10732|c0_g1_i3	-0.877484	-0.606143					haus augmin-like complex subunit 4 isoform x2

## Sheet: TR10732|c0_g1_i4
Target	Bait	Pearson Correlation	1d	3d	6d	Time Course	Transcription Factor?	Target Description
TR10732|c0_g1_i4	TR10732|c0_g1_i4	1	4.06931	6.14192				bifunctional l-3-cyanoalanine synthase cysteine synthase mitochondrial
TR4031|c0_g1_i1	TR10732|c0_g1_i4	0.980414						alpha-xylosidase 2
TR33160|c1_g4_i2	TR10732|c0_g1_i4	0.973251	4.33854	6.9846	-2.29057	Pattern1		probable aldo-keto reductase 2
TR38576|c0_g1_i1	TR10732|c0_g1_i4	0.970023	2.37986	1.048				abc transporter g family member 29-like
TR13558|c2_g1_i1	TR10732|c0_g1_i4	0.969314	7.88544	5.05097				12-oxophytodienoate reductase 2-like
TR22805|c0_g2_i1	TR10732|c0_g1_i4	0.969246	8.02368	5.48562		Pattern1		probable s-adenosylmethionine-dependent methyltransferase at5g38100
TR17435|c0_g1_i1	TR10732|c0_g1_i4	0.968282	10.962	7.32935		Pattern1		probable mannitol dehydrogenase
TR26434|c3_g1_i3	TR10732|c0_g1_i4	0.9679						polygalacturonase-inhibiting protein
TR13558|c1_g1_i6	TR10732|c0_g1_i4	0.966633	7.52913	5.98916				12-oxophytodienoate reductase 2-like
TR13558|c1_g1_i7	TR10732|c0_g1_i4	0.966601	6.66259	4.0016		Pattern1		12-oxophytodienoate reductase 2-like
TR13558|c1_g1_i9	TR10732|c0_g1_i4	0.966453	6.80076	5.13239	4.56419			12-oxophytodienoate reductase 2-like
TR37884|c1_g1_i4	TR10732|c0_g1_i4	0.963932	11.4908					(+)-neomenthol dehydrogenase-like
TR37696|c0_g1_i1	TR10732|c0_g1_i4	0.96269	7.2141	6.28035	2.0126	Pattern1		pleiotropic drug resistance protein 1-like
TR33081|c1_g1_i7	TR10732|c0_g1_i4	0.961777	5.88696					probable glutathione s-transferase
TR13558|c1_g2_i2	TR10732|c0_g1_i4	0.961538	6.79011	5.37782				12-oxophytodienoate reductase 2-like
TR13580|c1_g1_i13	TR10732|c0_g1_i4	0.961476	5.7344		2.07041			flavonol synthase flavanone 3-hydroxylase-like
TR33966|c0_g1_i1	TR10732|c0_g1_i4	0.961063	19.9685					hypothetical protein PRUPE_ppa014784mg
TR13558|c2_g1_i2	TR10732|c0_g1_i4	0.960912	7.16421	5.17007	2.22834			12-oxophytodienoate reductase 2-like
TR27560|c0_g1_i1	TR10732|c0_g1_i4	0.960559	1.25068					ubiquitin fusion degradation ufd1 family protein
TR10883|c0_g1_i3	TR10732|c0_g1_i4	0.960554						unknown
TR13558|c1_g1_i5	TR10732|c0_g1_i4	0.96014	6.64993	4.35105				12-oxophytodienoate reductase 2-like
TR38573|c3_g3_i1	TR10732|c0_g1_i4	0.95956	3.44447	1.76645		Pattern2		haloacid dehalogenase-like hydrolase domain-containing protein sgpp
TR10732|c0_g1_i2	TR10732|c0_g1_i4	0.959274	4.50057	2.89614	1.87574			bifunctional l-3-cyanoalanine synthase cysteine synthase mitochondrial
TR37829|c2_g1_i4	TR10732|c0_g1_i4	0.95912	4.72661					aspartic proteinase nepenthesin-1-like
TR37884|c1_g1_i3	TR10732|c0_g1_i4	0.958998	6.79264	5.52649		Pattern1		(+)-neomenthol dehydrogenase-like
TR25333|c0_g1_i1	TR10732|c0_g1_i4	0.958932	21.7605	3.14543	2.94754	Pattern1		12-oxophytodienoate reductase 2-like
TR12917|c2_g1_i5	TR10732|c0_g1_i4	0.958892	2.43718	1.43573				probable aldo-keto reductase 2
TR13580|c1_g1_i4	TR10732|c0_g1_i4	0.95828	5.64223	3.50806	2.05824			non-functional nadph-dependent codeinone reductase 2-like
TR13558|c1_g3_i1	TR10732|c0_g1_i4	0.958111	7.15192	5.34505		Pattern1		12-oxophytodienoate reductase 2-like
TR13465|c0_g3_i24	TR10732|c0_g1_i4	0.957356	3.55608					probable aldo-keto reductase 1
TR20573|c0_g2_i3	TR10732|c0_g1_i4	0.95671	2.00505	0.952892				casp-like protein 2b1
TR13558|c1_g2_i5	TR10732|c0_g1_i4	0.955957	6.85282	4.96016				12-oxophytodienoate reductase 11
TR36969|c0_g1_i1	TR10732|c0_g1_i4	0.955252	3.93873			Pattern1		12-oxophytodienoate reductase 11
TR6759|c0_g2_i1	TR10732|c0_g1_i4	0.954984	4.14538	2.26559	0.885028			probable mannitol dehydrogenase
TR40159|c1_g5_i4	TR10732|c0_g1_i4	0.953132	2.1083			Pattern2		tryptophan aminotransferase-related protein 4-like
TR33083|c1_g2_i4	TR10732|c0_g1_i4	0.952818	2.67828	0.704178		Pattern2		abc transporter g family member 11-like
TR33081|c1_g1_i1	TR10732|c0_g1_i4	0.951382	4.69227			Pattern2		probable glutathione s-transferase
TR19519|c0_g1_i1	TR10732|c0_g1_i4	0.951286						patatin-like protein 2
TR25596|c0_g1_i7	TR10732|c0_g1_i4	0.951113	0.811562			Pattern1		nuclear factor 1 a-type isoform 2
TR38500|c0_g1_i1	TR10732|c0_g1_i4	0.950574	4.00511	2.84742		Pattern1		isoflavone 2 -hydroxylase
TR37829|c2_g1_i3	TR10732|c0_g1_i4	0.950184	5.53713					aspartic proteinase nepenthesin-1-like
TR12808|c3_g1_i1	TR10732|c0_g1_i4	0.950146	18.7634			Pattern1		probable mannitol dehydrogenase
TR13286|c1_g1_i22	TR10732|c0_g1_i4	0.948364	2.03631	1.6501				abc transporter c family member 12-like
TR26857|c2_g1_i2	TR10732|c0_g1_i4	0.948043	10.0613	8.458	17.8807			scopoletin glucosyltransferase-like
TR12984|c4_g2_i6	TR10732|c0_g1_i4	0.947999	2.12625					uncharacterized transporter ybr287w-like
TR12808|c3_g2_i2	TR10732|c0_g1_i4	0.946891	3.84093					probable mannitol dehydrogenase
TR12516|c1_g4_i5	TR10732|c0_g1_i4	0.945912						ump-cmp kinase 3-like
TR12147|c1_g1_i6	TR10732|c0_g1_i4	0.945906	1.1153	0.334337				nadp-dependent malic enzyme
TR13580|c1_g1_i9	TR10732|c0_g1_i4	0.945623	1.88221					non-functional nadph-dependent codeinone reductase 2-like
TR33081|c1_g1_i9	TR10732|c0_g1_i4	0.945492	5.44391			Pattern2		unknown
TR9690|c0_g1_i2	TR10732|c0_g1_i4	0.94542	4.47513	2.98039				non-symbiotic hemoglobin
TR13379|c2_g2_i1	TR10732|c0_g1_i4	0.944956						flavonol synthase flavanone 3-hydroxylase-like
TR13597|c1_g1_i7	TR10732|c0_g1_i4	0.944585	7.87488	4.71898				1-aminocyclopropane-1-carboxylate oxidase homolog 1-like
TR37884|c1_g1_i5	TR10732|c0_g1_i4	0.944348	5.23749	5.25794				(+)-neomenthol dehydrogenase-like
TR26857|c2_g1_i1	TR10732|c0_g1_i4	0.942929	8.62045	9.67045	4.32173	Pattern1		scopoletin glucosyltransferase-like
TR12808|c3_g3_i2	TR10732|c0_g1_i4	0.942826	10.2127	8.64972		Pattern1		probable mannitol dehydrogenase
TR25333|c0_g2_i1	TR10732|c0_g1_i4	0.942749	3.23494			Pattern2		12-oxophytodienoate reductase 2-like
TR36602|c0_g1_i7	TR10732|c0_g1_i4	0.942425						probable rna-binding protein 18
TR37829|c2_g1_i1	TR10732|c0_g1_i4	0.94236	4.70808			Pattern1		aspartic proteinase nepenthesin-1-like
TR13558|c1_g2_i1	TR10732|c0_g1_i4	0.942328	5.74324					12-oxophytodienoate reductase 11
TR38500|c5_g3_i1	TR10732|c0_g1_i4	0.941634	6.90635	4.54141	1.77855			isoflavone 2 -hydroxylase
TR21936|c0_g2_i1	TR10732|c0_g1_i4	0.941359	3.56534			Pattern1		2-alkenal reductase (nadp(+)-dependent)-like
TR21331|c0_g2_i1	TR10732|c0_g1_i4	0.940804	3.28113		0.596698			probable aldo-keto reductase 1
TR13572|c0_g1_i16	TR10732|c0_g1_i4	0.940721	1.15337	0.334015				legumin b-like
TR25471|c1_g1_i7	TR10732|c0_g1_i4	0.94026	7.82195					(+)-neomenthol dehydrogenase-like
TR33083|c1_g2_i5	TR10732|c0_g1_i4	0.939095	3.24085					abc transporter g family member 11-like
TR31376|c0_g2_i2	TR10732|c0_g1_i4	0.938822						nua4 complex subunit eaf3 homolog
TR40479|c0_g1_i1	TR10732|c0_g1_i4	0.938694	2.48506		0.319105			probable glutathione s-transferase
TR26857|c1_g1_i2	TR10732|c0_g1_i4	0.938588	18.304			Pattern1		udp-glucose flavonoid 3-o-glucosyltransferase 7-like
TR36932|c0_g1_i2	TR10732|c0_g1_i4	0.938281						probable f-box protein at4g22030
TR33081|c1_g1_i2	TR10732|c0_g1_i4	0.938227	20.4072	5.06279		Pattern1		probable glutathione s-transferase
TR1874|c0_g1_i1	TR10732|c0_g1_i4	0.937907	18.8556			Pattern1		probable mannitol dehydrogenase
TR10732|c0_g1_i1	TR10732|c0_g1_i4	0.937829	3.57122	1.99146	1.09331	Pattern5		bifunctional l-3-cyanoalanine synthase cysteine synthase mitochondrial
TR40173|c0_g1_i17	TR10732|c0_g1_i4	0.937561	2.92068		0.591264	Pattern1		malonate-- ligase
TR35632|c0_g1_i3	TR10732|c0_g1_i4	0.937281	17.9572			Pattern1		probable cinnamyl alcohol dehydrogenase 1
TR38500|c5_g1_i4	TR10732|c0_g1_i4	0.936648	2.05406					isoflavone 2 -hydroxylase
TR7309|c0_g1_i1	TR10732|c0_g1_i4	0.936581	2.94311					patellin-4-like
TR25493|c0_g1_i1	TR10732|c0_g1_i4	0.936528						2-methylene-furan-3-one reductase-like
TR33531|c0_g1_i1	TR10732|c0_g1_i4	0.936503						copia partial
TR26766|c0_g1_i1	TR10732|c0_g1_i4	0.935959	2.8754	1.53228		Pattern5		endochitinase-like
TR12814|c1_g1_i11	TR10732|c0_g1_i4	0.93565						cinnamoyl- reductase 1-like
TR10483|c0_g1_i1	TR10732|c0_g1_i4	0.93532	2.31065		1.09718	Pattern5		ferredoxin--nitrite chloroplastic
TR38855|c0_g2_i1	TR10732|c0_g1_i4	0.935198	1.06403					purple acid phosphatase 3
TR33081|c1_g1_i3	TR10732|c0_g1_i4	0.934833	4.64212	3.86868				probable glutathione s-transferase
TR40173|c0_g1_i14	TR10732|c0_g1_i4	0.934829	2.96789					malonate-- ligase
TR13558|c1_g2_i4	TR10732|c0_g1_i4	0.934525						12-oxophytodienoate reductase 2-like
TR9893|c0_g1_i4	TR10732|c0_g1_i4	0.934505						epstein-barr nuclear antigen 2
TR24496|c0_g1_i1	TR10732|c0_g1_i4	0.934464	1.63897		0.267308			bifunctional nitrilase nitrile hydratase nit4a
TR34933|c0_g1_i6	TR10732|c0_g1_i4	0.933711						protein transparent testa 12-like
TR12555|c0_g1_i1	TR10732|c0_g1_i4	0.933675	1.50246					probable metal-nicotianamine transporter ysl7
TR36642|c2_g2_i1	TR10732|c0_g1_i4	0.933388	5.82495	4.02305				glutathione s-transferase f9-like
TR19715|c0_g1_i4	TR10732|c0_g1_i4	0.933183	0.661722			Pattern2		delta -sterol reductase
TR23850|c0_g1_i1	TR10732|c0_g1_i4	0.93315	2.89787		0.786744	Pattern3		glutaredoxin
TR24725|c0_g1_i1	TR10732|c0_g1_i4	0.933135	18.9292			Pattern1		type i cytoskeletal 10
TR13670|c2_g2_i11	TR10732|c0_g1_i4	0.932279	8.58675	6.48865				(+)-neomenthol dehydrogenase-like
TR33238|c0_g1_i1	TR10732|c0_g1_i4	0.93212	2.55208		1.16805			organic cation carnitine transporter 3-like
TR25683|c0_g1_i4	TR10732|c0_g1_i4	0.931959						transmembrane protein 184 homolog ddb_g0279555-like isoform x1
TR40173|c0_g1_i11	TR10732|c0_g1_i4	0.931619	2.91105					malonate-- ligase
TR36602|c0_g1_i14	TR10732|c0_g1_i4	0.931589						probable rna-binding protein 18
TR40858|c0_g1_i4	TR10732|c0_g1_i4	0.931068	3.86583	2.78437				mitochondrial phosphate carrier protein mitochondrial-like
TR13558|c2_g2_i1	TR10732|c0_g1_i4	0.930858	7.60888	3.91932				12-oxophytodienoate reductase 2-like
TR33640|c1_g4_i1	TR10732|c0_g1_i4	0.930722	3.02666	2.12931				endo- -beta-d-glucanase-like
TR8906|c0_g1_i1	TR10732|c0_g1_i4	0.930562	0.840366			Pattern2		ferredoxin--nadp root chloroplastic
TR25581|c0_g1_i1	TR10732|c0_g1_i4	0.930272	9.86912			Pattern1		caffeic acid 3-o-methyltransferase
TR33160|c1_g4_i4	TR10732|c0_g1_i4	0.929507	1.54394		0.460132			probable aldo-keto reductase 2
TR36642|c2_g2_i4	TR10732|c0_g1_i4	0.929112	6.93273	4.90081		Pattern1		glutathione s-transferase f9-like
TR25581|c0_g1_i3	TR10732|c0_g1_i4	0.928413	9.34075	2.32565		Pattern1		caffeic acid 3-o-methyltransferase
TR11740|c2_g1_i13	TR10732|c0_g1_i4	0.928325						aminodeoxychorismate chloroplastic
TR8188|c0_g2_i1	TR10732|c0_g1_i4	0.928226	4.81008			Pattern1		ubiquitin-fold modifier-conjugating enzyme 1
TR32331|c7_g1_i5	TR10732|c0_g1_i4	0.927849	6.68305			Pattern1		probable glutathione s-transferase
TR14074|c0_g1_i1	TR10732|c0_g1_i4	0.927677						vinorine synthase-like
TR17957|c0_g1_i1	TR10732|c0_g1_i4	0.927586	6.43817	3.7323	1.86426			proteinase inhibitor type-2 cevi57-like
TR13572|c0_g1_i14	TR10732|c0_g1_i4	0.927302	0.996437	0.230543		Pattern4		legumin b-like
TR38530|c6_g4_i1	TR10732|c0_g1_i4	0.926339	2.00303	1.04014		Pattern1		cytochrome p450 89a2-like
TR38591|c3_g1_i11	TR10732|c0_g1_i4	0.926206						d-lactate dehydrogenase
TR11967|c1_g1_i6	TR10732|c0_g1_i4	0.925559	2.27007					upf0483 protein agap003155
TR8065|c0_g2_i1	TR10732|c0_g1_i4	0.925348	3.09868	1.62373		Pattern2		nitrate reductase
TR33531|c0_g2_i1	TR10732|c0_g1_i4	0.925192						retrotransposon unclassified
TR39104|c0_g1_i8	TR10732|c0_g1_i4	0.925067						probable ethanolamine kinase
TR31416|c8_g4_i5	TR10732|c0_g1_i4	0.924971	1.41538		-0.677158	Pattern2		cinnamoyl- reductase 2-like
TR23536|c0_g1_i3	TR10732|c0_g1_i4	0.92479	2.077					universal stress protein a-like protein
TR13670|c2_g2_i4	TR10732|c0_g1_i4	0.924368	6.48502	5.29293	1.24305	Pattern5		(+)-neomenthol dehydrogenase-like
TR15638|c0_g1_i1	TR10732|c0_g1_i4	0.92332	2.7379	1.97665				photosystem ii core complex proteins chloroplastic-like
TR35632|c0_g1_i4	TR10732|c0_g1_i4	0.923081	4.99639	2.41504				probable cinnamyl alcohol dehydrogenase 1
TR21434|c0_g2_i1	TR10732|c0_g1_i4	0.921876	5.48481	3.36873		Pattern1		probable glutathione s-transferase
TR8498|c0_g1_i1	TR10732|c0_g1_i4	0.92181	7.03235	3.9083				expansin-like b1
TR40141|c3_g2_i1	TR10732|c0_g1_i4	0.921786	1.82741		0.350897			pleiotropic drug resistance protein 1-like
TR12460|c0_g1_i5	TR10732|c0_g1_i4	0.921095	4.38082					protein zinc induced facilitator-like 1-like
TR26840|c9_g1_i1	TR10732|c0_g1_i4	0.920669	6.49188	4.54267				2-alkenal reductase (nadp(+)-dependent)-like
TR40173|c0_g1_i2	TR10732|c0_g1_i4	0.9206	2.89469					malonate-- ligase
TR25250|c1_g1_i1	TR10732|c0_g1_i4	0.920449	4.39221	2.53087				methyl- -binding domain-containing protein 7-like
TR32288|c3_g1_i1	TR10732|c0_g1_i4	0.920191	4.56329			Pattern1		hypothetical protein PRUPE_ppa018310mg
TR10466|c0_g1_i10	TR10732|c0_g1_i4	0.920128	1.52277		-1.13671	Pattern1		bidirectional sugar transporter sweet1-like
TR13580|c1_g1_i2	TR10732|c0_g1_i4	0.919503	2.94694		1.49245			non-functional nadph-dependent codeinone reductase 2-like
TR13666|c5_g1_i6	TR10732|c0_g1_i4	0.91937	2.45217	1.37621	0.728091			cytochrome p450 cyp749a22-like
TR24669|c0_g1_i3	TR10732|c0_g1_i4	0.919237	1.70567	0.785249		Pattern1		probable l-ascorbate peroxidase chloroplastic isoform x2
TR38530|c6_g2_i4	TR10732|c0_g1_i4	0.919158	1.46292			Pattern5		cytochrome p450 89a2-like
TR12042|c2_g1_i2	TR10732|c0_g1_i4	0.919042						cytochrome p450 cyp749a22-like
TR6737|c0_g1_i1	TR10732|c0_g1_i4	0.919039	2.69285					cbs domain-containing protein cbsx5-like
TR34933|c0_g1_i2	TR10732|c0_g1_i4	0.918623		15.8207				protein transparent testa 12-like
TR14234|c0_g1_i1	TR10732|c0_g1_i4	0.91797	1.64853		-0.781985	Pattern1		6-phosphofructokinase 3-like
TR40103|c3_g2_i2	TR10732|c0_g1_i4	0.91698	1.10071			Pattern1		heptahelical transmembrane protein 4-like
TR26768|c5_g1_i1	TR10732|c0_g1_i4	0.916815	3.76426			Pattern2		probable glutathione s-transferase para
TR40862|c1_g2_i6	TR10732|c0_g1_i4	0.916573	2.64221	16.8456		Pattern4		glutathione cytosolic
TR13558|c1_g1_i2	TR10732|c0_g1_i4	0.916424	5.32865	4.9606	3.10109	Pattern1		12-oxophytodienoate reductase 11
TR12876|c5_g1_i4	TR10732|c0_g1_i4	0.916179	2.00925					cytochrome p450 cyp749a22-like
TR7427|c0_g1_i1	TR10732|c0_g1_i4	0.916041	1.52713			Pattern1		glucose-6-phosphate 1-epimerase
TR38999|c0_g1_i1	TR10732|c0_g1_i4	0.915993	1.6447	0.775206	0.355392			caffeic acid 3-o-methyltransferase-like
TR11666|c0_g3_i5	TR10732|c0_g1_i4	0.915949	3.89235	1.2971	0.869619			g2 mitotic-specific cyclin-b
TR21022|c0_g1_i1	TR10732|c0_g1_i4	0.915681	0.949669			Pattern1		probable adp-ribosylation factor gtpase-activating protein agd13
TR13288|c3_g1_i5	TR10732|c0_g1_i4	0.915551	1.61772					cytochrome p450 cyp749a22-like
TR41315|c0_g2_i1	TR10732|c0_g1_i4	0.915006						cystm1 family protein a-like
TR40173|c0_g1_i20	TR10732|c0_g1_i4	0.914824	3.42817		0.527152			malonate-- ligase
TR12263|c6_g2_i19	TR10732|c0_g1_i4	0.914667	0.923559			Pattern4		delta-1-pyrroline-5-carboxylate synthase
TR12028|c2_g2_i11	TR10732|c0_g1_i4	0.914469	0.633361					PREDICTED: uncharacterized protein LOC103945428
TR40173|c0_g1_i19	TR10732|c0_g1_i4	0.914303	19.0119			Pattern1		malonate-- ligase
TR13580|c1_g1_i8	TR10732|c0_g1_i4	0.914078	5.28504	3.94479	1.5493	Pattern1		non-functional nadph-dependent codeinone reductase 2-like
TR40141|c3_g2_i2	TR10732|c0_g1_i4	0.914019	2.45171	1.12913	0.851528			hypothetical protein VITISV_005227
TR27022|c1_g2_i3	TR10732|c0_g1_i4	0.913947	4.26338	1.27553				beta-amyrin synthase
TR33640|c1_g4_i10	TR10732|c0_g1_i4	0.913768	3.04761			Pattern1		endo- -beta-d-glucanase-like
TR12808|c3_g3_i4	TR10732|c0_g1_i4	0.913674	9.40374					probable mannitol dehydrogenase
TR13379|c5_g2_i10	TR10732|c0_g1_i4	0.912711	1.74747		0.953397			flavonol synthase flavanone 3-hydroxylase-like
TR20861|c0_g1_i2	TR10732|c0_g1_i4	0.912459						cysteine-rich receptor-like protein kinase 29
TR13193|c2_g1_i11	TR10732|c0_g1_i4	0.912236						tail-anchored protein insertion receptor wrb-like
TR5621|c0_g1_i1	TR10732|c0_g1_i4	0.912001	4.91177			Pattern1		mlo-like protein 12
TR32288|c7_g2_i3	TR10732|c0_g1_i4	0.911791	1.53715					cytochrome p450 cyp749a22-like
TR12516|c1_g4_i2	TR10732|c0_g1_i4	0.911339	5.1937	5.86285		Pattern1		ump-cmp kinase 3-like
TR12895|c3_g2_i10	TR10732|c0_g1_i4	0.911325	0.721867					crt homolog 1-like
TR13286|c1_g1_i24	TR10732|c0_g1_i4	0.911037	1.71094	1.69218				abc transporter c family member 12-like
TR33102|c1_g2_i1	TR10732|c0_g1_i4	0.910833	0.490104					argininosuccinate chloroplastic
TR32971|c0_g1_i6	TR10732|c0_g1_i4	0.910738	3.61863	2.47287	1.00872			cinnamoyl- reductase 1-like
TR13458|c1_g1_i2	TR10732|c0_g1_i4	0.910696	5.70419			Pattern1		probable glutathione s-transferase
TR6420|c0_g1_i1	TR10732|c0_g1_i4	0.910542	5.15763					o-acyltransferase wsd1-like
TR33160|c1_g5_i1	TR10732|c0_g1_i4	0.909655	1.31659					probable aldo-keto reductase 2
TR37884|c1_g1_i9	TR10732|c0_g1_i4	0.909573	4.25497			Pattern2		(+)-neomenthol dehydrogenase-like
TR13558|c1_g1_i3	TR10732|c0_g1_i4	0.909154	3.47504			Pattern2		12-oxophytodienoate reductase 2-like
TR39755|c0_g1_i1	TR10732|c0_g1_i4	0.908554	0.727285					eukaryotic translation initiation factor 1a
TR40858|c0_g1_i6	TR10732|c0_g1_i4	0.908115	3.55162					mitochondrial phosphate carrier protein mitochondrial-like
TR11237|c0_g1_i29	TR10732|c0_g1_i4	0.908096	0.927042					probable plastidic glucose transporter 2
TR36642|c2_g2_i3	TR10732|c0_g1_i4	0.907885	3.46622					glutathione s-transferase f9-like
TR39638|c0_g1_i15	TR10732|c0_g1_i4	0.907768	1.76581					ddt domain-containing protein ddb_g0282237 isoform x2
TR26387|c0_g1_i3	TR10732|c0_g1_i4	0.907747	0.791771					vacuolar na+ h+ antiporter
TR25175|c0_g1_i1	TR10732|c0_g1_i4	0.907743	1.45226	0.609098				blue-light photoreceptor phr2
TR42714|c0_g1_i1	TR10732|c0_g1_i4	0.907368	6.15806	4.68166	4.70591	Pattern1		probable polyol transporter 6
TR12984|c4_g2_i7	TR10732|c0_g1_i4	0.907236	3.48294					uncharacterized transporter ybr287w-like
TR33434|c0_g1_i1	TR10732|c0_g1_i4	0.906873	0.834653	0.314896		Pattern2		zinc finger protein 622-like
TR20966|c0_g2_i2	TR10732|c0_g1_i4	0.906867	1.47488	1.07834				upf0481 protein at3g47200-like
TR13207|c0_g1_i4	TR10732|c0_g1_i4	0.906773	2.53154					protein transparent testa 12-like
TR31619|c0_g2_i2	TR10732|c0_g1_i4	0.906766	0.864272					protein binding
TR13558|c1_g1_i10	TR10732|c0_g1_i4	0.906725	6.62895					12-oxophytodienoate reductase 11
TR12298|c4_g1_i1	TR10732|c0_g1_i4	0.906631	1.58791					3-oxo-delta( )-steroid 5-beta-reductase-like
TR14252|c0_g1_i1	TR10732|c0_g1_i4	0.90657	2.88379					ap2 erf domain-containing transcription
TR25877|c4_g1_i2	TR10732|c0_g1_i4	0.906355	1.84594					glutamate dehydrogenase 2
TR32288|c7_g2_i4	TR10732|c0_g1_i4	0.90623	20.456	4.04203		Pattern1		cytochrome p450 cyp749a22-like
TR25393|c1_g5_i2	TR10732|c0_g1_i4	0.906207	2.01924	0.951742	0.911023		MYB	transcription factor myb108-like
TR13558|c2_g2_i3	TR10732|c0_g1_i4	0.90503	18.8989	4.31193		Pattern1		12-oxophytodienoate reductase 2-like
TR6872|c0_g1_i1	TR10732|c0_g1_i4	0.904855	1.44517	0.683629				chorismate mutase chloroplastic
TR41282|c2_g3_i2	TR10732|c0_g1_i4	0.904542	2.21764	0.935132				anthocyanidin -o-glucosyltransferase-like
TR40141|c3_g1_i1	TR10732|c0_g1_i4	0.904497	1.7577	1.18747				pleiotropic drug resistance protein 1-like
TR13666|c5_g1_i1	TR10732|c0_g1_i4	0.904235	1.4849	0.560845				cytochrome p450 cyp749a22-like
TR12814|c1_g1_i1	TR10732|c0_g1_i4	0.90408	10.3907			Pattern1		cinnamoyl- reductase 1-like
TR40479|c0_g2_i2	TR10732|c0_g1_i4	0.903907	4.76244	1.06056				probable glutathione s-transferase
TR26840|c9_g2_i2	TR10732|c0_g1_i4	0.903665	3.98379	3.72491	7.34993			2-alkenal reductase (nadp(+)-dependent)-like
TR19632|c0_g1_i1	TR10732|c0_g1_i4	0.903203	1.50052			Pattern1		PREDICTED: uncharacterized protein LOC103337641
TR12623|c0_g1_i8	TR10732|c0_g1_i4	0.90262	3.27772					ubiquitin-binding wiyld domain protein
TR13617|c1_g4_i1	TR10732|c0_g1_i4	0.90261	1.43371					copper transport protein cch-like
TR13418|c1_g3_i3	TR10732|c0_g1_i4	0.901683	2.06232			Pattern2		ubiquitin and wlm domain-containing protein
TR32331|c7_g1_i10	TR10732|c0_g1_i4	0.901323	8.60629	8.78914				probable glutathione s-transferase
TR26970|c0_g1_i4	TR10732|c0_g1_i4	0.901284	1.77206	0.943458	0.549434			abc transporter c family member 10-like
TR31739|c0_g1_i1	TR10732|c0_g1_i4	0.901282	0.639322					iron-sulfur assembly mitochondrial
TR6737|c0_g1_i2	TR10732|c0_g1_i4	0.900943	2.31066	0.513674	-1.01837			cbs domain-containing protein cbsx5-like
TR13572|c0_g1_i9	TR10732|c0_g1_i4	0.900612	0.946853	0.533782		Pattern4		legumin b-like
TR13525|c3_g3_i9	TR10732|c0_g1_i4	0.900462	1.79538					sugar transporter erd6-like 7
TR33680|c0_g4_i3	TR10732|c0_g1_i4	0.900333	8.61469	6.58684	2.41008	Pattern2		protein far1-related sequence 5-like
TR32971|c0_g1_i1	TR10732|c0_g1_i4	0.899803	3.33129	2.25748	1.48591			cinnamoyl- reductase 1-like
TR38581|c2_g2_i5	TR10732|c0_g1_i4	0.899521	9.36178	7.03109				crocetin chloroplastic-like
TR39309|c0_g1_i1	TR10732|c0_g1_i4	0.899358	1.40296			Pattern4		udp-glucose:flavonoid 3-o-glucosyltransferase
TR40141|c0_g1_i1	TR10732|c0_g1_i4	0.899057	2.22126			Pattern1		pleiotropic drug resistance protein 1-like
TR38573|c3_g3_i2	TR10732|c0_g1_i4	0.898762	2.92805	2.76609				haloacid dehalogenase-like hydrolase domain-containing protein sgpp
TR10752|c4_g1_i1	TR10732|c0_g1_i4	0.898577	0.989177					polyubiquitin
TR20712|c0_g1_i1	TR10732|c0_g1_i4	0.898305	8.27323	5.54359	4.05994			non-specific lipid-transfer protein 1-like
TR10883|c0_g1_i2	TR10732|c0_g1_i4	0.898199						metalloendoproteinase 1-like
TR10456|c0_g1_i7	TR10732|c0_g1_i4	0.897841						symplekin-like isoform x1
TR26613|c0_g1_i1	TR10732|c0_g1_i4	0.897778	1.88438	1.06057				heme-binding-like protein chloroplastic
TR25075|c1_g1_i1	TR10732|c0_g1_i4	0.897666	2.62994	1.84132				udp-glucose flavonoid 3-o-glucosyltransferase 3
TR33523|c0_g1_i1	TR10732|c0_g1_i4	0.897264	5.83663			Pattern1		cytokinin hydroxylase-like
TR32971|c0_g1_i7	TR10732|c0_g1_i4	0.897141	3.99633	2.42346				cinnamoyl- reductase 1-like
TR13666|c5_g1_i11	TR10732|c0_g1_i4	0.896229	1.43441					cytochrome p450 cyp749a22-like
TR12429|c2_g1_i5	TR10732|c0_g1_i4	0.89619	9.01833	7.32333	3.25642			nadph:quinone oxidoreductase-like
TR26863|c1_g1_i3	TR10732|c0_g1_i4	0.896014	5.39546	2.70916				protein transparent testa 12-like
TR41909|c0_g1_i1	TR10732|c0_g1_i4	0.895911						hypothetical protein PRUPE_ppa022910mg
TR21709|c0_g1_i1	TR10732|c0_g1_i4	0.89577	1.75712					ethylene-responsive transcription factor abr1-like
TR27005|c3_g2_i6	TR10732|c0_g1_i4	0.895732	1.52389					-dihydroxy-2-naphthoyl- thioesterase 1
TR13558|c2_g2_i2	TR10732|c0_g1_i4	0.89564	4.72167					12-oxophytodienoate reductase 2-like
TR13347|c4_g2_i7	TR10732|c0_g1_i4	0.895636	4.24543	2.74807				udp-glycosyltransferase 73c1-like
TR12808|c3_g3_i3	TR10732|c0_g1_i4	0.895357	6.47572					probable mannitol dehydrogenase
TR38019|c1_g4_i5	TR10732|c0_g1_i4	0.895185	2.7438	2.16847	2.57256	Pattern1		2-alkenal reductase (nadp(+)-dependent)-like
TR8310|c0_g1_i1	TR10732|c0_g1_i4	0.895032	2.88927	1.28323	0.465432	Pattern5		serine acetyltransferase chloroplastic-like
TR32331|c7_g1_i2	TR10732|c0_g1_i4	0.894768	4.61349	2.46741	1.8549	Pattern1		probable glutathione s-transferase
TR26880|c0_g1_i17	TR10732|c0_g1_i4	0.894	0.779719		-0.325662			ubiquitin thioesterase otu1
TR13424|c1_g1_i1	TR10732|c0_g1_i4	0.893982	0.512373			Pattern2		large subunit gtpase 1 homolog
TR13619|c1_g2_i10	TR10732|c0_g1_i4	0.893629						zinc finger mym-type protein 1-like
TR39466|c0_g1_i3	TR10732|c0_g1_i4	0.893043	1.98969	1.03376		Pattern1		carbonic anhydrase 2 isoform x1
TR40141|c3_g3_i10	TR10732|c0_g1_i4	0.89256	2.81173			Pattern1		pleiotropic drug resistance protein 1-like
TR34915|c0_g2_i1	TR10732|c0_g1_i4	0.892389	1.00504		-0.447589			dcn1-like protein 4
TR13525|c3_g3_i5	TR10732|c0_g1_i4	0.892201	2.21493	1.35464	0.614796			sugar transporter erd6-like 7
TR11150|c1_g1_i1	TR10732|c0_g1_i4	0.891994	1.05953			Pattern2		alpha-amylase-like
TR35340|c0_g1_i1	TR10732|c0_g1_i4	0.891983						PREDICTED: uncharacterized protein LOC103334570
TR12317|c0_g1_i13	TR10732|c0_g1_i4	0.891454	1.34072	0.584114	0.363862			citrate glyoxysomal
TR26598|c1_g1_i1	TR10732|c0_g1_i4	0.8908	1.93708			Pattern2		geraniol 8-hydroxylase-like
TR13619|c1_g4_i1	TR10732|c0_g1_i4	0.890485	5.60694	5.07668	2.52848			12-oxophytodienoate reductase 2-like
TR12460|c0_g1_i7	TR10732|c0_g1_i4	0.890469						carbohydrate transporter sugar porter transporter
TR9065|c0_g1_i1	TR10732|c0_g1_i4	0.890289					MYB	r2r3 myb transcription factor 10
TR15563|c0_g1_i1	TR10732|c0_g1_i4	0.889532	4.91059			Pattern2		hypothetical protein PRUPE_ppa019653mg
TR9247|c0_g1_i5	TR10732|c0_g1_i4	0.889503	1.15362					sodium-coupled neutral amino acid transporter 4-like
TR26514|c0_g1_i3	TR10732|c0_g1_i4	0.889222	1.93752					short-chain type dehydrogenase reductase-like
TR40470|c2_g2_i2	TR10732|c0_g1_i4	0.888902	1.34397	0.713636				protein nrt1 ptr family
TR13418|c1_g3_i6	TR10732|c0_g1_i4	0.888486						ubiquitin and wlm domain-containing protein
TR13066|c3_g3_i2	TR10732|c0_g1_i4	0.888267	2.46925	1.33219	0.701508			udp-glucose flavonoid 3-o-glucosyltransferase 3
TR24497|c0_g2_i1	TR10732|c0_g1_i4	0.888029						alpha beta-hydrolases superfamily protein
TR32331|c7_g1_i3	TR10732|c0_g1_i4	0.888018	18.3617			Pattern1		probable glutathione s-transferase
TR13347|c6_g1_i1	TR10732|c0_g1_i4	0.887966	4.4357					udp-glycosyltransferase 73c1-like
TR13452|c1_g1_i5	TR10732|c0_g1_i4	0.887694	3.76499			Pattern1		cysteine-rich repeat secretory protein 38-like
TR10752|c4_g2_i5	TR10732|c0_g1_i4	0.887494	1.35055	0.931445				polyubiquitin containing 7 ubiquitin partial
TR26598|c3_g3_i1	TR10732|c0_g1_i4	0.887328	2.11066		1.38471	Pattern2		geraniol 8-hydroxylase-like
TR24678|c0_g1_i1	TR10732|c0_g1_i4	0.887199	7.28842	4.66887		Pattern1		cinnamyl alcohol dehydrogenase 1
TR12239|c1_g1_i1	TR10732|c0_g1_i4	0.886949	2.06375		-1.3615	Pattern1		cytochrome p450 71a1-like
TR10891|c0_g1_i3	TR10732|c0_g1_i4	0.886934	1.78532					glutathione s-transferase l3-like
TR40173|c0_g1_i10	TR10732|c0_g1_i4	0.886821	3.09316					malonate-- ligase
TR10568|c0_g2_i3	TR10732|c0_g1_i4	0.88661	0.490782					methylesterase chloroplastic
TR11303|c2_g1_i1	TR10732|c0_g1_i4	0.886061	1.67941					phenylalanine ammonia-lyase
TR38530|c6_g2_i3	TR10732|c0_g1_i4	0.885893	2.87633					cytochrome p450 89a2-like
TR26466|c0_g1_i10	TR10732|c0_g1_i4	0.885771						two-component response regulator-like aprr1
TR26201|c0_g1_i1	TR10732|c0_g1_i4	0.885591	0.848791					4-hydroxy-3-methylbut-2-en-1-yl diphosphate chloroplastic
TR13670|c2_g2_i6	TR10732|c0_g1_i4	0.885268	5.54308	3.73037	0.876957			(+)-neomenthol dehydrogenase-like
TR12042|c2_g3_i3	TR10732|c0_g1_i4	0.884814	4.85474			Pattern1		cytochrome p450 cyp749a22-like
TR20965|c1_g2_i1	TR10732|c0_g1_i4	0.88466	6.0753	4.40751				cysteine histidine-rich c1 domain family protein
TR28965|c0_g1_i1	TR10732|c0_g1_i4	0.884079						tmv resistance protein n-like
TR40141|c3_g3_i3	TR10732|c0_g1_i4	0.88397	2.81077		-1.22949	Pattern1		pleiotropic drug resistance protein 1-like
TR13639|c2_g1_i14	TR10732|c0_g1_i4	0.883724	6.76897	3.53477		Pattern1		cellulose synthase-like protein g2
TR8858|c0_g1_i1	TR10732|c0_g1_i4	0.88369						soul heme-binding family protein isoform 2
TR12898|c5_g1_i5	TR10732|c0_g1_i4	0.883655	0.536202			Pattern2		probable mediator of rna polymerase ii transcription subunit 26c
TR13715|c1_g1_i8	TR10732|c0_g1_i4	0.883591	1.13961					abc transporter c family member 14-like
TR10234|c0_g1_i3	TR10732|c0_g1_i4	0.88359	0.87544					protein nrt1 ptr family -like
TR12191|c0_g1_i6	TR10732|c0_g1_i4	0.883295	1.84533					chaperone protein chloroplastic-like
TR40251|c0_g1_i1	TR10732|c0_g1_i4	0.883227	2.05608					cen-like protein 1
TR4031|c0_g1_i4	TR10732|c0_g1_i4	0.8831	13.9857					alpha-xylosidase 2
TR26598|c0_g1_i1	TR10732|c0_g1_i4	0.882839	1.82396		0.958019	Pattern2		geraniol 8-hydroxylase-like
TR13580|c1_g1_i11	TR10732|c0_g1_i4	0.882059	7.7312	3.46795				non-functional nadph-dependent codeinone reductase 2-like
TR25493|c0_g1_i3	TR10732|c0_g1_i4	0.882056	7.71842					2-methylene-furan-3-one reductase-like
TR10001|c0_g1_i1	TR10732|c0_g1_i4	0.881632	2.46658					probable sugar phosphate phosphate translocator at3g11320
TR12594|c0_g2_i4	TR10732|c0_g1_i4	0.881511	14.7376			Pattern2		zinc finger a20 and an1 domain-containing stress-associated protein 1-like
TR13066|c3_g2_i1	TR10732|c0_g1_i4	0.881207	2.76034	1.36422	1.01096	Pattern1		udp-glucose flavonoid 3-o-glucosyltransferase 3
TR41900|c0_g1_i1	TR10732|c0_g1_i4	0.880302						ethylene-responsive transcription factor erf098-like
TR11359|c1_g2_i4	TR10732|c0_g1_i4	0.880003	6.18302	5.22007		Pattern5		ubiquinol mitochondrial-like
TR40141|c3_g2_i5	TR10732|c0_g1_i4	0.879838	3.20756					pleiotropic drug resistance protein 1-like
TR36909|c0_g1_i1	TR10732|c0_g1_i4	0.87971	0.689061					glutathione chloroplastic
TR11207|c0_g1_i4	TR10732|c0_g1_i4	0.879195	1.10601	0.603354		Pattern2		dihydrolipoyllysine-residue succinyltransferase component of 2-oxoglutarate dehydrogenase complex mitochondrial-like
TR165|c0_g1_i1	TR10732|c0_g1_i4	0.878787	5.08524					allene oxide synthase-like
TR26514|c0_g1_i4	TR10732|c0_g1_i4	0.878566						short-chain type dehydrogenase reductase-like
TR40540|c0_g1_i2	TR10732|c0_g1_i4	0.878313	0.547554			Pattern1		basic leucine zipper and w2 domain-containing protein 2-like
TR38581|c2_g2_i8	TR10732|c0_g1_i4	0.878217	6.76525	4.74617	3.29804	Pattern2		crocetin chloroplastic-like
TR38768|c0_g1_i2	TR10732|c0_g1_i4	0.878075						serine threonine-protein kinase tao3
TR17541|c0_g1_i1	TR10732|c0_g1_i4	0.877156	1.51405					uncharacterized acetyltransferase at3g50280
TR5728|c0_g1_i3	TR10732|c0_g1_i4	0.877152	2.87663					flavonol synthase flavanone 3-hydroxylase-like
TR13418|c1_g3_i14	TR10732|c0_g1_i4	0.877149	2.07342		0.742714	Pattern1		ubiquitin and wlm domain-containing protein
TR10999|c0_g1_i3	TR10732|c0_g1_i4	0.876531	1.03992					syntaxin-61
TR37819|c1_g5_i1	TR10732|c0_g1_i4	0.876503	5.04446					methyltransferase ddb_g0268948
TR12460|c0_g1_i3	TR10732|c0_g1_i4	0.876218	1.40256					protein zinc induced facilitator-like 1-like
TR13434|c1_g2_i5	TR10732|c0_g1_i4	0.875588	4.13517	3.72762	2.74874			7-deoxyloganetin glucosyltransferase-like
TR33118|c0_g1_i1	TR10732|c0_g1_i4	0.875414	1.37817			Pattern2		nac domain-containing protein 2
TR12984|c3_g3_i1	TR10732|c0_g1_i4	0.875159	1.14399				NAC	nac domain-containing protein 2
TR11646|c0_g1_i3	TR10732|c0_g1_i4	0.875035	1.1708			Pattern2		btb poz and taz domain-containing protein 1-like
TR12147|c1_g1_i1	TR10732|c0_g1_i4	0.874978	1.3634					nadp-dependent malic enzyme
TR26863|c4_g1_i4	TR10732|c0_g1_i4	0.874829	2.9615					protein transparent testa 12-like
TR38061|c0_g2_i2	TR10732|c0_g1_i4	0.87439	0.735492					fructokinase-5-like isoform x1
TR12147|c1_g1_i10	TR10732|c0_g1_i4	0.873996	1.07059					nadp-dependent malic enzyme
TR26414|c0_g1_i2	TR10732|c0_g1_i4	0.873901	5.29544	2.82751		Pattern1		beta-glucosidase 12-like
TR10665|c0_g1_i9	TR10732|c0_g1_i4	0.873789	3.99877			Pattern1		e3 ubiquitin-protein ligase rglg2
TR26397|c1_g2_i15	TR10732|c0_g1_i4	0.873677	2.42142					low-temperature-induced 65 kda
TR22683|c0_g1_i2	TR10732|c0_g1_i4	0.87351	2.1311			Pattern2		myb2
TR38185|c0_g1_i1	TR10732|c0_g1_i4	0.873016						TPA: hypothetical protein ZEAMMB73_558215
TR37868|c5_g3_i7	TR10732|c0_g1_i4	0.873005	0.855019			Pattern1		probable serine threonine-protein kinase at4g35230
TR41283|c0_g1_i1	TR10732|c0_g1_i4	0.872876						probable mannitol dehydrogenase
TR11666|c0_g3_i3	TR10732|c0_g1_i4	0.872778	2.73006	1.73762	1.09616			19-like isoform 2
TR12984|c4_g2_i4	TR10732|c0_g1_i4	0.872164	3.31107					uncharacterized transporter ybr287w-like
TR12884|c2_g1_i2	TR10732|c0_g1_i4	0.872081	0.907258			Pattern1		protein farnesyltransferase subunit beta
TR23069|c0_g2_i1	TR10732|c0_g1_i4	0.871964	1.97312					calcium-dependent lipid-binding family
TR13513|c1_g1_i6	TR10732|c0_g1_i4	0.87174	2.53401	1.46873		Pattern2		uroporphyrinogen-iii c-methyltransferase
TR26382|c0_g1_i1	TR10732|c0_g1_i4	0.871459	5.15542	3.80751				(+)-neomenthol dehydrogenase-like
TR12496|c0_g1_i1	TR10732|c0_g1_i4	0.871059	5.77656					pyridoxal biosynthesis protein pdx2
TR8029|c0_g3_i2	TR10732|c0_g1_i4	0.870961	0.651774					gaba transporter 1-like
TR13651|c3_g4_i13	TR10732|c0_g1_i4	0.870677	2.59004	1.39944				anthocyanidin -o-glucosyltransferase-like
TR24469|c0_g1_i8	TR10732|c0_g1_i4	0.870622	1.25819					transmembrane protein 120 homolog
TR13122|c7_g4_i5	TR10732|c0_g1_i4	0.87061	1.8586	1.2575	1.0309			cytochrome p450 71b34-like
TR38439|c0_g2_i8	TR10732|c0_g1_i4	0.870185	1.36774					protein isoform 1
TR11666|c0_g3_i1	TR10732|c0_g1_i4	0.869511	2.73548	1.41566	1.05421			19-like isoform 2
TR40173|c0_g1_i12	TR10732|c0_g1_i4	0.869455	5.37982					malonate-- ligase
TR38957|c1_g1_i1	TR10732|c0_g1_i4	0.869196	0.670928			Pattern1		ubiquitin fusion degradation protein 1 homolog
TR13651|c2_g1_i1	TR10732|c0_g1_i4	0.868886	2.60569					anthocyanidin -o-glucosyltransferase-like
TR26967|c0_g2_i10	TR10732|c0_g1_i4	0.868521						electron transfer flavoprotein-ubiquinone mitochondrial isoform x2
TR20967|c0_g1_i3	TR10732|c0_g1_i4	0.868025	1.10497		0.440656	Pattern1		proton-coupled amino acid transporter 3
TR13639|c2_g1_i5	TR10732|c0_g1_i4	0.867834	3.12647	2.29619				cellulose synthase-like protein g2
TR13580|c1_g2_i1	TR10732|c0_g1_i4	0.867756	4.43987	2.91451				non-functional nadph-dependent codeinone reductase 2-like
TR40858|c0_g1_i3	TR10732|c0_g1_i4	0.867226	4.47202	3.14216	2.18395			mitochondrial phosphate carrier protein mitochondrial-like
TR13155|c3_g3_i1	TR10732|c0_g1_i4	0.867042	6.12108	18.7623		Pattern1		scopoletin glucosyltransferase-like
TR13618|c1_g1_i2	TR10732|c0_g1_i4	0.867039	3.01988		2.05644			kinase-like protein
TR13519|c3_g1_i2	TR10732|c0_g1_i4	0.866633	1.01547			Pattern1		cytochrome p450 cyp72a219-like
TR13066|c3_g4_i2	TR10732|c0_g1_i4	0.866486	4.29099	2.81347				udp-glucose flavonoid 3-o-glucosyltransferase 3
TR12819|c2_g1_i2	TR10732|c0_g1_i4	0.866409	2.71624	2.69148				anthocyanidin -o-glucosyltransferase-like
TR12237|c2_g2_i1	TR10732|c0_g1_i4	0.866231	2.63877					sucrose synthase 1
TR12767|c0_g2_i8	TR10732|c0_g1_i4	0.866117	3.92916			Pattern1		transducin wd40 repeat protein
TR13207|c0_g1_i5	TR10732|c0_g1_i4	0.865169						protein transparent testa 12-like
TR1371|c0_g1_i1	TR10732|c0_g1_i4	0.864956						cytochrome p450
TR12042|c2_g3_i7	TR10732|c0_g1_i4	0.864691	2.74704	1.4888				cytochrome p450 cyp749a22-like
TR21110|c0_g1_i1	TR10732|c0_g1_i4	0.864442	2.57436					protein nrt1 ptr family -like
TR7386|c0_g1_i1	TR10732|c0_g1_i4	0.86359	3.67001			Pattern4		probable anion transporter chloroplastic
TR25493|c0_g1_i2	TR10732|c0_g1_i4	0.863063	6.30228	5.30181		Pattern1		2-methylene-furan-3-one reductase-like
TR37884|c1_g1_i2	TR10732|c0_g1_i4	0.863037	4.13171					(+)-neomenthol dehydrogenase-like
TR26864|c0_g1_i14	TR10732|c0_g1_i4	0.862691						methyltransferase-like protein 2
TR38581|c2_g2_i3	TR10732|c0_g1_i4	0.862272	6.66602	5.14718				crocetin chloroplastic-like
TR26840|c9_g2_i3	TR10732|c0_g1_i4	0.861994	23.5876	11.0249	13.7452			2-alkenal reductase (nadp(+)-dependent)-like
TR8484|c0_g1_i1	TR10732|c0_g1_i4	0.861766						vesicle-associated membrane protein 714
TR40159|c1_g3_i1	TR10732|c0_g1_i4	0.861751						glutamate receptor -like
TR33141|c4_g1_i15	TR10732|c0_g1_i4	0.86173	3.069	1.90004				boron transporter 4-like
TR32310|c1_g1_i1	TR10732|c0_g1_i4	0.861593	3.07339	1.77748		Pattern1		probable linoleate 9s-lipoxygenase 5
TR13273|c5_g4_i4	TR10732|c0_g1_i4	0.861406	1.58422					probable mitochondrial chaperone bcs1-b
TR13500|c1_g3_i9	TR10732|c0_g1_i4	0.861271	4.5465	3.30112				beta-glucosidase 12-like
TR4697|c0_g1_i1	TR10732|c0_g1_i4	0.861016						lrr receptor-like serine threonine-protein kinase fls2
TR23153|c0_g1_i2	TR10732|c0_g1_i4	0.860825	1.82636	0.88289				d-3-phosphoglycerate dehydrogenase chloroplastic-like
TR26236|c0_g1_i3	TR10732|c0_g1_i4	0.860819	1.20395					uncharacterized transporter ybr287w-like
TR12548|c1_g1_i1	TR10732|c0_g1_i4	0.860556	1.09786					cytochrome p450 cyp72a219-like
TR13286|c1_g1_i18	TR10732|c0_g1_i4	0.859812	2.20908					abc transporter c family member 12-like
TR9121|c1_g1_i1	TR10732|c0_g1_i4	0.859689	1.665			Pattern3		hypothetical protein PRUPE_ppa013354mg
TR10732|c0_g1_i3	TR10732|c0_g1_i4	0.859621	5.56536	5.96437				bifunctional l-3-cyanoalanine synthase cysteine synthase mitochondrial
TR26328|c3_g2_i9	TR10732|c0_g1_i4	0.859577	1.00037	0.695058				glutamate--cysteine chloroplastic-like
TR13155|c3_g2_i1	TR10732|c0_g1_i4	0.859418		3.17341	2.61508			udp-glucose flavonoid 3-o-glucosyltransferase 7-like
TR32982|c0_g1_i3	TR10732|c0_g1_i4	0.859293	2.93694		1.22297			3-oxo-delta( )-steroid 5-beta-reductase-like
TR26717|c1_g1_i4	TR10732|c0_g1_i4	0.859293	1.55993			Pattern1		utp--glucose-1-phosphate uridylyltransferase
TR12932|c0_g2_i2	TR10732|c0_g1_i4	0.858678						probable receptor-like protein kinase at1g67000
TR32331|c7_g1_i6	TR10732|c0_g1_i4	0.858451	9.602	6.93663	2.53422	Pattern2		probable glutathione s-transferase
TR38478|c0_g2_i3	TR10732|c0_g1_i4	0.857144						mediator of rna polymerase ii transcription subunit 26 isoform x4
TR13525|c3_g3_i11	TR10732|c0_g1_i4	0.85712	1.38633					sugar transporter erd6-like 7
TR1666|c0_g1_i1	TR10732|c0_g1_i4	0.856759						hypothetical protein PRUPE_ppa023062mg
TR13430|c2_g1_i3	TR10732|c0_g1_i4	0.856689	0.872717			Pattern1		glucose-6-phosphate phosphate translocator chloroplastic-like
TR37863|c1_g2_i1	TR10732|c0_g1_i4	0.85652						alcohol-forming fatty acyl- reductase-like
TR38581|c2_g2_i4	TR10732|c0_g1_i4	0.856403	6.00197	3.78315	2.02015			crocetin chloroplastic-like
TR10379|c0_g2_i1	TR10732|c0_g1_i4	0.856274	1.11095		0.417965	Pattern2		transaldolase family protein
TR37832|c2_g1_i3	TR10732|c0_g1_i4	0.856233	0.969482					indole-3-acetate o-methyltransferase 1-like
TR13434|c1_g2_i1	TR10732|c0_g1_i4	0.856184	4.0938	2.98478	2.10634	Pattern1		7-deoxyloganetin glucosyltransferase-like
TR13513|c1_g1_i5	TR10732|c0_g1_i4	0.856177	2.82053					uroporphyrinogen-iii c-methyltransferase
TR39409|c0_g1_i1	TR10732|c0_g1_i4	0.856099	0.454693		-0.267719			ubiquitin-conjugating enzyme e2-17 kda
TR13379|c5_g2_i6	TR10732|c0_g1_i4	0.855776	1.0416		0.865196			flavonol synthase flavanone 3-hydroxylase-like
TR23810|c1_g3_i1	TR10732|c0_g1_i4	0.855508	0.770181					nifu-like protein chloroplastic
TR25451|c0_g3_i1	TR10732|c0_g1_i4	0.855253						vinorine synthase-like
TR24122|c0_g2_i1	TR10732|c0_g1_i4	0.855233	1.23782					cytochrome p450
TR40093|c1_g2_i1	TR10732|c0_g1_i4	0.855232	0.712659			Pattern1		o-acyltransferase wsd1-like
TR24584|c0_g1_i1	TR10732|c0_g1_i4	0.855051						homologous-pairing protein 2 homolog
TR12536|c3_g1_i1	TR10732|c0_g1_i4	0.854435	2.81366					ubiquitin-like protein 5
TR32746|c0_g1_i1	TR10732|c0_g1_i4	0.854382						patatin-like protein 2
TR8478|c1_g1_i1	TR10732|c0_g1_i4	0.854078						PREDICTED: uncharacterized protein LOC103938578
TR19212|c0_g1_i1	TR10732|c0_g1_i4	0.854008						vinorine synthase-like
TR39423|c0_g1_i10	TR10732|c0_g1_i4	0.853832						squamosa promoter-binding-like protein 2
TR38573|c3_g3_i5	TR10732|c0_g1_i4	0.853346	3.85575					haloacid dehalogenase-like hydrolase domain-containing protein sgpp
TR33177|c0_g1_i5	TR10732|c0_g1_i4	0.853233	2.4578					methylesterase 10-like
TR38468|c0_g1_i3	TR10732|c0_g1_i4	0.853188	1.68706		-1.28028	Pattern2		transcription factor bhlh96-like
TR13431|c2_g1_i3	TR10732|c0_g1_i4	0.852919						probable receptor-like protein kinase at1g67000
TR11960|c0_g1_i11	TR10732|c0_g1_i4	0.852866	0.550526			Pattern5		e3 ubiquitin-protein ligase mbr1
TR11213|c0_g1_i13	TR10732|c0_g1_i4	0.852785	3.80631					PREDICTED: uncharacterized protein LOC103320844
TR25699|c2_g1_i2	TR10732|c0_g1_i4	0.852248	0.664017					rna-binding protein nova-2-like isoform x2
TR26538|c1_g1_i3	TR10732|c0_g1_i4	0.852095	5.78696					12-oxophytodienoate reductase 11
TR32746|c0_g2_i8	TR10732|c0_g1_i4	0.851531	1.298			Pattern2		patatin-like protein 2
TR8337|c0_g1_i4	TR10732|c0_g1_i4	0.851473	0.471673			Pattern1		protein phosphatase 1 regulatory subunit ppra
TR10357|c1_g1_i5	TR10732|c0_g1_i4	0.851014	4.00637			Pattern1		heterogeneous nuclear ribonucleoprotein r-like isoform x1
TR18563|c0_g1_i1	TR10732|c0_g1_i4	0.850983	2.96416			Pattern2	C2H2	zinc finger protein zat10
TR10431|c0_g2_i1	TR10732|c0_g1_i4	0.850878	0.632394					kh domain-containing protein at2g38610
TR40476|c6_g5_i1	TR10732|c0_g1_i4	0.850762	0.564359					PREDICTED: uncharacterized protein LOC103333978
TR10695|c0_g1_i2	TR10732|c0_g1_i4	0.850724						palmitoyl-monogalactosyldiacylglycerol delta-7 chloroplastic
TR25820|c0_g1_i14	TR10732|c0_g1_i4	0.850304						nadp-specific glutamate dehydrogenase
TR13282|c1_g1_i5	TR10732|c0_g1_i4	0.850251	5.01476	5.07386	2.5503			7-deoxyloganetin glucosyltransferase-like
TR39640|c1_g1_i16	TR10732|c0_g1_i4	0.850053	1.71606					-dihydroxy-2-naphthoate chloroplastic isoform X1
TR19765|c0_g1_i1	TR10732|c0_g1_i4	0.849947	4.36575		1.20488	Pattern2		hypersensitive reaction associated ca2+-binding family protein
TR33160|c1_g4_i7	TR10732|c0_g1_i4	0.849875	0.929328		0.372292	Pattern5		probable aldo-keto reductase 2
TR12963|c2_g6_i2	TR10732|c0_g1_i4	0.84984	5.92419	6.14166				(+)-neomenthol dehydrogenase-like
TR12971|c0_g1_i1	TR10732|c0_g1_i4	0.849675	1.72372		0.529383			allantoate deiminase
TR31284|c0_g3_i1	TR10732|c0_g1_i4	0.848998	1.96913	1.08633	0.694059	Pattern1		Uncharacterized protein TCM_019095
TR32758|c0_g1_i9	TR10732|c0_g1_i4	0.848754	1.12898					calcineurin b-like protein 4
TR12420|c2_g3_i4	TR10732|c0_g1_i4	0.848754	1.86597					autophagy-related protein 11
TR13455|c5_g2_i2	TR10732|c0_g1_i4	0.848207	3.04359			Pattern1		udp-glucose flavonoid 3-o-glucosyltransferase 3
TR10922|c0_g1_i3	TR10732|c0_g1_i4	0.848125	0.462525					probable bifunctional methylthioribulose-1-phosphate dehydratase enolase-phosphatase e1 1
TR20677|c0_g2_i1	TR10732|c0_g1_i4	0.848029	0.673692			Pattern2		glutaredoxin family protein
TR12162|c1_g1_i1	TR10732|c0_g1_i4	0.847223						wall-associated receptor kinase-like 16
TR13196|c1_g2_i2	TR10732|c0_g1_i4	0.84708	4.72254	2.92311	4.51993			hypothetical protein AALP_AA7G155800
TR40005|c0_g1_i5	TR10732|c0_g1_i4	0.847057	1.30775					monoglyceride lipase-like
TR13418|c1_g3_i16	TR10732|c0_g1_i4	0.847028	2.61993					ubiquitin and wlm domain-containing protein
TR5695|c0_g1_i1	TR10732|c0_g1_i4	0.846931	0.985885					mitochondrial chaperone bcs1
TR13558|c1_g2_i3	TR10732|c0_g1_i4	0.846862	3.41461					12-oxophytodienoate reductase 11
TR18526|c0_g1_i1	TR10732|c0_g1_i4	0.846793	7.17773	4.58014	1.60881	Pattern2		1-aminocyclopropane-1-carboxylate oxidase homolog 1-like
TR38489|c0_g1_i1	TR10732|c0_g1_i4	0.846692	1.58192	0.874059				triose phosphate phosphate non-green chloroplastic-like
TR12298|c3_g1_i1	TR10732|c0_g1_i4	0.84667						progesterone 5-beta-reductase
TR26098|c1_g3_i4	TR10732|c0_g1_i4	0.846623						regulation of nuclear pre-mrna domain-containing protein 1b-like
TR25105|c1_g1_i4	TR10732|c0_g1_i4	0.846562						glucan endo- -beta-glucosidase 4-like
TR19892|c0_g1_i2	TR10732|c0_g1_i4	0.846156	2.50392	1.46234		Pattern2		2-hydroxyacyl- lyase
TR40661|c0_g2_i1	TR10732|c0_g1_i4	0.846019	1.00469			Pattern1		stachyose synthase
TR12587|c2_g3_i3	TR10732|c0_g1_i4	0.846013	1.32833		1.07429			heat repeat-containing protein isoform 1
TR26598|c3_g1_i4	TR10732|c0_g1_i4	0.845933	1.59479		1.0823			geraniol 8-hydroxylase-like
TR11750|c0_g1_i1	TR10732|c0_g1_i4	0.845709	0.52068				G2-like	protein phr1-like 1-like isoform x1
TR40862|c1_g2_i3	TR10732|c0_g1_i4	0.8455	2.58321			Pattern2		glutathione cytosolic
TR20581|c0_g1_i1	TR10732|c0_g1_i4	0.844863		2.48502	-5.76817	Pattern1		pheophorbide a chloroplastic
TR40173|c0_g1_i4	TR10732|c0_g1_i4	0.844825	3.56072					malonate-- ligase
TR40173|c0_g1_i7	TR10732|c0_g1_i4	0.844679	2.56498			Pattern1		malonate-- ligase
TR13715|c1_g1_i7	TR10732|c0_g1_i4	0.844668	1.04041	0.885312				abc transporter c family member 4
TR26843|c3_g1_i12	TR10732|c0_g1_i4	0.844595	1.25607					casein kinase i-like
TR1352|c0_g2_i1	TR10732|c0_g1_i4	0.844383	1.60914					ovate family protein
TR25512|c0_g1_i3	TR10732|c0_g1_i4	0.844208	0.716519			Pattern2		e3 ubiquitin-protein ligase rnf4 isoform x1
TR9757|c0_g1_i1	TR10732|c0_g1_i4	0.844054						peroxisomal adenine nucleotide carrier 1-like
TR36630|c0_g3_i4	TR10732|c0_g1_i4	0.843851						2-aminoethanethiol dioxygenase
TR11667|c0_g1_i21	TR10732|c0_g1_i4	0.843817	1.43709					floral homeotic protein apetala 2-like isoform x2
TR10606|c0_g1_i3	TR10732|c0_g1_i4	0.843553	1.05702					casein kinase i protein
TR21251|c1_g1_i1	TR10732|c0_g1_i4	0.843456	1.7028			Pattern1		probable copper-transporting atpase hma5
TR33141|c4_g1_i13	TR10732|c0_g1_i4	0.842844	2.71114					boron transporter 4-like
TR26538|c1_g1_i4	TR10732|c0_g1_i4	0.842669	5.33495	4.73174		Pattern1		12-oxophytodienoate reductase 11
TR4793|c0_g1_i1	TR10732|c0_g1_i4	0.842585	0.897531					haloacid dehalogenase-like hydrolase superfamily protein
TR32277|c1_g1_i2	TR10732|c0_g1_i4	0.842567	1.01177			Pattern5		uncharacterized transporter ybr287w-like
TR33121|c0_g1_i3	TR10732|c0_g1_i4	0.842545						ribosomal rna small subunit methyltransferase g
TR39789|c0_g2_i3	TR10732|c0_g1_i4	0.842155						wd repeat-containing protein
TR336|c0_g1_i1	TR10732|c0_g1_i4	0.841897						peroxidase n
TR8109|c0_g2_i1	TR10732|c0_g1_i4	0.841837	0.832109			Pattern5		glyoxysomal fatty acid beta-oxidation multifunctional protein mfp-a
TR7263|c0_g1_i2	TR10732|c0_g1_i4	0.841749						f-box fbd lrr-repeat protein at4g00160-like
TR40062|c0_g2_i7	TR10732|c0_g1_i4	0.841331						aspartic proteinase-like protein 2
TR25695|c1_g1_i1	TR10732|c0_g1_i4	0.841094	0.826645					uncharacterized abhydrolase domain-containing protein ddb_g0269086-like
TR4571|c0_g1_i1	TR10732|c0_g1_i4	0.840264	2.31856		-1.82593	Pattern1		adenylate isopentenyltransferase chloroplastic
TR7628|c0_g2_i1	TR10732|c0_g1_i4	0.840205						endo- -beta-d-glucanase-like
TR12740|c7_g1_i6	TR10732|c0_g1_i4	0.840106	5.03906					beta-galactosidase 6 isoform x1
TR12814|c1_g1_i2	TR10732|c0_g1_i4	0.839988	12.7147	8.7591		Pattern1		cinnamoyl- reductase 1-like
TR30808|c0_g1_i1	TR10732|c0_g1_i4	0.839973						probable calcium-binding protein cml44
TR12978|c0_g1_i20	TR10732|c0_g1_i4	0.839403	14.1596					lon protease homolog mitochondrial-like
TR32277|c1_g1_i1	TR10732|c0_g1_i4	0.839276	1.272					uncharacterized transporter ybr287w-like
TR13066|c3_g4_i1	TR10732|c0_g1_i4	0.839132	3.72603	2.94231	2.12587	Pattern1		udp-glucose flavonoid 3-o-glucosyltransferase 3
TR10732|c0_g2_i1	TR10732|c0_g1_i4	0.839027						l-3-cyanoalanine synthase mitochondrial
TR7764|c0_g1_i2	TR10732|c0_g1_i4	0.838821	0.832967	0.445948			ERF	ethylene-responsive transcription factor rap2-12-like
TR40160|c4_g1_i6	TR10732|c0_g1_i4	0.838634	0.976294	0.7404				hydroquinone glucosyltransferase-like
TR31412|c0_g1_i12	TR10732|c0_g1_i4	0.838464	2.27568		-2.08366			probable anion transporter chloroplastic
TR23268|c0_g1_i1	TR10732|c0_g1_i4	0.838396	3.68315			Pattern1		phytosulfokines 3-like
TR13357|c0_g1_i20	TR10732|c0_g1_i4	0.838198	0.387136					autophagy-related protein 8c
TR12091|c2_g2_i2	TR10732|c0_g1_i4	0.838189	1.62727					protein reveille 7-like isoform x1
TR40858|c0_g1_i7	TR10732|c0_g1_i4	0.837974	6.54899	3.33103				mitochondrial phosphate carrier protein mitochondrial-like
TR12617|c3_g4_i1	TR10732|c0_g1_i4	0.837783	1.4238					glutathione s-transferase
TR3757|c0_g1_i1	TR10732|c0_g1_i4	0.837605	1.02417					probable purple acid phosphatase 20
TR38530|c6_g3_i1	TR10732|c0_g1_i4	0.837281	4.48675	3.76377	1.84763			cytochrome p450 89a2-like
TR8698|c0_g1_i1	TR10732|c0_g1_i4	0.837271	0.639364					s-adenosyl-l-methionine-dependent methyltransferase
TR24686|c0_g2_i1	TR10732|c0_g1_i4	0.837092						lectin-domain containing receptor kinase -like
TR21338|c2_g1_i3	TR10732|c0_g1_i4	0.837063						mitochondrial calcium uniporter regulatory subunit mcub-like
TR13608|c4_g5_i7	TR10732|c0_g1_i4	0.836976	1.23163			Pattern1	TALE	bel1-like homeodomain protein 1
TR40005|c0_g1_i8	TR10732|c0_g1_i4	0.836769						monoglyceride lipase-like
TR33177|c0_g1_i4	TR10732|c0_g1_i4	0.836713	3.83219		3.47536	Pattern1		salicylic acid-binding protein 2-like
TR10001|c0_g1_i2	TR10732|c0_g1_i4	0.836708						probable sugar phosphate phosphate translocator at3g11320
TR12028|c2_g2_i3	TR10732|c0_g1_i4	0.836652	2.14185					PREDICTED: uncharacterized protein LOC103945428
TR11359|c0_g1_i1	TR10732|c0_g1_i4	0.836453	6.0321	4.51489		Pattern2		ubiquinol mitochondrial-like
TR27022|c1_g2_i8	TR10732|c0_g1_i4	0.835861	4.32192	3.71536		Pattern1		beta-amyrin synthase
TR13519|c2_g10_i1	TR10732|c0_g1_i4	0.835616	1.24473	0.711341	0.642554	Pattern1		acyl-coenzyme a oxidase peroxisomal
TR32331|c7_g1_i7	TR10732|c0_g1_i4	0.83561	4.86142	4.33647		Pattern1		probable glutathione s-transferase
TR27002|c1_g3_i1	TR10732|c0_g1_i4	0.835274	2.17214	1.84044				probable low-specificity l-threonine aldolase 1
TR35884|c0_g1_i1	TR10732|c0_g1_i4	0.834778	1.69765	0.996311		Pattern2		l-type lectin-domain containing receptor kinase -like
TR13081|c2_g2_i4	TR10732|c0_g1_i4	0.834581	3.15293					sugar transport protein 13-like
TR37971|c6_g1_i5	TR10732|c0_g1_i4	0.834514	1.72235					probable vacuolar amino acid transporter ypq1
TR26982|c1_g2_i11	TR10732|c0_g1_i4	0.834466	5.40383					probable lrr receptor-like serine threonine-protein kinase rfk1
TR12814|c1_g1_i21	TR10732|c0_g1_i4	0.834336	7.24802			Pattern1		cinnamoyl- reductase 1-like
TR12898|c6_g4_i1	TR10732|c0_g1_i4	0.834275	1.89022			Pattern1		haloacid dehalogenase-like hydrolase superfamily protein
TR8065|c0_g1_i2	TR10732|c0_g1_i4	0.834181	3.24824	3.67312				nitrate partial
TR24691|c0_g2_i4	TR10732|c0_g1_i4	0.834101	1.82453			Pattern1		probable zinc metallopeptidase chloroplastic
TR25493|c0_g1_i5	TR10732|c0_g1_i4	0.833958	3.26387			Pattern1		2-methylene-furan-3-one reductase-like
TR13455|c5_g1_i1	TR10732|c0_g1_i4	0.833747	4.27648	3.01751	1.37223			udp-glucose flavonoid 3-o-glucosyltransferase 3
TR13666|c5_g1_i14	TR10732|c0_g1_i4	0.833429	2.43685		1.07981			cytochrome p450 cyp749a22-like
TR26717|c1_g1_i2	TR10732|c0_g1_i4	0.83283	1.01412					utp--glucose-1-phosphate uridylyltransferase
TR36916|c4_g2_i6	TR10732|c0_g1_i4	0.832716	0.57276					ubiquitin-activating enzyme e1 1-like
TR33696|c2_g3_i7	TR10732|c0_g1_i4	0.832583	0.510731			Pattern4		ferredoxin-dependent glutamate chloroplastic
TR25471|c1_g2_i2	TR10732|c0_g1_i4	0.832573	5.40222	4.63236	1.08257			(+)-neomenthol dehydrogenase-like
TR26552|c3_g1_i3	TR10732|c0_g1_i4	0.832561						r3h domain protein
TR20472|c0_g1_i1	TR10732|c0_g1_i4	0.832507						homeobox protein knotted-1-like 1
TR33657|c0_g1_i5	TR10732|c0_g1_i4	0.832501	3.19273	2.32817	2.00575			hypersensitive-induced response protein 2
TR12817|c0_g1_i11	TR10732|c0_g1_i4	0.832448						small rna degrading nuclease 3-like
TR33657|c0_g1_i2	TR10732|c0_g1_i4	0.832355	2.89934		1.32093			hypersensitive-induced response protein 2
TR40158|c3_g3_i1	TR10732|c0_g1_i4	0.832318	2.07012					receptor-like protein kinase at4g00960
TR26385|c0_g1_i20	TR10732|c0_g1_i4	0.832163	2.75765					guanine nucleotide-binding protein alpha-1 subunit
TR14486|c0_g1_i1	TR10732|c0_g1_i4	0.832095	1.20968			Pattern1		mitochondrial succinate-fumarate transporter 1
TR26863|c4_g1_i2	TR10732|c0_g1_i4	0.831926	2.50676					protein transparent testa 12-like
TR9906|c0_g2_i1	TR10732|c0_g1_i4	0.83185	0.694525			Pattern2		palmitoyl-protein thioesterase 1
TR13639|c2_g1_i15	TR10732|c0_g1_i4	0.831754	1.50952					cellulose synthase-like protein g2
TR26702|c0_g1_i5	TR10732|c0_g1_i4	0.831522	2.22165					d-2-hydroxyglutarate mitochondrial isoform x1
TR13554|c2_g1_i1	TR10732|c0_g1_i4	0.831307	1.34753	0.992574				proline--trna ligase
TR20581|c0_g1_i2	TR10732|c0_g1_i4	0.831284	0.790422					pheophorbide a chloroplastic
TR6498|c0_g2_i1	TR10732|c0_g1_i4	0.831153	0.456894	0.260162				vacuolar protein sorting-associated protein 2 homolog 1
TR17445|c0_g1_i1	TR10732|c0_g1_i4	0.830784						probable leucine-rich repeat receptor-like serine threonine-protein kinase at5g15730
TR40793|c0_g1_i2	TR10732|c0_g1_i4	0.830751	0.856489		-0.462679	Pattern2		protein bobber 1-like
TR13554|c2_g1_i4	TR10732|c0_g1_i4	0.830694	1.08975	1.15463				proline--trna ligase
TR11367|c0_g4_i1	TR10732|c0_g1_i4	0.830552	2.24323					aldehyde dehydrogenase family 3 member h1-like isoform x2
TR10027|c0_g2_i1	TR10732|c0_g1_i4	0.830185	1.10704					hypothetical protein PRUPE_ppa022051mg
TR40251|c0_g2_i1	TR10732|c0_g1_i4	0.829845						cen-like protein 1
TR9683|c0_g1_i2	TR10732|c0_g1_i4	0.829623	0.526098			Pattern1		probable ubiquitin-conjugating enzyme e2 25
TR12091|c2_g2_i1	TR10732|c0_g1_i4	0.82942	1.71313			Pattern2		protein reveille 7-like isoform x1
TR12778|c4_g1_i18	TR10732|c0_g1_i4	0.829378	1.67586			Pattern1		probable serine threonine-protein kinase at1g54610
TR13081|c1_g1_i1	TR10732|c0_g1_i4	0.829133	2.47709			Pattern1		sugar transport protein 13-like
TR7899|c1_g1_i1	TR10732|c0_g1_i4	0.828575						lrr receptor-like serine threonine-protein kinase fls2
TR40158|c3_g4_i2	TR10732|c0_g1_i4	0.82855	0.749335					receptor-like protein kinase at4g00960
TR13639|c2_g1_i1	TR10732|c0_g1_i4	0.828394	19.489	3.7183		Pattern1		cellulose synthase-like protein g2
TR13288|c3_g1_i7	TR10732|c0_g1_i4	0.828024	20.3341			Pattern1		cytochrome p450 cyp749a22-like
TR11482|c1_g1_i2	TR10732|c0_g1_i4	0.827738	0.917842				bHLH	transcription factor pif3-like isoform x1
TR12460|c0_g1_i1	TR10732|c0_g1_i4	0.827685	2.86536					protein zinc induced facilitator-like 1-like
TR13670|c2_g4_i1	TR10732|c0_g1_i4	0.827476	5.10418	4.41568	1.36334			(+)-neomenthol dehydrogenase-like
TR25954|c0_g1_i4	TR10732|c0_g1_i4	0.82727	2.00739					PREDICTED: uncharacterized protein LOC103336672 isoform X2
TR25877|c4_g1_i3	TR10732|c0_g1_i4	0.827034	2.28723					glutamate dehydrogenase 2
TR12263|c6_g2_i21	TR10732|c0_g1_i4	0.826379	0.705338			Pattern5		delta-1-pyrroline-5-carboxylate synthase
TR26916|c0_g1_i1	TR10732|c0_g1_i4	0.826261	11.5649	21.7204				gdsl esterase lipase 2-like
TR13288|c3_g1_i1	TR10732|c0_g1_i4	0.825986	2.91304	2.00306	1.6791			cytochrome p450 cyp749a22-like
TR21414|c0_g1_i1	TR10732|c0_g1_i4	0.82598	4.33671		2.98899	Pattern1	LBD	lob domain-containing protein 1-like
TR20890|c1_g2_i1	TR10732|c0_g1_i4	0.825757						PREDICTED: uncharacterized protein LOC103327992
TR33680|c0_g3_i2	TR10732|c0_g1_i4	0.825744	0.594269					probable cytosolic iron-sulfur protein assembly protein ciao1 homolog
TR14093|c0_g1_i1	TR10732|c0_g1_i4	0.825683						cucumisin-like
TR38284|c0_g1_i1	TR10732|c0_g1_i4	0.825328	2.25077					bahd acyltransferase dcr
TR13554|c2_g1_i7	TR10732|c0_g1_i4	0.825134	1.39522					proline--trna ligase
TR38500|c5_g2_i1	TR10732|c0_g1_i4	0.824957	5.81997	3.82303		Pattern1		isoflavone 2 -hydroxylase
TR6253|c0_g2_i1	TR10732|c0_g1_i4	0.824875	1.28048					calcium-transporting atpase plasma membrane-type -like protein
TR11751|c2_g2_i10	TR10732|c0_g1_i4	0.824209	3.15145			Pattern1		cellulose synthase-like protein h1 isoform x1
TR31376|c0_g2_i19	TR10732|c0_g1_i4	0.823764	6.83062					nua4 complex subunit eaf3 homolog
TR11047|c0_g1_i18	TR10732|c0_g1_i4	0.823718						abc transporter b family member chloroplastic
TR13558|c1_g1_i1	TR10732|c0_g1_i4	0.823584	5.07935					12-oxophytodienoate reductase 2-like
TR11757|c2_g5_i23	TR10732|c0_g1_i4	0.82357	0.542992			Pattern4		phytoene synthase chloroplastic
TR12984|c4_g2_i5	TR10732|c0_g1_i4	0.823408	2.29396					uncharacterized transporter ybr287w-like
TR33095|c0_g1_i5	TR10732|c0_g1_i4	0.823123	18.7988	6.43374		Pattern1		nitronate monooxygenase
TR11398|c0_g1_i1	TR10732|c0_g1_i4	0.823022						probable e3 ubiquitin-protein ligase hip1
TR12808|c3_g3_i5	TR10732|c0_g1_i4	0.822744	7.15217	7.31076		Pattern1		probable mannitol dehydrogenase
TR33662|c3_g1_i2	TR10732|c0_g1_i4	0.822641	8.17827			Pattern1		aminotransferase ald1-like isoform x2
TR28552|c0_g1_i1	TR10732|c0_g1_i4	0.822609			-0.688345	Pattern1	MYB	tannin-related r2r3 myb transcription partial
TR11901|c1_g1_i10	TR10732|c0_g1_i4	0.822552	18.6798	5.30606		Pattern1		quinone-oxidoreductase chloroplastic
TR12252|c2_g1_i4	TR10732|c0_g1_i4	0.821885	4.77717	3.33004	1.75338	Pattern1		subtilisin-like protease
TR21887|c0_g2_i1	TR10732|c0_g1_i4	0.821815	3.58385			Pattern1		PREDICTED: uncharacterized protein LOC103322290
TR13670|c2_g1_i2	TR10732|c0_g1_i4	0.821709	5.94124	4.8261		Pattern1		(+)-neomenthol dehydrogenase-like
TR12967|c1_g1_i2	TR10732|c0_g1_i4	0.821657			-0.460829			pentatricopeptide repeat-containing protein at1g08070-like
TR37881|c4_g1_i1	TR10732|c0_g1_i4	0.821568	0.578157					zinc finger protein jackdaw-like
TR33095|c0_g2_i6	TR10732|c0_g1_i4	0.821526	4.57934	3.72139				nitronate monooxygenase
TR27002|c1_g3_i10	TR10732|c0_g1_i4	0.821029	3.17699					probable low-specificity l-threonine aldolase 1
TR12464|c0_g1_i1	TR10732|c0_g1_i4	0.8209	4.36023			Pattern1		12-oxophytodienoate reductase 2-like
TR12681|c1_g7_i2	TR10732|c0_g1_i4	0.820879						lrr receptor-like serine threonine-protein kinase gso1
TR36902|c0_g1_i13	TR10732|c0_g1_i4	0.820697	15.3636					s-adenosylmethionine carrier chloroplastic mitochondrial
TR25071|c0_g1_i2	TR10732|c0_g1_i4	0.820631	5.64858	3.78944				PREDICTED: uncharacterized protein LOC103328112
TR26382|c0_g2_i2	TR10732|c0_g1_i4	0.820343	4.4713	5.0534		Pattern1		(+)-neomenthol dehydrogenase-like
TR20584|c0_g1_i2	TR10732|c0_g1_i4	0.82013	1.06928	0.550986				succinate dehydrogenase
TR12452|c1_g1_i11	TR10732|c0_g1_i4	0.820039						silencing defective isoform 1
TR40484|c0_g1_i11	TR10732|c0_g1_i4	0.819978	2.83235		-2.80578			nhl repeat-containing protein 2
TR7648|c0_g1_i3	TR10732|c0_g1_i4	0.819784	0.449375					dna-binding protein ddb_g0278111-like
TR13670|c2_g2_i10	TR10732|c0_g1_i4	0.819704	21.898	5.38905		Pattern2		(+)-neomenthol dehydrogenase-like
TR12040|c0_g2_i1	TR10732|c0_g1_i4	0.819586						lactation elevated protein 1
TR8230|c0_g1_i1	TR10732|c0_g1_i4	0.81951	0.326144			Pattern1		probable aquaporin pip2-5
TR26902|c1_g1_i5	TR10732|c0_g1_i4	0.819477						thaumatin-like protein
TR10124|c0_g1_i2	TR10732|c0_g1_i4	0.81935	0.300288			Pattern3		plant mxc17-8 protein
TR13478|c1_g1_i3	TR10732|c0_g1_i4	0.81933	0.528424					peroxisome biogenesis protein 5
TR27505|c0_g1_i1	TR10732|c0_g1_i4	0.818917	5.14195	5.19633	2.08379	Pattern1		glutathione s-transferase-like
TR41300|c0_g1_i1	TR10732|c0_g1_i4	0.818733	0.898581			Pattern5		protein nrt1 ptr family -like
TR11657|c0_g1_i1	TR10732|c0_g1_i4	0.81866		1.23476				glutamate synthase
TR12963|c2_g6_i9	TR10732|c0_g1_i4	0.818563	20.3821	11.2655	4.14099	Pattern1		(+)-neomenthol dehydrogenase-like
TR13347|c4_g2_i3	TR10732|c0_g1_i4	0.818523	9.06071	6.58807	6.44129			udp-glycosyltransferase 73c1-like
TR8868|c0_g1_i2	TR10732|c0_g1_i4	0.818481	0.470088					probable e3 ubiquitin-protein ligase log2
TR24505|c0_g1_i5	TR10732|c0_g1_i4	0.818425	1.32869			Pattern1		glucose-6-phosphate 1- cytoplasmic isoform 2
TR25250|c1_g1_i5	TR10732|c0_g1_i4	0.817966						methyl- -binding domain-containing protein 7-like
TR11552|c0_g1_i7	TR10732|c0_g1_i4	0.817649						probable gpi-anchored adhesin-like protein pga55 isoform x2
TR33882|c0_g1_i1	TR10732|c0_g1_i4	0.817336	0.643529					proline-rich receptor-like protein kinase perk10
TR8629|c0_g1_i1	TR10732|c0_g1_i4	0.817151	0.813467	0.574493				aarf domain-containing protein kinase 4
TR26708|c1_g3_i1	TR10732|c0_g1_i4	0.817058	0.412308					phosphatidylglycerol phosphatidylinositol transfer protein ddb_g0282179
TR20086|c0_g1_i1	TR10732|c0_g1_i4	0.816928						ribonuclease h protein at1g65750
TR24867|c0_g1_i2	TR10732|c0_g1_i4	0.816921						atp-dependent clp protease atp-binding subunit clpa homolog chloroplastic
TR39233|c0_g1_i2	TR10732|c0_g1_i4	0.816891	1.09783					2-alkenal reductase (nadp(+)-dependent)
TR32725|c0_g1_i3	TR10732|c0_g1_i4	0.816853	1.10237					sphingosine-1-phosphate lyase
TR26945|c0_g1_i2	TR10732|c0_g1_i4	0.816683	1.55403		0.551864	Pattern2		acetate butyrate-- ligase peroxisomal
TR11560|c1_g1_i8	TR10732|c0_g1_i4	0.816596	1.42914	1.05905	0.581451			abc transporter c family member 15
TR4225|c0_g2_i1	TR10732|c0_g1_i4	0.816408	5.55604	4.34791		Pattern5		methylthioribose kinase-like
TR10752|c1_g1_i1	TR10732|c0_g1_i4	0.816218	0.54644		-0.361618	Pattern1		polyubiquitin partial
TR32331|c7_g1_i9	TR10732|c0_g1_i4	0.816021	4.26824	2.13108				probable glutathione s-transferase
TR3115|c0_g1_i1	TR10732|c0_g1_i4	0.815627						PREDICTED: uncharacterized protein LOC103436996
TR27034|c4_g2_i2	TR10732|c0_g1_i4	0.815459	0.887725					early light-induced protein chloroplastic-like
TR26904|c4_g1_i5	TR10732|c0_g1_i4	0.815381	2.13517	1.21528		Pattern2		probable mitochondrial chaperone bcs1-b
TR37108|c1_g1_i2	TR10732|c0_g1_i4	0.81536		4.79153		Pattern1		cysteine-rich rlk (receptor-like protein kinase) 8
TR34933|c0_g1_i1	TR10732|c0_g1_i4	0.815035	3.90973		1.52308			protein transparent testa 12-like
TR25673|c0_g1_i10	TR10732|c0_g1_i4	0.814516	2.68358					otu domain-containing protein ddb_g0284757
TR5538|c0_g1_i1	TR10732|c0_g1_i4	0.81451	0.979812					ein3-binding f-box protein 1-like
TR33101|c0_g1_i7	TR10732|c0_g1_i4	0.814402	0.386393					e3 ubiquitin-protein ligase upl1 isoform x1
TR12317|c0_g1_i10	TR10732|c0_g1_i4	0.814347	1.3652					citrate glyoxysomal
TR33131|c3_g1_i6	TR10732|c0_g1_i4	0.814089	1.03415					PREDICTED: myosin-7-like
TR12967|c1_g2_i1	TR10732|c0_g1_i4	0.813814	0.827494	0.510127				pto-interacting protein 1-like
TR12915|c2_g1_i1	TR10732|c0_g1_i4	0.813725	0.971815			Pattern1		dna-binding bromodomain-containing
TR9944|c0_g1_i5	TR10732|c0_g1_i4	0.813692	2.10716			Pattern1		probable leucine-rich repeat receptor-like serine threonine-protein kinase at5g15730
TR32970|c1_g1_i14	TR10732|c0_g1_i4	0.813356	1.45546					2-phosphoglycerate kinase
TR26717|c0_g3_i12	TR10732|c0_g1_i4	0.813193						fanconi-associated nuclease 1 homolog isoform x1
TR19892|c0_g1_i3	TR10732|c0_g1_i4	0.813188	2.09223					2-hydroxyacyl- lyase
TR12094|c1_g1_i5	TR10732|c0_g1_i4	0.813052						mitogen-activated protein kinase kinase kinase 1-like
TR37619|c0_g2_i9	TR10732|c0_g1_i4	0.812972						casein kinase i isoform delta-like
TR13092|c0_g2_i3	TR10732|c0_g1_i4	0.812681	0.470691			Pattern4		mesoderm induction early response protein isoform 1
TR24592|c1_g2_i1	TR10732|c0_g1_i4	0.812634						transcription factor myb1r1
TR25821|c0_g2_i15	TR10732|c0_g1_i4	0.812524						peptidyl-trna chloroplastic
TR32744|c0_g1_i6	TR10732|c0_g1_i4	0.812398						glycerol-3-phosphate dehydrogenase
TR13666|c5_g1_i5	TR10732|c0_g1_i4	0.812268						cytochrome p450 cyp749a22-like
TR12761|c0_g1_i1	TR10732|c0_g1_i4	0.812114	3.35645	2.15961				l-aspartate chloroplastic
TR11102|c0_g1_i3	TR10732|c0_g1_i4	0.811739	0.633187			Pattern2		dna repair atpase-related family protein
TR39828|c0_g1_i1	TR10732|c0_g1_i4	0.811618	1.85909	1.39218				peroxisomal fatty acid beta-oxidation multifunctional protein aim1-like
TR13639|c2_g1_i16	TR10732|c0_g1_i4	0.811368						cellulose synthase-like protein g2
TR7966|c0_g2_i1	TR10732|c0_g1_i4	0.81101	2.22698	1.91635	1.22547	Pattern1		4-coumarate-- ligase-like 7
TR13558|c1_g1_i4	TR10732|c0_g1_i4	0.810597	5.06927	5.34701	3.3048			12-oxophytodienoate reductase 11
TR40608|c0_g2_i1	TR10732|c0_g1_i4	0.810443	0.563901			Pattern1		PREDICTED: uncharacterized protein LOC103337179
TR26717|c1_g1_i6	TR10732|c0_g1_i4	0.810364						utp--glucose-1-phosphate uridylyltransferase
TR7565|c0_g2_i1	TR10732|c0_g1_i4	0.810302						PREDICTED: uncharacterized protein LOC103332755
TR36902|c0_g1_i15	TR10732|c0_g1_i4	0.810166	14.275			Pattern1		s-adenosylmethionine carrier chloroplastic mitochondrial
TR13398|c3_g1_i3	TR10732|c0_g1_i4	0.810133	1.02497					probable wrky transcription factor 75
TR8060|c0_g4_i1	TR10732|c0_g1_i4	0.809976	1.98466					bifunctional aspartate aminotransferase and glutamate aspartate-prephenate aminotransferase-like
TR26575|c3_g1_i2	TR10732|c0_g1_i4	0.809852	1.77543			Pattern2		mate efflux family protein alf5-like
TR26841|c1_g2_i2	TR10732|c0_g1_i4	0.809327						ribonuclease h protein at1g65750
TR11417|c2_g1_i1	TR10732|c0_g1_i4	0.809287	1.57056	0.93326		Pattern1		protein transparent testa 12-like
TR26154|c0_g1_i5	TR10732|c0_g1_i4	0.809223						protein nlrc3 isoform x1
TR33081|c1_g1_i8	TR10732|c0_g1_i4	0.809166	3.86344	1.8929	-1.7311			probable glutathione s-transferase
TR12460|c0_g1_i6	TR10732|c0_g1_i4	0.809106	2.01204	1.58209				protein zinc induced facilitator-like 1-like
TR26702|c0_g1_i2	TR10732|c0_g1_i4	0.809013	0.833363					d-2-hydroxyglutarate mitochondrial isoform x1
TR15963|c0_g1_i1	TR10732|c0_g1_i4	0.808981						nuclease harbi1-like
TR22736|c1_g1_i1	TR10732|c0_g1_i4	0.808775	3.08566	2.15217		Pattern1		probable glucan -beta-glucosidase a
TR11376|c0_g1_i5	TR10732|c0_g1_i4	0.808688						g patch domain and ankyrin repeat-containing protein 1 homolog
TR10649|c0_g1_i5	TR10732|c0_g1_i4	0.808591						dystrophia myotonica wd repeat-containing
TR12566|c3_g3_i20	TR10732|c0_g1_i4	0.808582	1.26684					g-type lectin s-receptor-like serine threonine-protein kinase at4g27290 isoform x2
TR12997|c6_g1_i8	TR10732|c0_g1_i4	0.808507	1.20855					probable lrr receptor-like serine threonine-protein kinase at1g53430
TR7793|c0_g1_i1	TR10732|c0_g1_i4	0.80834						hypothetical protein L484_008099
TR12124|c1_g1_i1	TR10732|c0_g1_i4	0.808145						cyanidin-3-o-glucoside 2-o-glucuronosyltransferase-like
TR13639|c2_g1_i17	TR10732|c0_g1_i4	0.808129	5.55137	3.10011				cellulose synthase-like protein g2
TR480|c0_g1_i1	TR10732|c0_g1_i4	0.808021						glycosyltransferase 7
TR11657|c0_g1_i4	TR10732|c0_g1_i4	0.807893						glutamate synthase
TR26702|c0_g1_i7	TR10732|c0_g1_i4	0.80777	1.46355					d-2-hydroxyglutarate mitochondrial isoform x1
TR39735|c0_g1_i1	TR10732|c0_g1_i4	0.807698	1.50224			Pattern1		core-2 i-branching beta- -n-acetylglucosaminyltransferase family protein
TR26236|c0_g1_i5	TR10732|c0_g1_i4	0.80752						uncharacterized transporter ybr287w-like
TR38544|c4_g2_i7	TR10732|c0_g1_i4	0.807476						tmv resistance protein n-like
TR36918|c0_g1_i2	TR10732|c0_g1_i4	0.807046	0.358488	0.27904		Pattern3		ankyrin repeat domain-containing protein 2
TR41395|c0_g1_i1	TR10732|c0_g1_i4	0.807043	3.35364					histone -like
TR38581|c2_g2_i2	TR10732|c0_g1_i4	0.806898	6.23233	5.32492	1.60359	Pattern2		crocetin chloroplastic-like
TR8615|c0_g1_i1	TR10732|c0_g1_i4	0.806579	0.51716			Pattern1		acyl-coenzyme a oxidase peroxisomal
TR22584|c0_g1_i1	TR10732|c0_g1_i4	0.806536	0.811497					rna polymerase sigma factor sigc
TR13618|c2_g2_i1	TR10732|c0_g1_i4	0.806508	1.85835					wall-associated receptor kinase-like 1
TR8388|c1_g2_i2	TR10732|c0_g1_i4	0.806398	1.67445					mitochondrial arginine transporter bac2-like
TR13124|c2_g5_i6	TR10732|c0_g1_i4	0.80625						lipase-like
TR27603|c0_g1_i1	TR10732|c0_g1_i4	0.805958						kda chloroplast outer envelope membrane
TR11762|c0_g2_i1	TR10732|c0_g1_i4	0.805813	0.260051		-0.338529			pre-mrna-splicing factor slu7-a-like
TR40141|c3_g2_i3	TR10732|c0_g1_i4	0.805774	2.82177					pleiotropic drug resistance protein 1-like
TR13012|c5_g1_i15	TR10732|c0_g1_i4	0.805711						3-hydroxy-3-methylglutaryl coenzyme a reductase
TR4244|c0_g2_i1	TR10732|c0_g1_i4	0.805269	2.76646		1.50274	Pattern1		trp-like ion channel pkd2
TR18079|c0_g1_i1	TR10732|c0_g1_i4	0.805163						ubiquitin-protein ligase
TR13347|c4_g2_i2	TR10732|c0_g1_i4	0.804904	5.63882	6.56053	4.22772	Pattern1		udp-glycosyltransferase 73c1-like
TR26081|c0_g1_i7	TR10732|c0_g1_i4	0.804814						hypothetical protein PRUPE_ppa026025mg
TR33967|c0_g1_i2	TR10732|c0_g1_i4	0.804651	5.82378			Pattern1		proteinaceous rnase p chloroplastic mitochondrial
TR12401|c3_g2_i15	TR10732|c0_g1_i4	0.804627	0.650025					transcription factor hbp-1b -like
TR40789|c0_g1_i4	TR10732|c0_g1_i4	0.804626	0.472037					cyclin-dependent kinase f-4
TR40857|c0_g1_i9	TR10732|c0_g1_i4	0.804544						titan-like protein
TR33009|c1_g1_i7	TR10732|c0_g1_i4	0.804382	0.522323					endoplasmic reticulum metallopeptidase 1
TR12420|c2_g3_i6	TR10732|c0_g1_i4	0.804336						autophagy-related protein 11
TR41132|c0_g1_i6	TR10732|c0_g1_i4	0.804139	1.38727		0.938495	Pattern2		cysteine proteinase rd21a
TR33680|c0_g2_i1	TR10732|c0_g1_i4	0.804138	21.3826	19.4339		Pattern1		probable glutathione s-transferase
TR11739|c2_g3_i7	TR10732|c0_g1_i4	0.804109						casein kinase i-like
TR40431|c0_g1_i1	TR10732|c0_g1_i4	0.803946						myb-like dna-binding domain protein
TR41309|c0_g1_i1	TR10732|c0_g1_i4	0.803834						dehydration-responsive element-binding protein 2d
TR10687|c1_g1_i2	TR10732|c0_g1_i4	0.803556	1.36064	0.932225				cold regulated gene isoform 1
TR26837|c0_g2_i4	TR10732|c0_g1_i4	0.803522		0.365235		Pattern1		switch-associated protein 70
TR12622|c3_g9_i15	TR10732|c0_g1_i4	0.803496						calcium-binding and coiled-coil domain-containing protein 2-like
TR13375|c1_g1_i1	TR10732|c0_g1_i4	0.803463	1.3219			Pattern1		glutamate receptor -like
TR13066|c3_g3_i1	TR10732|c0_g1_i4	0.803371	3.1883		1.33007			udp-glucose flavonoid 3-o-glucosyltransferase 3
TR21495|c0_g1_i1	TR10732|c0_g1_i4	0.803329	0.708881					probable gtp diphosphokinase chloroplastic
TR21823|c0_g1_i4	TR10732|c0_g1_i4	0.803155	1.53365					dnaj protein homolog
TR13639|c2_g1_i10	TR10732|c0_g1_i4	0.80311	6.26702	4.23656	3.32052			cellulose synthase-like protein g2
TR40858|c0_g1_i1	TR10732|c0_g1_i4	0.803095	3.63348		2.42125			mitochondrial phosphate carrier protein mitochondrial-like
TR25571|c1_g1_i1	TR10732|c0_g1_i4	0.802897	0.645092					f-box kelch-repeat protein at1g22040-like
TR40858|c0_g1_i2	TR10732|c0_g1_i4	0.802602						mitochondrial phosphate carrier protein mitochondrial-like
TR33095|c0_g1_i6	TR10732|c0_g1_i4	0.802244	4.04986					nitronate monooxygenase
TR12438|c2_g2_i18	TR10732|c0_g1_i4	0.802137	0.832646					tbc1 domain family member 22b
TR25302|c0_g1_i2	TR10732|c0_g1_i4	0.801819	1.56403					nad-dependent protein deacetylase srt2 isoform x1
TR11078|c0_g3_i7	TR10732|c0_g1_i4	0.801706						protein pelota
TR33095|c0_g2_i4	TR10732|c0_g1_i4	0.800897	3.89802					hypothetical protein CICLE_v10028812mg
TR33672|c2_g3_i6	TR10732|c0_g1_i4	0.800848						protein translocase subunit chloroplastic
TR26837|c0_g3_i4	TR10732|c0_g1_i4	0.80084	0.338566					dead deah box helicase
TR13612|c7_g2_i5	TR10732|c0_g1_i4	0.8008						receptor-like protein 12
TR12702|c1_g1_i2	TR10732|c0_g1_i4	0.800472						alpha-farnesene synthase
TR4543|c0_g1_i1	TR10732|c0_g1_i4	0.80037						heterogeneous nuclear ribonucleoprotein u-like protein 1
TR6954|c0_g1_i1	TR10732|c0_g1_i4	0.800184	0.703316	0.423439				probable udp-arabinopyranose mutase 5
TR27978|c0_g1_i1	TR10732|c0_g1_i4	-0.800904	-0.682028		-0.384969	Pattern2		sphinganine c -monooxygenase 1-like
TR10881|c0_g1_i3	TR10732|c0_g1_i4	-0.804428						golgin subfamily b member 1-like
TR13116|c1_g2_i1	TR10732|c0_g1_i4	-0.8136						bes1 bzr1 homolog protein 4-like
TR11093|c0_g1_i4	TR10732|c0_g1_i4	-0.820306	-2.5045					ubiquitin thioesterase otubain-like
TR22669|c0_g1_i1	TR10732|c0_g1_i4	-0.823471	-0.606143					haus augmin-like complex subunit 4 isoform x2
TR41080|c0_g1_i1	TR10732|c0_g1_i4	-0.854456						pentatricopeptide repeat-containing protein at2g15820
TR9814|c1_g1_i4	TR10732|c0_g1_i4	-0.856003						lysine-specific demethylase 8-like
TR39785|c1_g3_i2	TR10732|c0_g1_i4	-0.862651	-1.00538			Pattern1		f-box protein cpr30-like

## Sheet: Common_all
Target	TR10732|c0_g1_i1	TR10732|c0_g1_i2	TR10732|c0_g1_i3	TR10732|c0_g1_i4	Transcription Factor?	Description
TR10732|c0_g1_i1	1	0.974954	0.887215	0.937829		bifunctional l-3-cyanoalanine synthase cysteine synthase mitochondrial
TR40141|c3_g2_i2	0.990636	0.956727	0.853071	0.914019		hypothetical protein VITISV_005227
TR9690|c0_g1_i2	0.990523	0.969908	0.917659	0.94542		non-symbiotic hemoglobin
TR13580|c1_g1_i4	0.989049	0.979639	0.909332	0.95828		non-functional nadph-dependent codeinone reductase 2-like
TR38573|c3_g3_i1	0.988189	0.985491	0.887741	0.95956		haloacid dehalogenase-like hydrolase domain-containing protein sgpp
TR26857|c2_g1_i2	0.986872	0.978603	0.878286	0.948043		scopoletin glucosyltransferase-like
TR11666|c0_g3_i5	0.98676	0.949698	0.91814	0.915949		g2 mitotic-specific cyclin-b
TR32971|c0_g1_i6	0.985954	0.952429	0.87844	0.910738		cinnamoyl- reductase 1-like
TR38500|c5_g3_i1	0.985515	0.962995	0.906559	0.941634		isoflavone 2 -hydroxylase
TR12555|c0_g1_i1	0.985185	0.959604	0.902274	0.933675		probable metal-nicotianamine transporter ysl7
TR23850|c0_g1_i1	0.984342	0.965925	0.873512	0.93315		glutaredoxin
TR27560|c0_g1_i1	0.983959	0.983768	0.867185	0.960559		ubiquitin fusion degradation ufd1 family protein
TR24496|c0_g1_i1	0.983637	0.967615	0.858369	0.934464		bifunctional nitrilase nitrile hydratase nit4a
TR34933|c0_g1_i6	0.982274	0.961287	0.899939	0.933711		protein transparent testa 12-like
TR20573|c0_g2_i3	0.982241	0.976638	0.844194	0.95671		casp-like protein 2b1
TR13580|c1_g1_i13	0.981442	0.982133	0.905804	0.961476		flavonol synthase flavanone 3-hydroxylase-like
TR21331|c0_g2_i1	0.980916	0.95789	0.917178	0.940804		probable aldo-keto reductase 1
TR40173|c0_g1_i17	0.980383	0.955288	0.916355	0.937561		malonate-- ligase
TR32331|c7_g1_i2	0.980226	0.949083	0.831766	0.894768		probable glutathione s-transferase
TR26863|c1_g1_i3	0.9799	0.961555	0.870752	0.896014		protein transparent testa 12-like
TR32971|c0_g1_i1	0.979756	0.934203	0.901926	0.899803		cinnamoyl- reductase 1-like
TR38500|c0_g1_i1	0.979697	0.987947	0.866672	0.950574		isoflavone 2 -hydroxylase
TR38581|c2_g2_i8	0.979505	0.932155	0.847395	0.878217		crocetin chloroplastic-like
TR13558|c1_g1_i9	0.979124	0.988339	0.880035	0.966453		12-oxophytodienoate reductase 2-like
TR11666|c0_g3_i3	0.979027	0.927992	0.883105	0.872778		19-like isoform 2
TR13525|c3_g3_i5	0.97884	0.944813	0.861928	0.892201		sugar transporter erd6-like 7
TR36969|c0_g1_i1	0.978349	0.967981	0.894612	0.955252		12-oxophytodienoate reductase 11
TR12317|c0_g1_i13	0.978328	0.94558	0.840709	0.891454		citrate glyoxysomal
TR26857|c2_g1_i1	0.978316	0.984899	0.840219	0.942929		scopoletin glucosyltransferase-like
TR33160|c1_g4_i4	0.977922	0.968665	0.86688	0.929507		probable aldo-keto reductase 2
TR33640|c1_g4_i1	0.977788	0.961228	0.896553	0.930722		endo- -beta-d-glucanase-like
TR25393|c1_g5_i2	0.977657	0.942408	0.902444	0.906207	MYB	transcription factor myb108-like
TR26766|c0_g1_i1	0.977423	0.979896	0.858986	0.935959		endochitinase-like
TR13122|c7_g4_i5	0.977312	0.924215	0.855215	0.87061		cytochrome p450 71b34-like
TR40479|c0_g1_i1	0.977303	0.961659	0.885719	0.938694		probable glutathione s-transferase
TR26970|c0_g1_i4	0.977294	0.945632	0.891365	0.901284		abc transporter c family member 10-like
TR37884|c1_g1_i3	0.976954	0.987005	0.863632	0.958998		(+)-neomenthol dehydrogenase-like
TR38530|c6_g4_i1	0.976715	0.96276	0.898971	0.926339		cytochrome p450 89a2-like
TR11666|c0_g3_i1	0.976325	0.920314	0.86916	0.869511		19-like isoform 2
TR8065|c0_g2_i1	0.976301	0.963606	0.882119	0.925348		nitrate reductase
TR33966|c0_g1_i1	0.975803	0.974972	0.912004	0.961063		hypothetical protein PRUPE_ppa014784mg
TR13558|c2_g1_i2	0.975647	0.979653	0.888394	0.960912		12-oxophytodienoate reductase 2-like
TR6759|c0_g2_i1	0.97559	0.978918	0.882209	0.954984		probable mannitol dehydrogenase
TR13558|c1_g1_i7	0.97511	0.978479	0.903976	0.966601		12-oxophytodienoate reductase 2-like
TR10732|c0_g1_i2	0.974954	1	0.839973	0.959274		bifunctional l-3-cyanoalanine synthase cysteine synthase mitochondrial
TR24669|c0_g1_i3	0.974865	0.958178	0.870219	0.919237		probable l-ascorbate peroxidase chloroplastic isoform x2
TR37696|c0_g1_i1	0.974785	0.977846	0.894585	0.96269		pleiotropic drug resistance protein 1-like
TR33640|c1_g4_i10	0.974734	0.93514	0.876547	0.913768		endo- -beta-d-glucanase-like
TR26768|c5_g1_i1	0.974395	0.943179	0.884381	0.916815		probable glutathione s-transferase para
TR25333|c0_g1_i1	0.974371	0.977356	0.898497	0.958932		12-oxophytodienoate reductase 2-like
TR12298|c4_g1_i1	0.973913	0.936034	0.896399	0.906631		3-oxo-delta( )-steroid 5-beta-reductase-like
TR8310|c0_g1_i1	0.973801	0.915063	0.92065	0.895032		serine acetyltransferase chloroplastic-like
TR13670|c2_g2_i4	0.973628	0.943289	0.911942	0.924368		(+)-neomenthol dehydrogenase-like
TR12147|c1_g1_i6	0.972765	0.966281	0.902313	0.945906		nadp-dependent malic enzyme
TR13458|c1_g1_i2	0.972396	0.935567	0.887284	0.910696		probable glutathione s-transferase
TR8498|c0_g1_i1	0.972021	0.943937	0.931544	0.92181		expansin-like b1
TR12917|c2_g1_i5	0.97158	0.973355	0.885662	0.958892		probable aldo-keto reductase 2
TR7309|c0_g1_i1	0.9714	0.964541	0.878202	0.936581		patellin-4-like			involved in cell division
TR13666|c5_g1_i6	0.971366	0.951204	0.892738	0.91937		cytochrome p450 cyp749a22-like
TR26840|c9_g1_i1	0.970951	0.944341	0.900889	0.920669		2-alkenal reductase (nadp(+)-dependent)-like
TR38999|c0_g1_i1	0.970918	0.94436	0.871039	0.915993		caffeic acid 3-o-methyltransferase-like
TR26613|c0_g1_i1	0.970863	0.95831	0.875822	0.897778		heme-binding-like protein chloroplastic
TR13558|c1_g1_i5	0.970704	0.966304	0.92106	0.96014		12-oxophytodienoate reductase 2-like
TR13558|c1_g3_i1	0.970414	0.983473	0.863781	0.958111		12-oxophytodienoate reductase 2-like
TR40141|c3_g2_i1	0.970125	0.94065	0.900849	0.921786		pleiotropic drug resistance protein 1-like
TR32982|c0_g1_i3	0.969946	0.908747	0.858496	0.859293		3-oxo-delta( )-steroid 5-beta-reductase-like
TR40858|c0_g1_i4	0.969893	0.964739	0.851915	0.931068		mitochondrial phosphate carrier protein mitochondrial-like
TR13558|c1_g2_i5	0.969832	0.977005	0.891622	0.955957		12-oxophytodienoate reductase 11
TR13558|c2_g1_i1	0.969763	0.986619	0.878741	0.969314		12-oxophytodienoate reductase 2-like
TR40173|c0_g1_i20	0.969584	0.951738	0.886187	0.914824		malonate-- ligase
TR40173|c0_g1_i11	0.969172	0.974153	0.832694	0.931619		malonate-- ligase
TR13580|c1_g1_i8	0.969125	0.934781	0.93222	0.914078		non-functional nadph-dependent codeinone reductase 2-like
TR13580|c1_g1_i2	0.969115	0.971562	0.829136	0.919503		non-functional nadph-dependent codeinone reductase 2-like
TR20712|c0_g1_i1	0.969104	0.95707	0.835199	0.898305		non-specific lipid-transfer protein 1-like
TR21936|c0_g2_i1	0.96907	0.955135	0.909411	0.941359		2-alkenal reductase (nadp(+)-dependent)-like
TR13066|c3_g2_i1	0.968146	0.936247	0.867504	0.881207		udp-glucose flavonoid 3-o-glucosyltransferase 3
TR8906|c0_g1_i1	0.968002	0.938119	0.872958	0.930562		ferredoxin--nadp root chloroplastic
TR15638|c0_g1_i1	0.967879	0.963294	0.826342	0.92332		photosystem ii core complex proteins chloroplastic-like
TR38530|c6_g2_i4	0.967823	0.925104	0.896899	0.919158		cytochrome p450 89a2-like
TR14252|c0_g1_i1	0.967822	0.930576	0.916578	0.90657		ap2 erf domain-containing transcription
TR10752|c4_g1_i1	0.967815	0.92931	0.806695	0.898577		polyubiquitin
TR40858|c0_g1_i6	0.96752	0.956729	0.857668	0.908115		mitochondrial phosphate carrier protein mitochondrial-like
TR25175|c0_g1_i1	0.967301	0.947535	0.809466	0.907743		blue-light photoreceptor phr2
TR13558|c1_g2_i1	0.967165	0.94913	0.934704	0.942328		12-oxophytodienoate reductase 11
TR32288|c3_g1_i1	0.966636	0.962126	0.821758	0.920191		hypothetical protein PRUPE_ppa018310mg
TR26514|c0_g1_i3	0.966597	0.916642	0.925451	0.889222		short-chain type dehydrogenase reductase-like
TR13670|c2_g2_i6	0.966309	0.930368	0.852793	0.885268		(+)-neomenthol dehydrogenase-like
TR13670|c2_g2_i11	0.966126	0.953655	0.883288	0.932279		(+)-neomenthol dehydrogenase-like
TR13347|c6_g1_i1	0.965971	0.925832	0.866323	0.887966		udp-glycosyltransferase 73c1-like
TR36642|c2_g2_i1	0.965846	0.960877	0.862688	0.933388		glutathione s-transferase f9-like
TR40173|c0_g1_i14	0.965834	0.969048	0.819188	0.934829		malonate-- ligase
TR23536|c0_g1_i3	0.965818	0.938583	0.86892	0.92479		universal stress protein a-like protein
TR25493|c0_g1_i1	0.965745	0.946908	0.904849	0.936528		2-methylene-furan-3-one reductase-like
TR22805|c0_g2_i1	0.965289	0.983671	0.872515	0.969246		probable s-adenosylmethionine-dependent methyltransferase at5g38100
TR33434|c0_g1_i1	0.96524	0.923612	0.912889	0.906873		zinc finger protein 622-like
TR13558|c1_g1_i6	0.964825	0.990582	0.85455	0.966633		12-oxophytodienoate reductase 2-like
TR33238|c0_g1_i1	0.964756	0.960458	0.881739	0.93212		organic cation carnitine transporter 3-like
TR26863|c4_g1_i4	0.964738	0.93355	0.829786	0.874829		protein transparent testa 12-like
TR41283|c0_g1_i1	0.96437	0.910027	0.902552	0.872876		probable mannitol dehydrogenase
TR13347|c4_g2_i7	0.964266	0.928614	0.890348	0.895636		udp-glycosyltransferase 73c1-like
TR24469|c0_g1_i8	0.964114	0.914701	0.826741	0.870622		transmembrane protein 120 homolog
TR13066|c3_g4_i2	0.963957	0.92562	0.859354	0.866486		udp-glucose flavonoid 3-o-glucosyltransferase 3
TR13418|c1_g3_i3	0.963692	0.910197	0.938154	0.901683		ubiquitin and wlm domain-containing protein
TR40858|c0_g1_i3	0.963647	0.913436	0.842762	0.867226		mitochondrial phosphate carrier protein mitochondrial-like
TR32971|c0_g1_i7	0.963287	0.923415	0.907571	0.897141		cinnamoyl- reductase 1-like
TR21022|c0_g1_i1	0.963167	0.947315	0.821438	0.915681		probable adp-ribosylation factor gtpase-activating protein agd13
TR23069|c0_g2_i1	0.962846	0.910825	0.863662	0.871964		calcium-dependent lipid-binding family
TR35632|c0_g1_i4	0.962803	0.931528	0.940971	0.923081		probable cinnamyl alcohol dehydrogenase 1
TR32288|c7_g2_i3	0.961793	0.961626	0.865658	0.911791		cytochrome p450 cyp749a22-like
TR17435|c0_g1_i1	0.961779	0.980149	0.879132	0.968282		probable mannitol dehydrogenase
TR25333|c0_g2_i1	0.96174	0.944127	0.898652	0.942749		12-oxophytodienoate reductase 2-like
TR38581|c2_g2_i3	0.961683	0.909714	0.856021	0.862272		crocetin chloroplastic-like
TR7427|c0_g1_i1	0.961371	0.951994	0.86955	0.916041		glucose-6-phosphate 1-epimerase
TR12808|c3_g2_i2	0.961311	0.952698	0.920937	0.946891		probable mannitol dehydrogenase
TR13066|c3_g4_i1	0.961006	0.901782	0.805362	0.839132		udp-glucose flavonoid 3-o-glucosyltransferase 3
TR1874|c0_g1_i1	0.960966	0.948964	0.912698	0.937907		probable mannitol dehydrogenase
TR37884|c1_g1_i4	0.960958	0.953534	0.895153	0.963932		(+)-neomenthol dehydrogenase-like
TR26857|c1_g1_i2	0.960931	0.943608	0.922287	0.938588		udp-glucose flavonoid 3-o-glucosyltransferase 7-like
TR10752|c4_g2_i5	0.960628	0.933118	0.853528	0.887494		polyubiquitin containing 7 ubiquitin partial
TR12808|c3_g1_i1	0.959896	0.958903	0.908604	0.950146		probable mannitol dehydrogenase
TR12971|c0_g1_i1	0.959846	0.907425	0.822106	0.849675		allantoate deiminase
TR33081|c1_g1_i7	0.959806	0.965536	0.900177	0.961777		probable glutathione s-transferase
TR25581|c0_g1_i1	0.9598	0.969647	0.834303	0.930272		caffeic acid 3-o-methyltransferase
TR13286|c1_g1_i22	0.959365	0.976478	0.811811	0.948364		abc transporter c family member 12-like
TR13617|c1_g4_i1	0.959208	0.916751	0.809715	0.90261		copper transport protein cch-like
TR33160|c1_g4_i2	0.959164	0.97494	0.887811	0.973251		probable aldo-keto reductase 2
TR12042|c2_g3_i7	0.959077	0.924996	0.860805	0.864691		cytochrome p450 cyp749a22-like
TR37829|c2_g1_i4	0.959044	0.959902	0.906316	0.95912		aspartic proteinase nepenthesin-1-like
TR19765|c0_g1_i1	0.958956	0.90516	0.82556	0.849947		hypersensitive reaction associated ca2+-binding family protein
TR37829|c2_g1_i3	0.958948	0.977451	0.837465	0.950184		aspartic proteinase nepenthesin-1-like
TR38500|c5_g1_i4	0.958609	0.947807	0.894646	0.936648		isoflavone 2 -hydroxylase
TR26840|c9_g2_i3	0.957621	0.90228	0.867806	0.861994		2-alkenal reductase (nadp(+)-dependent)-like
TR33081|c1_g1_i9	0.957212	0.94414	0.931139	0.945492		unknown
TR20965|c1_g2_i1	0.957056	0.911644	0.922776	0.88466		cysteine histidine-rich c1 domain family protein
TR13455|c5_g2_i2	0.956081	0.919382	0.822666	0.848207		udp-glucose flavonoid 3-o-glucosyltransferase 3
TR33177|c0_g1_i4	0.955923	0.890428	0.84518	0.836713		salicylic acid-binding protein 2-like
TR13513|c1_g1_i6	0.95583	0.916066	0.869428	0.87174		uroporphyrinogen-iii c-methyltransferase
TR38576|c0_g1_i1	0.95538	0.963941	0.833376	0.970023		abc transporter g family member 29-like
TR12191|c0_g1_i6	0.955286	0.940524	0.85218	0.883295		chaperone protein chloroplastic-like
TR12516|c1_g4_i2	0.955071	0.955507	0.832527	0.911339		ump-cmp kinase 3-like
TR33657|c0_g1_i2	0.954772	0.888311	0.809631	0.832355		hypersensitive-induced response protein 2
TR11150|c1_g1_i1	0.954761	0.899203	0.841351	0.891994		alpha-amylase-like
TR13418|c1_g3_i6	0.954686	0.929913	0.846091	0.888486		ubiquitin and wlm domain-containing protein
TR33081|c1_g1_i1	0.954458	0.951976	0.91026	0.951382		probable glutathione s-transferase
TR13580|c1_g1_i9	0.954447	0.961443	0.863889	0.945623		non-functional nadph-dependent codeinone reductase 2-like
TR13558|c1_g1_i10	0.953961	0.926497	0.905855	0.906725		12-oxophytodienoate reductase 11
TR13286|c1_g1_i24	0.953716	0.934138	0.861775	0.911037		abc transporter c family member 12-like
TR26598|c3_g3_i1	0.95369	0.937702	0.814245	0.887328		geraniol 8-hydroxylase-like
TR24725|c0_g1_i1	0.953635	0.929473	0.947873	0.933135		type i cytoskeletal 10
TR13455|c5_g1_i1	0.953614	0.895317	0.841935	0.833747		udp-glucose flavonoid 3-o-glucosyltransferase 3
TR25075|c1_g1_i1	0.953035	0.954122	0.822477	0.897666		udp-glucose flavonoid 3-o-glucosyltransferase 3
TR37884|c1_g1_i9	0.952999	0.928809	0.879167	0.909573		(+)-neomenthol dehydrogenase-like
TR33081|c1_g1_i3	0.952978	0.933588	0.929213	0.934833		probable glutathione s-transferase
TR38581|c2_g2_i4	0.9528	0.881965	0.905167	0.856403		crocetin chloroplastic-like
TR37829|c2_g1_i1	0.952344	0.945291	0.922705	0.94236		aspartic proteinase nepenthesin-1-like
TR40159|c1_g5_i4	0.952295	0.970321	0.814036	0.953132		tryptophan aminotransferase-related protein 4-like
TR26328|c3_g2_i9	0.952139	0.9065	0.841098	0.859577		glutamate--cysteine chloroplastic-like
TR35632|c0_g1_i3	0.952013	0.935301	0.936924	0.937281		probable cinnamyl alcohol dehydrogenase 1
TR40173|c0_g1_i19	0.95172	0.937003	0.912506	0.914303		malonate-- ligase
TR13597|c1_g1_i7	0.951512	0.973507	0.831816	0.944585		1-aminocyclopropane-1-carboxylate oxidase homolog 1-like
TR6420|c0_g1_i1	0.951431	0.912271	0.947924	0.910542		o-acyltransferase wsd1-like
TR13288|c3_g1_i5	0.951337	0.950147	0.87288	0.915551		cytochrome p450 cyp749a22-like
TR13558|c1_g2_i2	0.951247	0.985392	0.827454	0.961538		12-oxophytodienoate reductase 2-like
TR38573|c3_g3_i2	0.950948	0.945209	0.823273	0.898762		haloacid dehalogenase-like hydrolase domain-containing protein sgpp
TR12808|c3_g3_i2	0.950669	0.933509	0.937571	0.942826		probable mannitol dehydrogenase
TR12237|c2_g2_i1	0.949599	0.91611	0.877764	0.866231		sucrose synthase 1
TR11207|c0_g1_i4	0.949471	0.927171	0.819769	0.879195		dihydrolipoyllysine-residue succinyltransferase component of 2-oxoglutarate dehydrogenase complex mitochondrial-like
TR36642|c2_g2_i4	0.949163	0.942468	0.876802	0.929112		glutathione s-transferase f9-like
TR13155|c3_g2_i1	0.949039	0.920577	0.858401	0.859418		udp-glucose flavonoid 3-o-glucosyltransferase 7-like
TR13666|c5_g1_i14	0.949036	0.893099	0.822013	0.833429		cytochrome p450 cyp749a22-like
TR13558|c2_g2_i1	0.948318	0.946716	0.868351	0.930858		12-oxophytodienoate reductase 2-like
TR33081|c1_g1_i2	0.947681	0.928219	0.943195	0.938227		probable glutathione s-transferase
TR40141|c0_g1_i1	0.947157	0.940099	0.843645	0.899057		pleiotropic drug resistance protein 1-like
TR13639|c2_g1_i5	0.94666	0.939556	0.830293	0.867834		cellulose synthase-like protein g2
TR27022|c1_g2_i3	0.946586	0.93033	0.908389	0.913947		beta-amyrin synthase
TR22683|c0_g1_i2	0.946359	0.884572	0.832986	0.87351		myb2
TR40173|c0_g1_i10	0.946085	0.920894	0.879187	0.886821		malonate-- ligase
TR20967|c0_g1_i3	0.946053	0.922313	0.815393	0.868025		proton-coupled amino acid transporter 3
TR38530|c6_g2_i3	0.945904	0.917243	0.875637	0.885893		cytochrome p450 89a2-like
TR21434|c0_g2_i1	0.94581	0.947798	0.85934	0.921876		probable glutathione s-transferase
TR20966|c0_g2_i2	0.945776	0.905298	0.885162	0.906867		upf0481 protein at3g47200-like
TR6872|c0_g1_i1	0.945586	0.916732	0.800931	0.904855		chorismate mutase chloroplastic
TR11359|c1_g2_i4	0.945501	0.924527	0.844829	0.880003		ubiquinol mitochondrial-like
TR13424|c1_g1_i1	0.944664	0.904007	0.911543	0.893982		large subunit gtpase 1 homolog
TR13558|c1_g1_i2	0.944634	0.949348	0.823192	0.916424		12-oxophytodienoate reductase 11
TR32331|c7_g1_i5	0.944455	0.923741	0.929951	0.927849		probable glutathione s-transferase
TR12429|c2_g1_i5	0.944398	0.935281	0.809737	0.89619		nadph:quinone oxidoreductase-like
TR33083|c1_g2_i5	0.944118	0.948643	0.890082	0.939095		abc transporter g family member 11-like
TR36909|c0_g1_i1	0.943958	0.935501	0.820327	0.87971		glutathione chloroplastic
TR13639|c2_g1_i14	0.943958	0.934249	0.830496	0.883724		cellulose synthase-like protein g2
TR37819|c1_g5_i1	0.943547	0.919219	0.833579	0.876503		methyltransferase ddb_g0268948
TR39466|c0_g1_i3	0.943511	0.900493	0.851028	0.893043		carbonic anhydrase 2 isoform x1
TR13580|c1_g2_i1	0.943154	0.933419	0.819638	0.867756		non-functional nadph-dependent codeinone reductase 2-like
TR37884|c1_g1_i5	0.94278	0.943846	0.883216	0.944348		(+)-neomenthol dehydrogenase-like
TR33531|c0_g1_i1	0.942405	0.951715	0.89261	0.936503		copia partial
TR32331|c7_g1_i6	0.941643	0.916978	0.802883	0.858451		probable glutathione s-transferase
TR25581|c0_g1_i3	0.941641	0.94448	0.887068	0.928413		caffeic acid 3-o-methyltransferase
TR31619|c0_g2_i2	0.941438	0.922538	0.819888	0.906766		protein binding
TR12460|c0_g1_i5	0.941386	0.943594	0.883794	0.921095		protein zinc induced facilitator-like 1-like
TR26945|c0_g1_i2	0.94122	0.881225	0.800565	0.816683		acetate butyrate-- ligase peroxisomal
TR13558|c1_g1_i3	0.940913	0.934289	0.8433	0.909154		12-oxophytodienoate reductase 2-like
TR33680|c0_g4_i3	0.940746	0.938708	0.812626	0.900333		protein far1-related sequence 5-like
TR13666|c5_g1_i11	0.940596	0.945535	0.864464	0.896229		cytochrome p450 cyp749a22-like
TR38019|c1_g4_i5	0.940553	0.899039	0.922064	0.895185		2-alkenal reductase (nadp(+)-dependent)-like
TR32288|c7_g2_i4	0.940425	0.947223	0.834294	0.90623		cytochrome p450 cyp749a22-like
TR21887|c0_g2_i1	0.940421	0.884295	0.830864	0.821815		PREDICTED: uncharacterized protein LOC103322290
TR42714|c0_g1_i1	0.940317	0.945147	0.807372	0.907368		probable polyol transporter 6
TR38855|c0_g2_i1	0.940113	0.917439	0.821654	0.935198		purple acid phosphatase 3
TR10883|c0_g1_i3	0.939407	0.965459	0.862391	0.960554		unknown
TR4031|c0_g1_i1	0.939377	0.950748	0.857202	0.980414		alpha-xylosidase 2
TR33160|c1_g5_i1	0.939171	0.917803	0.877871	0.909655		probable aldo-keto reductase 2
TR13207|c0_g1_i4	0.939093	0.908884	0.880004	0.906773		protein transparent testa 12-like
TR25471|c1_g1_i7	0.939056	0.972522	0.803172	0.94026		(+)-neomenthol dehydrogenase-like
TR13418|c1_g3_i16	0.938733	0.873215	0.867286	0.847028		ubiquitin and wlm domain-containing protein
TR13558|c2_g2_i2	0.938671	0.910192	0.908699	0.89564		12-oxophytodienoate reductase 2-like
TR26382|c0_g1_i1	0.938569	0.898003	0.917557	0.871459		(+)-neomenthol dehydrogenase-like
TR33083|c1_g2_i4	0.938348	0.974922	0.822041	0.952818		abc transporter g family member 11-like
TR13282|c1_g1_i5	0.938264	0.907597	0.814013	0.850251		7-deoxyloganetin glucosyltransferase-like
TR21414|c0_g1_i1	0.937884	0.893646	0.81794	0.82598	LBD	lob domain-containing protein 1-like
TR10732|c0_g1_i4	0.937829	0.959274	0.859621	1		bifunctional l-3-cyanoalanine synthase cysteine synthase mitochondrial
TR11967|c1_g1_i6	0.937741	0.940866	0.853701	0.925559		upf0483 protein agap003155
TR23268|c0_g1_i1	0.937512	0.901525	0.837976	0.838396		phytosulfokines 3-like
TR33102|c1_g2_i1	0.937123	0.915186	0.840035	0.910833		argininosuccinate chloroplastic
TR13572|c0_g1_i16	0.93696	0.930613	0.902188	0.940721		legumin b-like
TR40141|c3_g1_i1	0.93609	0.95269	0.846958	0.904497		pleiotropic drug resistance protein 1-like
TR38957|c1_g1_i1	0.934568	0.914705	0.803297	0.869196		ubiquitin fusion degradation protein 1 homolog
TR4793|c0_g1_i1	0.934097	0.884102	0.842989	0.842585		haloacid dehalogenase-like hydrolase superfamily protein
TR26538|c1_g1_i3	0.933746	0.901576	0.832673	0.852095		12-oxophytodienoate reductase 11
TR33531|c0_g2_i1	0.932884	0.928329	0.904414	0.925192		retrotransposon unclassified
TR36602|c0_g1_i7	0.93264	0.910564	0.891824	0.942425		probable rna-binding protein 18
TR11740|c2_g1_i13	0.932334	0.919228	0.926446	0.928325		aminodeoxychorismate chloroplastic
TR7966|c0_g2_i1	0.932195	0.876348	0.814914	0.81101		4-coumarate-- ligase-like 7
TR40858|c0_g1_i1	0.93194	0.867463	0.805754	0.803095		mitochondrial phosphate carrier protein mitochondrial-like
TR34933|c0_g1_i1	0.931498	0.879169	0.803554	0.815035		protein transparent testa 12-like
TR12808|c3_g3_i4	0.931213	0.900072	0.955232	0.913674		probable mannitol dehydrogenase
TR26434|c3_g1_i3	0.930784	0.942676	0.849534	0.9679		polygalacturonase-inhibiting protein
TR19632|c0_g1_i1	0.930426	0.932261	0.814331	0.903203		PREDICTED: uncharacterized protein LOC103337641
TR26598|c0_g1_i1	0.930299	0.929518	0.801131	0.882839		geraniol 8-hydroxylase-like
TR35884|c0_g1_i1	0.929941	0.875072	0.805994	0.834778		l-type lectin-domain containing receptor kinase -like
TR13558|c2_g2_i3	0.929845	0.903869	0.914818	0.90503		12-oxophytodienoate reductase 2-like
TR12984|c4_g2_i6	0.929748	0.916864	0.894922	0.947999		uncharacterized transporter ybr287w-like
TR12876|c5_g1_i4	0.929582	0.955497	0.801934	0.916179		cytochrome p450 cyp749a22-like
TR33141|c4_g1_i15	0.929493	0.93139	0.839357	0.86173		boron transporter 4-like
TR38581|c2_g2_i2	0.929493	0.863752	0.802887	0.806898		crocetin chloroplastic-like
TR10483|c0_g1_i1	0.929096	0.957007	0.832431	0.93532		ferredoxin--nitrite chloroplastic
TR25250|c1_g1_i1	0.928683	0.916115	0.94531	0.920449		methyl- -binding domain-containing protein 7-like
TR26387|c0_g1_i3	0.9286	0.926567	0.898866	0.907747		vacuolar na+ h+ antiporter
TR13619|c1_g4_i1	0.928198	0.922943	0.814966	0.890485		12-oxophytodienoate reductase 2-like
TR40470|c2_g2_i2	0.928162	0.896166	0.863886	0.888902		protein nrt1 ptr family
TR41900|c0_g1_i1	0.927912	0.902343	0.895992	0.880302		ethylene-responsive transcription factor erf098-like
TR13572|c0_g1_i9	0.927871	0.917442	0.858405	0.900612		legumin b-like
TR21110|c0_g1_i1	0.92762	0.938914	0.824977	0.864442		protein nrt1 ptr family -like
TR13715|c1_g1_i8	0.927133	0.941901	0.820673	0.883591		abc transporter c family member 14-like
TR25471|c1_g2_i2	0.927122	0.874133	0.827846	0.832573		(+)-neomenthol dehydrogenase-like
TR31376|c0_g2_i2	0.926486	0.957447	0.820894	0.938822		nua4 complex subunit eaf3 homolog
TR23153|c0_g1_i2	0.926345	0.901913	0.828379	0.860825		d-3-phosphoglycerate dehydrogenase chloroplastic-like
TR10883|c0_g1_i2	0.926271	0.911541	0.838581	0.898199		metalloendoproteinase 1-like
TR12460|c0_g1_i7	0.926241	0.93228	0.867452	0.890469		carbohydrate transporter sugar porter transporter
TR11359|c0_g1_i1	0.926044	0.885376	0.821775	0.836453		ubiquinol mitochondrial-like
TR19892|c0_g1_i2	0.925307	0.863222	0.889654	0.846156		2-hydroxyacyl- lyase
TR37832|c2_g1_i3	0.924345	0.883917	0.847791	0.856233		indole-3-acetate o-methyltransferase 1-like
TR18563|c0_g1_i1	0.924301	0.877821	0.88612	0.850983	C2H2	zinc finger protein zat10
TR26598|c1_g1_i1	0.924109	0.926973	0.851641	0.8908		geraniol 8-hydroxylase-like
TR14486|c0_g1_i1	0.923953	0.853287	0.830499	0.832095		mitochondrial succinate-fumarate transporter 1
TR13465|c0_g3_i24	0.923831	0.947938	0.841724	0.957356		probable aldo-keto reductase 1
TR24678|c0_g1_i1	0.922882	0.890183	0.902983	0.887199		cinnamyl alcohol dehydrogenase 1
TR12263|c6_g2_i19	0.922774	0.936571	0.834578	0.914667		delta-1-pyrroline-5-carboxylate synthase
TR25877|c4_g1_i2	0.922739	0.891928	0.872624	0.906355		glutamate dehydrogenase 2
TR12808|c3_g3_i3	0.922321	0.879408	0.942032	0.895357		probable mannitol dehydrogenase
TR4244|c0_g2_i1	0.922134	0.863355	0.862875	0.805269		trp-like ion channel pkd2
TR33160|c1_g4_i7	0.922031	0.896015	0.818648	0.849875		probable aldo-keto reductase 2
TR8188|c0_g2_i1	0.921081	0.909399	0.927677	0.928226		ubiquitin-fold modifier-conjugating enzyme 1
TR41315|c0_g2_i1	0.920587	0.936212	0.807579	0.915006		cystm1 family protein a-like
TR33523|c0_g1_i1	0.920495	0.934671	0.82586	0.897264		cytokinin hydroxylase-like
TR13357|c0_g1_i20	0.920342	0.879555	0.810875	0.838198		autophagy-related protein 8c
TR40479|c0_g2_i2	0.919817	0.887548	0.936423	0.903907		probable glutathione s-transferase
TR12460|c0_g1_i3	0.918329	0.892793	0.876187	0.876218		protein zinc induced facilitator-like 1-like
TR12814|c1_g1_i11	0.917818	0.95614	0.814975	0.93565		cinnamoyl- reductase 1-like
TR38530|c6_g3_i1	0.917482	0.890016	0.80511	0.837281		cytochrome p450 89a2-like
TR40862|c1_g2_i6	0.917467	0.942805	0.809877	0.916573		glutathione cytosolic
TR12884|c2_g1_i2	0.916875	0.904857	0.851563	0.872081		protein farnesyltransferase subunit beta
TR22736|c1_g1_i1	0.916724	0.82408	0.897541	0.808775		probable glucan -beta-glucosidase a
TR25683|c0_g1_i4	0.916203	0.946373	0.818035	0.931959		transmembrane protein 184 homolog ddb_g0279555-like isoform x1
TR36932|c0_g1_i2	0.915871	0.905701	0.86401	0.938281		probable f-box protein at4g22030
TR13639|c2_g1_i17	0.915151	0.862339	0.874564	0.808129		cellulose synthase-like protein g2
TR20677|c0_g2_i1	0.914904	0.838065	0.850131	0.848029		glutaredoxin family protein
TR12963|c2_g6_i2	0.91468	0.896822	0.833065	0.84984		(+)-neomenthol dehydrogenase-like
TR38439|c0_g2_i8	0.914457	0.871298	0.834068	0.870185		protein isoform 1
TR13513|c1_g1_i5	0.913582	0.906071	0.862526	0.856177		uroporphyrinogen-iii c-methyltransferase
TR41909|c0_g1_i1	0.913044	0.887645	0.928019	0.895911		hypothetical protein PRUPE_ppa022910mg
TR15563|c0_g1_i1	0.912035	0.892796	0.886968	0.889532		hypothetical protein PRUPE_ppa019653mg
TR12898|c5_g1_i5	0.911194	0.881559	0.811048	0.883655		probable mediator of rna polymerase ii transcription subunit 26c
TR13670|c2_g1_i2	0.910547	0.845978	0.853962	0.821709		(+)-neomenthol dehydrogenase-like
TR26880|c0_g1_i17	0.907739	0.902471	0.837074	0.894		ubiquitin thioesterase otu1
TR13379|c2_g2_i1	0.905387	0.929472	0.832589	0.944956		flavonol synthase flavanone 3-hydroxylase-like
TR12984|c4_g2_i7	0.904861	0.883622	0.920203	0.907236		uncharacterized transporter ybr287w-like
TR1666|c0_g1_i1	0.904214	0.890146	0.836753	0.856759		hypothetical protein PRUPE_ppa023062mg
TR12594|c0_g2_i4	0.903267	0.861176	0.963431	0.881511		zinc finger a20 and an1 domain-containing stress-associated protein 1-like
TR40858|c0_g1_i2	0.902783	0.822497	0.867086	0.802602		mitochondrial phosphate carrier protein mitochondrial-like
TR26598|c3_g1_i4	0.902573	0.878488	0.812224	0.845933		geraniol 8-hydroxylase-like
TR13639|c2_g1_i15	0.902195	0.88835	0.800835	0.831754		cellulose synthase-like protein g2
TR12548|c1_g1_i1	0.901117	0.843959	0.804313	0.860556		cytochrome p450 cyp72a219-like
TR10891|c0_g1_i3	0.900928	0.868707	0.872187	0.886934		glutathione s-transferase l3-like
TR40173|c0_g1_i4	0.900365	0.871101	0.882601	0.844825		malonate-- ligase
TR13196|c1_g2_i2	0.900179	0.894344	0.855029	0.84708		hypothetical protein AALP_AA7G155800
TR27022|c1_g2_i8	0.89994	0.874024	0.870617	0.835861		beta-amyrin synthase
TR37884|c1_g1_i2	0.899545	0.887963	0.839783	0.863037		(+)-neomenthol dehydrogenase-like
TR21709|c0_g1_i1	0.899502	0.856328	0.939266	0.89577		ethylene-responsive transcription factor abr1-like
TR41300|c0_g1_i1	0.899431	0.827188	0.886303	0.818733		protein nrt1 ptr family -like
TR37868|c5_g3_i7	0.899348	0.864899	0.855927	0.873005		probable serine threonine-protein kinase at4g35230
TR40093|c1_g2_i1	0.898597	0.876564	0.845103	0.855232		o-acyltransferase wsd1-like
TR41282|c2_g3_i2	0.898518	0.899235	0.807619	0.904542		anthocyanidin -o-glucosyltransferase-like
TR25493|c0_g1_i3	0.897857	0.860145	0.913863	0.882056		2-methylene-furan-3-one reductase-like
TR12915|c2_g1_i1	0.896543	0.83827	0.820589	0.813725		dna-binding bromodomain-containing
TR12895|c3_g2_i10	0.895796	0.880679	0.831688	0.911325		crt homolog 1-like
TR13639|c2_g1_i1	0.895705	0.858827	0.865427	0.828394		cellulose synthase-like protein g2
TR13572|c0_g1_i14	0.895497	0.907664	0.871504	0.927302		legumin b-like
TR12147|c1_g1_i10	0.895195	0.869355	0.880482	0.873996		nadp-dependent malic enzyme
TR12460|c0_g1_i1	0.894957	0.826258	0.884726	0.827685		protein zinc induced facilitator-like 1-like
TR19715|c0_g1_i4	0.894052	0.894843	0.893248	0.933183		delta -sterol reductase
TR26843|c3_g1_i12	0.893889	0.859637	0.840347	0.844595		casein kinase i-like
TR40173|c0_g1_i12	0.893281	0.903835	0.829664	0.869455		malonate-- ligase
TR10456|c0_g1_i7	0.892736	0.916861	0.818921	0.897841		symplekin-like isoform x1
TR13554|c2_g1_i1	0.892355	0.848571	0.852067	0.831307		proline--trna ligase
TR32746|c0_g1_i1	0.89181	0.865418	0.852672	0.854382		patatin-like protein 2
TR13081|c2_g2_i4	0.890802	0.85283	0.870495	0.834581		sugar transport protein 13-like
TR25493|c0_g1_i2	0.89049	0.883103	0.81038	0.863063		2-methylene-furan-3-one reductase-like
TR12740|c7_g1_i6	0.89036	0.833618	0.894182	0.840106		beta-galactosidase 6 isoform x1
TR12814|c1_g1_i1	0.889344	0.890877	0.863644	0.90408		cinnamoyl- reductase 1-like
TR24122|c0_g2_i1	0.889062	0.864701	0.854483	0.855233		cytochrome p450
TR10732|c0_g1_i3	0.887215	0.839973	1	0.859621		bifunctional l-3-cyanoalanine synthase cysteine synthase mitochondrial
TR26201|c0_g1_i1	0.885538	0.889879	0.838504	0.885591		4-hydroxy-3-methylbut-2-en-1-yl diphosphate chloroplastic
TR12040|c0_g2_i1	0.885006	0.826164	0.894447	0.819586		lactation elevated protein 1
TR25596|c0_g1_i7	0.883887	0.938576	0.838155	0.951113		nuclear factor 1 a-type isoform 2
TR14234|c0_g1_i1	0.883806	0.916662	0.839236	0.91797		6-phosphofructokinase 3-like
TR10999|c0_g1_i3	0.883305	0.875204	0.90929	0.876531		syntaxin-61
TR17541|c0_g1_i1	0.880845	0.839947	0.842552	0.877156		uncharacterized acetyltransferase at3g50280
TR12767|c0_g2_i8	0.880749	0.851114	0.923637	0.866117		transducin wd40 repeat protein
TR23810|c1_g3_i1	0.880098	0.848926	0.890988	0.855508		nifu-like protein chloroplastic
TR31739|c0_g1_i1	0.879385	0.850916	0.823994	0.901282		iron-sulfur assembly mitochondrial
TR8478|c1_g1_i1	0.878201	0.867017	0.863007	0.854078		PREDICTED: uncharacterized protein LOC103938578
TR40858|c0_g1_i7	0.877478	0.823103	0.939514	0.837974		mitochondrial phosphate carrier protein mitochondrial-like
TR31416|c8_g4_i5	0.876914	0.892978	0.815725	0.924971		cinnamoyl- reductase 2-like
TR6737|c0_g1_i2	0.876312	0.909851	0.821201	0.900943		cbs domain-containing protein cbsx5-like
TR5695|c0_g1_i1	0.87559	0.841906	0.802691	0.846931		mitochondrial chaperone bcs1
TR40141|c3_g3_i10	0.874967	0.865442	0.91549	0.89256		pleiotropic drug resistance protein 1-like
TR33662|c3_g1_i2	0.874678	0.819695	0.926096	0.822641		aminotransferase ald1-like isoform x2
TR33177|c0_g1_i5	0.874328	0.836689	0.946526	0.853233		methylesterase 10-like
TR7386|c0_g1_i1	0.873839	0.87996	0.812428	0.86359		probable anion transporter chloroplastic
TR27002|c1_g3_i1	0.872394	0.869846	0.801283	0.835274		probable low-specificity l-threonine aldolase 1
TR12681|c1_g7_i2	0.870477	0.856917	0.884898	0.820879		lrr receptor-like serine threonine-protein kinase gso1
TR38284|c0_g1_i1	0.870001	0.83814	0.825218	0.825328		bahd acyltransferase dcr
TR40141|c3_g3_i3	0.869864	0.834663	0.9431	0.88397		pleiotropic drug resistance protein 1-like
TR12239|c1_g1_i1	0.8689	0.874289	0.863897	0.886949		cytochrome p450 71a1-like
TR26397|c1_g2_i15	0.866497	0.840893	0.912645	0.873677		low-temperature-induced 65 kda
TR9906|c0_g2_i1	0.865431	0.81375	0.808436	0.83185		palmitoyl-protein thioesterase 1
TR11657|c0_g1_i1	0.864524	0.801513	0.913066	0.81866		glutamate synthase
TR26514|c0_g1_i4	0.864086	0.852544	0.85207	0.878566		short-chain type dehydrogenase reductase-like
TR9121|c1_g1_i1	0.863982	0.86068	0.80136	0.859689		hypothetical protein PRUPE_ppa013354mg
TR40251|c0_g1_i1	0.862706	0.894466	0.812307	0.883227		cen-like protein 1
TR33118|c0_g1_i1	0.862526	0.854045	0.863371	0.875414		nac domain-containing protein 2
TR336|c0_g1_i1	0.862397	0.862497	0.85074	0.841897		peroxidase n
TR21338|c2_g1_i3	0.859962	0.80979	0.934336	0.837063		mitochondrial calcium uniporter regulatory subunit mcub-like
TR8484|c0_g1_i1	0.859732	0.841717	0.823455	0.861766		vesicle-associated membrane protein 714
TR13398|c3_g1_i3	0.857686	0.829187	0.811651	0.810133		probable wrky transcription factor 75
TR19212|c0_g1_i1	0.85676	0.824852	0.908588	0.854008		vinorine synthase-like
TR1352|c0_g2_i1	0.856714	0.84564	0.826508	0.844383		ovate family protein
TR12420|c2_g3_i4	0.856108	0.831315	0.876452	0.848754		autophagy-related protein 11
TR13666|c5_g1_i5	0.855984	0.825141	0.820683	0.812268		cytochrome p450 cyp749a22-like
TR13012|c5_g1_i15	0.855665	0.840839	0.809806	0.805711		3-hydroxy-3-methylglutaryl coenzyme a reductase
TR12464|c0_g1_i1	0.8548	0.820641	0.878396	0.8209		12-oxophytodienoate reductase 2-like
TR26717|c1_g1_i2	0.854307	0.857401	0.820794	0.83283		utp--glucose-1-phosphate uridylyltransferase
TR7628|c0_g2_i1	0.852241	0.868148	0.831103	0.840205		endo- -beta-d-glucanase-like
TR39638|c0_g1_i15	0.852011	0.902799	0.811153	0.907768		ddt domain-containing protein ddb_g0282237 isoform x2
TR10357|c1_g1_i5	0.850468	0.824623	0.879435	0.851014		heterogeneous nuclear ribonucleoprotein r-like isoform x1
TR39789|c0_g2_i3	0.8498	0.88864	0.81222	0.842155		wd repeat-containing protein
TR40141|c3_g2_i5	0.847706	0.858798	0.82549	0.879838		pleiotropic drug resistance protein 1-like
TR12984|c3_g3_i1	0.847082	0.857244	0.844917	0.875159	NAC	nac domain-containing protein 2
TR6737|c0_g1_i1	0.846751	0.885486	0.813001	0.919039		cbs domain-containing protein cbsx5-like
TR40141|c3_g2_i3	0.845499	0.812802	0.859838	0.805774		pleiotropic drug resistance protein 1-like
TR25821|c0_g2_i15	0.844888	0.83287	0.820289	0.812524		peptidyl-trna chloroplastic
TR11751|c2_g2_i10	0.843662	0.804754	0.922973	0.824209		cellulose synthase-like protein h1 isoform x1
TR12997|c6_g1_i8	0.843107	0.824759	0.854766	0.808507		probable lrr receptor-like serine threonine-protein kinase at1g53430
TR13651|c2_g1_i1	0.842163	0.828711	0.82278	0.868886		anthocyanidin -o-glucosyltransferase-like
TR34915|c0_g2_i1	0.840614	0.85062	0.807772	0.892389		dcn1-like protein 4
TR21823|c0_g1_i4	0.839533	0.835129	0.847891	0.803155		dnaj protein homolog
TR32277|c1_g1_i1	0.8395	0.846119	0.851168	0.839276		uncharacterized transporter ybr287w-like
TR13554|c2_g1_i4	0.838915	0.826497	0.862251	0.830694		proline--trna ligase
TR15963|c0_g1_i1	0.836187	0.813537	0.829813	0.808981		nuclease harbi1-like
TR12147|c1_g1_i1	0.835148	0.80542	0.816148	0.874978		nadp-dependent malic enzyme
TR10665|c0_g1_i9	0.834377	0.831832	0.902649	0.873789		e3 ubiquitin-protein ligase rglg2
TR12984|c4_g2_i5	0.833954	0.825492	0.85869	0.823408		uncharacterized transporter ybr287w-like
TR13639|c2_g1_i16	0.832407	0.828079	0.808938	0.811368		cellulose synthase-like protein g2
TR25512|c0_g1_i3	0.831677	0.809193	0.825332	0.844208		e3 ubiquitin-protein ligase rnf4 isoform x1
TR24584|c0_g1_i1	0.831455	0.833004	0.889644	0.855051		homologous-pairing protein 2 homolog
TR8065|c0_g1_i2	0.830944	0.842607	0.844099	0.834181		nitrate partial
TR37971|c6_g1_i5	0.828533	0.824152	0.866443	0.834514		probable vacuolar amino acid transporter ypq1
TR13478|c1_g1_i3	0.824567	0.80343	0.839192	0.81933		peroxisome biogenesis protein 5
TR25820|c0_g1_i14	0.821233	0.834466	0.808193	0.850304		nadp-specific glutamate dehydrogenase
TR13525|c3_g3_i11	0.82091	0.854854	0.834902	0.85712		sugar transporter erd6-like 7
TR33131|c3_g1_i6	0.818718	0.857117	0.84193	0.814089		PREDICTED: myosin-7-like
TR26702|c0_g1_i2	0.818448	0.821119	0.808423	0.809013		d-2-hydroxyglutarate mitochondrial isoform x1
TR24691|c0_g2_i4	0.807675	0.802107	0.855577	0.834101		probable zinc metallopeptidase chloroplastic
TR22669|c0_g1_i1	-0.820372	-0.803662	-0.877484	-0.823471		haus augmin-like complex subunit 4 isoform x2
TR11093|c0_g1_i4	-0.831634	-0.826412	-0.812453	-0.820306		ubiquitin thioesterase otubain-like
