# Supplementary material for: Transcriptome and Metabolite Changes during Hydrogen Cyanamide-Induced Floral Bud Break in Sweet Cherry
Source: Front Plant Sci. 2017 Jul 17;8:1233. doi: 10.3389/fpls.2017.01233 (PMC5511853; doi:10.3389/fpls.2017.01233)
Supplement: DATA SHEET 7 — Results of two way ANOVA performed on phytohormone levels in sweet cherry flower buds treated with hydrogen cyanamide or with water as control at 0, 1, 3, 6, 8, 12, 15, and 18 dat. [file Data_Sheet_7.XLSX]

## Sheet: ANOVA_t-test
[1]	ABA
Anova	Table	(Type	II	tests)
Response:	data[,	i]
	Sum	Sq	Df	F	value	Pr(>F)
Group	184280858	15	19.653	5.224e-12	***
Residuals	20004069	32
---
Signif.	codes:	0	‘***’	0.001	‘**’	0.01	‘*’	0.05	‘.’	0.1	‘	’	1
Pairwise	comparisons	using	t	tests	with	pooled	SD
data:	data[,	i]	and	data$Group
	D0	D1	D12	D15	D18	D3	D6	D8	W0	W1	W12	W15	W18
D1	7.4e-06	-	-	-	-	-	-	-	-	-	-	-	-
D12	2.5e-11	5.8e-05	-	-	-	-	-	-	-	-	-	-	-
D15	2.1e-10	0.00067	0.39508	-	-	-	-	-	-	-	-	-	-
D18	1.3e-09	0.00416	0.13274	0.501	-	-	-	-	-	-	-	-	-
D3	1.3e-08	0.03343	0.02205	0.13232	0.39412	-	-	-	-	-	-	-	-
D6	3.5e-09	0.01077	0.06367	0.29752	0.70764	0.63068	-	-	-	-	-	-	-
D8	1e-09	0.00331	0.15546	0.55749	0.93055	0.34841	0.64422	-	-	-	-	-	-
W0	1	7.4e-06	2.5e-11	2.1e-10	1.3e-09	1.3e-08	3.5e-09	1e-09	-	-	-	-	-
W1	5.5e-05	0.49508	7.8e-06	9.5e-05	0.00065	0.00648	0.00183	0.00051	5.5e-05	-	-	-	-
W12	7.8e-11	0.00022	0.64544	0.69361	0.28902	0.06099	0.15498	0.32944	7.8e-11	3e-05	-	-	-
W15	7.8e-11	0.00022	0.64511	0.69394	0.28922	0.06104	0.15511	0.32966	7.8e-11	3e-05	0.99963	-	-
W18	7.9e-11	0.00022	0.64226	0.69688	0.29099	0.06155	0.15622	0.3316	7.9e-11	3.1e-05	0.99645	0.99682	-
W3	2.4e-06	0.70218	0.00018	0.00192	0.01097	0.07553	0.02674	0.00884	2.4e-06	0.28999	0.00065	0.00065	0.00066
W6	1.4e-08	0.03607	0.02036	0.12418	0.37572	0.97267	0.60667	0.33145	1.4e-08	0.00707	0.05677	0.05682	0.0573
W8	2.2e-09	0.00707	0.08952	0.38063	0.83624	0.51689	0.86609	0.76897	2.2e-09	0.00116	0.20748	0.20764	0.20903
	W3	W6
D1	-	-
D12	-	-
D15	-	-
D18	-	-
D3	-	-
D6	-	-
D8	-	-
W0	-	-
W1	-	-
W12	-	-
W15	-	-
W18	-	-
W3	-	-
W6	0.08092	-
W8	0.01806	0.49521
P	value	adjustment	method:	none
	Group	data[,	i].mean
1	D0	7098.99
2	D1	3652.96
3	D12	664.54
4	D15	1221.04
5	D18	1660.43
6	D3	2218.07
7	D6	1904.7
8	D8	1603.72
9	W0	7098.99
10	W1	4098.49
11	W12	964.4
12	W15	964.7
13	W18	967.297
14	W3	3403.89
15	W6	2240.36
16	W8	1794.96
	Group	data[,	i].std.error
1	D0	976.609
2	D1	411.129
3	D12	74.2536
4	D15	62.87
5	D18	404.692
6	D3	101.341
7	D6	393.699
8	D8	82.2046
9	W0	976.609
10	W1	268.738
11	W12	133.1
12	W15	23.5134
13	W18	483.648
14	W3	697.981
15	W6	269.909
16	W8	166.598
[1]	ACC
Anova	Table	(Type	II	tests)
Response:	data[,	i]
	Sum	Sq	Df	F	value	Pr(>F)
Group	1149156	15	3.2963	0.002248	**
Residuals	743720	32
---
Signif.	codes:	0	‘***’	0.001	‘**’	0.01	‘*’	0.05	‘.’	0.1	‘	’	1
Pairwise	comparisons	using	t	tests	with	pooled	SD
data:	data[,	i]	and	data$Group
	D0	D1	D12	D15	D18	D3	D6	D8	W0	W1	W12	W15	W18
D1	0.87677	-	-	-	-	-	-	-	-	-	-	-	-
D12	0.03014	0.04251	-	-	-	-	-	-	-	-	-	-	-
D15	0.0033	0.00494	0.37142	-	-	-	-	-	-	-	-	-	-
D18	0.02727	0.0386	0.96482	0.39505	-	-	-	-	-	-	-	-	-
D3	0.08302	0.11225	0.63471	0.17526	0.60379	-	-	-	-	-	-	-	-
D6	0.00293	0.0044	0.3482	0.96397	0.37086	0.16191	-	-	-	-	-	-	-
D8	0.03266	0.04593	0.97147	0.35295	0.93634	0.66028	0.33051	-	-	-	-	-	-
W0	1	0.87677	0.03014	0.0033	0.02727	0.08302	0.00293	0.03266	-	-	-	-	-
W1	0.5942	0.7051	0.09309	0.01278	0.08534	0.2199	0.01145	0.0998	0.5942	-	-	-	-
W12	0.01307	0.01894	0.72181	0.58793	0.75501	0.40776	0.55742	0.69529	0.01307	0.04464	-	-	-
W15	0.03557	0.04987	0.94099	0.33388	0.90597	0.68811	0.31227	0.96948	0.03557	0.10742	0.66735	-	-
W18	0.65814	0.77343	0.07774	0.01023	0.0711	0.18879	0.00915	0.08351	0.65814	0.92766	0.03659	0.09008	-
W3	0.61043	0.72255	0.0889	0.01207	0.08145	0.21152	0.01081	0.09535	0.61043	0.98128	0.04242	0.10269	0.94632
W6	0.00033	0.00051	0.08944	0.40441	0.0975	0.0328	0.42993	0.08332	0.00033	0.00146	0.17343	0.07718	0.00114
W8	0.03333	0.04683	0.96433	0.34842	0.92922	0.66675	0.32618	0.99286	0.03333	0.10154	0.68871	0.97662	0.08501
	W3	W6
D1	-	-
D12	-	-
D15	-	-
D18	-	-
D3	-	-
D6	-	-
D8	-	-
W0	-	-
W1	-	-
W12	-	-
W15	-	-
W18	-	-
W3	-	-
W6	0.00137	-
W8	0.09703	0.08185
P	value	adjustment	method:	none
	Group	data[,	i].mean
1	D0	446.39
2	D1	465.847
3	D12	728.84
4	D15	841.683
5	D18	734.373
6	D3	669.13
7	D6	847.35
8	D8	724.353
9	W0	446.39
10	W1	513.377
11	W12	773.55
12	W15	719.553
13	W18	501.987
14	W3	510.433
15	W6	946.86
16	W8	723.23
	Group	data[,	i].std.error
1	D0	13.5631
2	D1	43.3715
3	D12	52.7907
4	D15	86.8745
5	D18	58.8968
6	D3	15.363
7	D6	47.4237
8	D8	65.0391
9	W0	13.5631
10	W1	46.6617
11	W12	71.2686
12	W15	29.7344
13	W18	256.306
14	W3	30.5641
15	W6	22.1844
16	W8	161.017
[1]	JA
Anova	Table	(Type	II	tests)
Response:	data[,	i]
	Sum	Sq	Df	F	value	Pr(>F)
Group	5686.4	15	1.5519	0.1449
Residuals	7816.6	32
Pairwise	comparisons	using	t	tests	with	pooled	SD
data:	data[,	i]	and	data$Group
	D0	D1	D12	D15	D18	D3	D6	D8	W0	W1	W12	W15	W18	W3
D1	1	-	-	-	-	-	-	-	-	-	-	-	-	-
D12	0.5645	0.5645	-	-	-	-	-	-	-	-	-	-	-	-
D15	0.0883	0.0883	0.2483	-	-	-	-	-	-	-	-	-	-	-
D18	0.0046	0.0046	0.0194	0.2076	-	-	-	-	-	-	-	-	-	-
D3	1	1	0.5645	0.0883	0.0046	-	-	-	-	-	-	-	-	-
D6	1	1	0.5645	0.0883	0.0046	1	-	-	-	-	-	-	-	-
D8	1	1	0.5645	0.0883	0.0046	1	1	-	-	-	-	-	-	-
W0	1	1	0.5645	0.0883	0.0046	1	1	1	-	-	-	-	-	-
W1	1	1	0.5645	0.0883	0.0046	1	1	1	1	-	-	-	-	-
W12	0.5141	0.5141	0.9386	0.2802	0.0232	0.5141	0.5141	0.5141	0.5141	0.5141	-	-	-	-
W15	0.2914	0.2914	0.6271	0.498	0.0574	0.2914	0.2914	0.2914	0.2914	0.2914	0.6824	-	-	-
W18	0.184	0.184	0.4436	0.6917	0.1015	0.184	0.184	0.184	0.184	0.184	0.4901	0.7773	-	-
W3	1	1	0.5645	0.0883	0.0046	1	1	1	1	1	0.5141	0.2914	0.184	-
W6	1	1	0.5645	0.0883	0.0046	1	1	1	1	1	0.5141	0.2914	0.184	1
W8	1	1	0.5645	0.0883	0.0046	1	1	1	1	1	0.5141	0.2914	0.184	1
	W6
D1	-
D12	-
D15	-
D18	-
D3	-
D6	-
D8	-
W0	-
W1	-
W12	-
W15	-
W18	-
W3	-
W6	-
W8	1
P	value	adjustment	method:	none
	Group	data[,	i].mean
1	D0	0
2	D1	0
3	D12	7.43
4	D15	22.4367
5	D18	38.85
6	D3	0
7	D6	0
8	D8	0
9	W0	0
10	W1	0
11	W12	8.42
12	W15	13.69
13	W18	17.33
14	W3	0
15	W6	0
16	W8	0
	Group	data[,	i].std.error
1	D0	0
2	D1	0
3	D12	7.43
4	D15	22.4367
5	D18	25.2331
6	D3	0
7	D6	0
8	D8	0
9	W0	0
10	W1	0
11	W12	5.08838
12	W15	2.4788
13	W18	8.68402
14	W3	0
15	W6	0
16	W8	0
[1]	JA.Ile
Anova	Table	(Type	II	tests)
Response:	data[,	i]
	Sum	Sq	Df	F	value	Pr(>F)
Group	1098.12	15	3.4944	0.001443	**
Residuals	670.39	32
---
Signif.	codes:	0	‘***’	0.001	‘**’	0.01	‘*’	0.05	‘.’	0.1	‘	’	1
Pairwise	comparisons	using	t	tests	with	pooled	SD
data:	data[,	i]	and	data$Group
	D0	D1	D12	D15	D18	D3	D6	D8	W0	W1	W12	W15	W18
D1	0.33346	-	-	-	-	-	-	-	-	-	-	-	-
D12	0.15895	0.64846	-	-	-	-	-	-	-	-	-	-	-
D15	0.01005	0.08893	0.20486	-	-	-	-	-	-	-	-	-	-
D18	1.4e-05	0.00024	0.00087	0.0236	-	-	-	-	-	-	-	-	-
D3	0.13725	0.59137	0.93511	0.23433	0.00109	-	-	-	-	-	-	-	-
D6	0.30491	0.95201	0.69211	0.10002	0.00029	0.63334	-	-	-	-	-	-	-
D8	0.60541	0.64846	0.36421	0.03402	6.5e-05	0.32361	0.60603	-	-	-	-	-	-
W0	1	0.33346	0.15895	0.01005	1.4e-05	0.13725	0.30491	0.60541	-	-	-	-	-
W1	0.72625	0.53393	0.28426	0.02327	4e-05	0.2502	0.4955	0.86719	0.72625	-	-	-	-
W12	0.72625	0.53393	0.28426	0.02327	4e-05	0.2502	0.4955	0.86719	0.72625	1	-	-	-
W15	0.54611	0.71239	0.41148	0.04128	8.4e-05	0.36743	0.66821	0.93019	0.54611	0.79892	0.79892	-	-
W18	0.22115	0.7921	0.84706	0.14637	0.00051	0.78394	0.83876	0.47309	0.22115	0.37767	0.37767	0.52818	-
W3	1	0.33346	0.15895	0.01005	1.4e-05	0.13725	0.30491	0.60541	1	0.72625	0.72625	0.54611	0.22115
W6	1	0.33346	0.15895	0.01005	1.4e-05	0.13725	0.30491	0.60541	1	0.72625	0.72625	0.54611	0.22115
W8	0.78394	0.48559	0.25233	0.01948	3.2e-05	0.22115	0.44919	0.8078	0.78394	0.93933	0.93933	0.74087	0.33867
	W3	W6
D1	-	-
D12	-	-
D15	-	-
D18	-	-
D3	-	-
D6	-	-
D8	-	-
W0	-	-
W1	-	-
W12	-	-
W15	-	-
W18	-	-
W3	-	-
W6	1	-
W8	0.78394	0.78394
P	value	adjustment	method:	none
	Group	data[,	i].mean
1	D0	0
2	D1	3.67
3	D12	5.39
4	D15	10.2267
5	D18	19.11
6	D3	5.69667
7	D6	3.89667
8	D8	1.95
9	W0	0
10	W1	1.32
11	W12	1.32
12	W15	2.28
13	W18	4.66333
14	W3	0
15	W6	0
16	W8	1.03333
	Group	data[,	i].std.error
1	D0	0
2	D1	1.83881
3	D12	1.11608
4	D15	5.96548
5	D18	6.8078
6	D3	2.80097
7	D6	2.30552
8	D8	0.97811
9	W0	0
10	W1	1.32
11	W12	0.815618
12	W15	0.827184
13	W18	2.76841
14	W3	0
15	W6	0
16	W8	0.546789
[1]	SA
Anova	Table	(Type	II	tests)
Response:	data[,	i]
	Sum	Sq	Df	F	value	Pr(>F)
Group	0.52526	15	0.6925	0.7727
Residuals	1.61807	32
Pairwise	comparisons	using	t	tests	with	pooled	SD
data:	data[,	i]	and	data$Group
	D0	D1	D12	D15	D18	D3	D6	D8	W0	W1	W12	W15	W18	W3	W6
D1	0.602	-	-	-	-	-	-	-	-	-	-	-	-	-	-
D12	0.787	0.801	-	-	-	-	-	-	-	-	-	-	-	-	-
D15	1	0.602	0.787	-	-	-	-	-	-	-	-	-	-	-	-
D18	0.518	0.9	0.706	0.518	-	-	-	-	-	-	-	-	-	-	-
D3	0.247	0.518	0.371	0.247	0.602	-	-	-	-	-	-	-	-	-	-
D6	1	0.602	0.787	1	0.518	0.247	-	-	-	-	-	-	-	-	-
D8	1	0.602	0.787	1	0.518	0.247	1	-	-	-	-	-	-	-	-
W0	1	0.602	0.787	1	0.518	0.247	1	1	-	-	-	-	-	-	-
W1	0.692	0.9	0.9	0.692	0.801	0.441	0.692	0.692	0.692	-	-	-	-	-	-
W12	0.565	0.957	0.76	0.565	0.943	0.553	0.565	0.565	0.565	0.857	-	-	-	-	-
W15	0.054	0.151	0.094	0.054	0.189	0.42	0.054	0.054	0.054	0.12	0.166	-	-	-	-
W18	1	0.602	0.787	1	0.518	0.247	1	1	1	0.692	0.565	0.054	-	-	-
W3	0.254	0.53	0.38	0.254	0.615	0.986	0.254	0.254	0.254	0.451	0.565	0.41	0.254	-	-
W6	1	0.602	0.787	1	0.518	0.247	1	1	1	0.692	0.565	0.054	1	0.254	-
W8	0.343	0.666	0.495	0.343	0.76	0.829	0.343	0.343	0.343	0.577	0.706	0.308	0.343	0.843	0.343
P	value	adjustment	method:	none
	Group	data[,	i].mean
1	D0	0
2	D1	0.0966667
3	D12	0.05
4	D15	0
5	D18	0.12
6	D3	0.216667
7	D6	0
8	D8	0
9	W0	0
10	W1	0.0733333
11	W12	0.106667
12	W15	0.366667
13	W18	0
14	W3	0.213333
15	W6	0
16	W8	0.176667
	Group	data[,	i].std.error
1	D0	0
2	D1	0.0966667
3	D12	0.05
4	D15	0
5	D18	0.12
6	D3	0.216667
7	D6	0
8	D8	0
9	W0	0
10	W1	0.0733333
11	W12	0.106667
12	W15	0.366667
13	W18	0
14	W3	0.11865
15	W6	0
16	W8	0.176667
[1]	IAA
Anova	Table	(Type	II	tests)
Response:	data[,	i]
	Sum	Sq	Df	F	value	Pr(>F)
Group	1734516	15	3.7088	0.0009027	***
Residuals	997719	32
---
Signif.	codes:	0	‘***’	0.001	‘**’	0.01	‘*’	0.05	‘.’	0.1	‘	’	1
Pairwise	comparisons	using	t	tests	with	pooled	SD
data:	data[,	i]	and	data$Group
	D0	D1	D12	D15	D18	D3	D6	D8	W0	W1	W12	W15	W18
D1	0.27886	-	-	-	-	-	-	-	-	-	-	-	-
D12	0.00325	0.04562	-	-	-	-	-	-	-	-	-	-	-
D15	0.0015	0.02389	0.77234	-	-	-	-	-	-	-	-	-	-
D18	0.00233	0.03461	0.89973	0.87015	-	-	-	-	-	-	-	-	-
D3	0.59146	0.57977	0.01273	0.00619	0.00934	-	-	-	-	-	-	-	-
D6	0.01373	0.14184	0.57013	0.39318	0.48851	0.04705	-	-	-	-	-	-	-
D8	0.0179	0.17275	0.49805	0.33583	0.42259	0.05949	0.91185	-	-	-	-	-	-
W0	1	0.27886	0.00325	0.0015	0.00233	0.59146	0.01373	0.0179	-	-	-	-	-
W1	0.47464	0.70784	0.01957	0.00973	0.0145	0.85727	0.06864	0.0858	0.47464	-	-	-	-
W12	0.04221	0.31794	0.29466	0.18422	0.24187	0.12534	0.62633	0.70642	0.04221	0.17333	-	-	-
W15	0.00825	0.09601	0.71758	0.51608	0.62614	0.02978	0.83587	0.75071	0.00825	0.04435	0.48868	-	-
W18	0.01548	0.15511	0.53714	0.36671	0.45822	0.05232	0.96037	0.95134	0.01548	0.07594	0.66178	0.79733	-
W3	0.44382	0.06967	0.0004	0.00017	0.00028	0.19701	0.00191	0.00257	0.44382	0.14371	0.00684	0.00108	0.00218
W6	0.71188	0.47133	0.0084	0.00401	0.00611	0.86644	0.03252	0.04154	0.71188	0.728	0.09085	0.02022	0.03632
W8	0.08604	0.50785	0.16812	0.09845	0.13407	0.22799	0.4091	0.4738	0.08604	0.30257	0.73249	0.30371	0.43744
	W3	W6
D1	-	-
D12	-	-
D15	-	-
D18	-	-
D3	-	-
D6	-	-
D8	-	-
W0	-	-
W1	-	-
W12	-	-
W15	-	-
W18	-	-
W3	-	-
W6	0.25948	-
W8	0.01589	0.17153
P	value	adjustment	method:	none
	Group	data[,	i].mean
1	D0	515.097
2	D1	356.277
3	D12	56.4067
4	D15	14.34
5	D18	38.0967
6	D3	436.93
7	D6	139.13
8	D8	155.217
9	W0	515.097
10	W1	410.79
11	W12	210.01
12	W15	109.017
13	W18	146.35
14	W3	626.883
15	W6	461.373
16	W8	259.723
	Group	data[,	i].std.error
1	D0	257.74
2	D1	38.2408
3	D12	28.206
4	D15	14.34
5	D18	38.0967
6	D3	38.6889
7	D6	70.4577
8	D8	80.6506
9	W0	257.74
10	W1	50.8686
11	W12	22.4361
12	W15	54.6573
13	W18	74.1571
14	W3	21.5351
15	W6	47.0732
16	W8	47.8381
[1]	iP
Anova	Table	(Type	II	tests)
Response:	data[,	i]
	Sum	Sq	Df	F	value	Pr(>F)
Group	235.1	15	1.0526	0.4331
Residuals	476.48	32
Pairwise	comparisons	using	t	tests	with	pooled	SD
data:	data[,	i]	and	data$Group
	D0	D1	D12	D15	D18	D3	D6	D8	W0	W1	W12	W15	W18	W3	W6
D1	1	-	-	-	-	-	-	-	-	-	-	-	-	-	-
D12	1	1	-	-	-	-	-	-	-	-	-	-	-	-	-
D15	1	1	1	-	-	-	-	-	-	-	-	-	-	-	-
D18	1	1	1	1	-	-	-	-	-	-	-	-	-	-	-
D3	1	1	1	1	1	-	-	-	-	-	-	-	-	-	-
D6	1	1	1	1	1	1	-	-	-	-	-	-	-	-	-
D8	1	1	1	1	1	1	1	-	-	-	-	-	-	-	-
W0	1	1	1	1	1	1	1	1	-	-	-	-	-	-	-
W1	1	1	1	1	1	1	1	1	1	-	-	-	-	-	-
W12	0.303	0.303	0.303	0.303	0.303	0.303	0.303	0.303	0.303	0.303	-	-	-	-	-
W15	0.191	0.191	0.191	0.191	0.191	0.191	0.191	0.191	0.191	0.191	0.775	-	-	-	-
W18	1	1	1	1	1	1	1	1	1	1	0.303	0.191	-	-	-
W3	0.334	0.334	0.334	0.334	0.334	0.334	0.334	0.334	0.334	0.334	0.947	0.725	0.334	-	-
W6	0.05	0.05	0.05	0.05	0.05	0.05	0.05	0.05	0.05	0.05	0.33	0.489	0.05	0.299	-
W8	0.087	0.087	0.087	0.087	0.087	0.087	0.087	0.087	0.087	0.087	0.479	0.672	0.087	0.439	0.787
P	value	adjustment	method:	none
	Group	data[,	i].mean
1	D0	0
2	D1	0
3	D12	0
4	D15	0
5	D18	0
6	D3	0
7	D6	0
8	D8	0
9	W0	0
10	W1	0
11	W12	3.3
12	W15	4.21
13	W18	0
14	W3	3.09
15	W6	6.41667
16	W8	5.55667
	Group	data[,	i].std.error
1	D0	0
2	D1	0
3	D12	0
4	D15	0
5	D18	0
6	D3	0
7	D6	0
8	D8	0
9	W0	0
10	W1	0
11	W12	3.3
12	W15	4.21
13	W18	0
14	W3	3.09
15	W6	3.22104
16	W8	5.55667
[1]	DHZ
Anova	Table	(Type	II	tests)
Response:	data[,	i]
	Sum	Sq	Df	F	value	Pr(>F)
Group	9535.6	15	8.8075	1.606e-07	***
Residuals	2309.7	32
---
Signif.	codes:	0	‘***’	0.001	‘**’	0.01	‘*’	0.05	‘.’	0.1	‘	’	1
Pairwise	comparisons	using	t	tests	with	pooled	SD
data:	data[,	i]	and	data$Group
	D0	D1	D12	D15	D18	D3	D6	D8	W0	W1	W12	W15	W18
D1	1	-	-	-	-	-	-	-	-	-	-	-	-
D12	2.9e-06	2.9e-06	-	-	-	-	-	-	-	-	-	-	-
D15	7e-05	7e-05	0.28163	-	-	-	-	-	-	-	-	-	-
D18	2.8e-05	2.8e-05	0.43979	0.75644	-	-	-	-	-	-	-	-	-
D3	1	1	2.9e-06	7e-05	2.8e-05	-	-	-	-	-	-	-	-
D6	0.56406	0.56406	1.6e-05	0.00037	0.00015	0.56406	-	-	-	-	-	-	-
D8	0.00088	0.00088	0.05521	0.3776	0.23606	0.00088	0.00416	-	-	-	-	-	-
W0	1	1	2.9e-06	7e-05	2.8e-05	1	0.56406	0.00088	-	-	-	-	-
W1	1	1	2.9e-06	7e-05	2.8e-05	1	0.56406	0.00088	1	-	-	-	-
W12	1	1	2.9e-06	7e-05	2.8e-05	1	0.56406	0.00088	1	1	-	-	-
W15	0.611	0.611	1.3e-05	0.0003	0.00012	0.611	0.94526	0.00347	0.611	0.611	0.611	-	-
W18	1	1	2.9e-06	7e-05	2.8e-05	1	0.56406	0.00088	1	1	1	0.611	-
W3	1	1	2.9e-06	7e-05	2.8e-05	1	0.56406	0.00088	1	1	1	0.611	1
W6	1	1	2.9e-06	7e-05	2.8e-05	1	0.56406	0.00088	1	1	1	0.611	1
W8	1	1	2.9e-06	7e-05	2.8e-05	1	0.56406	0.00088	1	1	1	0.611	1
	W3	W6
D1	-	-
D12	-	-
D15	-	-
D18	-	-
D3	-	-
D6	-	-
D8	-	-
W0	-	-
W1	-	-
W12	-	-
W15	-	-
W18	-	-
W3	-	-
W6	1	-
W8	1	1
P	value	adjustment	method:	none
	Group	data[,	i].mean
1	D0	0
2	D1	0
3	D12	39.26
4	D15	31.6633
5	D18	33.8333
6	D3	0
7	D6	4.04333
8	D8	25.4567
9	W0	0
10	W1	0
11	W12	0
12	W15	3.56333
13	W18	0
14	W3	0
15	W6	0
16	W8	0
	Group	data[,	i].std.error
1	D0	0
2	D1	0
3	D12	16.3475
4	D15	6.5075
5	D18	4.5287
6	D3	0
7	D6	4.04333
8	D8	5.08003
9	W0	0
10	W1	0
11	W12	0
12	W15	3.56333
13	W18	0
14	W3	0
15	W6	0
16	W8	0
[1]	DHZR
Anova	Table	(Type	II	tests)
Response:	data[,	i]
	Sum	Sq	Df	F	value	Pr(>F)
Group	17800000000000	15	1.4042	0.2043
Residuals	27043000000000	32
Pairwise	comparisons	using	t	tests	with	pooled	SD
data:	data[,	i]	and	data$Group
	D0	D1	D12	D15	D18	D3	D6	D8	W0	W1	W12	W15	W18	W3	W6
D1	1	-	-	-	-	-	-	-	-	-	-	-	-	-	-
D12	0.015	0.015	-	-	-	-	-	-	-	-	-	-	-	-	-
D15	0.13	0.13	0.313	-	-	-	-	-	-	-	-	-	-	-	-
D18	0.061	0.061	0.526	0.703	-	-	-	-	-	-	-	-	-	-	-
D3	1	1	0.015	0.13	0.061	-	-	-	-	-	-	-	-	-	-
D6	0.999	0.999	0.015	0.13	0.061	0.999	-	-	-	-	-	-	-	-	-
D8	0.998	0.998	0.015	0.13	0.061	0.999	0.999	-	-	-	-	-	-	-	-
W0	1	1	0.015	0.13	0.061	1	0.999	0.998	-	-	-	-	-	-	-
W1	1	1	0.015	0.13	0.061	1	0.999	0.999	1	-	-	-	-	-	-
W12	1	1	0.015	0.13	0.061	1	1	0.999	1	1	-	-	-	-	-
W15	1	1	0.015	0.13	0.061	1	1	0.999	1	1	1	-	-	-	-
W18	1	1	0.015	0.13	0.061	1	1	0.999	1	1	1	1	-	-	-
W3	1	1	0.015	0.13	0.061	1	0.999	0.999	1	1	1	1	1	-	-
W6	1	1	0.015	0.13	0.061	1	0.999	0.998	1	1	1	1	1	1	-
W8	1	1	0.015	0.13	0.061	1	0.999	0.999	1	1	1	1	1	1	1
P	value	adjustment	method:	none
	Group	data[,	i].mean
1	D0	73.41
2	D1	87.7467
3	D12	1937227
4	D15	1167295
5	D18	1456176
6	D3	166.107
7	D6	659.29
8	D8	1524.91
9	W0	73.41
10	W1	134.98
11	W12	461.347
12	W15	499.283
13	W18	226.793
14	W3	108.31
15	W6	91.94
16	W8	149.393
	Group	data[,	i].std.error
1	D0	36.9518
2	D1	24.2609
3	D12	1016752
4	D15	1165595
5	D18	1454241
6	D3	44.697
7	D6	351.993
8	D8	258.295
9	W0	36.9518
10	W1	13.5236
11	W12	117.011
12	W15	154.305
13	W18	122.661
14	W3	13.1265
15	W6	28.5967
16	W8	19.9712
[1]	TZ7G
Anova	Table	(Type	II	tests)
Response:	data[,	i]
	Sum	Sq	Df	F	value	Pr(>F)
Group	1290.5	15	2.28	0.02472	*
Residuals	1207.4	32
---
Signif.	codes:	0	‘***’	0.001	‘**’	0.01	‘*’	0.05	‘.’	0.1	‘	’	1
Pairwise	comparisons	using	t	tests	with	pooled	SD
data:	data[,	i]	and	data$Group
	D0	D1	D12	D15	D18	D3	D6	D8	W0	W1	W12	W15	W18	W3	W6
D1	1	-	-	-	-	-	-	-	-	-	-	-	-	-	-
D12	1	1	-	-	-	-	-	-	-	-	-	-	-	-	-
D15	1	1	1	-	-	-	-	-	-	-	-	-	-	-	-
D18	1	1	1	1	-	-	-	-	-	-	-	-	-	-	-
D3	0.024	0.024	0.024	0.024	0.024	-	-	-	-	-	-	-	-	-	-
D6	1	1	1	1	1	0.024	-	-	-	-	-	-	-	-	-
D8	1	1	1	1	1	0.024	1	-	-	-	-	-	-	-	-
W0	1	1	1	1	1	0.024	1	1	-	-	-	-	-	-	-
W1	0.002	0.002	0.002	0.002	0.002	0.332	0.002	0.002	0.002	-	-	-	-	-	-
W12	0.422	0.422	0.422	0.422	0.422	0.128	0.422	0.422	0.422	0.016	-	-	-	-	-
W15	1	1	1	1	1	0.024	1	1	1	0.002	0.422	-	-	-	-
W18	1	1	1	1	1	0.024	1	1	1	0.002	0.422	1	-	-	-
W3	0.038	0.038	0.038	0.038	0.038	0.829	0.038	0.038	0.038	0.238	0.188	0.038	0.038	-	-
W6	0.307	0.307	0.307	0.307	0.307	0.19	0.307	0.307	0.307	0.027	0.823	0.307	0.307	0.271	-
W8	0.365	0.365	0.365	0.365	0.365	0.154	0.365	0.365	0.365	0.02	0.917	0.365	0.365	0.224	0.906
P	value	adjustment	method:	none
	Group	data[,	i].mean
1	D0	0
2	D1	0
3	D12	0
4	D15	0
5	D18	0
6	D3	11.9267
7	D6	0
8	D8	0
9	W0	0
10	W1	16.87
11	W12	4.08
12	W15	0
13	W18	0
14	W3	10.8333
15	W6	5.21
16	W8	4.61
	Group	data[,	i].std.error
1	D0	0
2	D1	0
3	D12	0
4	D15	0
5	D18	0
6	D3	5.97407
7	D6	0
8	D8	0
9	W0	0
10	W1	8.436
11	W12	4.08
12	W15	0
13	W18	0
14	W3	5.41667
15	W6	5.21
16	W8	4.61
[1]	TZ9G
Anova	Table	(Type	II	tests)
Response:	data[,	i]
	Sum	Sq	Df	F	value	Pr(>F)
Group	5965.2	15	1.1899	0.3278
Residuals	10694.4	32
Pairwise	comparisons	using	t	tests	with	pooled	SD
data:	data[,	i]	and	data$Group
	D0	D1	D12	D15	D18	D3	D6	D8	W0	W1	W12	W15	W18	W3	W6
D1	0.483	-	-	-	-	-	-	-	-	-	-	-	-	-	-
D12	0.179	0.512	-	-	-	-	-	-	-	-	-	-	-	-	-
D15	0.059	0.223	0.566	-	-	-	-	-	-	-	-	-	-	-	-
D18	0.144	0.437	0.902	0.651	-	-	-	-	-	-	-	-	-	-	-
D3	0.885	0.576	0.228	0.08	0.186	-	-	-	-	-	-	-	-	-	-
D6	0.059	0.223	0.566	1	0.651	0.08	-	-	-	-	-	-	-	-	-
D8	0.108	0.353	0.782	0.765	0.877	0.141	0.765	-	-	-	-	-	-	-	-
W0	1	0.483	0.179	0.059	0.144	0.885	0.059	0.108	-	-	-	-	-	-	-
W1	0.205	0.564	0.936	0.513	0.84	0.259	0.513	0.722	0.205	-	-	-	-	-	-
W12	0.364	0.834	0.654	0.309	0.569	0.443	0.309	0.47	0.364	0.712	-	-	-	-	-
W15	0.112	0.364	0.798	0.75	0.893	0.147	0.75	0.984	0.112	0.737	0.482	-	-	-	-
W18	0.465	0.976	0.531	0.234	0.455	0.556	0.234	0.368	0.465	0.584	0.858	0.379	-	-	-
W3	0.841	0.368	0.125	0.039	0.099	0.731	0.039	0.073	0.841	0.145	0.27	0.076	0.353	-	-
W6	0.79	0.662	0.277	0.102	0.228	0.903	0.102	0.176	0.79	0.313	0.519	0.182	0.64	0.641	-
W8	0.913	0.418	0.148	0.047	0.118	0.8	0.047	0.088	0.913	0.17	0.31	0.091	0.402	0.927	0.708
P	value	adjustment	method:	none
	Group	data[,	i].mean
1	D0	29.1667
2	D1	18.5633
3	D12	8.66333
4	D15	0
5	D18	6.82
6	D3	27
7	D6	0
8	D8	4.49667
9	W0	29.1667
10	W1	9.86333
11	W12	15.4167
12	W15	4.80333
13	W18	18.1167
14	W3	32.18
15	W6	25.16
16	W8	30.8067
	Group	data[,	i].std.error
1	D0	16.7553
2	D1	9.7507
3	D12	4.42847
4	D15	0
5	D18	6.82
6	D3	8.89956
7	D6	0
8	D8	4.49667
9	W0	16.7553
10	W1	9.86333
11	W12	7.72487
12	W15	4.80333
13	W18	9.1814
14	W3	15.5074
15	W6	13.6576
16	W8	16.3997
[1]	tZOG
Anova	Table	(Type	II	tests)
Response:	data[,	i]
	Sum	Sq	Df	F	value	Pr(>F)
Group	2148940	15	0.5652	0.8795
Residuals	8111288	32
Pairwise	comparisons	using	t	tests	with	pooled	SD
data:	data[,	i]	and	data$Group
	D0	D1	D12	D15	D18	D3	D6	D8	W0	W1	W12	W15	W18	W3	W6
D1	0.55	-	-	-	-	-	-	-	-	-	-	-	-	-	-
D12	0.28	0.624	-	-	-	-	-	-	-	-	-	-	-	-	-
D15	0.605	0.936	0.568	-	-	-	-	-	-	-	-	-	-	-	-
D18	0.359	0.746	0.868	0.686	-	-	-	-	-	-	-	-	-	-	-
D3	0.663	0.871	0.515	0.935	0.627	-	-	-	-	-	-	-	-	-	-
D6	0.206	0.497	0.849	0.448	0.721	0.401	-	-	-	-	-	-	-	-	-
D8	0.763	0.766	0.433	0.829	0.536	0.893	0.331	-	-	-	-	-	-	-	-
W0	1	0.55	0.28	0.605	0.359	0.663	0.206	0.763	-	-	-	-	-	-	-
W1	0.615	0.924	0.559	0.989	0.676	0.946	0.44	0.84	0.615	-	-	-	-	-	-
W12	0.859	0.44	0.211	0.488	0.276	0.541	0.152	0.633	0.859	0.497	-	-	-	-	-
W15	0.355	0.739	0.875	0.679	0.993	0.62	0.728	0.529	0.355	0.669	0.272	-	-	-	-
W18	0.14	0.37	0.681	0.329	0.564	0.291	0.824	0.235	0.14	0.322	0.1	0.57	-	-	-
W3	0.582	0.962	0.591	0.973	0.71	0.908	0.468	0.803	0.582	0.962	0.468	0.704	0.345	-	-
W6	0.715	0.339	0.152	0.38	0.204	0.425	0.107	0.507	0.715	0.388	0.851	0.2	0.069	0.363	-
W8	0.841	0.691	0.377	0.751	0.472	0.814	0.285	0.919	0.841	0.762	0.706	0.466	0.199	0.726	0.573
P	value	adjustment	method:	none
	Group	data[,	i].mean
1	D0	945.527
2	D1	697.473
3	D12	494.077
4	D15	730.98
5	D18	563.207
6	D3	764.95
7	D6	415.347
8	D8	820.703
9	W0	945.527
10	W1	736.87
11	W12	1019.14
12	W15	559.353
13	W18	323.343
14	W3	717.173
15	W6	1096.81
16	W8	862.58
	Group	data[,	i].std.error
1	D0	519.525
2	D1	84.5064
3	D12	247.806
4	D15	84.7
5	D18	214.187
6	D3	384.549
7	D6	236.054
8	D8	223.189
9	W0	519.525
10	W1	226.809
11	W12	519.832
12	W15	115.31
13	W18	220.17
14	W3	165.969
15	W6	22.7586
16	W8	159.857
[1]	tZR
Anova	Table	(Type	II	tests)
Response:	data[,	i]
	Sum	Sq	Df	F	value	Pr(>F)
Group	517467357	15	4.6664	0.0001255	***
Residuals	236571094	32
---
Signif.	codes:	0	‘***’	0.001	‘**’	0.01	‘*’	0.05	‘.’	0.1	‘	’	1
Pairwise	comparisons	using	t	tests	with	pooled	SD
data:	data[,	i]	and	data$Group
	D0	D1	D12	D15	D18	D3	D6	D8	W0	W1	W12	W15	W18
D1	0.76105	-	-	-	-	-	-	-	-	-	-	-	-
D12	0.09337	0.05009	-	-	-	-	-	-	-	-	-	-	-
D15	0.34399	0.21422	0.44761	-	-	-	-	-	-	-	-	-	-
D18	0.42931	0.27645	0.35991	0.87389	-	-	-	-	-	-	-	-	-
D3	0.4824	0.31658	0.316	0.80433	0.929	-	-	-	-	-	-	-	-
D6	0.25025	0.14926	0.58045	0.83464	0.71348	0.64843	-	-	-	-	-	-	-
D8	0.08516	0.04531	0.96274	0.42056	0.33641	0.29451	0.54913	-	-	-	-	-	-
W0	1	0.76105	0.09337	0.34399	0.42931	0.4824	0.25025	0.08516	-	-	-	-	-
W1	0.96725	0.73005	0.10113	0.36489	0.45332	0.50808	0.26704	0.09235	0.96725	-	-	-	-
W12	0.00034	0.00014	0.02912	0.00453	0.00299	0.00236	0.00772	0.03235	0.00034	0.00038	-	-	-
W15	2.4e-05	9.9e-06	0.00308	0.00038	0.00024	0.00019	0.00068	0.00349	2.4e-05	2.7e-05	0.36586	-	-
W18	0.25504	0.15249	0.57238	0.84395	0.72236	0.65699	0.99049	0.54128	0.25504	0.27206	0.00749	0.00066	-
W3	0.87722	0.88095	0.06852	0.27262	0.34611	0.39269	0.19399	0.06223	0.87722	0.84498	0.00022	1.5e-05	0.19795
W6	0.6475	0.87789	0.03585	0.16467	0.21603	0.24973	0.11236	0.0323	0.6475	0.61843	9.1e-05	6.3e-06	0.11492
W8	0.97864	0.78149	0.08859	0.3308	0.41407	0.46607	0.23972	0.08074	0.97864	0.94592	0.00031	2.2e-05	0.24437
	W3	W6
D1	-	-
D12	-	-
D15	-	-
D18	-	-
D3	-	-
D6	-	-
D8	-	-
W0	-	-
W1	-	-
W12	-	-
W15	-	-
W18	-	-
W3	-	-
W6	0.7617	-
W8	0.89836	0.66677
P	value	adjustment	method:	none
	Group	data[,	i].mean
1	D0	2159.47
2	D1	1478.57
3	D12	5998.8
4	D15	4291.89
5	D18	3936.68
6	D3	3737.3
7	D6	4759.12
8	D8	6103.32
9	W0	2159.47
10	W1	2251.35
11	W12	11070.5
12	W15	13106.8
13	W18	4732.45
14	W3	1813.73
15	W6	1134.73
16	W8	2099.56
	Group	data[,	i].std.error
1	D0	1090.54
2	D1	166.593
3	D12	1507.98
4	D15	1776.03
5	D18	2012.97
6	D3	226.833
7	D6	2388.48
8	D8	1181.76
9	W0	1090.54
10	W1	262.435
11	W12	2033.77
12	W15	2825.48
13	W18	2789.97
14	W3	413.584
15	W6	318.329
16	W8	379.899
